# Supplementary material for: A multi-omics analysis reveals the unfolded protein response regulon and stress-induced resistance to folate-based antimetabolites
Source: Nat Commun. 2020 Jun 10;11:2936. doi: 10.1038/s41467-020-16747-y (PMC7287054; doi:10.1038/s41467-020-16747-y)
Supplement: Supplementary file 3 — Supplementary Data 1 [file 41467_2020_16747_MOESM3_ESM.xlsx]

## Sheet: Tabelle1
The UPR regulon
Gene	Gene name	Entrez	RPF count at		protein abundance at				color code
(known UPR factors highlighted in blue)			2h	6h	6h	16h	24h		known UPR-factors
AAK1	AP2 associated kinase 1(AAK1)	22848	n.r.	up	n.s.	n.r.	n.s.		x	not detected by MS
AARS	alanyl-tRNA synthetase(AARS)	16	n.r.	up	n.s.	n.r.	n.r.		n.r.	no regulation detected
ABCF3	ATP binding cassette subfamily F member 3(ABCF3)	55324	n.r.	up	x	n.r.	n.s.		n.s.	not significant
ADM2	adrenomedullin 2(ADM2)	79924	n.r.	up	x	x	x		down	down-regulated
AKNA	AT-hook transcription factor(AKNA)	80709	n.r.	up	x	x	x		up	up-regulated
ALDH1L2	aldehyde dehydrogenase 1 family member L2(ALDH1L2)	160428	n.r.	up	x	up	up
ALG2	ALG2, alpha-1,3/1,6-mannosyltransferase(ALG2)	85365	n.r.	up	up	n.r.	n.r.
AP3D1	adaptor related protein complex 3 delta 1 subunit(AP3D1)	8943	n.r.	up	n.s.	n.r.	n.r.
AP4B1	adaptor related protein complex 4 beta 1 subunit(AP4B1)	10717	n.r.	up	x	x	x
ARFGAP3	ADP ribosylation factor GTPase activating protein 3(ARFGAP3)	26286	n.r.	up	n.s.	n.s.	n.r.
ARFGEF3	ARFGEF family member 3(ARFGEF3)	57221	n.r.	up	x	x	x
ARFIP2	ADP ribosylation factor interacting protein 2(ARFIP2)	23647	n.r.	up	n.s.	n.r.	n.r.
ARHGEF2	Rho/Rac guanine nucleotide exchange factor 2(ARHGEF2)	9181	n.r.	up	n.r.	n.r.	n.r.
ASNS	asparagine synthetase (glutamine-hydrolyzing)(ASNS)	440	n.r.	up	n.r.	n.r.	n.r.
ATF3	activating transcription factor 3(ATF3)	467	up	up	up	up	up
ATF4	activating transcription factor 4(ATF4)	468	n.r.	up	up	up	up
ATG101	autophagy related 101(ATG101)	60673	n.r.	up	x	x	x
ATG13	autophagy related 13(ATG13)	9776	n.r.	up	x	x	x
AVPI1	arginine vasopressin induced 1(AVPI1)	60370	n.r.	up	x	x	x
BAG3	BCL2 associated athanogene 3(BAG3)	9531	n.r.	up	n.s.	n.s.	n.s.
BET1	Bet1 golgi vesicular membrane trafficking protein(BET1)	10282	n.r.	up	n.r.	n.r.	n.r.
BET1L	Bet1 golgi vesicular membrane trafficking protein like(BET1L)	51272	n.r.	up	x	x	x
BEX2	brain expressed X-linked 2(BEX2)	84707	n.r.	up	x	x	x
BHLHA15	basic helix-loop-helix family member a15(BHLHA15)	168620	n.r.	up	x	x	x
BLOC1S3	biogenesis of lysosomal organelles complex 1 subunit 3(BLOC1S3)	388552	n.r.	up	x	x	x
BOLA1	bolA family member 1(BOLA1)	51027	n.r.	up	x	x	x
BTG1	BTG anti-proliferation factor 1(BTG1)	694	n.r.	up	x	x	x
C12orf10	chromosome 12 open reading frame 10(C12orf10)	60314	n.r.	up	n.r.	n.s.	n.r.
C14orf28	chromosome 14 open reading frame 28(C14orf28)	122525	n.r.	up	x	x	x
C1GALT1	core 1 synthase, glycoprotein-N-acetylgalactosamine 3-beta-galactosyltransferase 1(C1GALT1)	56913	n.r.	up	x	x	n.s.
C6orf48	chromosome 6 open reading frame 48(C6orf48)	50854	n.r.	up	x	x	x
CAMTA2	calmodulin binding transcription activator 2(CAMTA2)	23125	n.r.	up	x	x	x
CARS	cysteinyl-tRNA synthetase(CARS)	833	n.r.	up	n.s.	n.r.	n.r.
CBLB	Cbl proto-oncogene B(CBLB)	868	n.r.	up	x	x	x
CCDC174	coiled-coil domain containing 174(CCDC174)	51244	n.r.	up	x	x	x
CCDC9	coiled-coil domain containing 9(CCDC9)	26093	n.r.	up	x	x	x
CCNYL1	cyclin Y like 1(CCNYL1)	151195	n.r.	up	x	x	x
CDC6	cell division cycle 6(CDC6)	990	n.r.	up	x	x	x
CDK2AP2	cyclin dependent kinase 2 associated protein 2(CDK2AP2)	10263	n.r.	up	x	x	x
CDKN1B	cyclin dependent kinase inhibitor 1B(CDKN1B)	1027	n.r.	up	x	x	x
CDR2	cerebellar degeneration related protein 2(CDR2)	1039	n.r.	up	x	x	x
CEBPB	CCAAT/enhancer binding protein beta(CEBPB)	1051	n.r.	up	up	n.r.	n.r.
CEBPG	CCAAT/enhancer binding protein gamma(CEBPG)	1054	n.r.	up	x	x	x
CEP120	centrosomal protein 120(CEP120)	153241	n.r.	up	x	x	x
CHAC1	ChaC glutathione specific gamma-glutamylcyclotransferase 1(CHAC1)	79094	up	up	x	x	x
CISD2	CDGSH iron sulfur domain 2(CISD2)	493856	n.r.	up	n.s.	n.r.	n.r.
CPEB4	cytoplasmic polyadenylation element binding protein 4(CPEB4)	80315	n.r.	up	n.s.	up	up
CRELD2	cysteine rich with EGF like domains 2(CRELD2)	79174	n.r.	up	n.r.	up	up
CTH	cystathionine gamma-lyase(CTH)	1491	n.r.	up	x	x	x
CXorf40B	chromosome X open reading frame 40B(CXorf40B)	541578	n.r.	up	x	x	x
DDIT3	DNA damage inducible transcript 3(DDIT3)	1649	up	up	up	up	up
DDIT4	DNA damage inducible transcript 4(DDIT4)	54541	n.r.	up	x	x	x
DDX49	DEAD-box helicase 49(DDX49)	54555	n.r.	up	x	n.s.	n.s.
DDX59	DEAD-box helicase 59(DDX59)	83479	n.r.	up	x	x	x
DEDD2	death effector domain containing 2(DEDD2)	162989	n.r.	up	x	x	x
DEPDC7	DEP domain containing 7(DEPDC7)	91614	up	up	x	x	x
DERL2	derlin 2(DERL2)	51009	n.r.	up	x	n.r.	n.s.
DERL3	derlin 3(DERL3)	91319	n.r.	up	x	x	x
DHDDS	dehydrodolichyl diphosphate synthase subunit(DHDDS)	79947	n.r.	up	x	x	x
DNAJB11	DnaJ heat shock protein family (Hsp40) member B11(DNAJB11)	51726	n.r.	up	n.r.	n.s.	n.r.
DNAJB5	DnaJ heat shock protein family (Hsp40) member B5(DNAJB5)	25822	n.r.	up	x	x	x
DNAJB9	DnaJ heat shock protein family (Hsp40) member B9(DNAJB9)	4189	n.r.	up	x	up	up
DNAJC3	DnaJ heat shock protein family (Hsp40) member C3(DNAJC3)	5611	n.r.	up	n.s.	up	n.r.
DYNLL1	Dynein Light Chain LC8-Type 1	8655	up	n.r.	n.s.	n.s.	n.s.
DYRK3	dual specificity tyrosine phosphorylation regulated kinase 3(DYRK3)	8444	n.r.	up	x	x	x
E2F7	E2F transcription factor 7(E2F7)	144455	up	up	x	x	x
EAF1	ELL associated factor 1(EAF1)	85403	n.r.	up	x	x	x
EDEM1	ER degradation enhancing alpha-mannosidase like protein 1(EDEM1)	9695	n.r.	up	x	x	x
EGR2	Early Growth Response 2	1959	up	n.r.	x	x	x
EGR3	Early Growth Response 3	1960	up	n.r.	x	x	x
EIF1B	eukaryotic translation initiation factor 1B(EIF1B)	10289	n.r.	up	x	x	x
EIF2AK3	eukaryotic translation initiation factor 2 alpha kinase 3(EIF2AK3)	9451	n.r.	up	n.s.	n.s.	down
EIF4EBP1	eukaryotic translation initiation factor 4E binding protein 1(EIF4EBP1)	1978	n.r.	up	n.s.	x	x
EPRS	glutamyl-prolyl-tRNA synthetase(EPRS)	2058	n.r.	up	n.s.	n.r.	n.s.
ERO1B	endoplasmic reticulum oxidoreductase 1 beta(ERO1B)	56605	n.r.	up	x	x	up
EXOSC1	exosome component 1(EXOSC1)	51013	n.r.	up	n.s.	n.s.	n.s.
FAM110B	family with sequence similarity 110 member B(FAM110B)	90362	n.r.	up	x	x	x
FAM129A	family with sequence similarity 129 member A(FAM129A)	116496	n.r.	up	n.r.	n.r.	n.r.
FAM161B	family with sequence similarity 161 member B(FAM161B)	145483	n.r.	up	x	x	x
FICD	FIC domain containing(FICD)	11153	n.r.	up	x	x	x
FKBP11	FK506 binding protein 11(FKBP11)	51303	n.r.	up	n.s.	up	up
FNDC3B	fibronectin type III domain containing 3B(FNDC3B)	64778	n.r.	up	n.s.	up	n.r.
FRMD3	FERM Domain Containing 3	257019	up	n.r.	x	x	x
GADD45A	growth arrest and DNA damage inducible alpha(GADD45A)	1647	n.r.	up	x	x	x
GARS	glycyl-tRNA synthetase(GARS)	2617	n.r.	up	n.s.	n.r.	n.r.
GCC1	GRIP and coiled-coil domain containing 1(GCC1)	79571	n.r.	up	n.r.	n.s.	x
GDF15	growth differentiation factor 15(GDF15)	9518	n.r.	up	x	up	up
GFPT1	glutamine--fructose-6-phosphate transaminase 1(GFPT1)	2673	n.r.	up	n.s.	up	n.r.
GHITM	growth hormone inducible transmembrane protein(GHITM)	27069	n.r.	up	x	x	x
GLRX	glutaredoxin(GLRX)	2745	n.r.	up	x	up	n.r.
GLRX2	glutaredoxin 2(GLRX2)	51022	n.r.	up	x	x	x
GMPPA	GDP-mannose pyrophosphorylase A(GMPPA)	29926	n.r.	up	n.s.	n.r.	n.r.
GMPPB	GDP-mannose pyrophosphorylase B(GMPPB)	29925	n.r.	up	n.r.	n.r.	n.r.
GNL3	G protein nucleolar 3(GNL3)	26354	n.r.	up	n.s.	n.r.	n.r.
GOLPH3L	golgi phosphoprotein 3 like(GOLPH3L)	55204	n.r.	up	x	x	x
GORAB	golgin, RAB6 interacting(GORAB)	92344	n.r.	up	x	x	x
GORASP2	golgi reassembly stacking protein 2(GORASP2)	26003	n.r.	up	n.r.	n.r.	n.r.
GOT1	glutamic-oxaloacetic transaminase 1(GOT1)	2805	n.r.	up	n.s.	n.r.	n.r.
GPR1	G protein-coupled receptor 1(GPR1)	2825	n.r.	up	x	x	x
GPT2	glutamic--pyruvic transaminase 2(GPT2)	84706	n.r.	up	n.s.	up	up
GRM8	glutamate metabotropic receptor 8(GRM8)	2918	n.r.	up	x	x	x
GTPBP2	GTP binding protein 2(GTPBP2)	54676	n.r.	up	x	x	x
H1F0	H1 histone family member 0(H1F0)	3005	n.r.	up	n.r.	n.s.	n.s.
HERPUD1	homocysteine inducible ER protein with ubiquitin like domain 1(HERPUD1)	9709	up	up	x	x	x
HGS	hepatocyte growth factor-regulated tyrosine kinase substrate(HGS)	9146	n.r.	up	n.r.	n.s.	n.s.
HID1	HID1 domain containing(HID1)	283987	n.r.	up	x	x	x
HIF1A	hypoxia inducible factor 1 alpha subunit(HIF1A)	3091	n.r.	up	x	x	x
HIST1H3H	histone cluster 1 H3 family member h(HIST1H3H)	8357	n.r.	up	x	x	x
HIST1H3I	histone cluster 1 H3 family member i(HIST1H3I)	8354	n.r.	up	x	x	x
HIST3H2BB	histone cluster 3 H2B family member b(HIST3H2BB)	128312	n.r.	up	x	x	x
HOXB9	homeobox B9(HOXB9)	3219	n.r.	up	x	x	x
HSPA5	heat shock protein family A (Hsp70) member 5(HSPA5)	3309	n.r.	up	up	up	up
HSPA9	heat shock protein family A (Hsp70) member 9(HSPA9)	3313	n.r.	up	n.s.	n.s.	n.r.
HYOU1	hypoxia up-regulated 1(HYOU1)	10525	n.r.	up	n.r.	n.r.	n.r.
IFRD1	interferon related developmental regulator 1(IFRD1)	3475	n.r.	up	up	up	up
IGFBP3	insulin like growth factor binding protein 3(IGFBP3)	3486	n.r.	up	x	x	x
IL20RB	interleukin 20 receptor subunit beta(IL20RB)	53833	n.r.	up	x	x	x
INHBE	inhibin beta E subunit(INHBE)	83729	n.r.	up	x	x	x
IQCG	IQ motif containing G(IQCG)	84223	n.r.	up	x	x	x
IRF7	interferon regulatory factor 7(IRF7)	3665	n.r.	up	x	x	x
ISL2	ISL LIM homeobox 2(ISL2)	64843	n.r.	up	x	x	x
ISOC2	isochorismatase domain containing 2(ISOC2)	79763	n.r.	up	n.r.	up	up
JUNB	JunB Proto-Oncogene, AP-1 Transcription Factor Subunit	3726	up	n.r.	x	x	x
KCTD5	potassium channel tetramerization domain containing 5(KCTD5)	54442	n.r.	up	x	n.r.	x
KDM4A	lysine demethylase 4A(KDM4A)	9682	n.r.	up	x	x	x
KIAA0040	KIAA0040(KIAA0040)	9674	n.r.	up	x	x	x
KIF2C	kinesin family member 2C(KIF2C)	11004	n.r.	up	n.s.	n.r.
KLF4	Kruppel like factor 4(KLF4)	9314	n.r.	up	x	x	x
KLF5	Kruppel like factor 5(KLF5)	688	n.r.	up	x	x	x
KLHDC7B	kelch domain containing 7B(KLHDC7B)	113730	n.r.	up	x	x	x
LARP1B	La ribonucleoprotein domain family member 1B(LARP1B)	55132	n.r.	up	x	x	x
LARP6	La ribonucleoprotein domain family member 6(LARP6)	55323	n.r.	up	x	x	x
LCA5	LCA5, lebercilin(LCA5)	167691	n.r.	up	x	x	x
LIN54	lin-54 DREAM MuvB core complex component(LIN54)	132660	n.r.	up	x	x	x
LONP1	lon peptidase 1, mitochondrial(LONP1)	9361	n.r.	up	n.r.	n.r.	n.r.
LRRC59	leucine rich repeat containing 59(LRRC59)	55379	n.r.	up	n.s.	n.r.	n.r.
LYSMD3	LysM domain containing 3(LYSMD3)	116068	n.r.	up	x	x	x
LZTFL1	leucine zipper transcription factor like 1(LZTFL1)	54585	n.r.	up	x	n.r.	up
MANF	mesencephalic astrocyte derived neurotrophic factor(MANF)	7873	n.r.	up	n.r.	n.r.	n.r.
MARS	methionyl-tRNA synthetase(MARS)	4141	n.r.	up	n.r.	n.s.	n.s.
MBD1	methyl-CpG binding domain protein 1(MBD1)	4152	n.r.	up	n.r.	n.r.	n.s.
MBNL2	muscleblind like splicing regulator 2(MBNL2)	10150	n.r.	up	x	up	n.r.
MCEE	methylmalonyl-CoA epimerase(MCEE)	84693	n.r.	up	x	x	x
MED8	mediator complex subunit 8(MED8)	112950	n.r.	up	x	x	x
MID1IP1	MID1 interacting protein 1(MID1IP1)	58526	n.r.	up	x	x	x
MIS12	MIS12, kinetochore complex component(MIS12)	79003	n.r.	up	x	x	x
MON1B	MON1 homolog B, secretory trafficking associated(MON1B)	22879	n.r.	up	x	x	x
MPV17L2	MPV17 mitochondrial inner membrane protein like 2(MPV17L2)	84769	n.r.	up	x	x	x
MSTO1	misato 1, mitochondrial distribution and morphology regulator(MSTO1)	55154	n.r.	up	x	x	x
MTHFD2	methylenetetrahydrofolate dehydrogenase (NADP+ dependent) 2, methenyltetrahydrofolate cyclohydrolase(MTHFD2)	10797	n.r.	up	n.r.	n.r.	n.r.
MTMR4	myotubularin related protein 4(MTMR4)	9110	n.r.	up	x	x	x
MXD1	MAX dimerization protein 1(MXD1)	4084	n.r.	up	x	x	x
NAMPT	nicotinamide phosphoribosyltransferase(NAMPT)	10135	n.r.	up	n.s.	up	n.r.
NANS	N-acetylneuraminate synthase(NANS)	54187	n.r.	up	n.r.	n.r.	n.r.
NCKAP5L	NCK associated protein 5 like(NCKAP5L)	57701	n.r.	up	x	x	x
NFIL3	nuclear factor, interleukin 3 regulated(NFIL3)	4783	n.r.	up	x	x	x
NFKB2	nuclear factor kappa B subunit 2(NFKB2)	4791	n.r.	up	n.s.	x	n.s.
NFKBIA	NFKB Inhibitor Alpha	4792	up	n.r.	x	x	x
NFKBIZ	NFKB inhibitor zeta(NFKBIZ)	64332	n.r.	up	x	x	x
NMNAT2	nicotinamide nucleotide adenylyltransferase 2(NMNAT2)	23057	n.r.	up	x	x	x
NRBF2	nuclear receptor binding factor 2(NRBF2)	29982	n.r.	up	x	x	x
NUCB2	nucleobindin 2(NUCB2)	4925	n.r.	up	n.s.	up	n.r.
OSBP	oxysterol binding protein(OSBP)	5007	n.r.	up	n.r.	n.r.	n.r.
PARP2	poly(ADP-ribose) polymerase 2(PARP2)	10038	n.r.	up	n.s.	n.s.	x
PCK2	phosphoenolpyruvate carboxykinase 2, mitochondrial(PCK2)	5106	n.r.	up	n.r.	up	up
PDE4D	phosphodiesterase 4D(PDE4D)	5144	n.r.	up	x	x	x
PDE4DIP	phosphodiesterase 4D interacting protein(PDE4DIP)	9659	n.r.	up	x	x	x
PDIA4	protein disulfide isomerase family A member 4(PDIA4)	9601	n.r.	up	n.r.	n.r.	n.r.
PELO	pelota homolog (Drosophila)(PELO)	53918	n.r.	up	n.s.	n.s.	n.s.
PFDN2	prefoldin subunit 2(PFDN2)	5202	n.r.	up	n.s.	n.s.	n.r.
PGM3	phosphoglucomutase 3(PGM3)	5238	n.r.	up	n.r.	n.s.	n.s.
PHGDH	phosphoglycerate dehydrogenase(PHGDH)	26227	n.r.	up	n.s.	n.r.	n.r.
PIGA	phosphatidylinositol glycan anchor biosynthesis class A(PIGA)	5277	n.r.	up	x	x	x
PJA1	praja ring finger ubiquitin ligase 1(PJA1)	64219	n.r.	up	x	x	x
PLEKHF1	pleckstrin homology and FYVE domain containing 1(PLEKHF1)	79156	n.r.	up	x	x	x
PLK3	polo like kinase 3(PLK3)	1263	n.r.	up	x	x	x
PLPP5	phospholipid phosphatase 5(PLPP5)	84513	n.r.	up	x	x	x
PMAIP1	phorbol-12-myristate-13-acetate-induced protein 1(PMAIP1)	5366	n.r.	up	x	x	x
PNP	purine nucleoside phosphorylase(PNP)	4860	n.r.	up	x	x	x
PNPLA8	patatin like phospholipase domain containing 8(PNPLA8)	50640	n.r.	up	x	x	x
POLR3C	RNA polymerase III subunit C(POLR3C)	10623	n.r.	up	n.s.	n.r.	n.r.
PPP1R15A	protein phosphatase 1 regulatory subunit 15A(PPP1R15A)	23645	n.r.	up	x	x	x
PREB	prolactin regulatory element binding(PREB)	10113	n.r.	up	n.s.	up	n.r.
PRRC1	proline rich coiled-coil 1(PRRC1)	133619	n.r.	up	n.r.	n.r.	n.r.
PSAT1	phosphoserine aminotransferase 1(PSAT1)	29968	n.r.	up	n.r.	n.r.	n.r.
PSMG1	proteasome assembly chaperone 1(PSMG1)	8624	n.r.	up	n.s.	n.s.	n.r.
PSPH	phosphoserine phosphatase(PSPH)	5723	n.r.	up	n.r.	n.r.	up
PTGS2	prostaglandin-endoperoxide synthase 2(PTGS2)	5743	n.r.	up	up	up	up
PTPRH	protein tyrosine phosphatase, receptor type H(PTPRH)	5794	n.r.	up	x	x	x
PXK	PX domain containing serine/threonine kinase like(PXK)	54899	n.r.	up	x	x	x
PYCR1	pyrroline-5-carboxylate reductase 1(PYCR1)	5831	n.r.	up	n.s.	n.r.	n.r.
RAB36	RAB36, member RAS oncogene family(RAB36)	9609	n.r.	up	x	x	x
RAB39B	RAB39B, member RAS oncogene family(RAB39B)	116442	n.r.	up	x	x	x
RAD9A	RAD9 checkpoint clamp component A(RAD9A)	5883	n.r.	up	x	x	x
RCAN1	regulator of calcineurin 1(RCAN1)	1827	n.r.	up	x	x	x
RGAG1	retrotransposon gag domain containing 1(RGAG1)	57529	n.r.	up	x	x	x
RNF181	ring finger protein 181(RNF181)	51255	n.r.	up	x	x	x
RNF41	ring finger protein 41(RNF41)	10193	n.r.	up	x	x	x
RPS27	ribosomal protein S27(RPS27)	6232	n.r.	up	n.s.	n.s.	n.s.
RWDD2A	RWD domain containing 2A(RWDD2A)	112611	n.r.	up	x	x	x
SARS	seryl-tRNA synthetase(SARS)	6301	n.r.	up	n.s.	n.r.	n.r.
SDF2L1	stromal cell derived factor 2 like 1(SDF2L1)	23753	n.r.	up	n.r.	n.r.	up
SEC11C	SEC11 homolog C, signal peptidase complex subunit(SEC11C)	90701	n.r.	up	n.r.	n.r.	n.r.
SEC13	SEC13 homolog, nuclear pore and COPII coat complex component(SEC13)	6396	n.r.	up	n.s.	n.s.	n.s.
SEC23B	Sec23 homolog B, coat complex II component(SEC23B)	10483	n.r.	up	n.s.	n.r.	n.r.
SEC24D	SEC24 homolog D, COPII coat complex component(SEC24D)	9871	n.r.	up	n.r.	n.r.	n.s.
SEC31A	SEC31 homolog A, COPII coat complex component(SEC31A)	22872	n.r.	up	n.s.	n.r.	n.r.
SEC61B	Sec61 translocon beta subunit(SEC61B)	10952	n.r.	up	n.s.	n.r.	n.r.
SEC61G	Sec61 translocon gamma subunit(SEC61G)	23480	n.r.	up	n.r.	n.r.	n.r.
SEL1L	SEL1L ERAD E3 ligase adaptor subunit(SEL1L)	6400	n.r.	up	n.s.	n.r.	n.r.
SELENOK	selenoprotein K(SELENOK)	58515	n.r.	up	x	up	x
SELENOS	selenoprotein S(SELENOS)	55829	n.r.	up	n.s.	up	up
SEPHS2	selenophosphate synthetase 2(SEPHS2)	22928	n.r.	up	x	x	x
SERP1	stress associated endoplasmic reticulum protein 1(SERP1)	27230	n.r.	up	x	x	x
SESN2	sestrin 2(SESN2)	83667	up	up	x	up	x
SGTB	small glutamine rich tetratricopeptide repeat containing beta(SGTB)	54557	n.r.	up	x	up	up
SH3BGR	SH3 domain binding glutamate rich protein(SH3BGR)	6450	n.r.	up	x	x	x
SH3RF1	SH3 domain containing ring finger 1(SH3RF1)	57630	n.r.	up	x	x	x
SHCBP1	SHC binding and spindle associated 1(SHCBP1)	79801	n.r.	up	n.s.	n.s.	down
SHMT2	serine hydroxymethyltransferase 2(SHMT2)	6472	n.r.	up	n.r.	n.s.	n.s.
SIAH2	siah E3 ubiquitin protein ligase 2(SIAH2)	6478	n.r.	up	x	x	x
SLC10A7	solute carrier family 10 member 7(SLC10A7)	84068	n.r.	up	x	x	x
SLC31A1	solute carrier family 31 member 1(SLC31A1)	1317	n.r.	up	x	x	x
SLC35B1	solute carrier family 35 member B1(SLC35B1)	10237	n.r.	up	x	x	x
SLC6A9	solute carrier family 6 member 9(SLC6A9)	6536	n.r.	up	x	x	x
SLFN5	schlafen family member 5(SLFN5)	162394	n.r.	up	x	up	up
SNRPA	small nuclear ribonucleoprotein polypeptide A(SNRPA)	6626	n.r.	up	n.s.	n.r.	n.s.
SPRYD3	SPRY domain containing 3(SPRYD3)	84926	n.r.	up	x	x	x
SRA1	steroid receptor RNA activator 1(SRA1)	10011	n.r.	up	n.r.	n.s.	n.s.
SRP68	signal recognition particle 68(SRP68)	6730	n.r.	up	n.s.	n.s.	n.s.
STARD4	StAR related lipid transfer domain containing 4(STARD4)	134429	n.r.	up	x	x	x
STOX2	storkhead box 2(STOX2)	56977	n.r.	up	x	x	x
STX5	syntaxin 5(STX5)	6811	n.r.	up	x	n.r.	up
SYBU	syntabulin(SYBU)	55638	n.r.	up	x	x	x
SYVN1	synoviolin 1(SYVN1)	84447	n.r.	up	up	up	up
TFG	TRK-fused gene(TFG)	10342	n.r.	up	n.s.	n.s.	n.s.
TGIF1	TGFB induced factor homeobox 1(TGIF1)	7050	n.r.	up	x	x	x
TIMM17A	translocase of inner mitochondrial membrane 17 homolog A (yeast)(TIMM17A)	10440	n.r.	up	x	n.s.	up
TIMM44	translocase of inner mitochondrial membrane 44(TIMM44)	10469	n.r.	up	n.r.	n.r.	n.r.
TMCC3	transmembrane and coiled-coil domain family 3(TMCC3)	57458	n.r.	up	x	x	x
TMEM214	transmembrane protein 214(TMEM214)	54867	n.r.	up	n.r.	n.r.	n.r.
TNFSF9	TNF Superfamily Member 9	8744	up	n.r.	x	x	x
TRIB3	tribbles pseudokinase 3(TRIB3)	57761	n.r.	up	x	x	x
TRIM16	tripartite motif containing 16(TRIM16)	10626	n.r.	up	x	x	n.r.
TRIM25	tripartite motif containing 25(TRIM25)	7706	n.r.	up	n.r.	n.r.	n.r.
TUBE1	tubulin epsilon 1(TUBE1)	51175	n.r.	up	x	x	x
TUFT1	tuftelin 1(TUFT1)	7286	n.r.	up	x	x	x
TULP3	tubby like protein 3(TULP3)	7289	n.r.	up	x	x	x
TXNDC11	thioredoxin domain containing 11(TXNDC11)	51061	n.r.	up	x	x	x
UBC	ubiquitin C(UBC)	7316	n.r.	up	x	x	x
UBE2J1	ubiquitin conjugating enzyme E2 J1(UBE2J1)	51465	n.r.	up	x	n.r.	n.r.
UFM1	ubiquitin fold modifier 1(UFM1)	51569	n.r.	up	n.s.	n.s.	n.r.
UGDH	UDP-glucose 6-dehydrogenase(UGDH)	7358	n.r.	up	n.s.	n.r.	n.r.
UHRF1BP1	UHRF1 binding protein 1(UHRF1BP1)	54887	n.r.	up	x	x	x
ULK4	unc-51 like kinase 4(ULK4)	54986	n.r.	up	x	x	x
VCP	valosin containing protein(VCP)	7415	n.r.	up	n.s.	n.r.	n.r.
VEGFA	vascular endothelial growth factor A(VEGFA)	7422	n.r.	up	x	x	x
WARS	tryptophanyl-tRNA synthetase(WARS)	7453	n.r.	up	n.r.	up	up
WFDC2	WAP four-disulfide core domain 2(WFDC2)	10406	n.r.	up	x	x	x
WFS1	wolframin ER transmembrane glycoprotein(WFS1)	7466	n.r.	up	n.s.	n.s.	n.r.
WIPI1	WD repeat domain, phosphoinositide interacting 1(WIPI1)	55062	n.r.	up	x	x	x
XBP1	X-box binding protein 1(XBP1)	7494	n.r.	up	up	up	up
ZFAND2A	zinc finger AN1-type containing 2A(ZFAND2A)	90637	n.r.	up	x	x	x
ZNF213	zinc finger protein 213(ZNF213)	7760	n.r.	up	x	x	x
ZNF446	zinc finger protein 446(ZNF446)	55663	n.r.	up	x	x	x
ZNF622	zinc finger protein 622(ZNF622)	90441	n.r.	up	n.r.	n.s.	n.s.
ZNF70	zinc finger protein 70(ZNF70)	7621	n.r.	up	x	x	x
