# Supplementary material for: A multi-omics analysis reveals the unfolded protein response regulon and stress-induced resistance to folate-based antimetabolites
Source: Nat Commun. 2020 Jun 10;11:2936. doi: 10.1038/s41467-020-16747-y (PMC7287054; doi:10.1038/s41467-020-16747-y)
Supplement: Supplementary file 4 — Supplementary Data 2 [file 41467_2020_16747_MOESM4_ESM.xlsx]

## Sheet: default
UniProtKB	gene_id	gene_name	gene_type	DE.thaps.2h.log2FoldChange	DE.thaps.2h.pvalue	DE.tunica.2h.log2FoldChange	DE.tunica.2h.pvalue	significance_2h	regulationDirection_2h	DE.thaps.6h.log2FoldChange	DE.thaps.6h.pvalue	DE.tunica.6h.log2FoldChange	DE.tunica.6h.pvalue	significance_6h	regulationDirection_6h	Significant_Overall	Regulated_Overall
P0CJ77	ENSG00000256045.2	MTRNR2L10	protein_coding	-3.35245	2.90218e-12	-0.0520815	0.855465	Only_Thaps_Significant	Only_Thaps_Down	-4.19418	1.02485e-13	-0.053632	0.890421	Only_Thaps_Significant	Only_Thaps_Down	AtLeastSignificant	AtLeastRegulatedInOne
P0CJ75	ENSG00000255823.4	MTRNR2L8	protein_coding	-3.0932	9.05664e-13	-0.0559205	0.802483	Only_Thaps_Significant	Only_Thaps_Down	-3.98205	3.02055e-16	-0.167603	0.708212	Only_Thaps_Significant	Only_Thaps_Down	AtLeastSignificant	AtLeastRegulatedInOne
Q96J92	ENSG00000126562.16	WNK4	protein_coding	-1.71815	5.85549e-06	-0.184811	0.520244	Only_Thaps_Significant	Only_Thaps_Down	-3.84904	2.15373e-21	-0.971972	0.00615845	Both_Significant	Both_Down	AtLeastSignificant	AtLeastRegulatedInOne
Q96PD7	ENSG00000062282.14	DGAT2	protein_coding	-1.45792	0.000132844	-0.455012	0.0361796	Both_Significant	Both_Down	-3.48804	2.35872e-17	-2.40324	2.64455e-32	Both_Significant	Both_Down	AtLeastSignificant	AtLeastRegulatedInOne
Q9BTD3	ENSG00000184986.10	TMEM121	protein_coding	-1.82653	2.39037e-05	-0.240198	0.369625	Only_Thaps_Significant	Only_Thaps_Down	-3.44204	6.95464e-13	-1.85949	1.90547e-07	Both_Significant	Both_Down	AtLeastSignificant	AtLeastRegulatedInOne
Q9P244	ENSG00000128011.4	LRFN1	protein_coding	-2.13951	6.6345e-06	-0.401126	0.187535	Only_Thaps_Significant	Only_Thaps_Down	-3.41747	2.37249e-09	-2.14673	4.00277e-07	Both_Significant	Both_Down	AtLeastSignificant	AtLeastRegulatedInOne
Q6ZMQ8	ENSG00000181409.11	AATK	protein_coding	-1.79731	7.2923e-05	-0.16053	0.589686	Only_Thaps_Significant	Only_Thaps_Down	-3.34053	2.36755e-11	-1.25411	0.000659523	Both_Significant	Both_Down	AtLeastSignificant	AtLeastRegulatedInOne
Q8TB68	ENSG00000131188.11	PRR7	protein_coding	-1.83435	5.3088e-05	0.0907475	0.761448	Only_Thaps_Significant	Only_Thaps_Down	-3.29325	5.17997e-11	-0.669453	0.0852296	Only_Thaps_Significant	Only_Thaps_Down	AtLeastSignificant	AtLeastRegulatedInOne
NA	ENSG00000266074.8	BAHCC1	protein_coding	-1.9816	3.96868e-06	-0.319621	0.289859	Only_Thaps_Significant	Only_Thaps_Down	-3.2531	2.95229e-12	-1.06228	0.0101099	Both_Significant	Both_Down	AtLeastSignificant	AtLeastRegulatedInOne
P50895	ENSG00000187244.10	BCAM	protein_coding	-2.10044	2.6473e-07	-0.248023	0.410185	Only_Thaps_Significant	Only_Thaps_Down	-3.18936	4.65527e-13	-0.993348	0.00946521	Both_Significant	Both_Down	AtLeastSignificant	AtLeastRegulatedInOne
Q8IYD2	ENSG00000162873.14	KLHDC8A	protein_coding	-2.03006	9.78833e-06	-0.0562751	0.847104	Only_Thaps_Significant	Only_Thaps_Down	-3.1503	2.30964e-09	-0.981014	0.00405109	Both_Significant	Both_Down	AtLeastSignificant	AtLeastRegulatedInOne
P57073	ENSG00000005513.9	SOX8	protein_coding	-1.54377	0.00113776	-0.348946	0.241571	Only_Thaps_Significant	Only_Thaps_Down	-2.94397	2.43066e-08	-1.49214	0.0001137	Both_Significant	Both_Down	AtLeastSignificant	AtLeastRegulatedInOne
Q9ULZ1	ENSG00000171388.11	APLN	protein_coding	-0.441911	0.370785	0.132157	0.639049	Not_Significant	None	-2.82965	6.69551e-07	-1.55877	8.7284e-06	Both_Significant	Both_Down	AtLeastSignificant	AtLeastRegulatedInOne
Q13461	ENSG00000186790.5	FOXE3	protein_coding	-1.93974	7.84588e-05	-0.570337	0.0589659	Only_Thaps_Significant	Only_Thaps_Down	-2.82181	2.03002e-06	-1.09303	0.00651834	Both_Significant	Both_Down	AtLeastSignificant	AtLeastRegulatedInOne
P32246	ENSG00000163823.3	CCR1	protein_coding	-0.931397	0.0579666	0.42889	0.126579	Not_Significant	None	-2.74583	1.2043e-06	-0.817308	0.0247006	Both_Significant	Only_Thaps_Down	AtLeastSignificant	AtLeastRegulatedInOne
Q96MM6	ENSG00000132622.10	HSPA12B	protein_coding	-1.94873	2.28916e-05	-0.677538	0.0173604	Both_Significant	Both_Down	-2.73248	1.33029e-07	-1.27483	0.000481195	Both_Significant	Both_Down	AtLeastSignificant	AtLeastRegulatedInOne
P0CJ68	ENSG00000256618.2	MTRNR2L1	protein_coding	-1.96831	3.43378e-06	-0.00922182	0.965823	Only_Thaps_Significant	Only_Thaps_Down	-2.68796	4.79547e-07	0.0221358	0.9568	Only_Thaps_Significant	Only_Thaps_Down	AtLeastSignificant	AtLeastRegulatedInOne
Q6NV74	ENSG00000196872.11	KIAA1211L	protein_coding	-1.45935	0.0025669	-0.74252	0.0128327	Both_Significant	Both_Down	-2.66883	0.000137672	-1.04131	0.0172519	Both_Significant	Both_Down	AtLeastSignificant	AtLeastRegulatedInOne
F2Z333	ENSG00000228594.3	FNDC10	protein_coding	-1.63369	5.02624e-05	-0.0858753	0.743258	Only_Thaps_Significant	Only_Thaps_Down	-2.6638	8.66404e-10	-0.95937	0.000618154	Both_Significant	Both_Down	AtLeastSignificant	AtLeastRegulatedInOne
Q86XR5	ENSG00000175785.12	PRIMA1	protein_coding	-0.704406	0.153249	0.109156	0.719319	Not_Significant	None	-2.64873	1.17335e-06	-1.52354	6.17135e-05	Both_Significant	Both_Down	AtLeastSignificant	AtLeastRegulatedInOne
P25189	ENSG00000158887.15	MPZ	protein_coding	-1.96452	4.0632e-06	0.1501	0.621883	Only_Thaps_Significant	Only_Thaps_Down	-2.64838	1.09783e-08	-0.453024	0.194598	Only_Thaps_Significant	Only_Thaps_Down	AtLeastSignificant	AtLeastRegulatedInOne
Q9H228	ENSG00000180739.13	S1PR5	protein_coding	-1.40387	0.00346613	-0.7607	0.0105448	Both_Significant	Both_Down	-2.64614	1.13652e-06	-2.19174	1.659e-08	Both_Significant	Both_Down	AtLeastSignificant	AtLeastRegulatedInOne
Q9BRI3	ENSG00000158014.14	SLC30A2	protein_coding	-0.939285	0.0385732	0.227083	0.39391	Only_Thaps_Significant	None	-2.62008	1.05175e-07	-1.12907	0.000776611	Both_Significant	Both_Down	AtLeastSignificant	AtLeastRegulatedInOne
P60606	ENSG00000178531.5	CTXN1	protein_coding	-2.04127	1.47688e-05	-0.227741	0.454085	Only_Thaps_Significant	Only_Thaps_Down	-2.61429	1.5356e-06	-0.480098	0.269898	Only_Thaps_Significant	Only_Thaps_Down	AtLeastSignificant	AtLeastRegulatedInOne
Q9BWV1	ENSG00000144857.14	BOC	protein_coding	-1.73097	2.67805e-05	-0.87807	0.000229945	Both_Significant	Both_Down	-2.61319	4.47693e-09	-0.895331	0.0033484	Both_Significant	Only_Thaps_Down	AtLeastSignificant	AtLeastRegulatedInOne
Q9H3T3	ENSG00000167680.15	SEMA6B	protein_coding	-1.68769	0.000171081	0.158094	0.603636	Only_Thaps_Significant	Only_Thaps_Down	-2.60732	1.33878e-07	-0.333001	0.405602	Only_Thaps_Significant	Only_Thaps_Down	AtLeastSignificant	AtLeastRegulatedInOne
NA	ENSG00000248713.1	RP11-766F14.2	protein_coding	-1.40968	0.00360771	0.154236	0.611979	Only_Thaps_Significant	Only_Thaps_Down	-2.58976	3.54886e-06	-2.07447	1.11598e-07	Both_Significant	Both_Down	AtLeastSignificant	AtLeastRegulatedInOne
Q8N9F0	ENSG00000185818.7	NAT8L	protein_coding	-2.4246	8.08358e-09	-0.47879	0.112837	Only_Thaps_Significant	Only_Thaps_Down	-2.56873	1.3881e-08	-1.1196	0.00304776	Both_Significant	Both_Down	AtLeastSignificant	AtLeastRegulatedInOne
Q9UKP4	ENSG00000136378.14	ADAMTS7	protein_coding	-1.90388	1.90655e-06	-0.206153	0.461748	Only_Thaps_Significant	Only_Thaps_Down	-2.56702	2.03148e-09	-0.704756	0.0392104	Both_Significant	Only_Thaps_Down	AtLeastSignificant	AtLeastRegulatedInOne
P36382	ENSG00000265107.2	GJA5	protein_coding	-1.7128	0.00028216	-0.699656	0.0177215	Both_Significant	Both_Down	-2.53533	2.06408e-06	-1.74084	4.08397e-06	Both_Significant	Both_Down	AtLeastSignificant	AtLeastRegulatedInOne
Q9UM47	ENSG00000074181.8	NOTCH3	protein_coding	-1.96918	2.98882e-05	-0.129511	0.668758	Only_Thaps_Significant	Only_Thaps_Down	-2.52541	3.34925e-06	-1.04059	0.0119922	Both_Significant	Both_Down	AtLeastSignificant	AtLeastRegulatedInOne
P09564	ENSG00000173762.7	CD7	protein_coding	-1.05294	0.02806	0.100419	0.741419	Only_Thaps_Significant	Only_Thaps_Down	-2.49536	3.63855e-06	-0.344988	0.403294	Only_Thaps_Significant	Only_Thaps_Down	AtLeastSignificant	AtLeastRegulatedInOne
P10070	ENSG00000074047.21	GLI2	protein_coding	-0.910046	0.0639302	-0.312708	0.296417	Not_Significant	None	-2.47969	4.46363e-06	-0.508994	0.217024	Only_Thaps_Significant	Only_Thaps_Down	AtLeastSignificant	AtLeastRegulatedInOne
P21917	ENSG00000069696.6	DRD4	protein_coding	-1.53755	0.00173148	0.0934044	0.758602	Only_Thaps_Significant	Only_Thaps_Down	-2.45478	2.59835e-05	-0.0464672	0.917688	Only_Thaps_Significant	Only_Thaps_Down	AtLeastSignificant	AtLeastRegulatedInOne
O00451	ENSG00000168546.10	GFRA2	protein_coding	-1.49428	0.00068644	-0.404985	0.176069	Only_Thaps_Significant	Only_Thaps_Down	-2.45052	2.37489e-06	-1.93628	6.23513e-06	Both_Significant	Both_Down	AtLeastSignificant	AtLeastRegulatedInOne
Q9UNW9	ENSG00000104967.6	NOVA2	protein_coding	-1.31956	0.00304562	-0.438518	0.129465	Only_Thaps_Significant	Only_Thaps_Down	-2.42665	1.40934e-06	-1.66213	0.00013402	Both_Significant	Both_Down	AtLeastSignificant	AtLeastRegulatedInOne
NA	ENSG00000177679.15	SRRM3	protein_coding	-1.55763	0.000233184	-0.440478	0.0897971	Only_Thaps_Significant	Only_Thaps_Down	-2.41524	1.44637e-07	-1.01381	0.000295182	Both_Significant	Both_Down	AtLeastSignificant	AtLeastRegulatedInOne
P0CJ78	ENSG00000261221.3	ZNF865	protein_coding	-1.68499	0.000367562	-0.0767022	0.800927	Only_Thaps_Significant	Only_Thaps_Down	-2.40847	9.18769e-06	-0.124349	0.775744	Only_Thaps_Significant	Only_Thaps_Down	AtLeastSignificant	AtLeastRegulatedInOne
P05362	ENSG00000090339.8	ICAM1	protein_coding	-1.99333	1.68542e-05	-0.374647	0.218715	Only_Thaps_Significant	Only_Thaps_Down	-2.40525	7.04027e-06	0.0605747	0.891266	Only_Thaps_Significant	Only_Thaps_Down	AtLeastSignificant	AtLeastRegulatedInOne
P22607	ENSG00000068078.17	FGFR3	protein_coding	-1.24215	0.00195932	0.296327	0.225574	Only_Thaps_Significant	Only_Thaps_Down	-2.40437	2.23309e-08	-0.918571	0.000716206	Both_Significant	Both_Down	AtLeastSignificant	AtLeastRegulatedInOne
Q9BZJ7	ENSG00000180929.5	GPR62	protein_coding	-1.25793	0.0108481	-0.00400835	0.989488	Only_Thaps_Significant	Only_Thaps_Down	-2.39869	3.39776e-05	-0.63701	0.122297	Only_Thaps_Significant	Only_Thaps_Down	AtLeastSignificant	AtLeastRegulatedInOne
Q96Q27	ENSG00000100628.11	ASB2	protein_coding	-1.28096	0.00902344	0.0437932	0.883374	Only_Thaps_Significant	Only_Thaps_Down	-2.38348	2.7375e-05	-1.37512	0.000902786	Both_Significant	Both_Down	AtLeastSignificant	AtLeastRegulatedInOne
O60262	ENSG00000176533.12	GNG7	protein_coding	-1.61571	0.00064324	-0.51482	0.0904428	Only_Thaps_Significant	Only_Thaps_Down	-2.37045	1.56376e-05	-1.10651	0.00674806	Both_Significant	Both_Down	AtLeastSignificant	AtLeastRegulatedInOne
Q9H8H3	ENSG00000185432.11	METTL7A	protein_coding	-1.08546	0.019798	0.0566086	0.848462	Only_Thaps_Significant	Only_Thaps_Down	-2.36883	4.27722e-06	-1.4199	7.30894e-05	Both_Significant	Both_Down	AtLeastSignificant	AtLeastRegulatedInOne
Q9BXJ7	ENSG00000166126.10	AMN	protein_coding	-1.37367	0.00459487	-0.0270817	0.929366	Only_Thaps_Significant	Only_Thaps_Down	-2.3515	2.46359e-05	-0.393868	0.346012	Only_Thaps_Significant	Only_Thaps_Down	AtLeastSignificant	AtLeastRegulatedInOne
O75056	ENSG00000162512.15	SDC3	protein_coding	-0.905643	0.0191194	0.0809776	0.76689	Only_Thaps_Significant	None	-2.35136	1.02546e-08	-0.848276	0.00257818	Both_Significant	Only_Thaps_Down	AtLeastSignificant	AtLeastRegulatedInOne
Q92935	ENSG00000158008.9	EXTL1	protein_coding	-0.78936	0.0573545	0.197839	0.410807	Not_Significant	None	-2.34757	1.05607e-07	-0.847558	0.00257452	Both_Significant	Only_Thaps_Down	AtLeastSignificant	AtLeastRegulatedInOne
B1AK53	ENSG00000187017.15	ESPN	protein_coding	-1.84002	6.71872e-05	-0.0218784	0.941625	Only_Thaps_Significant	Only_Thaps_Down	-2.34368	5.18993e-06	-0.369092	0.284176	Only_Thaps_Significant	Only_Thaps_Down	AtLeastSignificant	AtLeastRegulatedInOne
Q8WXX7	ENSG00000158321.15	AUTS2	protein_coding	-0.7707	0.0520256	-0.171264	0.537156	Not_Significant	None	-2.33402	4.31151e-08	-0.922956	2.31347e-05	Both_Significant	Both_Down	AtLeastSignificant	AtLeastRegulatedInOne
P85299	ENSG00000186654.20	PRR5	protein_coding	-2.00973	1.31814e-05	-0.337909	0.259401	Only_Thaps_Significant	Only_Thaps_Down	-2.33271	7.9969e-06	-0.695055	0.0716884	Only_Thaps_Significant	Only_Thaps_Down	AtLeastSignificant	AtLeastRegulatedInOne
Q6ZRY4	ENSG00000166831.8	RBPMS2	protein_coding	-2.01764	2.53125e-05	-0.288758	0.341302	Only_Thaps_Significant	Only_Thaps_Down	-2.32918	1.54271e-05	-0.771868	0.071888	Only_Thaps_Significant	Only_Thaps_Down	AtLeastSignificant	AtLeastRegulatedInOne
Q96MC4	ENSG00000178404.9	CEP295NL	protein_coding	-1.41949	0.00238562	-0.204446	0.495188	Only_Thaps_Significant	Only_Thaps_Down	-2.32843	8.30131e-06	-1.12091	0.00449197	Both_Significant	Both_Down	AtLeastSignificant	AtLeastRegulatedInOne
Q9Y4C5	ENSG00000175040.5	CHST2	protein_coding	-1.21408	0.00820487	-0.100809	0.725935	Only_Thaps_Significant	Only_Thaps_Down	-2.32825	3.84067e-06	-0.541544	0.144123	Only_Thaps_Significant	Only_Thaps_Down	AtLeastSignificant	AtLeastRegulatedInOne
P49006	ENSG00000175130.6	MARCKSL1	protein_coding	-1.11486	0.0106787	-0.110917	0.673316	Only_Thaps_Significant	Only_Thaps_Down	-2.32818	7.16262e-07	-1.40978	1.8512e-06	Both_Significant	Both_Down	AtLeastSignificant	AtLeastRegulatedInOne
P09086	ENSG00000028277.21	POU2F2	protein_coding	-2.05171	1.30987e-05	-0.576898	0.0570959	Only_Thaps_Significant	Only_Thaps_Down	-2.32368	1.38274e-05	-0.503203	0.243044	Only_Thaps_Significant	Only_Thaps_Down	AtLeastSignificant	AtLeastRegulatedInOne
Q5BLP8	ENSG00000243449.6	C4orf48	protein_coding	-1.89773	5.04105e-05	-0.0547598	0.857034	Only_Thaps_Significant	Only_Thaps_Down	-2.30014	2.02842e-05	-0.355148	0.399981	Only_Thaps_Significant	Only_Thaps_Down	AtLeastSignificant	AtLeastRegulatedInOne
Q5GFL6	ENSG00000165816.12	VWA2	protein_coding	-1.38081	0.00515045	-0.296787	0.327856	Only_Thaps_Significant	Only_Thaps_Down	-2.29921	0.000158278	-1.47638	0.000154075	Both_Significant	Both_Down	AtLeastSignificant	AtLeastRegulatedInOne
P03923	ENSG00000198695.2	MT-ND6	protein_coding	-2.14501	8.76244e-07	0.0546199	0.855328	Only_Thaps_Significant	Only_Thaps_Down	-2.29454	1.93958e-06	0.0575939	0.897169	Only_Thaps_Significant	Only_Thaps_Down	AtLeastSignificant	AtLeastRegulatedInOne
P98160	ENSG00000142798.17	HSPG2	protein_coding	-1.51494	0.000292288	-0.189443	0.519995	Only_Thaps_Significant	Only_Thaps_Down	-2.29454	3.73179e-07	-0.339546	0.394574	Only_Thaps_Significant	Only_Thaps_Down	AtLeastSignificant	AtLeastRegulatedInOne
P46531	ENSG00000148400.9	NOTCH1	protein_coding	-0.893805	0.0232863	0.304798	0.281626	Only_Thaps_Significant	None	-2.29287	4.38131e-08	-0.782043	0.0288283	Both_Significant	Only_Thaps_Down	AtLeastSignificant	AtLeastRegulatedInOne
Q5UAW9	ENSG00000180758.11	GPR157	protein_coding	-1.61364	3.59226e-05	-1.03509	5.81834e-07	Both_Significant	Both_Down	-2.29203	3.88411e-08	-1.38257	5.44677e-06	Both_Significant	Both_Down	AtLeastSignificant	AtLeastRegulatedInOne
O15551	ENSG00000165215.6	CLDN3	protein_coding	-1.37953	0.00395061	-0.351545	0.238466	Only_Thaps_Significant	Only_Thaps_Down	-2.28218	0.000971447	-0.868955	0.0516837	Only_Thaps_Significant	Only_Thaps_Down	AtLeastSignificant	AtLeastRegulatedInOne
Q8TAX0	ENSG00000143867.6	OSR1	protein_coding	-0.712677	0.131589	0.142756	0.635222	Not_Significant	None	-2.2804	1.02752e-05	-0.935219	0.00883212	Both_Significant	Both_Down	AtLeastSignificant	AtLeastRegulatedInOne
P61266	ENSG00000099365.10	STX1B	protein_coding	-1.45247	0.00299089	-0.529834	0.0815297	Only_Thaps_Significant	Only_Thaps_Down	-2.2741	6.90954e-05	-1.12127	0.00530911	Both_Significant	Both_Down	AtLeastSignificant	AtLeastRegulatedInOne
Q6UX53	ENSG00000170439.6	METTL7B	protein_coding	-1.34835	0.00133336	-0.148148	0.580554	Only_Thaps_Significant	Only_Thaps_Down	-2.27177	6.17485e-07	-0.995102	0.000151504	Both_Significant	Both_Down	AtLeastSignificant	AtLeastRegulatedInOne
Q7Z7M0	ENSG00000105429.12	MEGF8	protein_coding	-1.58437	3.10589e-05	-0.0687476	0.799324	Only_Thaps_Significant	Only_Thaps_Down	-2.26999	2.03176e-08	-0.730567	0.0180359	Both_Significant	Only_Thaps_Down	AtLeastSignificant	AtLeastRegulatedInOne
O43280	ENSG00000118094.11	TREH	protein_coding	-1.04865	0.0266731	0.516708	0.0880827	Only_Thaps_Significant	Only_Thaps_Down	-2.26997	1.72678e-05	-1.16433	0.00321136	Both_Significant	Both_Down	AtLeastSignificant	AtLeastRegulatedInOne
NA	ENSG00000261150.2	EPPK1	protein_coding	-1.18896	0.0159946	0.0349572	0.908234	Only_Thaps_Significant	Only_Thaps_Down	-2.26414	7.34466e-05	-0.66295	0.127535	Only_Thaps_Significant	Only_Thaps_Down	AtLeastSignificant	AtLeastRegulatedInOne
Q9H461	ENSG00000177283.7	FZD8	protein_coding	-1.08199	0.0279837	-0.187116	0.539281	Only_Thaps_Significant	Only_Thaps_Down	-2.26047	4.48308e-05	-0.735071	0.0827649	Only_Thaps_Significant	Only_Thaps_Down	AtLeastSignificant	AtLeastRegulatedInOne
Q9HCS4	ENSG00000152284.4	TCF7L1	protein_coding	-1.213	0.0039049	-0.113374	0.702819	Only_Thaps_Significant	Only_Thaps_Down	-2.25481	7.66391e-07	-0.616754	0.096817	Only_Thaps_Significant	Only_Thaps_Down	AtLeastSignificant	AtLeastRegulatedInOne
Q7L0X0	ENSG00000255690.2	TRIL	protein_coding	-0.995535	0.0371847	-0.411366	0.173732	Only_Thaps_Significant	Only_Thaps_Down	-2.25068	1.54679e-05	-2.19262	3.04433e-07	Both_Significant	Both_Down	AtLeastSignificant	AtLeastRegulatedInOne
Q9C009	ENSG00000164379.6	FOXQ1	protein_coding	-1.2741	0.00907746	-0.612188	0.0418758	Both_Significant	Both_Down	-2.24776	0.000174552	0.133559	0.752945	Only_Thaps_Significant	Only_Thaps_Down	AtLeastSignificant	AtLeastRegulatedInOne
Q9C0H2	ENSG00000136295.14	TTYH3	protein_coding	-1.37648	0.00370227	-0.174233	0.567174	Only_Thaps_Significant	Only_Thaps_Down	-2.24687	2.31111e-05	-0.274512	0.519982	Only_Thaps_Significant	Only_Thaps_Down	AtLeastSignificant	AtLeastRegulatedInOne
Q9UL51	ENSG00000099822.2	HCN2	protein_coding	-1.48293	0.00154982	-0.247818	0.416285	Only_Thaps_Significant	Only_Thaps_Down	-2.24113	1.87659e-05	-0.369086	0.381489	Only_Thaps_Significant	Only_Thaps_Down	AtLeastSignificant	AtLeastRegulatedInOne
Q5SXH7	ENSG00000148735.14	PLEKHS1	protein_coding	-0.44755	0.325511	0.750864	0.00560757	Only_TM_Significant	Only_TM_Up	-2.24005	1.33142e-05	-1.15126	3.95108e-05	Both_Significant	Both_Down	AtLeastSignificant	AtLeastRegulatedInOne
Q52WX2	ENSG00000188322.4	SBK1	protein_coding	-1.00834	0.0442748	0.0165533	0.956679	Only_Thaps_Significant	Only_Thaps_Down	-2.20782	0.00017011	-1.37027	0.00129126	Both_Significant	Both_Down	AtLeastSignificant	AtLeastRegulatedInOne
Q9ULL5	ENSG00000126464.13	PRR12	protein_coding	-1.38426	0.00192216	-0.060464	0.842284	Only_Thaps_Significant	Only_Thaps_Down	-2.20489	6.34901e-06	-0.581367	0.159314	Only_Thaps_Significant	Only_Thaps_Down	AtLeastSignificant	AtLeastRegulatedInOne
O75326	ENSG00000138623.9	SEMA7A	protein_coding	-1.46758	0.0022054	-0.342665	0.259988	Only_Thaps_Significant	Only_Thaps_Down	-2.20303	6.56837e-05	-0.475351	0.264343	Only_Thaps_Significant	Only_Thaps_Down	AtLeastSignificant	AtLeastRegulatedInOne
NA	ENSG00000188585.7	CLEC20A	protein_coding	-1.41396	0.00338826	-1.19624	5.34807e-05	Both_Significant	Both_Down	-2.20245	0.000243014	-0.845903	0.0526601	Only_Thaps_Significant	Only_Thaps_Down	AtLeastSignificant	AtLeastRegulatedInOne
Q9UIK4	ENSG00000035664.11	DAPK2	protein_coding	-1.42259	0.00263018	-0.910085	0.00106668	Both_Significant	Both_Down	-2.18835	3.84091e-05	-1.1337	0.0025262	Both_Significant	Both_Down	AtLeastSignificant	AtLeastRegulatedInOne
Q3KP66	ENSG00000163362.10	C1orf106	protein_coding	-0.478837	0.290533	0.228368	0.38238	Not_Significant	None	-2.18821	8.45811e-06	-1.12925	0.000422012	Both_Significant	Both_Down	AtLeastSignificant	AtLeastRegulatedInOne
O15230	ENSG00000130702.15	LAMA5	protein_coding	-1.55222	0.00067543	-0.546395	0.0677989	Only_Thaps_Significant	Only_Thaps_Down	-2.18346	8.14975e-05	-1.1994	0.00610769	Both_Significant	Both_Down	AtLeastSignificant	AtLeastRegulatedInOne
Q76KP1	ENSG00000182272.11	B4GALNT4	protein_coding	-1.30871	0.0052232	-0.13774	0.645067	Only_Thaps_Significant	Only_Thaps_Down	-2.18106	2.58109e-05	-1.13168	0.00254866	Both_Significant	Both_Down	AtLeastSignificant	AtLeastRegulatedInOne
Q8WXD9	ENSG00000167971.15	CASKIN1	protein_coding	-1.36809	0.00395577	-0.443857	0.14387	Only_Thaps_Significant	Only_Thaps_Down	-2.18062	0.000272868	-0.709034	0.106516	Only_Thaps_Significant	Only_Thaps_Down	AtLeastSignificant	AtLeastRegulatedInOne
Q6V0L0	ENSG00000187553.8	CYP26C1	protein_coding	-1.51426	0.00208854	-0.165153	0.585541	Only_Thaps_Significant	Only_Thaps_Down	-2.1793	0.000159225	-0.790717	0.0389801	Both_Significant	Only_Thaps_Down	AtLeastSignificant	AtLeastRegulatedInOne
Q53RD9	ENSG00000144152.12	FBLN7	protein_coding	-1.16675	0.00255992	-0.0421002	0.877253	Only_Thaps_Significant	Only_Thaps_Down	-2.17799	1.30343e-07	-0.684454	0.0241705	Both_Significant	Only_Thaps_Down	AtLeastSignificant	AtLeastRegulatedInOne
O00468	ENSG00000188157.14	AGRN	protein_coding	-1.53097	0.00029959	-0.128122	0.662311	Only_Thaps_Significant	Only_Thaps_Down	-2.17284	2.16868e-06	-0.176706	0.660748	Only_Thaps_Significant	Only_Thaps_Down	AtLeastSignificant	AtLeastRegulatedInOne
A6NMK8	ENSG00000204767.3	FAM196B	protein_coding	-0.977974	0.0508244	-0.448704	0.108759	Not_Significant	None	-2.16555	0.000218569	-0.687343	0.0818483	Only_Thaps_Significant	Only_Thaps_Down	AtLeastSignificant	AtLeastRegulatedInOne
Q969P5	ENSG00000156804.7	FBXO32	protein_coding	-1.09112	0.0182004	0.199618	0.478203	Only_Thaps_Significant	Only_Thaps_Down	-2.16188	2.00466e-05	-0.289228	0.369714	Only_Thaps_Significant	Only_Thaps_Down	AtLeastSignificant	AtLeastRegulatedInOne
P51888	ENSG00000188783.5	PRELP	protein_coding	-2.01898	7.9448e-06	-0.0664335	0.82792	Only_Thaps_Significant	Only_Thaps_Down	-2.15984	1.24949e-05	-0.987372	0.00662131	Both_Significant	Both_Down	AtLeastSignificant	AtLeastRegulatedInOne
Q99748	ENSG00000171119.2	NRTN	protein_coding	-1.23145	0.0123094	-0.0810415	0.779327	Only_Thaps_Significant	Only_Thaps_Down	-2.15609	0.000144217	-1.3068	0.000489693	Both_Significant	Both_Down	AtLeastSignificant	AtLeastRegulatedInOne
P05230	ENSG00000113578.17	FGF1	protein_coding	-1.33583	0.00334933	-0.587241	0.0415312	Both_Significant	Both_Down	-2.15511	1.84888e-05	-0.287291	0.492035	Only_Thaps_Significant	Only_Thaps_Down	AtLeastSignificant	AtLeastRegulatedInOne
Q8N461	ENSG00000127585.11	FBXL16	protein_coding	-1.35928	0.00403145	-0.0672056	0.825736	Only_Thaps_Significant	Only_Thaps_Down	-2.14983	4.81338e-05	-0.409839	0.334033	Only_Thaps_Significant	Only_Thaps_Down	AtLeastSignificant	AtLeastRegulatedInOne
Q5TGY3	ENSG00000126705.13	AHDC1	protein_coding	-1.27134	0.00619642	-0.260497	0.391923	Only_Thaps_Significant	Only_Thaps_Down	-2.14855	2.85327e-05	-0.923306	0.0239478	Both_Significant	Both_Down	AtLeastSignificant	AtLeastRegulatedInOne
Q6NUI6	ENSG00000100399.15	CHADL	protein_coding	-1.92198	4.57698e-05	-0.432114	0.156032	Only_Thaps_Significant	Only_Thaps_Down	-2.14124	0.000109156	-0.827066	0.0510632	Only_Thaps_Significant	Only_Thaps_Down	AtLeastSignificant	AtLeastRegulatedInOne
P78348	ENSG00000110881.11	ASIC1	protein_coding	-1.49826	0.000150536	-0.28423	0.322378	Only_Thaps_Significant	Only_Thaps_Down	-2.13941	3.97376e-07	-1.18979	7.46967e-05	Both_Significant	Both_Down	AtLeastSignificant	AtLeastRegulatedInOne
NA	ENSG00000283199.1	ABC13-47488600E17.1	protein_coding	-1.27652	0.00835929	-0.113934	0.708298	Only_Thaps_Significant	Only_Thaps_Down	-2.13931	9.63496e-05	-0.187496	0.673002	Only_Thaps_Significant	Only_Thaps_Down	AtLeastSignificant	AtLeastRegulatedInOne
Q9BTN0	ENSG00000126243.8	LRFN3	protein_coding	-1.43453	0.00166569	-0.0478256	0.873825	Only_Thaps_Significant	Only_Thaps_Down	-2.13778	2.21453e-05	-0.866689	0.0300779	Both_Significant	Only_Thaps_Down	AtLeastSignificant	AtLeastRegulatedInOne
Q86UN3	ENSG00000186907.7	RTN4RL2	protein_coding	-1.51342	0.00173764	-0.018697	0.950788	Only_Thaps_Significant	Only_Thaps_Down	-2.13682	0.000188673	-0.721118	0.100699	Only_Thaps_Significant	Only_Thaps_Down	AtLeastSignificant	AtLeastRegulatedInOne
Q9BUH8	ENSG00000183092.16	BEGAIN	protein_coding	-1.38621	0.00329894	-0.487283	0.0955333	Only_Thaps_Significant	Only_Thaps_Down	-2.13118	5.46042e-05	-0.473258	0.214747	Only_Thaps_Significant	Only_Thaps_Down	AtLeastSignificant	AtLeastRegulatedInOne
Q9BYE9	ENSG00000074276.10	CDHR2	protein_coding	-1.3011	0.00682339	-0.137456	0.652548	Only_Thaps_Significant	Only_Thaps_Down	-2.12707	9.6682e-05	-0.887588	0.0332704	Both_Significant	Only_Thaps_Down	AtLeastSignificant	AtLeastRegulatedInOne
P09067	ENSG00000120075.5	HOXB5	protein_coding	-1.77563	9.35009e-05	-0.497278	0.0965267	Only_Thaps_Significant	Only_Thaps_Down	-2.12434	2.39716e-05	-0.815898	0.0358831	Both_Significant	Only_Thaps_Down	AtLeastSignificant	AtLeastRegulatedInOne
Q9ULK5	ENSG00000162738.5	VANGL2	protein_coding	-0.811609	0.0726794	-0.220301	0.449405	Not_Significant	None	-2.12221	1.50011e-05	-1.30964	0.000162694	Both_Significant	Both_Down	AtLeastSignificant	AtLeastRegulatedInOne
Q9HBH1	ENSG00000258429.1	PDF	protein_coding	-1.5539	0.00024394	-0.0450051	0.877003	Only_Thaps_Significant	Only_Thaps_Down	-2.12186	8.52873e-05	0.0985687	0.821077	Only_Thaps_Significant	Only_Thaps_Down	AtLeastSignificant	AtLeastRegulatedInOne
O60307	ENSG00000099308.10	MAST3	protein_coding	-1.10745	0.00952796	-0.35287	0.19929	Only_Thaps_Significant	Only_Thaps_Down	-2.11487	4.5108e-06	-1.15633	0.000282482	Both_Significant	Both_Down	AtLeastSignificant	AtLeastRegulatedInOne
P22692	ENSG00000141753.6	IGFBP4	protein_coding	-1.54004	8.94879e-05	-0.263711	0.374689	Only_Thaps_Significant	Only_Thaps_Down	-2.10932	5.00321e-07	-0.780734	0.0278295	Both_Significant	Only_Thaps_Down	AtLeastSignificant	AtLeastRegulatedInOne
Q5T1R4	ENSG00000127124.14	HIVEP3	protein_coding	-0.513319	0.21625	0.340941	0.25429	Not_Significant	None	-2.10574	2.0853e-06	-0.798302	0.0133513	Both_Significant	Only_Thaps_Down	AtLeastSignificant	AtLeastRegulatedInOne
Q92729	ENSG00000060656.19	PTPRU	protein_coding	-1.29193	0.00127105	-0.317285	0.192089	Only_Thaps_Significant	Only_Thaps_Down	-2.10413	9.64374e-07	-0.582942	0.0570826	Only_Thaps_Significant	Only_Thaps_Down	AtLeastSignificant	AtLeastRegulatedInOne
Q8N239	ENSG00000185915.5	KLHL34	protein_coding	-1.3342	0.00562097	-0.493358	0.100797	Only_Thaps_Significant	Only_Thaps_Down	-2.10313	0.000445259	-0.697644	0.11694	Only_Thaps_Significant	Only_Thaps_Down	AtLeastSignificant	AtLeastRegulatedInOne
Q8IV01	ENSG00000173227.13	SYT12	protein_coding	-1.76362	0.000104507	-0.411222	0.177115	Only_Thaps_Significant	Only_Thaps_Down	-2.09922	2.73442e-05	-0.858631	0.0314619	Both_Significant	Only_Thaps_Down	AtLeastSignificant	AtLeastRegulatedInOne
P49798	ENSG00000117152.13	RGS4	protein_coding	-0.532158	0.182134	-0.42091	0.0988661	Not_Significant	None	-2.09584	7.64888e-07	-0.45275	0.0564536	Only_Thaps_Significant	Only_Thaps_Down	AtLeastSignificant	AtLeastRegulatedInOne
Q8IX07	ENSG00000179588.8	ZFPM1	protein_coding	-1.58183	0.000854928	-0.105211	0.730588	Only_Thaps_Significant	Only_Thaps_Down	-2.09272	0.000114579	-0.140442	0.745787	Only_Thaps_Significant	Only_Thaps_Down	AtLeastSignificant	AtLeastRegulatedInOne
O60548	ENSG00000186564.5	FOXD2	protein_coding	-1.04867	0.0168951	-0.175769	0.516192	Only_Thaps_Significant	Only_Thaps_Down	-2.08988	1.1456e-05	-1.27762	0.000132239	Both_Significant	Both_Down	AtLeastSignificant	AtLeastRegulatedInOne
P03891	ENSG00000198763.3	MT-ND2	protein_coding	-1.56339	0.000583466	0.0768506	0.799447	Only_Thaps_Significant	Only_Thaps_Down	-2.08953	3.31428e-05	0.0322209	0.940954	Only_Thaps_Significant	Only_Thaps_Down	AtLeastSignificant	AtLeastRegulatedInOne
P10645	ENSG00000100604.12	CHGA	protein_coding	-1.37096	0.00315457	-0.012704	0.964386	Only_Thaps_Significant	Only_Thaps_Down	-2.08871	5.22583e-05	-1.23121	0.00107516	Both_Significant	Both_Down	AtLeastSignificant	AtLeastRegulatedInOne
P43115	ENSG00000050628.20	PTGER3	protein_coding	-1.49649	0.0019928	-0.837198	0.00517872	Both_Significant	Both_Down	-2.08817	0.000236558	-1.10445	0.0104699	Both_Significant	Both_Down	AtLeastSignificant	AtLeastRegulatedInOne
Q9H4E5	ENSG00000126785.12	RHOJ	protein_coding	-0.532184	0.244683	0.186042	0.51299	Not_Significant	None	-2.08195	2.67504e-05	-0.237987	0.438244	Only_Thaps_Significant	Only_Thaps_Down	AtLeastSignificant	AtLeastRegulatedInOne
Q9Y618	ENSG00000196498.13	NCOR2	protein_coding	-1.43317	0.000290612	-0.0585436	0.846209	Only_Thaps_Significant	Only_Thaps_Down	-2.07665	7.81444e-07	-0.47148	0.214722	Only_Thaps_Significant	Only_Thaps_Down	AtLeastSignificant	AtLeastRegulatedInOne
O95502	ENSG00000221890.3	NPTXR	protein_coding	-1.25419	0.00427654	-0.0141484	0.962964	Only_Thaps_Significant	Only_Thaps_Down	-2.06997	1.49874e-05	-0.736661	0.0508902	Only_Thaps_Significant	Only_Thaps_Down	AtLeastSignificant	AtLeastRegulatedInOne
Q14249	ENSG00000167136.6	ENDOG	protein_coding	-1.58586	0.000676689	-0.107763	0.723004	Only_Thaps_Significant	Only_Thaps_Down	-2.06311	0.000274757	-0.333582	0.451392	Only_Thaps_Significant	Only_Thaps_Down	AtLeastSignificant	AtLeastRegulatedInOne
Q8TER0	ENSG00000162804.13	SNED1	protein_coding	-1.20846	0.00721108	-0.300233	0.287244	Only_Thaps_Significant	Only_Thaps_Down	-2.05192	2.7381e-05	-1.03407	0.001653	Both_Significant	Both_Down	AtLeastSignificant	AtLeastRegulatedInOne
Q9H853	ENSG00000243910.7	TUBA4B	protein_coding	-1.56123	0.00187279	-0.098516	0.727304	Only_Thaps_Significant	Only_Thaps_Down	-2.0481	0.000993252	-0.623133	0.167071	Only_Thaps_Significant	Only_Thaps_Down	AtLeastSignificant	AtLeastRegulatedInOne
Q8WUF5	ENSG00000104881.15	PPP1R13L	protein_coding	-1.46515	0.00184859	-0.20192	0.50441	Only_Thaps_Significant	Only_Thaps_Down	-2.03685	0.000295324	-0.00973739	0.982649	Only_Thaps_Significant	Only_Thaps_Down	AtLeastSignificant	AtLeastRegulatedInOne
Q13520	ENSG00000086159.12	AQP6	protein_coding	-1.00918	0.0392105	0.00927112	0.973761	Only_Thaps_Significant	Only_Thaps_Down	-2.03552	0.000263391	-0.446584	0.235505	Only_Thaps_Significant	Only_Thaps_Down	AtLeastSignificant	AtLeastRegulatedInOne
Q07002	ENSG00000117266.15	CDK18	protein_coding	-1.07965	0.0254506	-0.279851	0.34828	Only_Thaps_Significant	Only_Thaps_Down	-2.03499	0.000161605	-0.974282	0.00925737	Both_Significant	Both_Down	AtLeastSignificant	AtLeastRegulatedInOne
A5D8T8	ENSG00000157322.17	CLEC18A	protein_coding	-0.917394	0.0664409	0.136864	0.648699	Not_Significant	None	-2.03483	0.000345038	-1.17368	0.00308701	Both_Significant	Both_Down	AtLeastSignificant	AtLeastRegulatedInOne
Q7LFL8	ENSG00000171604.11	CXXC5	protein_coding	-0.81041	0.0337689	0.0165473	0.94125	Only_Thaps_Significant	None	-2.03357	4.85961e-07	-1.37813	3.83869e-06	Both_Significant	Both_Down	AtLeastSignificant	AtLeastRegulatedInOne
Q8WV48	ENSG00000159884.11	CCDC107	protein_coding	-1.3738	0.00408466	-0.270903	0.374543	Only_Thaps_Significant	Only_Thaps_Down	-2.03305	0.000362846	-0.334768	0.433499	Only_Thaps_Significant	Only_Thaps_Down	AtLeastSignificant	AtLeastRegulatedInOne
Q9H0X6	ENSG00000212864.3	RNF208	protein_coding	-1.39989	0.00486913	-0.0443992	0.88444	Only_Thaps_Significant	Only_Thaps_Down	-2.03071	0.000518985	-0.523738	0.220367	Only_Thaps_Significant	Only_Thaps_Down	AtLeastSignificant	AtLeastRegulatedInOne
Q9UQ03	ENSG00000103647.12	CORO2B	protein_coding	-1.7892	5.31437e-05	-0.721175	0.0127185	Both_Significant	Both_Down	-2.03041	0.000358523	0.156477	0.73017	Only_Thaps_Significant	Only_Thaps_Down	AtLeastSignificant	AtLeastRegulatedInOne
A6NFA1	ENSG00000269113.3	TRABD2B	protein_coding	-1.03728	0.0357407	-0.205682	0.500635	Only_Thaps_Significant	Only_Thaps_Down	-2.03015	0.000309825	-0.65447	0.130791	Only_Thaps_Significant	Only_Thaps_Down	AtLeastSignificant	AtLeastRegulatedInOne
P20273	ENSG00000012124.16	CD22	protein_coding	-1.23937	0.00951584	-0.537037	0.0767527	Only_Thaps_Significant	Only_Thaps_Down	-2.02003	0.000313291	-1.15893	0.00591006	Both_Significant	Both_Down	AtLeastSignificant	AtLeastRegulatedInOne
Q13796	ENSG00000146950.12	SHROOM2	protein_coding	-0.589935	0.245253	0.00622944	0.983602	Not_Significant	None	-2.01998	0.00031074	-0.262991	0.514809	Only_Thaps_Significant	Only_Thaps_Down	AtLeastSignificant	AtLeastRegulatedInOne
Q92949	ENSG00000129654.7	FOXJ1	protein_coding	-0.591967	0.186817	0.0448212	0.866015	Not_Significant	None	-2.01906	3.05085e-05	-0.983746	0.00339586	Both_Significant	Both_Down	AtLeastSignificant	AtLeastRegulatedInOne
Q01664	ENSG00000090447.11	TFAP4	protein_coding	-1.08773	0.00900101	-0.539041	0.0349426	Both_Significant	Both_Down	-2.01644	6.78479e-06	-1.45102	5.92577e-08	Both_Significant	Both_Down	AtLeastSignificant	AtLeastRegulatedInOne
Q9NR34	ENSG00000117643.14	MAN1C1	protein_coding	-0.673911	0.127382	-0.293464	0.263207	Not_Significant	None	-2.01097	2.81096e-05	-1.65478	2.03881e-08	Both_Significant	Both_Down	AtLeastSignificant	AtLeastRegulatedInOne
Q8N6G6	ENSG00000178031.16	ADAMTSL1	protein_coding	-0.774631	0.123908	0.247663	0.417077	Not_Significant	None	-2.00905	0.000600859	-0.746972	0.0660881	Only_Thaps_Significant	Only_Thaps_Down	AtLeastSignificant	AtLeastRegulatedInOne
A6NMB9	ENSG00000261308.2	FIGNL2	protein_coding	-1.73304	0.000194292	-0.286044	0.339202	Only_Thaps_Significant	Only_Thaps_Down	-2.0075	9.83127e-05	-0.528887	0.168921	Only_Thaps_Significant	Only_Thaps_Down	AtLeastSignificant	AtLeastRegulatedInOne
Q8N350	ENSG00000099625.12	CBARP	protein_coding	-1.34202	0.00503925	-0.00471821	0.987665	Only_Thaps_Significant	Only_Thaps_Down	-2.00664	0.000206205	-0.319711	0.45229	Only_Thaps_Significant	Only_Thaps_Down	AtLeastSignificant	AtLeastRegulatedInOne
B2RXF5	ENSG00000179627.9	ZBTB42	protein_coding	-1.05997	0.0102359	-0.341437	0.12111	Only_Thaps_Significant	Only_Thaps_Down	-2.00587	6.95335e-06	-1.30383	7.97559e-06	Both_Significant	Both_Down	AtLeastSignificant	AtLeastRegulatedInOne
Q8IZT8	ENSG00000249853.7	HS3ST5	protein_coding	-0.97847	0.0408214	-0.498664	0.09806	Only_Thaps_Significant	Only_Thaps_Down	-2.00584	0.000210368	-0.584571	0.183102	Only_Thaps_Significant	Only_Thaps_Down	AtLeastSignificant	AtLeastRegulatedInOne
Q6DN90	ENSG00000144711.13	IQSEC1	protein_coding	-0.729758	0.149172	-0.0699925	0.81887	Not_Significant	None	-2.00077	0.000390906	-1.76379	2.11567e-05	Both_Significant	Both_Down	AtLeastSignificant	AtLeastRegulatedInOne
Q5JYT7	ENSG00000149633.11	KIAA1755	protein_coding	-1.05198	0.0158716	-0.0671477	0.810798	Only_Thaps_Significant	Only_Thaps_Down	-1.99866	2.36374e-05	0.0685143	0.808598	Only_Thaps_Significant	Only_Thaps_Down	AtLeastSignificant	AtLeastRegulatedInOne
O00294	ENSG00000112041.12	TULP1	protein_coding	-1.36986	0.00284552	-0.587857	0.053066	Only_Thaps_Significant	Only_Thaps_Down	-1.99804	0.000846469	-1.00522	0.0185387	Both_Significant	Both_Down	AtLeastSignificant	AtLeastRegulatedInOne
A1L157	ENSG00000110900.14	TSPAN11	protein_coding	-1.39419	0.000259105	-0.0378693	0.88346	Only_Thaps_Significant	Only_Thaps_Down	-1.99749	8.45678e-07	-0.459441	0.0576982	Only_Thaps_Significant	Only_Thaps_Down	AtLeastSignificant	AtLeastRegulatedInOne
P05107	ENSG00000160255.17	ITGB2	protein_coding	-1.21386	0.00995236	-0.0729194	0.803422	Only_Thaps_Significant	Only_Thaps_Down	-1.995	0.000154634	-0.320585	0.366078	Only_Thaps_Significant	Only_Thaps_Down	AtLeastSignificant	AtLeastRegulatedInOne
Q96B86	ENSG00000182175.13	RGMA	protein_coding	-0.452095	0.380644	0.32733	0.28151	Not_Significant	None	-1.99491	0.000445238	-1.08993	0.0124067	Both_Significant	Both_Down	AtLeastSignificant	AtLeastRegulatedInOne
Q9NZM4	ENSG00000063169.10	GLTSCR1	protein_coding	-1.51672	0.00132824	-0.0968435	0.750937	Only_Thaps_Significant	Only_Thaps_Down	-1.9917	0.000194797	-0.099762	0.819185	Only_Thaps_Significant	Only_Thaps_Down	AtLeastSignificant	AtLeastRegulatedInOne
Q8NF86	ENSG00000103355.13	PRSS33	protein_coding	-1.68028	0.000110762	-0.130507	0.668956	Only_Thaps_Significant	Only_Thaps_Down	-1.98718	2.58618e-05	-0.457075	0.259052	Only_Thaps_Significant	Only_Thaps_Down	AtLeastSignificant	AtLeastRegulatedInOne
P24593	ENSG00000115461.4	IGFBP5	protein_coding	-1.04335	0.0201539	-0.0528641	0.856482	Only_Thaps_Significant	Only_Thaps_Down	-1.98374	4.6359e-05	-0.826682	0.0134194	Both_Significant	Only_Thaps_Down	AtLeastSignificant	AtLeastRegulatedInOne
Q7L5N7	ENSG00000087253.12	LPCAT2	protein_coding	-1.41849	0.00218589	0.108981	0.70994	Only_Thaps_Significant	Only_Thaps_Down	-1.982	0.000117526	-0.271713	0.464038	Only_Thaps_Significant	Only_Thaps_Down	AtLeastSignificant	AtLeastRegulatedInOne
Q6DT37	ENSG00000171219.8	CDC42BPG	protein_coding	-1.00368	0.0441457	-0.522133	0.0834891	Only_Thaps_Significant	Only_Thaps_Down	-1.97905	0.000622162	-0.964054	0.0166231	Both_Significant	Both_Down	AtLeastSignificant	AtLeastRegulatedInOne
P60201	ENSG00000123560.13	PLP1	protein_coding	-1.05332	0.0313967	-0.276395	0.358905	Only_Thaps_Significant	Only_Thaps_Down	-1.97745	0.000322407	-1.21402	0.00142514	Both_Significant	Both_Down	AtLeastSignificant	AtLeastRegulatedInOne
Q13972	ENSG00000058335.15	RASGRF1	protein_coding	-1.38534	0.00482841	-0.221822	0.447182	Only_Thaps_Significant	Only_Thaps_Down	-1.97659	0.000955681	-0.130675	0.707984	Only_Thaps_Significant	Only_Thaps_Down	AtLeastSignificant	AtLeastRegulatedInOne
O43435	ENSG00000184058.12	TBX1	protein_coding	-1.45677	0.0033671	-0.390703	0.200131	Only_Thaps_Significant	Only_Thaps_Down	-1.97567	0.000933568	-0.993846	0.0110827	Both_Significant	Both_Down	AtLeastSignificant	AtLeastRegulatedInOne
P16389	ENSG00000177301.14	KCNA2	protein_coding	-1.07768	0.016749	-0.589732	0.0459187	Both_Significant	Both_Down	-1.97474	0.000132871	-1.59946	0.000256372	Both_Significant	Both_Down	AtLeastSignificant	AtLeastRegulatedInOne
Q86YN6	ENSG00000155846.16	PPARGC1B	protein_coding	-1.02591	0.0159703	-1.04629	0.000125802	Both_Significant	Both_Down	-1.97348	1.7427e-05	-1.81925	2.75617e-07	Both_Significant	Both_Down	AtLeastSignificant	AtLeastRegulatedInOne
M0QZC1	ENSG00000269855.2	RNF225	protein_coding	-1.30278	0.00629985	-0.089081	0.76946	Only_Thaps_Significant	Only_Thaps_Down	-1.97298	0.000869288	-0.000475738	0.999116	Only_Thaps_Significant	Only_Thaps_Down	AtLeastSignificant	AtLeastRegulatedInOne
Q96GP6	ENSG00000244486.8	SCARF2	protein_coding	-1.47684	0.00175361	-0.0813748	0.788819	Only_Thaps_Significant	Only_Thaps_Down	-1.96969	0.000218206	-0.395488	0.34293	Only_Thaps_Significant	Only_Thaps_Down	AtLeastSignificant	AtLeastRegulatedInOne
P49327	ENSG00000169710.8	FASN	protein_coding	-1.13887	0.00956479	0.124907	0.68084	Only_Thaps_Significant	Only_Thaps_Down	-1.96699	3.8197e-05	-0.44594	0.245211	Only_Thaps_Significant	Only_Thaps_Down	AtLeastSignificant	AtLeastRegulatedInOne
O95279	ENSG00000164626.8	KCNK5	protein_coding	-0.842797	0.0925763	-0.559792	0.0645619	Not_Significant	None	-1.96021	0.000503498	-1.43967	0.000373526	Both_Significant	Both_Down	AtLeastSignificant	AtLeastRegulatedInOne
Q96GD0	ENSG00000241360.1	PDXP	protein_coding	-1.51309	0.000125093	0.0298442	0.903502	Only_Thaps_Significant	Only_Thaps_Down	-1.95989	0.000232259	-0.306813	0.498035	Only_Thaps_Significant	Only_Thaps_Down	AtLeastSignificant	AtLeastRegulatedInOne
Q6NUJ5	ENSG00000171813.13	PWWP2B	protein_coding	-1.70597	0.000128717	-0.695591	0.00707413	Both_Significant	Both_Down	-1.95961	5.30419e-05	-1.27545	0.000703982	Both_Significant	Both_Down	AtLeastSignificant	AtLeastRegulatedInOne
Q9NST1	ENSG00000100344.10	PNPLA3	protein_coding	-1.05585	0.0128552	0.0404681	0.872891	Only_Thaps_Significant	Only_Thaps_Down	-1.95728	1.81267e-05	-1.09224	2.69146e-05	Both_Significant	Both_Down	AtLeastSignificant	AtLeastRegulatedInOne
P21554	ENSG00000118432.12	CNR1	protein_coding	0.0603486	0.882659	0.415472	0.0643011	Not_Significant	None	-1.95648	8.61008e-06	-1.0156	0.00153978	Both_Significant	Both_Down	AtLeastSignificant	AtLeastRegulatedInOne
Q7Z4I7	ENSG00000072163.19	LIMS2	protein_coding	-1.27149	0.00772908	-0.595802	0.0498867	Both_Significant	Both_Down	-1.95439	0.000803165	-1.24495	0.00398044	Both_Significant	Both_Down	AtLeastSignificant	AtLeastRegulatedInOne
O43759	ENSG00000100321.14	SYNGR1	protein_coding	-1.41014	0.000372181	-0.166323	0.538894	Only_Thaps_Significant	Only_Thaps_Down	-1.95379	3.59098e-06	-0.824906	0.00277897	Both_Significant	Only_Thaps_Down	AtLeastSignificant	AtLeastRegulatedInOne
Q9BZC7	ENSG00000107331.16	ABCA2	protein_coding	-1.35683	0.000511778	-0.184053	0.518312	Only_Thaps_Significant	Only_Thaps_Down	-1.94763	2.59636e-06	-0.675019	0.049602	Both_Significant	Only_Thaps_Down	AtLeastSignificant	AtLeastRegulatedInOne
O14926	ENSG00000186765.11	FSCN2	protein_coding	-1.35017	0.00523918	-0.00992375	0.973892	Only_Thaps_Significant	Only_Thaps_Down	-1.94624	0.000589737	-0.118741	0.790454	Only_Thaps_Significant	Only_Thaps_Down	AtLeastSignificant	AtLeastRegulatedInOne
Q12829	ENSG00000141542.10	RAB40B	protein_coding	-1.58877	0.000130027	-0.56709	0.0231165	Both_Significant	Both_Down	-1.94584	1.40432e-05	-0.707489	0.026056	Both_Significant	Only_Thaps_Down	AtLeastSignificant	AtLeastRegulatedInOne
Q8WXI4	ENSG00000162390.17	ACOT11	protein_coding	-0.956507	0.0235526	-0.0586779	0.789018	Only_Thaps_Significant	Only_Thaps_Down	-1.94459	2.23792e-05	-0.426459	0.0807609	Only_Thaps_Significant	Only_Thaps_Down	AtLeastSignificant	AtLeastRegulatedInOne
P20916	ENSG00000105695.14	MAG	protein_coding	-1.202	0.0111913	-0.461487	0.128665	Only_Thaps_Significant	Only_Thaps_Down	-1.94428	0.000518744	-0.901614	0.0359485	Both_Significant	Only_Thaps_Down	AtLeastSignificant	AtLeastRegulatedInOne
Q9BPX1	ENSG00000087076.8	HSD17B14	protein_coding	-1.15475	0.0211691	-0.156305	0.607947	Only_Thaps_Significant	Only_Thaps_Down	-1.94424	0.0010111	-0.964001	0.00611665	Both_Significant	Both_Down	AtLeastSignificant	AtLeastRegulatedInOne
Q8NG11	ENSG00000108219.14	TSPAN14	protein_coding	-1.48601	0.000778361	-0.369514	0.211634	Only_Thaps_Significant	Only_Thaps_Down	-1.94336	5.49632e-05	-0.965272	0.00992409	Both_Significant	Both_Down	AtLeastSignificant	AtLeastRegulatedInOne
Q13332	ENSG00000105426.16	PTPRS	protein_coding	-1.35018	0.000642275	-0.113397	0.689652	Only_Thaps_Significant	Only_Thaps_Down	-1.93344	4.90801e-06	-0.429359	0.183987	Only_Thaps_Significant	Only_Thaps_Down	AtLeastSignificant	AtLeastRegulatedInOne
Q6ZVZ8	ENSG00000182177.13	ASB18	protein_coding	-1.09381	0.019568	-0.625937	0.0169334	Both_Significant	Both_Down	-1.9226	0.000238552	-1.26598	2.96617e-05	Both_Significant	Both_Down	AtLeastSignificant	AtLeastRegulatedInOne
Q9P2W7	ENSG00000109956.12	B3GAT1	protein_coding	-1.61328	0.000841509	-0.130201	0.669202	Only_Thaps_Significant	Only_Thaps_Down	-1.91992	0.00122058	-0.848033	0.0546428	Only_Thaps_Significant	Only_Thaps_Down	AtLeastSignificant	AtLeastRegulatedInOne
Q96A19	ENSG00000135736.5	CCDC102A	protein_coding	-0.710189	0.0785546	-0.118327	0.576935	Not_Significant	None	-1.91938	9.83597e-06	-0.975012	0.00014318	Both_Significant	Both_Down	AtLeastSignificant	AtLeastRegulatedInOne
P17813	ENSG00000106991.13	ENG	protein_coding	-1.1265	0.0107455	-0.0563573	0.85088	Only_Thaps_Significant	Only_Thaps_Down	-1.91928	6.53912e-05	-0.698558	0.0479417	Both_Significant	Only_Thaps_Down	AtLeastSignificant	AtLeastRegulatedInOne
Q63ZY3	ENSG00000197256.10	KANK2	protein_coding	-0.409928	0.280293	0.160197	0.421393	Not_Significant	None	-1.9191	1.80798e-06	-1.17817	9.03398e-07	Both_Significant	Both_Down	AtLeastSignificant	AtLeastRegulatedInOne
P12034	ENSG00000138675.16	FGF5	protein_coding	-1.08504	0.00964517	-0.234828	0.307789	Only_Thaps_Significant	Only_Thaps_Down	-1.9168	5.23183e-05	-0.411501	0.319426	Only_Thaps_Significant	Only_Thaps_Down	AtLeastSignificant	AtLeastRegulatedInOne
Q92502	ENSG00000130052.13	STARD8	protein_coding	-0.434597	0.294072	-0.0179917	0.936059	Not_Significant	None	-1.91667	1.77539e-05	-0.773247	0.0034125	Both_Significant	Only_Thaps_Down	AtLeastSignificant	AtLeastRegulatedInOne
Q15834	ENSG00000175602.3	CCDC85B	protein_coding	-1.12261	0.0096679	0.0628769	0.791028	Only_Thaps_Significant	Only_Thaps_Down	-1.91632	0.000156055	-0.22034	0.608724	Only_Thaps_Significant	Only_Thaps_Down	AtLeastSignificant	AtLeastRegulatedInOne
P0C5K7	ENSG00000225362.8	CT62	protein_coding	-1.53568	0.0013127	-0.112016	0.706693	Only_Thaps_Significant	Only_Thaps_Down	-1.91526	0.00109702	-0.0906001	0.841606	Only_Thaps_Significant	Only_Thaps_Down	AtLeastSignificant	AtLeastRegulatedInOne
Q96S95	ENSG00000163888.3	CAMK2N2	protein_coding	-1.33815	0.00484619	-0.00451495	0.988036	Only_Thaps_Significant	Only_Thaps_Down	-1.91431	0.000824572	-0.499367	0.259428	Only_Thaps_Significant	Only_Thaps_Down	AtLeastSignificant	AtLeastRegulatedInOne
Q6PIF6	ENSG00000169994.18	MYO7B	protein_coding	-1.43845	0.00332663	-0.487387	0.107363	Only_Thaps_Significant	Only_Thaps_Down	-1.91225	0.000831685	-1.26378	0.00107418	Both_Significant	Both_Down	AtLeastSignificant	AtLeastRegulatedInOne
Q9HCM7	ENSG00000112787.12	FBRSL1	protein_coding	-1.40253	0.00312929	-0.0551277	0.85685	Only_Thaps_Significant	Only_Thaps_Down	-1.91208	0.000361192	-0.0605133	0.888328	Only_Thaps_Significant	Only_Thaps_Down	AtLeastSignificant	AtLeastRegulatedInOne
NA	ENSG00000213638.5	ADAT3	protein_coding	-1.56233	0.00115628	-0.0940549	0.757786	Only_Thaps_Significant	Only_Thaps_Down	-1.91174	0.000571444	-0.21451	0.620359	Only_Thaps_Significant	Only_Thaps_Down	AtLeastSignificant	AtLeastRegulatedInOne
Q9BZE0	ENSG00000126603.8	GLIS2	protein_coding	-1.15729	0.0167572	-0.159968	0.600409	Only_Thaps_Significant	Only_Thaps_Down	-1.90932	0.000465992	-0.507957	0.227615	Only_Thaps_Significant	Only_Thaps_Down	AtLeastSignificant	AtLeastRegulatedInOne
Q5TGI0	ENSG00000146267.11	FAXC	protein_coding	-0.358315	0.436902	0.17143	0.522327	Not_Significant	None	-1.90414	0.000144507	-0.959673	0.00303031	Both_Significant	Both_Down	AtLeastSignificant	AtLeastRegulatedInOne
O95858	ENSG00000099282.9	TSPAN15	protein_coding	-0.973163	0.0238498	0.183077	0.419249	Only_Thaps_Significant	Only_Thaps_Down	-1.90377	4.80253e-05	-0.499003	0.150965	Only_Thaps_Significant	Only_Thaps_Down	AtLeastSignificant	AtLeastRegulatedInOne
A6NCI4	ENSG00000175267.14	VWA3A	protein_coding	-0.79281	0.118479	0.137008	0.643104	Not_Significant	None	-1.90058	0.00134066	-0.431464	0.222147	Only_Thaps_Significant	Only_Thaps_Down	AtLeastSignificant	AtLeastRegulatedInOne
Q9Y3L3	ENSG00000100092.20	SH3BP1	protein_coding	-0.970609	0.0180571	0.0992081	0.696584	Only_Thaps_Significant	Only_Thaps_Down	-1.89648	1.71067e-05	-0.45551	0.101781	Only_Thaps_Significant	Only_Thaps_Down	AtLeastSignificant	AtLeastRegulatedInOne
Q9Y5H9	ENSG00000204969.6	PCDHA2	protein_coding	-1.08396	0.0265658	-0.433192	0.155084	Only_Thaps_Significant	Only_Thaps_Down	-1.89538	0.000890839	-1.64601	8.31443e-05	Both_Significant	Both_Down	AtLeastSignificant	AtLeastRegulatedInOne
Q3C1V1	ENSG00000205177.6	C11orf91	protein_coding	-1.10845	0.0239846	0.217734	0.474799	Only_Thaps_Significant	Only_Thaps_Down	-1.89236	0.000967414	-0.0946453	0.826775	Only_Thaps_Significant	Only_Thaps_Down	AtLeastSignificant	AtLeastRegulatedInOne
Q05707	ENSG00000187955.11	COL14A1	protein_coding	-1.30579	0.0067206	-0.104197	0.707102	Only_Thaps_Significant	Only_Thaps_Down	-1.8891	0.00052627	-0.067198	0.829664	Only_Thaps_Significant	Only_Thaps_Down	AtLeastSignificant	AtLeastRegulatedInOne
Q8N8U9	ENSG00000164619.8	BMPER	protein_coding	-1.06508	0.0137479	-1.10782	3.01345e-06	Both_Significant	Both_Down	-1.88264	6.48652e-05	-1.64973	1.80243e-06	Both_Significant	Both_Down	AtLeastSignificant	AtLeastRegulatedInOne
Q96NU1	ENSG00000187634.11	SAMD11	protein_coding	-0.926085	0.0599652	0.274424	0.333211	Not_Significant	None	-1.8826	0.000825718	-0.497135	0.123001	Only_Thaps_Significant	Only_Thaps_Down	AtLeastSignificant	AtLeastRegulatedInOne
Q93084	ENSG00000074370.17	ATP2A3	protein_coding	-1.1171	0.0159937	-0.00438243	0.987593	Only_Thaps_Significant	Only_Thaps_Down	-1.87701	0.000267495	-0.721792	0.0279093	Both_Significant	Only_Thaps_Down	AtLeastSignificant	AtLeastRegulatedInOne
Q92686	ENSG00000154146.12	NRGN	protein_coding	-1.18416	0.0122235	-0.0513027	0.864832	Only_Thaps_Significant	Only_Thaps_Down	-1.87461	0.000371694	-0.490532	0.211892	Only_Thaps_Significant	Only_Thaps_Down	AtLeastSignificant	AtLeastRegulatedInOne
P11049	ENSG00000104894.11	CD37	protein_coding	-1.11175	0.016573	-0.423044	0.156716	Only_Thaps_Significant	Only_Thaps_Down	-1.87368	0.000976718	-0.855274	0.0554105	Only_Thaps_Significant	Only_Thaps_Down	AtLeastSignificant	AtLeastRegulatedInOne
P34995	ENSG00000160951.3	PTGER1	protein_coding	-1.49788	0.00116012	-0.0884733	0.768554	Only_Thaps_Significant	Only_Thaps_Down	-1.87275	0.00158959	-0.195141	0.665865	Only_Thaps_Significant	Only_Thaps_Down	AtLeastSignificant	AtLeastRegulatedInOne
Q96P20	ENSG00000162711.16	NLRP3	protein_coding	-1.4326	0.00111721	-0.366309	0.216521	Only_Thaps_Significant	Only_Thaps_Down	-1.87198	0.000829992	0.111053	0.806614	Only_Thaps_Significant	Only_Thaps_Down	AtLeastSignificant	AtLeastRegulatedInOne
P52815	ENSG00000262814.7	MRPL12	protein_coding	-1.25084	0.00873701	-0.0413873	0.888781	Only_Thaps_Significant	Only_Thaps_Down	-1.87117	0.000479437	-0.180692	0.646441	Only_Thaps_Significant	Only_Thaps_Down	AtLeastSignificant	AtLeastRegulatedInOne
P12755	ENSG00000157933.9	SKI	protein_coding	-0.94758	0.0259678	0.0418659	0.888888	Only_Thaps_Significant	Only_Thaps_Down	-1.86902	4.65281e-05	-0.606486	0.115189	Only_Thaps_Significant	Only_Thaps_Down	AtLeastSignificant	AtLeastRegulatedInOne
P35716	ENSG00000176887.6	SOX11	protein_coding	-0.967192	0.040113	-0.591957	0.0403678	Both_Significant	Both_Down	-1.86773	0.000311129	-1.07457	0.00403111	Both_Significant	Both_Down	AtLeastSignificant	AtLeastRegulatedInOne
P18146	ENSG00000120738.7	EGR1	protein_coding	0.700018	0.192526	0.96047	0.000706443	Only_TM_Significant	Only_TM_Up	-1.86718	0.00094584	-0.0636895	0.882413	Only_Thaps_Significant	Only_Thaps_Down	AtLeastSignificant	AtLeastRegulatedInOne
A1L390	ENSG00000126822.16	PLEKHG3	protein_coding	-0.600023	0.121312	-0.28481	0.162034	Not_Significant	None	-1.86545	6.13381e-06	-1.41526	1.80346e-09	Both_Significant	Both_Down	AtLeastSignificant	AtLeastRegulatedInOne
Q9HBH0	ENSG00000139725.7	RHOF	protein_coding	-1.39375	0.00429361	-0.210217	0.490489	Only_Thaps_Significant	Only_Thaps_Down	-1.86499	0.00111428	-0.104069	0.81521	Only_Thaps_Significant	Only_Thaps_Down	AtLeastSignificant	AtLeastRegulatedInOne
O75197	ENSG00000162337.11	LRP5	protein_coding	-1.44755	0.00108177	-0.39584	0.165279	Only_Thaps_Significant	Only_Thaps_Down	-1.86426	0.000111937	-1.06954	0.00167769	Both_Significant	Both_Down	AtLeastSignificant	AtLeastRegulatedInOne
Q16099	ENSG00000149403.12	GRIK4	protein_coding	-1.28462	0.00210977	-0.58048	0.0436766	Both_Significant	Both_Down	-1.86152	0.00134251	-1.05043	0.0182706	Both_Significant	Both_Down	AtLeastSignificant	AtLeastRegulatedInOne
Q9UJH8	ENSG00000103260.8	METRN	protein_coding	-1.33977	0.000954243	0.0396982	0.885912	Only_Thaps_Significant	Only_Thaps_Down	-1.86055	1.93755e-05	-0.394385	0.202384	Only_Thaps_Significant	Only_Thaps_Down	AtLeastSignificant	AtLeastRegulatedInOne
Q8NFZ4	ENSG00000169992.9	NLGN2	protein_coding	-1.13726	0.00756582	-0.0115518	0.969783	Only_Thaps_Significant	Only_Thaps_Down	-1.85778	5.45908e-05	-0.635153	0.10697	Only_Thaps_Significant	Only_Thaps_Down	AtLeastSignificant	AtLeastRegulatedInOne
O75973	ENSG00000131094.3	C1QL1	protein_coding	-1.31654	0.00527882	-0.0535265	0.859278	Only_Thaps_Significant	Only_Thaps_Down	-1.85749	0.000438788	-0.490134	0.21264	Only_Thaps_Significant	Only_Thaps_Down	AtLeastSignificant	AtLeastRegulatedInOne
Q9Y2U2	ENSG00000173338.12	KCNK7	protein_coding	-1.08426	0.0275465	0.0595349	0.837139	Only_Thaps_Significant	Only_Thaps_Down	-1.85721	0.000966841	-0.733969	0.0560025	Only_Thaps_Significant	Only_Thaps_Down	AtLeastSignificant	AtLeastRegulatedInOne
Q07954	ENSG00000123384.13	LRP1	protein_coding	-1.40634	0.00125144	-0.264014	0.379943	Only_Thaps_Significant	Only_Thaps_Down	-1.85628	8.49764e-05	-0.625534	0.0837015	Only_Thaps_Significant	Only_Thaps_Down	AtLeastSignificant	AtLeastRegulatedInOne
Q15772	ENSG00000072195.14	SPEG	protein_coding	-1.00681	0.0143967	-0.238349	0.353089	Only_Thaps_Significant	Only_Thaps_Down	-1.85623	2.68758e-05	-0.905497	0.00540396	Both_Significant	Only_Thaps_Down	AtLeastSignificant	AtLeastRegulatedInOne
P24468	ENSG00000185551.14	NR2F2	protein_coding	-1.35392	0.00491867	-0.573837	0.0586578	Only_Thaps_Significant	Only_Thaps_Down	-1.8539	0.000773633	-0.0414192	0.923132	Only_Thaps_Significant	Only_Thaps_Down	AtLeastSignificant	AtLeastRegulatedInOne
Q14003	ENSG00000131398.13	KCNC3	protein_coding	-1.74729	6.50688e-05	-0.130039	0.670375	Only_Thaps_Significant	Only_Thaps_Down	-1.85377	8.58291e-05	-0.338922	0.405074	Only_Thaps_Significant	Only_Thaps_Down	AtLeastSignificant	AtLeastRegulatedInOne
Q674X7	ENSG00000189337.16	KAZN	protein_coding	-0.953024	0.0393302	-0.138045	0.626574	Only_Thaps_Significant	Only_Thaps_Down	-1.85269	0.000267819	-0.523119	0.12215	Only_Thaps_Significant	Only_Thaps_Down	AtLeastSignificant	AtLeastRegulatedInOne
Q9H4M7	ENSG00000105559.11	PLEKHA4	protein_coding	-0.963093	0.0230996	0.215306	0.380029	Only_Thaps_Significant	Only_Thaps_Down	-1.84921	5.23054e-05	0.0572143	0.825463	Only_Thaps_Significant	Only_Thaps_Down	AtLeastSignificant	AtLeastRegulatedInOne
Q8IXL6	ENSG00000177706.8	FAM20C	protein_coding	-0.587624	0.143275	0.18455	0.456036	Not_Significant	None	-1.84624	1.58064e-05	-0.779056	0.00683955	Both_Significant	Only_Thaps_Down	AtLeastSignificant	AtLeastRegulatedInOne
O00220	ENSG00000104689.9	TNFRSF10A	protein_coding	-0.500662	0.332441	-0.68292	0.0247462	Only_TM_Significant	Only_TM_Down	-1.84401	0.00236533	-1.25005	0.00217125	Both_Significant	Both_Down	AtLeastSignificant	AtLeastRegulatedInOne
Q5T7W0	ENSG00000157657.14	ZNF618	protein_coding	-0.193093	0.658341	0.138288	0.614079	Not_Significant	None	-1.844	7.88362e-05	-1.07833	0.000674299	Both_Significant	Both_Down	AtLeastSignificant	AtLeastRegulatedInOne
P10242	ENSG00000118513.18	MYB	protein_coding	-0.510283	0.254104	-0.102383	0.700363	Not_Significant	None	-1.8394	0.000204794	-1.50709	4.77779e-06	Both_Significant	Both_Down	AtLeastSignificant	AtLeastRegulatedInOne
Q7RTT9	ENSG00000164638.10	SLC29A4	protein_coding	-1.46041	0.00117551	-0.684231	0.0232656	Both_Significant	Both_Down	-1.83506	0.0012122	-1.27899	0.00282695	Both_Significant	Both_Down	AtLeastSignificant	AtLeastRegulatedInOne
Q9BWG4	ENSG00000130511.15	SSBP4	protein_coding	-1.22459	0.00201528	-0.0233929	0.92142	Only_Thaps_Significant	Only_Thaps_Down	-1.8349	1.52239e-05	-0.558966	0.0651752	Only_Thaps_Significant	Only_Thaps_Down	AtLeastSignificant	AtLeastRegulatedInOne
Q96DZ5	ENSG00000105270.14	CLIP3	protein_coding	-1.37917	0.00199019	-0.0929504	0.759265	Only_Thaps_Significant	Only_Thaps_Down	-1.83023	0.000187631	-0.190749	0.614354	Only_Thaps_Significant	Only_Thaps_Down	AtLeastSignificant	AtLeastRegulatedInOne
Q9NX00	ENSG00000130748.6	TMEM160	protein_coding	-1.53682	0.00109841	-0.0346158	0.9095	Only_Thaps_Significant	Only_Thaps_Down	-1.82509	0.00135656	-0.242843	0.576305	Only_Thaps_Significant	Only_Thaps_Down	AtLeastSignificant	AtLeastRegulatedInOne
Q9H171	ENSG00000124256.14	ZBP1	protein_coding	-0.759828	0.116332	0.461518	0.116818	Not_Significant	None	-1.82332	0.000838344	-0.602091	0.104997	Only_Thaps_Significant	Only_Thaps_Down	AtLeastSignificant	AtLeastRegulatedInOne
Q96Q04	ENSG00000142235.8	LMTK3	protein_coding	-1.30654	0.00743692	-0.147297	0.625296	Only_Thaps_Significant	Only_Thaps_Down	-1.82101	0.00167465	-0.835408	0.0525978	Only_Thaps_Significant	Only_Thaps_Down	AtLeastSignificant	AtLeastRegulatedInOne
Q96A09	ENSG00000158246.7	FAM46B	protein_coding	-0.977958	0.0353162	0.349619	0.227448	Only_Thaps_Significant	Only_Thaps_Down	-1.81507	0.000390503	-0.305051	0.3446	Only_Thaps_Significant	Only_Thaps_Down	AtLeastSignificant	AtLeastRegulatedInOne
P78324	ENSG00000198053.11	SIRPA	protein_coding	-0.742593	0.0551992	-0.0109518	0.965937	Not_Significant	None	-1.81337	1.08153e-05	-1.03923	0.000129678	Both_Significant	Both_Down	AtLeastSignificant	AtLeastRegulatedInOne
Q6NV75	ENSG00000158292.6	GPR153	protein_coding	-1.39456	0.000405019	-0.217948	0.411703	Only_Thaps_Significant	Only_Thaps_Down	-1.80935	1.6824e-05	-0.755523	0.0162841	Both_Significant	Only_Thaps_Down	AtLeastSignificant	AtLeastRegulatedInOne
P52951	ENSG00000168505.6	GBX2	protein_coding	-1.32088	0.00618999	-0.366999	0.217069	Only_Thaps_Significant	Only_Thaps_Down	-1.80846	0.000984664	-0.779898	0.0503727	Only_Thaps_Significant	Only_Thaps_Down	AtLeastSignificant	AtLeastRegulatedInOne
P30989	ENSG00000101188.4	NTSR1	protein_coding	-0.726724	0.146562	-0.299466	0.326248	Not_Significant	None	-1.80835	0.00182318	-1.1104	0.0109804	Both_Significant	Both_Down	AtLeastSignificant	AtLeastRegulatedInOne
Q6UUV9	ENSG00000105662.15	CRTC1	protein_coding	-1.17324	0.00309367	-0.00535055	0.985178	Only_Thaps_Significant	Only_Thaps_Down	-1.80277	2.14695e-05	-0.421466	0.233463	Only_Thaps_Significant	Only_Thaps_Down	AtLeastSignificant	AtLeastRegulatedInOne
P04271	ENSG00000160307.9	S100B	protein_coding	-0.81895	0.070732	-0.0177669	0.947418	Not_Significant	None	-1.80102	0.000243468	-0.678734	0.0448051	Both_Significant	Only_Thaps_Down	AtLeastSignificant	AtLeastRegulatedInOne
Q6P597	ENSG00000104892.16	KLC3	protein_coding	-1.786	0.000769903	-0.748185	0.0136786	Both_Significant	Both_Down	-1.79977	0.00276518	-0.524591	0.227921	Only_Thaps_Significant	Only_Thaps_Down	AtLeastSignificant	AtLeastRegulatedInOne
P35568	ENSG00000169047.5	IRS1	protein_coding	-1.08235	0.0278737	-0.225936	0.458385	Only_Thaps_Significant	Only_Thaps_Down	-1.79919	0.00142684	-0.254292	0.537331	Only_Thaps_Significant	Only_Thaps_Down	AtLeastSignificant	AtLeastRegulatedInOne
Q8IUL8	ENSG00000160161.9	CILP2	protein_coding	-1.57607	0.00139104	0.0277201	0.927386	Only_Thaps_Significant	Only_Thaps_Down	-1.79559	0.00236265	-0.847705	0.0421753	Both_Significant	Only_Thaps_Down	AtLeastSignificant	AtLeastRegulatedInOne
P39060	ENSG00000182871.14	COL18A1	protein_coding	-1.18897	0.00127582	-0.14252	0.563028	Only_Thaps_Significant	Only_Thaps_Down	-1.78741	4.72513e-06	-0.397965	0.175392	Only_Thaps_Significant	Only_Thaps_Down	AtLeastSignificant	AtLeastRegulatedInOne
O14683	ENSG00000175274.18	TP53I11	protein_coding	-1.05405	0.0350937	-0.428272	0.159988	Only_Thaps_Significant	Only_Thaps_Down	-1.78466	0.00249827	-1.0594	0.0114695	Both_Significant	Both_Down	AtLeastSignificant	AtLeastRegulatedInOne
Q6T4P5	ENSG00000129951.18	PLPPR3	protein_coding	-1.47561	0.00198666	-0.0555204	0.85034	Only_Thaps_Significant	Only_Thaps_Down	-1.78344	0.00255682	-0.201627	0.654175	Only_Thaps_Significant	Only_Thaps_Down	AtLeastSignificant	AtLeastRegulatedInOne
Q8NFL0	ENSG00000156966.6	B3GNT7	protein_coding	-0.414966	0.323686	0.277171	0.25431	Not_Significant	None	-1.78332	6.98454e-05	-1.55021	8.142e-08	Both_Significant	Both_Down	AtLeastSignificant	AtLeastRegulatedInOne
Q9HA82	ENSG00000090661.11	CERS4	protein_coding	-0.85563	0.0869364	0.0150676	0.960218	Not_Significant	None	-1.77964	0.00166748	-1.05385	0.00881755	Both_Significant	Both_Down	AtLeastSignificant	AtLeastRegulatedInOne
A8MVW0	ENSG00000161682.14	FAM171A2	protein_coding	-1.17632	0.0103725	-0.22607	0.446375	Only_Thaps_Significant	Only_Thaps_Down	-1.77942	0.000412206	-0.880269	0.0124209	Both_Significant	Only_Thaps_Down	AtLeastSignificant	AtLeastRegulatedInOne
Q9Y467	ENSG00000165821.11	SALL2	protein_coding	-0.770963	0.12671	-0.533317	0.0786794	Not_Significant	None	-1.77929	0.00190673	-1.70698	3.39494e-05	Both_Significant	Both_Down	AtLeastSignificant	AtLeastRegulatedInOne
Q5R3F8	ENSG00000166897.14	ELFN2	protein_coding	-0.996058	0.0426209	-0.231061	0.439957	Only_Thaps_Significant	Only_Thaps_Down	-1.77732	0.00141486	-0.147208	0.710556	Only_Thaps_Significant	Only_Thaps_Down	AtLeastSignificant	AtLeastRegulatedInOne
P08651	ENSG00000141905.17	NFIC	protein_coding	-0.988752	0.0367009	0.0541255	0.859424	Only_Thaps_Significant	Only_Thaps_Down	-1.77661	0.000701738	-0.404078	0.316825	Only_Thaps_Significant	Only_Thaps_Down	AtLeastSignificant	AtLeastRegulatedInOne
Q5SNT2	ENSG00000188807.12	TMEM201	protein_coding	-1.0068	0.035847	-0.098293	0.737253	Only_Thaps_Significant	Only_Thaps_Down	-1.77349	0.000913505	-0.446479	0.240503	Only_Thaps_Significant	Only_Thaps_Down	AtLeastSignificant	AtLeastRegulatedInOne
P16499	ENSG00000132915.10	PDE6A	protein_coding	-0.998171	0.0152188	-0.521173	0.0777764	Only_Thaps_Significant	Only_Thaps_Down	-1.77136	0.00123246	-1.2304	0.00583077	Both_Significant	Both_Down	AtLeastSignificant	AtLeastRegulatedInOne
Q8NES3	ENSG00000106003.12	LFNG	protein_coding	-1.10707	0.0156337	-0.07135	0.809624	Only_Thaps_Significant	Only_Thaps_Down	-1.76842	0.00132728	-1.38755	0.0016593	Both_Significant	Both_Down	AtLeastSignificant	AtLeastRegulatedInOne
O94933	ENSG00000121871.3	SLITRK3	protein_coding					NA	NA	-1.76635	0.000100939	-1.93268	5.19775e-06	Both_Significant	Both_Down	AtLeastSignificant	AtLeastRegulatedInOne
Q86WK6	ENSG00000181754.6	AMIGO1	protein_coding	-0.832458	0.0872879	-0.41882	0.146797	Not_Significant	None	-1.76613	0.00112949	-1.22442	0.00056761	Both_Significant	Both_Down	AtLeastSignificant	AtLeastRegulatedInOne
Q96H79	ENSG00000146858.7	ZC3HAV1L	protein_coding	-1.0906	0.00672321	-0.69682	0.00167935	Both_Significant	Both_Down	-1.76578	4.24074e-05	-0.788156	0.00760802	Both_Significant	Only_Thaps_Down	AtLeastSignificant	AtLeastRegulatedInOne
Q8NCW0	ENSG00000131650.13	KREMEN2	protein_coding	-1.35983	0.00406089	-0.286757	0.338168	Only_Thaps_Significant	Only_Thaps_Down	-1.76534	0.000870678	-0.615039	0.114575	Only_Thaps_Significant	Only_Thaps_Down	AtLeastSignificant	AtLeastRegulatedInOne
P23769	ENSG00000179348.11	GATA2	protein_coding	-1.41182	0.00136929	-0.682689	0.00844672	Both_Significant	Both_Down	-1.76513	0.000243821	-1.56368	2.30287e-05	Both_Significant	Both_Down	AtLeastSignificant	AtLeastRegulatedInOne
Q8NFM7	ENSG00000144730.17	IL17RD	protein_coding	-0.396153	0.315416	0.0713202	0.785604	Not_Significant	None	-1.76141	3.04432e-05	-1.13655	1.97144e-05	Both_Significant	Both_Down	AtLeastSignificant	AtLeastRegulatedInOne
Q14938	ENSG00000008441.16	NFIX	protein_coding	-1.04174	0.027124	0.00961127	0.974802	Only_Thaps_Significant	Only_Thaps_Down	-1.76064	0.000753522	-0.432023	0.279151	Only_Thaps_Significant	Only_Thaps_Down	AtLeastSignificant	AtLeastRegulatedInOne
Q00722	ENSG00000137841.11	PLCB2	protein_coding	-0.997939	0.0377501	-0.684799	0.0177981	Both_Significant	Both_Down	-1.75893	0.00108142	-1.31782	4.76904e-05	Both_Significant	Both_Down	AtLeastSignificant	AtLeastRegulatedInOne
Q9HA90	ENSG00000114654.7	EFCC1	protein_coding	-0.931123	0.0636125	-0.288788	0.33916	Not_Significant	None	-1.75699	0.00271031	-1.23848	0.0020891	Both_Significant	Both_Down	AtLeastSignificant	AtLeastRegulatedInOne
Q9NPA2	ENSG00000008516.16	MMP25	protein_coding	-0.919711	0.0632323	0.378931	0.204077	Not_Significant	None	-1.75478	0.00185187	-0.66084	0.112544	Only_Thaps_Significant	Only_Thaps_Down	AtLeastSignificant	AtLeastRegulatedInOne
Q9HCT0	ENSG00000070388.11	FGF22	protein_coding	-1.16361	0.0203196	-0.22717	0.455431	Only_Thaps_Significant	Only_Thaps_Down	-1.7535	0.00313276	-0.460037	0.255399	Only_Thaps_Significant	Only_Thaps_Down	AtLeastSignificant	AtLeastRegulatedInOne
P48551	ENSG00000159110.19	IFNAR2	protein_coding	-0.881177	0.0237482	-0.0622741	0.801334	Only_Thaps_Significant	None	-1.7509	2.48339e-05	-0.775238	0.00418787	Both_Significant	Only_Thaps_Down	AtLeastSignificant	AtLeastRegulatedInOne
Q9NXH8	ENSG00000198113.2	TOR4A	protein_coding	-1.25511	0.00865828	-0.0216708	0.942126	Only_Thaps_Significant	Only_Thaps_Down	-1.75081	0.00110778	-0.510787	0.179988	Only_Thaps_Significant	Only_Thaps_Down	AtLeastSignificant	AtLeastRegulatedInOne
P10589	ENSG00000175745.11	NR2F1	protein_coding	-0.96333	0.0459406	-0.2944	0.326817	Only_Thaps_Significant	Only_Thaps_Down	-1.74922	0.00116714	-0.574074	0.131363	Only_Thaps_Significant	Only_Thaps_Down	AtLeastSignificant	AtLeastRegulatedInOne
A1A5D9	ENSG00000162069.14	BICDL2	protein_coding	-1.04776	0.03505	0.630126	0.0212464	Both_Significant	Thaps_Down_Tm_Up	-1.74527	0.00264379	-0.334722	0.451621	Only_Thaps_Significant	Only_Thaps_Down	AtLeastSignificant	AtLeastRegulatedInOne
Q86UK5	ENSG00000173040.12	EVC2	protein_coding	-1.04171	0.0344768	-0.544249	0.0733342	Only_Thaps_Significant	Only_Thaps_Down	-1.74438	0.00361025	-1.10203	0.00581632	Both_Significant	Both_Down	AtLeastSignificant	AtLeastRegulatedInOne
P0DMP1	ENSG00000269028.3	MTRNR2L12	protein_coding	-1.3534	0.00481327	-0.525833	0.0738828	Only_Thaps_Significant	Only_Thaps_Down	-1.74223	0.00242513	-0.783233	0.0710094	Only_Thaps_Significant	Only_Thaps_Down	AtLeastSignificant	AtLeastRegulatedInOne
Q13207	ENSG00000121068.13	TBX2	protein_coding	-0.875556	0.0387746	0.0161501	0.949928	Only_Thaps_Significant	None	-1.73962	0.00012904	-0.854336	0.0149656	Both_Significant	Only_Thaps_Down	AtLeastSignificant	AtLeastRegulatedInOne
Q71RH2	ENSG00000149926.13	FAM57B	protein_coding	-0.474525	0.358899	-0.319105	0.289384	Not_Significant	None	-1.7391	0.00343769	-0.755903	0.0529911	Only_Thaps_Significant	Only_Thaps_Down	AtLeastSignificant	AtLeastRegulatedInOne
O43365	ENSG00000105997.22	HOXA3	protein_coding	-1.22507	0.00572557	-0.0936392	0.735621	Only_Thaps_Significant	Only_Thaps_Down	-1.73885	0.00030679	-0.847062	0.00858044	Both_Significant	Only_Thaps_Down	AtLeastSignificant	AtLeastRegulatedInOne
Q86VD9	ENSG00000119227.7	PIGZ	protein_coding	-0.847019	0.0726461	-0.305476	0.269305	Not_Significant	None	-1.73784	0.000879458	-1.02529	0.00125257	Both_Significant	Both_Down	AtLeastSignificant	AtLeastRegulatedInOne
Q99750	ENSG00000112559.13	MDFI	protein_coding	-0.940167	0.0348911	-0.447506	0.124405	Only_Thaps_Significant	Only_Thaps_Down	-1.73771	0.000843805	-1.24093	0.00513802	Both_Significant	Both_Down	AtLeastSignificant	AtLeastRegulatedInOne
Q15327	ENSG00000148677.6	ANKRD1	protein_coding	-1.22172	0.000258049	-0.0418668	0.851784	Only_Thaps_Significant	Only_Thaps_Down	-1.73452	0.000155373	-0.506275	0.226916	Only_Thaps_Significant	Only_Thaps_Down	AtLeastSignificant	AtLeastRegulatedInOne
Q96PE2	ENSG00000110237.3	ARHGEF17	protein_coding	-0.99345	0.0309397	-0.0537233	0.853096	Only_Thaps_Significant	Only_Thaps_Down	-1.73393	0.000607317	-0.242854	0.498154	Only_Thaps_Significant	Only_Thaps_Down	AtLeastSignificant	AtLeastRegulatedInOne
P54753	ENSG00000182580.2	EPHB3	protein_coding	-0.510256	0.299184	0.0561369	0.84948	Not_Significant	None	-1.73065	0.00136005	-1.31069	0.000365078	Both_Significant	Both_Down	AtLeastSignificant	AtLeastRegulatedInOne
Q0VDD8	ENSG00000185842.15	DNAH14	protein_coding	-1.2605	0.00750641	-0.131979	0.654882	Only_Thaps_Significant	Only_Thaps_Down	-1.73025	0.000955135	-0.965536	0.00193035	Both_Significant	Both_Down	AtLeastSignificant	AtLeastRegulatedInOne
Q6UWB1	ENSG00000104998.3	IL27RA	protein_coding	-1.12491	0.00879049	-0.809315	0.000882519	Both_Significant	Both_Down	-1.72857	0.000188128	-1.16413	9.92189e-05	Both_Significant	Both_Down	AtLeastSignificant	AtLeastRegulatedInOne
Q86UU0	ENSG00000186174.12	BCL9L	protein_coding	-0.991594	0.0352893	-0.103043	0.734282	Only_Thaps_Significant	Only_Thaps_Down	-1.72739	0.000921867	-0.87306	0.0314879	Both_Significant	Only_Thaps_Down	AtLeastSignificant	AtLeastRegulatedInOne
P24347	ENSG00000099953.9	MMP11	protein_coding	-1.004	0.0219397	-0.0193538	0.940479	Only_Thaps_Significant	Only_Thaps_Down	-1.72729	0.000276508	-1.32574	1.00833e-05	Both_Significant	Both_Down	AtLeastSignificant	AtLeastRegulatedInOne
Q05923	ENSG00000158050.4	DUSP2	protein_coding	-0.162985	0.722048	0.0303635	0.92076	Not_Significant	None	-1.72446	0.00056356	-1.1656	0.00425917	Both_Significant	Both_Down	AtLeastSignificant	AtLeastRegulatedInOne
P17509	ENSG00000108511.9	HOXB6	protein_coding	-1.28243	0.00621669	-0.590353	0.0462893	Both_Significant	Both_Down	-1.72349	0.000973635	-0.523028	0.178305	Only_Thaps_Significant	Only_Thaps_Down	AtLeastSignificant	AtLeastRegulatedInOne
P10144	ENSG00000100453.12	GZMB	protein_coding	-1.26899	0.0100675	0.205617	0.458311	Only_Thaps_Significant	Only_Thaps_Down	-1.72267	0.00234793	-0.317918	0.353392	Only_Thaps_Significant	Only_Thaps_Down	AtLeastSignificant	AtLeastRegulatedInOne
Q8WXT5	ENSG00000184659.5	FOXD4L4	protein_coding	-0.84608	0.0891714	-0.131498	0.664676	Not_Significant	None	-1.72182	0.00446531	-0.134045	0.74212	Only_Thaps_Significant	Only_Thaps_Down	AtLeastSignificant	AtLeastRegulatedInOne
Q9Y5Y4	ENSG00000183134.4	PTGDR2	protein_coding	-0.753191	0.126014	-0.406343	0.137115	Not_Significant	None	-1.72165	0.00209498	-0.698753	0.0627998	Only_Thaps_Significant	Only_Thaps_Down	AtLeastSignificant	AtLeastRegulatedInOne
P28289	ENSG00000136842.13	TMOD1	protein_coding	-0.861604	0.0433638	-0.141149	0.634762	Only_Thaps_Significant	None	-1.72061	0.00019722	-0.3899	0.278847	Only_Thaps_Significant	Only_Thaps_Down	AtLeastSignificant	AtLeastRegulatedInOne
O60894	ENSG00000132329.10	RAMP1	protein_coding	-1.19106	0.00417218	-0.277402	0.249561	Only_Thaps_Significant	Only_Thaps_Down	-1.71594	0.000114772	-0.646417	0.0145177	Both_Significant	Only_Thaps_Down	AtLeastSignificant	AtLeastRegulatedInOne
P78314	ENSG00000087266.15	SH3BP2	protein_coding	-0.707827	0.066089	-0.124854	0.53676	Not_Significant	None	-1.71503	2.67881e-05	-0.815868	0.000451548	Both_Significant	Only_Thaps_Down	AtLeastSignificant	AtLeastRegulatedInOne
Q7L0R7	ENSG00000146083.11	RNF44	protein_coding	-1.45493	0.000199263	-0.290752	0.315256	Only_Thaps_Significant	Only_Thaps_Down	-1.71438	3.76704e-05	-0.484231	0.200592	Only_Thaps_Significant	Only_Thaps_Down	AtLeastSignificant	AtLeastRegulatedInOne
Q9Y4D7	ENSG00000004399.12	PLXND1	protein_coding	-0.934901	0.0587008	-0.0702869	0.817803	Not_Significant	None	-1.71326	0.00222077	-0.215994	0.605506	Only_Thaps_Significant	Only_Thaps_Down	AtLeastSignificant	AtLeastRegulatedInOne
Q9HBL0	ENSG00000079308.16	TNS1	protein_coding	-1.64792	0.000289598	-1.06726	0.000153401	Both_Significant	Both_Down	-1.71311	0.000681863	-0.19874	0.617909	Only_Thaps_Significant	Only_Thaps_Down	AtLeastSignificant	AtLeastRegulatedInOne
Q8IVH2	ENSG00000137166.14	FOXP4	protein_coding	-1.109	0.0167198	-0.0999472	0.742815	Only_Thaps_Significant	Only_Thaps_Down	-1.70942	0.000842041	-0.417384	0.305266	Only_Thaps_Significant	Only_Thaps_Down	AtLeastSignificant	AtLeastRegulatedInOne
A6NDV4	ENSG00000137103.16	TMEM8B	protein_coding	-1.20218	0.00509314	-0.103835	0.723363	Only_Thaps_Significant	Only_Thaps_Down	-1.70732	0.000242491	-0.362677	0.301569	Only_Thaps_Significant	Only_Thaps_Down	AtLeastSignificant	AtLeastRegulatedInOne
Q96PP9	ENSG00000162654.8	GBP4	protein_coding	-0.760773	0.106376	-0.496533	0.0926391	Not_Significant	None	-1.70511	0.00121353	-1.49649	0.000687829	Both_Significant	Both_Down	AtLeastSignificant	AtLeastRegulatedInOne
Q9NR12	ENSG00000196923.13	PDLIM7	protein_coding	-1.05417	0.0320822	-0.13147	0.66612	Only_Thaps_Significant	Only_Thaps_Down	-1.70494	0.0023873	-0.105143	0.803498	Only_Thaps_Significant	Only_Thaps_Down	AtLeastSignificant	AtLeastRegulatedInOne
Q9BT23	ENSG00000136490.8	LIMD2	protein_coding	-0.980408	0.0146753	-0.337736	0.126246	Only_Thaps_Significant	Only_Thaps_Down	-1.70484	7.48499e-05	-0.56455	0.0745709	Only_Thaps_Significant	Only_Thaps_Down	AtLeastSignificant	AtLeastRegulatedInOne
O95996	ENSG00000115266.11	APC2	protein_coding	-1.49619	0.000316213	0.00942009	0.973896	Only_Thaps_Significant	Only_Thaps_Down	-1.70355	0.000143537	-0.148606	0.687285	Only_Thaps_Significant	Only_Thaps_Down	AtLeastSignificant	AtLeastRegulatedInOne
Q5VV41	ENSG00000130762.14	ARHGEF16	protein_coding	-0.974266	0.0424411	-0.313081	0.274361	Only_Thaps_Significant	Only_Thaps_Down	-1.70333	0.0014278	-0.864681	0.017832	Both_Significant	Only_Thaps_Down	AtLeastSignificant	AtLeastRegulatedInOne
Q5T5X7	ENSG00000178409.13	BEND3	protein_coding	-1.05446	0.0196243	-0.583562	0.0281077	Both_Significant	Both_Down	-1.7021	0.000582654	-0.887881	0.00788141	Both_Significant	Only_Thaps_Down	AtLeastSignificant	AtLeastRegulatedInOne
Q9BR39	ENSG00000149596.6	JPH2	protein_coding	-1.42606	0.00343539	-0.568949	0.0610814	Only_Thaps_Significant	Only_Thaps_Down	-1.70082	0.00429132	-1.18845	0.00501709	Both_Significant	Both_Down	AtLeastSignificant	AtLeastRegulatedInOne
Q96JG9	ENSG00000225614.2	ZNF469	protein_coding	-1.34917	0.00414646	-0.227731	0.444849	Only_Thaps_Significant	Only_Thaps_Down	-1.6998	0.00304821	-0.211044	0.637167	Only_Thaps_Significant	Only_Thaps_Down	AtLeastSignificant	AtLeastRegulatedInOne
P53814	ENSG00000183963.18	SMTN	protein_coding	-0.8217	0.0984749	-0.234433	0.438737	Not_Significant	None	-1.69756	0.00244459	-0.207903	0.622314	Only_Thaps_Significant	Only_Thaps_Down	AtLeastSignificant	AtLeastRegulatedInOne
P00846	ENSG00000198899.2	MT-ATP6	protein_coding	-1.14932	0.0168284	0.103561	0.732135	Only_Thaps_Significant	Only_Thaps_Down	-1.69637	0.00173422	0.0372843	0.930745	Only_Thaps_Significant	Only_Thaps_Down	AtLeastSignificant	AtLeastRegulatedInOne
Q86UU1	ENSG00000019144.18	PHLDB1	protein_coding	-0.637227	0.100915	0.168394	0.528926	Not_Significant	None	-1.69575	4.04238e-05	-1.0935	4.18613e-05	Both_Significant	Both_Down	AtLeastSignificant	AtLeastRegulatedInOne
Q9HC98	ENSG00000119408.16	NEK6	protein_coding	-0.548079	0.174705	0.0167148	0.941859	Not_Significant	None	-1.6936	8.62532e-05	-0.379871	0.104785	Only_Thaps_Significant	Only_Thaps_Down	AtLeastSignificant	AtLeastRegulatedInOne
Q7L8A9	ENSG00000071246.10	VASH1	protein_coding	-0.890932	0.0320078	-0.17809	0.471146	Only_Thaps_Significant	None	-1.69341	0.00014266	-1.13982	3.20158e-05	Both_Significant	Both_Down	AtLeastSignificant	AtLeastRegulatedInOne
P30874	ENSG00000180616.8	SSTR2	protein_coding	-1.42606	0.0010002	-0.576966	0.0123446	Both_Significant	Both_Down	-1.6933	0.000298049	-0.821047	0.000422991	Both_Significant	Only_Thaps_Down	AtLeastSignificant	AtLeastRegulatedInOne
Q2T9K0	ENSG00000145014.17	TMEM44	protein_coding	-0.806855	0.0646984	-0.157933	0.533002	Not_Significant	None	-1.69249	0.00034809	-0.608365	0.0443742	Both_Significant	Only_Thaps_Down	AtLeastSignificant	AtLeastRegulatedInOne
NA	ENSG00000160999.10	SH2B2	protein_coding	-1.17751	0.0119271	-0.403765	0.17647	Only_Thaps_Significant	Only_Thaps_Down	-1.6888	0.00112208	-1.06375	0.00705003	Both_Significant	Both_Down	AtLeastSignificant	AtLeastRegulatedInOne
Q13835	ENSG00000081277.12	PKP1	protein_coding	-1.32397	0.00579822	-0.928167	0.000998626	Both_Significant	Both_Down	-1.68786	0.00166352	-0.238315	0.559068	Only_Thaps_Significant	Only_Thaps_Down	AtLeastSignificant	AtLeastRegulatedInOne
Q9BRJ9	ENSG00000166823.5	MESP1	protein_coding	-0.792989	0.0934556	-0.0648334	0.794415	Not_Significant	None	-1.68717	0.00138373	-0.734263	0.0153699	Both_Significant	Only_Thaps_Down	AtLeastSignificant	AtLeastRegulatedInOne
Q9Y2J4	ENSG00000114019.14	AMOTL2	protein_coding	-0.807427	0.108095	0.157571	0.605802	Not_Significant	None	-1.68556	0.0033096	-0.123917	0.767934	Only_Thaps_Significant	Only_Thaps_Down	AtLeastSignificant	AtLeastRegulatedInOne
Q16658	ENSG00000075618.17	FSCN1	protein_coding	-0.928059	0.0570257	-0.0782576	0.792636	Not_Significant	None	-1.68486	0.00206254	-0.536983	0.177797	Only_Thaps_Significant	Only_Thaps_Down	AtLeastSignificant	AtLeastRegulatedInOne
Q14781	ENSG00000173894.10	CBX2	protein_coding	-0.724717	0.0614163	-0.476154	0.0640531	Not_Significant	None	-1.68394	4.14915e-05	-1.67994	1.55909e-11	Both_Significant	Both_Down	AtLeastSignificant	AtLeastRegulatedInOne
P58549	ENSG00000221946.7	FXYD7	protein_coding	-1.13425	0.0217815	-0.38669	0.203734	Only_Thaps_Significant	Only_Thaps_Down	-1.68353	0.0042016	-0.667753	0.117534	Only_Thaps_Significant	Only_Thaps_Down	AtLeastSignificant	AtLeastRegulatedInOne
P54259	ENSG00000111676.14	ATN1	protein_coding	-0.937694	0.0584199	-0.0130328	0.965436	Not_Significant	None	-1.68311	0.0027933	-0.154946	0.725754	Only_Thaps_Significant	Only_Thaps_Down	AtLeastSignificant	AtLeastRegulatedInOne
Q5VUB5	ENSG00000148468.16	FAM171A1	protein_coding	-0.721637	0.102412	-0.34618	0.176593	Not_Significant	None	-1.68297	0.000440818	-0.243994	0.439458	Only_Thaps_Significant	Only_Thaps_Down	AtLeastSignificant	AtLeastRegulatedInOne
Q8WTR4	ENSG00000158555.14	GDPD5	protein_coding	-1.26184	0.00102211	-0.414407	0.0856012	Only_Thaps_Significant	Only_Thaps_Down	-1.68269	3.73562e-05	-0.671537	0.0252062	Both_Significant	Only_Thaps_Down	AtLeastSignificant	AtLeastRegulatedInOne
Q96QZ7	ENSG00000151276.23	MAGI1	protein_coding	-1.13847	0.00991694	-0.243819	0.399038	Only_Thaps_Significant	Only_Thaps_Down	-1.67991	0.000469151	0.192114	0.494275	Only_Thaps_Significant	Only_Thaps_Down	AtLeastSignificant	AtLeastRegulatedInOne
Q6ZTZ1	ENSG00000188981.10	MSANTD1	protein_coding	-1.29853	0.00897302	-0.332228	0.269465	Only_Thaps_Significant	Only_Thaps_Down	-1.679	0.00374085	-0.664573	0.0631711	Only_Thaps_Significant	Only_Thaps_Down	AtLeastSignificant	AtLeastRegulatedInOne
Q86W47	ENSG00000135643.4	KCNMB4	protein_coding	-0.964341	0.0521665	-0.604581	0.0432355	Only_TM_Significant	Only_TM_Down	-1.67888	0.00305529	-1.48415	0.000121259	Both_Significant	Both_Down	AtLeastSignificant	AtLeastRegulatedInOne
B1AL88	ENSG00000204442.3	FAM155A	protein_coding	-1.51239	0.00189079	-0.235312	0.44026	Only_Thaps_Significant	Only_Thaps_Down	-1.67846	0.00284838	-0.110908	0.774959	Only_Thaps_Significant	Only_Thaps_Down	AtLeastSignificant	AtLeastRegulatedInOne
Q9P2Y4	ENSG00000165804.15	ZNF219	protein_coding	-1.22844	0.00487775	0.0971209	0.732092	Only_Thaps_Significant	Only_Thaps_Down	-1.67706	0.000410763	-0.597364	0.0947924	Only_Thaps_Significant	Only_Thaps_Down	AtLeastSignificant	AtLeastRegulatedInOne
P30542	ENSG00000163485.16	ADORA1	protein_coding	-0.150233	0.738805	0.3124	0.216447	Not_Significant	None	-1.67688	0.000717285	-1.44485	3.93757e-06	Both_Significant	Both_Down	AtLeastSignificant	AtLeastRegulatedInOne
Q9BSK0	ENSG00000155254.12	MARVELD1	protein_coding	-1.1418	0.00492042	-0.223568	0.388176	Only_Thaps_Significant	Only_Thaps_Down	-1.67659	0.000106508	-1.13461	3.03538e-05	Both_Significant	Both_Down	AtLeastSignificant	AtLeastRegulatedInOne
Q92806	ENSG00000162728.4	KCNJ9	protein_coding	-1.59278	0.000680501	-0.559485	0.0596842	Only_Thaps_Significant	Only_Thaps_Down	-1.67627	0.00441929	-1.26957	0.00290658	Both_Significant	Both_Down	AtLeastSignificant	AtLeastRegulatedInOne
Q15078	ENSG00000176749.8	CDK5R1	protein_coding	-0.603997	0.175929	-0.114424	0.677552	Not_Significant	None	-1.67472	0.000550148	-0.952909	0.00802422	Both_Significant	Both_Down	AtLeastSignificant	AtLeastRegulatedInOne
Q7L9B9	ENSG00000122547.10	EEPD1	protein_coding	-0.195541	0.692087	-0.0228957	0.937254	Not_Significant	None	-1.67423	0.002048	-1.30943	0.000454026	Both_Significant	Both_Down	AtLeastSignificant	AtLeastRegulatedInOne
Q6NSI3	ENSG00000174137.12	FAM53A	protein_coding	-0.469895	0.35334	-0.119063	0.682672	Not_Significant	None	-1.67415	0.00336661	-0.27952	0.44023	Only_Thaps_Significant	Only_Thaps_Down	AtLeastSignificant	AtLeastRegulatedInOne
Q9NQV8	ENSG00000152784.15	PRDM8	protein_coding	-0.885815	0.0747753	-0.132443	0.660746	Not_Significant	None	-1.67307	0.00303556	0.228584	0.559573	Only_Thaps_Significant	Only_Thaps_Down	AtLeastSignificant	AtLeastRegulatedInOne
O15405	ENSG00000103460.16	TOX3	protein_coding	-0.759853	0.0713878	-0.229295	0.437894	Not_Significant	None	-1.67282	0.000232026	-1.07614	0.00425643	Both_Significant	Both_Down	AtLeastSignificant	AtLeastRegulatedInOne
Q14162	ENSG00000074660.15	SCARF1	protein_coding	-1.5443	0.00152271	-0.417711	0.169241	Only_Thaps_Significant	Only_Thaps_Down	-1.67149	0.00437312	-0.45048	0.306379	Only_Thaps_Significant	Only_Thaps_Down	AtLeastSignificant	AtLeastRegulatedInOne
Q8IZD0	ENSG00000167100.14	SAMD14	protein_coding	-1.89781	5.90847e-05	-0.187427	0.538222	Only_Thaps_Significant	Only_Thaps_Down	-1.6711	0.00276725	-0.860628	0.0403631	Both_Significant	Only_Thaps_Down	AtLeastSignificant	AtLeastRegulatedInOne
Q6ZNB7	ENSG00000187546.13	AGMO	protein_coding	-0.937761	0.0566676	-0.464525	0.126422	Not_Significant	None	-1.67106	0.00369544	-1.25347	0.00312839	Both_Significant	Both_Down	AtLeastSignificant	AtLeastRegulatedInOne
P42127	ENSG00000101440.9	ASIP	protein_coding	-1.20283	0.0155463	-0.127783	0.674164	Only_Thaps_Significant	Only_Thaps_Down	-1.67072	0.00394826	-0.539076	0.172279	Only_Thaps_Significant	Only_Thaps_Down	AtLeastSignificant	AtLeastRegulatedInOne
Q9NPH2	ENSG00000105655.18	ISYNA1	protein_coding	-1.30839	0.00336844	-0.191322	0.501644	Only_Thaps_Significant	Only_Thaps_Down	-1.66775	0.000607449	-0.690923	0.0406649	Both_Significant	Only_Thaps_Down	AtLeastSignificant	AtLeastRegulatedInOne
NA	ENSG00000251322.7	SHANK3	protein_coding	-1.56571	0.00116527	-0.418232	0.169004	Only_Thaps_Significant	Only_Thaps_Down	-1.66728	0.00377619	-1.1021	0.00779017	Both_Significant	Both_Down	AtLeastSignificant	AtLeastRegulatedInOne
Q9Y2L6	ENSG00000114541.14	FRMD4B	protein_coding	0.0646321	0.878425	0.276019	0.238767	Not_Significant	None	-1.66702	0.00028418	-0.587834	0.059536	Only_Thaps_Significant	Only_Thaps_Down	AtLeastSignificant	AtLeastRegulatedInOne
Q9P2P1	ENSG00000205978.5	NYNRIN	protein_coding	-1.03982	0.0192751	-0.551162	0.0624688	Only_Thaps_Significant	Only_Thaps_Down	-1.66614	0.00229435	-1.69314	0.000110847	Both_Significant	Both_Down	AtLeastSignificant	AtLeastRegulatedInOne
Q9Y5H8	ENSG00000255408.3	PCDHA3	protein_coding	-1.00455	0.0366361	-0.518437	0.0867789	Only_Thaps_Significant	Only_Thaps_Down	-1.66579	0.00358418	-1.56172	0.000277281	Both_Significant	Both_Down	AtLeastSignificant	AtLeastRegulatedInOne
P03886	ENSG00000198888.2	MT-ND1	protein_coding	-1.36236	0.00394434	0.0449291	0.881971	Only_Thaps_Significant	Only_Thaps_Down	-1.66511	0.00178869	0.00599058	0.989046	Only_Thaps_Significant	Only_Thaps_Down	AtLeastSignificant	AtLeastRegulatedInOne
Q9NZV5	ENSG00000162430.16	SELENON	protein_coding	-1.24905	0.00167257	-0.318059	0.274348	Only_Thaps_Significant	Only_Thaps_Down	-1.66409	8.19994e-05	-0.559066	0.0972156	Only_Thaps_Significant	Only_Thaps_Down	AtLeastSignificant	AtLeastRegulatedInOne
Q96RP8	ENSG00000104848.1	KCNA7	protein_coding	-1.53905	0.000999798	-0.598378	0.0368478	Both_Significant	Both_Down	-1.66172	0.00535114	-1.18078	0.00712165	Both_Significant	Both_Down	AtLeastSignificant	AtLeastRegulatedInOne
Q6ZUT6	ENSG00000188549.12	C15orf52	protein_coding	-0.933633	0.0592418	-0.172543	0.571556	Not_Significant	None	-1.66083	0.00387774	0.19741	0.647786	Only_Thaps_Significant	Only_Thaps_Down	AtLeastSignificant	AtLeastRegulatedInOne
Q9H7P9	ENSG00000090924.14	PLEKHG2	protein_coding	-0.271021	0.481318	0.0905939	0.739066	Not_Significant	None	-1.66017	4.99741e-05	-0.978972	3.94942e-05	Both_Significant	Both_Down	AtLeastSignificant	AtLeastRegulatedInOne
Q8NBT3	ENSG00000167619.11	TMEM145	protein_coding	-0.965395	0.0517243	-0.424751	0.161231	Not_Significant	None	-1.65992	0.00466112	-1.02711	0.0167987	Both_Significant	Both_Down	AtLeastSignificant	AtLeastRegulatedInOne
NA	ENSG00000248767.2	WI2-2373I1.1	protein_coding	-0.285708	0.56802	0.403891	0.16553	Not_Significant	None	-1.6588	0.00321157	-0.477674	0.210598	Only_Thaps_Significant	Only_Thaps_Down	AtLeastSignificant	AtLeastRegulatedInOne
Q6ZW33	ENSG00000133808.4	MICALCL	protein_coding	-0.974892	0.0435331	-0.102493	0.729063	Only_Thaps_Significant	Only_Thaps_Down	-1.65827	0.00405792	0.0980183	0.829033	Only_Thaps_Significant	Only_Thaps_Down	AtLeastSignificant	AtLeastRegulatedInOne
Q86Z23	ENSG00000186897.4	C1QL4	protein_coding	-1.48072	0.000682901	-0.133432	0.612291	Only_Thaps_Significant	Only_Thaps_Down	-1.65719	0.000426458	-0.920241	0.00322562	Both_Significant	Both_Down	AtLeastSignificant	AtLeastRegulatedInOne
A7MCY6	ENSG00000198933.9	TBKBP1	protein_coding	-0.844125	0.0920541	-0.456019	0.133146	Not_Significant	None	-1.65708	0.00369145	-1.1033	0.00661139	Both_Significant	Both_Down	AtLeastSignificant	AtLeastRegulatedInOne
Q86Y01	ENSG00000135144.7	DTX1	protein_coding	-1.19549	0.00955505	-0.29062	0.27727	Only_Thaps_Significant	Only_Thaps_Down	-1.65545	0.00110441	-1.02301	0.00302027	Both_Significant	Both_Down	AtLeastSignificant	AtLeastRegulatedInOne
O14493	ENSG00000189143.9	CLDN4	protein_coding	-0.913038	0.0576507	-0.205821	0.441847	Not_Significant	None	-1.65418	0.00210151	-1.0471	0.00138232	Both_Significant	Both_Down	AtLeastSignificant	AtLeastRegulatedInOne
Q8J025	ENSG00000154856.12	APCDD1	protein_coding	-0.768831	0.111128	-0.140967	0.614298	Not_Significant	None	-1.65291	0.00207673	-1.27758	0.000315988	Both_Significant	Both_Down	AtLeastSignificant	AtLeastRegulatedInOne
Q9H1J7	ENSG00000111186.12	WNT5B	protein_coding	-0.746231	0.128255	-0.595038	0.0458061	Only_TM_Significant	Only_TM_Down	-1.65277	0.00309784	-0.15442	0.731472	Only_Thaps_Significant	Only_Thaps_Down	AtLeastSignificant	AtLeastRegulatedInOne
Q2M2H8	ENSG00000257743.8	MGAM2	protein_coding	-0.514644	0.22197	0.330695	0.222938	Not_Significant	None	-1.6526	0.000257981	-0.148813	0.618889	Only_Thaps_Significant	Only_Thaps_Down	AtLeastSignificant	AtLeastRegulatedInOne
Q9Y666	ENSG00000113504.20	SLC12A7	protein_coding	-0.951567	0.013747	-0.141761	0.582584	Only_Thaps_Significant	Only_Thaps_Down	-1.65227	5.73806e-05	-0.489667	0.107345	Only_Thaps_Significant	Only_Thaps_Down	AtLeastSignificant	AtLeastRegulatedInOne
Q96RD6	ENSG00000073150.13	PANX2	protein_coding	-1.18385	0.0157919	-0.0358169	0.906605	Only_Thaps_Significant	Only_Thaps_Down	-1.65217	0.00383465	-0.117376	0.786418	Only_Thaps_Significant	Only_Thaps_Down	AtLeastSignificant	AtLeastRegulatedInOne
Q8NAF0	ENSG00000218891.4	ZNF579	protein_coding	-1.34323	0.00523973	-0.259249	0.395697	Only_Thaps_Significant	Only_Thaps_Down	-1.65005	0.0027367	-0.204238	0.633574	Only_Thaps_Significant	Only_Thaps_Down	AtLeastSignificant	AtLeastRegulatedInOne
Q9H165	ENSG00000119866.20	BCL11A	protein_coding	-1.28292	0.00427303	-1.10747	0.000141613	Both_Significant	Both_Down	-1.64696	0.00429602	-0.275297	0.53331	Only_Thaps_Significant	Only_Thaps_Down	AtLeastSignificant	AtLeastRegulatedInOne
Q9NSA2	ENSG00000102057.9	KCND1	protein_coding	-1.00218	0.0220018	-0.219269	0.466312	Only_Thaps_Significant	Only_Thaps_Down	-1.64591	0.000514461	-1.00897	0.00406879	Both_Significant	Both_Down	AtLeastSignificant	AtLeastRegulatedInOne
Q96JK9	ENSG00000196782.12	MAML3	protein_coding	-0.27499	0.518976	0.144799	0.565893	Not_Significant	None	-1.64372	0.000302956	-0.457196	0.112193	Only_Thaps_Significant	Only_Thaps_Down	AtLeastSignificant	AtLeastRegulatedInOne
P03928	ENSG00000228253.1	MT-ATP8	protein_coding	-1.11986	0.0216096	0.116545	0.696992	Only_Thaps_Significant	Only_Thaps_Down	-1.63981	0.00313898	0.0816783	0.852459	Only_Thaps_Significant	Only_Thaps_Down	AtLeastSignificant	AtLeastRegulatedInOne
Q92623	ENSG00000133985.2	TTC9	protein_coding	-0.734116	0.128655	-0.12251	0.633325	Not_Significant	None	-1.6388	0.00255621	-1.08798	0.000298379	Both_Significant	Both_Down	AtLeastSignificant	AtLeastRegulatedInOne
Q9GZV1	ENSG00000165887.11	ANKRD2	protein_coding	-0.802751	0.110643	-0.197592	0.517925	Not_Significant	None	-1.63586	0.00672416	-1.45029	0.000337293	Both_Significant	Both_Down	AtLeastSignificant	AtLeastRegulatedInOne
O60331	ENSG00000186111.9	PIP5K1C	protein_coding	-0.924177	0.0356144	-0.0724855	0.800081	Only_Thaps_Significant	None	-1.63523	0.000619763	-0.422671	0.244234	Only_Thaps_Significant	Only_Thaps_Down	AtLeastSignificant	AtLeastRegulatedInOne
P20749	ENSG00000069399.14	BCL3	protein_coding	-0.889008	0.0482714	0.0898356	0.767602	Only_Thaps_Significant	None	-1.63422	0.000882861	-0.642869	0.11393	Only_Thaps_Significant	Only_Thaps_Down	AtLeastSignificant	AtLeastRegulatedInOne
Q96JQ0	ENSG00000166341.7	DCHS1	protein_coding	-1.2012	0.00538325	-0.306814	0.276956	Only_Thaps_Significant	Only_Thaps_Down	-1.63344	0.000451643	-1.24404	6.7622e-05	Both_Significant	Both_Down	AtLeastSignificant	AtLeastRegulatedInOne
Q8IZ96	ENSG00000089505.17	CMTM1	protein_coding	-0.70372	0.127231	-0.062062	0.810511	Not_Significant	None	-1.63189	0.00132786	-0.780791	0.00706187	Both_Significant	Only_Thaps_Down	AtLeastSignificant	AtLeastRegulatedInOne
O14746	ENSG00000164362.18	TERT	protein_coding	-0.835045	0.0621648	-0.321782	0.202926	Not_Significant	None	-1.6285	0.000874746	-0.800691	0.0132765	Both_Significant	Only_Thaps_Down	AtLeastSignificant	AtLeastRegulatedInOne
O75038	ENSG00000149527.17	PLCH2	protein_coding	-0.727359	0.153072	-0.349694	0.251622	Not_Significant	None	-1.62601	0.00573085	-0.60515	0.157794	Only_Thaps_Significant	Only_Thaps_Down	AtLeastSignificant	AtLeastRegulatedInOne
Q27J81	ENSG00000203485.12	INF2	protein_coding	-1.03898	0.024056	-0.128661	0.661258	Only_Thaps_Significant	Only_Thaps_Down	-1.62532	0.00134888	-0.346048	0.374955	Only_Thaps_Significant	Only_Thaps_Down	AtLeastSignificant	AtLeastRegulatedInOne
NA	ENSG00000204060.6	FOXO6	protein_coding	-1.11308	0.0250863	-0.116722	0.694524	Only_Thaps_Significant	Only_Thaps_Down	-1.62422	0.00629536	-0.516949	0.238918	Only_Thaps_Significant	Only_Thaps_Down	AtLeastSignificant	AtLeastRegulatedInOne
Q3V5L5	ENSG00000167889.12	MGAT5B	protein_coding	-0.780097	0.121404	0.00815878	0.978696	Not_Significant	None	-1.62404	0.00480678	-0.227168	0.59452	Only_Thaps_Significant	Only_Thaps_Down	AtLeastSignificant	AtLeastRegulatedInOne
Q9UK28	ENSG00000105696.8	TMEM59L	protein_coding	-1.48538	0.000412606	-0.0972629	0.74959	Only_Thaps_Significant	Only_Thaps_Down	-1.62389	0.000313734	-0.308861	0.430691	Only_Thaps_Significant	Only_Thaps_Down	AtLeastSignificant	AtLeastRegulatedInOne
Q5T953	ENSG00000188483.7	IER5L	protein_coding	-0.840476	0.0486355	-0.00129406	0.996445	Only_Thaps_Significant	None	-1.62352	0.00042033	-1.36972	0.000112643	Both_Significant	Both_Down	AtLeastSignificant	AtLeastRegulatedInOne
O75095	ENSG00000162591.15	MEGF6	protein_coding	-1.2987	0.00434947	-0.469134	0.11111	Only_Thaps_Significant	Only_Thaps_Down	-1.62278	0.00555812	-0.979318	0.0257228	Both_Significant	Both_Down	AtLeastSignificant	AtLeastRegulatedInOne
O14511	ENSG00000158458.19	NRG2	protein_coding	-0.672529	0.178738	-0.0770989	0.795156	Not_Significant	None	-1.621	0.00386895	-1.10827	0.00384659	Both_Significant	Both_Down	AtLeastSignificant	AtLeastRegulatedInOne
P05305	ENSG00000078401.6	EDN1	protein_coding	-1.0262	0.00470709	0.0760642	0.721073	Only_Thaps_Significant	Only_Thaps_Down	-1.6207	0.00025627	-0.566035	0.159897	Only_Thaps_Significant	Only_Thaps_Down	AtLeastSignificant	AtLeastRegulatedInOne
P81172	ENSG00000105697.7	HAMP	protein_coding	-1.32129	0.00697869	0.00215187	0.994096	Only_Thaps_Significant	Only_Thaps_Down	-1.61887	0.00728138	-0.78484	0.032795	Both_Significant	Only_Thaps_Down	AtLeastSignificant	AtLeastRegulatedInOne
A2VDJ0	ENSG00000121210.15	KIAA0922	protein_coding	-0.365731	0.343241	-0.255092	0.210787	Not_Significant	None	-1.61807	8.06403e-05	-1.06009	2.35615e-06	Both_Significant	Both_Down	AtLeastSignificant	AtLeastRegulatedInOne
O15417	ENSG00000182095.14	TNRC18	protein_coding	-1.23743	0.00296641	0.161185	0.591707	Only_Thaps_Significant	Only_Thaps_Down	-1.61652	0.00032152	-0.250329	0.506215	Only_Thaps_Significant	Only_Thaps_Down	AtLeastSignificant	AtLeastRegulatedInOne
Q9H0Z9	ENSG00000132819.16	RBM38	protein_coding	-0.831409	0.0532301	-0.277515	0.243207	Not_Significant	None	-1.61336	0.000530641	-0.850609	0.00293547	Both_Significant	Only_Thaps_Down	AtLeastSignificant	AtLeastRegulatedInOne
Q6ZVW7	ENSG00000188263.10	IL17REL	protein_coding	-0.901035	0.0727379	-0.083506	0.777879	Not_Significant	None	-1.61324	0.00696381	-0.325898	0.46792	Only_Thaps_Significant	Only_Thaps_Down	AtLeastSignificant	AtLeastRegulatedInOne
P23771	ENSG00000107485.15	GATA3	protein_coding	-1.12594	0.0145115	-0.287833	0.333363	Only_Thaps_Significant	Only_Thaps_Down	-1.61263	0.0044823	0.819321	0.0652554	Only_Thaps_Significant	Only_Thaps_Down	AtLeastSignificant	AtLeastRegulatedInOne
A4UGR9	ENSG00000163092.19	XIRP2	protein_coding	-0.547745	0.288428	-0.687138	0.0231967	Only_TM_Significant	Only_TM_Down	-1.61229	0.00671339	-0.470478	0.22989	Only_Thaps_Significant	Only_Thaps_Down	AtLeastSignificant	AtLeastRegulatedInOne
Q7Z449	ENSG00000155016.17	CYP2U1	protein_coding	-0.331494	0.447932	0.186041	0.473067	Not_Significant	None	-1.61208	0.000596734	-0.963144	0.00201383	Both_Significant	Both_Down	AtLeastSignificant	AtLeastRegulatedInOne
NA	ENSG00000157766.15	ACAN	protein_coding	-1.0072	0.0415845	-0.518352	0.0881869	Only_Thaps_Significant	Only_Thaps_Down	-1.61183	0.00509074	-1.07665	0.009417	Both_Significant	Both_Down	AtLeastSignificant	AtLeastRegulatedInOne
Q68BL8	ENSG00000162745.10	OLFML2B	protein_coding	-1.06132	0.0336597	-0.0848836	0.780719	Only_Thaps_Significant	Only_Thaps_Down	-1.61008	0.00551298	-0.861633	0.0342154	Both_Significant	Only_Thaps_Down	AtLeastSignificant	AtLeastRegulatedInOne
P41440	ENSG00000173638.18	SLC19A1	protein_coding	-0.759453	0.0890326	-0.09661	0.721129	Not_Significant	None	-1.60952	0.000915341	-0.576811	0.0821683	Only_Thaps_Significant	Only_Thaps_Down	AtLeastSignificant	AtLeastRegulatedInOne
Q9Y6F9	ENSG00000115596.3	WNT6	protein_coding	-0.818067	0.0695719	-0.401843	0.163469	Not_Significant	None	-1.60846	0.00373957	-1.1857	0.00784667	Both_Significant	Both_Down	AtLeastSignificant	AtLeastRegulatedInOne
Q6ZS17	ENSG00000039523.19	FAM65A	protein_coding	-1.04566	0.0194984	-0.27294	0.362044	Only_Thaps_Significant	Only_Thaps_Down	-1.60793	0.00101304	-0.393375	0.307456	Only_Thaps_Significant	Only_Thaps_Down	AtLeastSignificant	AtLeastRegulatedInOne
Q14526	ENSG00000177374.12	HIC1	protein_coding	-1.44955	0.00222606	-0.257056	0.397339	Only_Thaps_Significant	Only_Thaps_Down	-1.60727	0.00232303	-0.470409	0.254418	Only_Thaps_Significant	Only_Thaps_Down	AtLeastSignificant	AtLeastRegulatedInOne
O76050	ENSG00000107954.10	NEURL1	protein_coding	-1.62543	0.000599026	-0.0986702	0.744279	Only_Thaps_Significant	Only_Thaps_Down	-1.60573	0.00274868	-0.0902644	0.821862	Only_Thaps_Significant	Only_Thaps_Down	AtLeastSignificant	AtLeastRegulatedInOne
Q86VE0	ENSG00000176182.5	MYPOP	protein_coding	-0.886049	0.0546268	-0.0162208	0.956145	Not_Significant	None	-1.60369	0.00156164	-0.724833	0.0500019	Only_Thaps_Significant	Only_Thaps_Down	AtLeastSignificant	AtLeastRegulatedInOne
Q96MX0	ENSG00000140931.19	CMTM3	protein_coding	-0.918343	0.044162	-0.274056	0.338191	Only_Thaps_Significant	None	-1.60277	0.00134094	-0.663309	0.065331	Only_Thaps_Significant	Only_Thaps_Down	AtLeastSignificant	AtLeastRegulatedInOne
Q14802	ENSG00000089356.18	FXYD3	protein_coding	-1.06676	0.0297622	-0.479173	0.115368	Only_Thaps_Significant	Only_Thaps_Down	-1.6005	0.00553213	-1.18139	0.00434948	Both_Significant	Both_Down	AtLeastSignificant	AtLeastRegulatedInOne
Q13591	ENSG00000112902.11	SEMA5A	protein_coding	-0.842374	0.0584058	0.0612474	0.827397	Not_Significant	None	-1.60025	0.000879373	-0.913456	0.00284071	Both_Significant	Both_Down	AtLeastSignificant	AtLeastRegulatedInOne
P09471	ENSG00000087258.14	GNAO1	protein_coding	-0.742043	0.057653	0.196719	0.498944	Not_Significant	None	-1.60025	0.000123331	-0.546656	0.0604089	Only_Thaps_Significant	Only_Thaps_Down	AtLeastSignificant	AtLeastRegulatedInOne
Q9UHV5	ENSG00000108352.11	RAPGEFL1	protein_coding	-0.748515	0.10199	-0.178826	0.496726	Not_Significant	None	-1.59987	0.00138805	-0.713595	0.022534	Both_Significant	Only_Thaps_Down	AtLeastSignificant	AtLeastRegulatedInOne
Q6UWE3	ENSG00000196748.9	CLPSL2	protein_coding	-1.03579	0.0378617	-0.0114183	0.966825	Only_Thaps_Significant	Only_Thaps_Down	-1.59817	0.00529713	-0.377218	0.237686	Only_Thaps_Significant	Only_Thaps_Down	AtLeastSignificant	AtLeastRegulatedInOne
Q9C0H9	ENSG00000277363.4	SRCIN1	protein_coding	-1.35105	0.005079	-0.402463	0.186368	Only_Thaps_Significant	Only_Thaps_Down	-1.59622	0.00353549	-0.593149	0.145961	Only_Thaps_Significant	Only_Thaps_Down	AtLeastSignificant	AtLeastRegulatedInOne
P15309	ENSG00000014257.15	ACPP	protein_coding	-0.615208	0.220222	-0.672736	0.02661	Only_TM_Significant	Only_TM_Down	-1.59594	0.00617726	-1.05522	0.0138375	Both_Significant	Both_Down	AtLeastSignificant	AtLeastRegulatedInOne
P50458	ENSG00000106689.10	LHX2	protein_coding	-0.761798	0.0994316	-0.0786552	0.773807	Not_Significant	None	-1.59546	0.00167473	-1.11472	0.0010708	Both_Significant	Both_Down	AtLeastSignificant	AtLeastRegulatedInOne
P02689	ENSG00000147588.6	PMP2	protein_coding	-0.50554	0.326355	0.294479	0.33439	Not_Significant	None	-1.59399	0.00598086	0.280661	0.50733	Only_Thaps_Significant	Only_Thaps_Down	AtLeastSignificant	AtLeastRegulatedInOne
Q16621	ENSG00000123405.13	NFE2	protein_coding	-0.891613	0.0586343	-0.579282	0.054344	Not_Significant	None	-1.59313	0.00496336	-1.2632	0.00398147	Both_Significant	Both_Down	AtLeastSignificant	AtLeastRegulatedInOne
P11277	ENSG00000070182.19	SPTB	protein_coding	-1.37029	0.0049972	-0.61639	0.0340671	Both_Significant	Both_Down	-1.5919	0.00407151	-1.16305	0.00175036	Both_Significant	Both_Down	AtLeastSignificant	AtLeastRegulatedInOne
Q9H772	ENSG00000180875.4	GREM2	protein_coding	-1.45941	0.000786638	-0.742539	0.0133106	Both_Significant	Both_Down	-1.59142	0.00570614	-0.513461	0.248266	Only_Thaps_Significant	Only_Thaps_Down	AtLeastSignificant	AtLeastRegulatedInOne
Q7Z403	ENSG00000141524.15	TMC6	protein_coding	-0.946638	0.0494442	-0.552553	0.0670507	Only_Thaps_Significant	Only_Thaps_Down	-1.59103	0.00575294	-1.22684	0.00450364	Both_Significant	Both_Down	AtLeastSignificant	AtLeastRegulatedInOne
Q8NCH0	ENSG00000169105.7	CHST14	protein_coding	-0.483191	0.298609	0.238818	0.401927	Not_Significant	None	-1.58996	0.00171254	-0.717253	0.0268117	Both_Significant	Only_Thaps_Down	AtLeastSignificant	AtLeastRegulatedInOne
Q7L5D6	ENSG00000239857.6	GET4	protein_coding	-1.3914	0.0043251	-0.0652065	0.829929	Only_Thaps_Significant	Only_Thaps_Down	-1.58644	0.00587381	0.0985937	0.824223	Only_Thaps_Significant	Only_Thaps_Down	AtLeastSignificant	AtLeastRegulatedInOne
P42681	ENSG00000074966.10	TXK	protein_coding	-0.0996034	0.840513	0.692532	0.0146434	Only_TM_Significant	Only_TM_Up	-1.58632	0.00449797	-0.19446	0.580733	Only_Thaps_Significant	Only_Thaps_Down	AtLeastSignificant	AtLeastRegulatedInOne
Q9NZ56	ENSG00000155816.19	FMN2	protein_coding	-1.00457	0.0424164	-0.423184	0.164487	Only_Thaps_Significant	Only_Thaps_Down	-1.58512	0.00585071	-0.369232	0.394967	Only_Thaps_Significant	Only_Thaps_Down	AtLeastSignificant	AtLeastRegulatedInOne
Q8N4X5	ENSG00000169129.14	AFAP1L2	protein_coding	-0.125464	0.738971	0.229362	0.262138	Not_Significant	None	-1.58389	7.11136e-05	-0.366103	0.110628	Only_Thaps_Significant	Only_Thaps_Down	AtLeastSignificant	AtLeastRegulatedInOne
Q6UXD1	ENSG00000196196.2	HRCT1	protein_coding	-0.508243	0.316481	0.255515	0.400158	Not_Significant	None	-1.58348	0.00502847	-0.602389	0.170098	Only_Thaps_Significant	Only_Thaps_Down	AtLeastSignificant	AtLeastRegulatedInOne
Q86XH1	ENSG00000132321.16	IQCA1	protein_coding	-0.680003	0.17908	-0.511435	0.0931761	Not_Significant	None	-1.58332	0.00703215	-1.02706	0.0178801	Both_Significant	Both_Down	AtLeastSignificant	AtLeastRegulatedInOne
Q8N431	ENSG00000146090.15	RASGEF1C	protein_coding	-0.770167	0.103793	-0.398905	0.187267	Not_Significant	None	-1.58295	0.00466177	-0.858288	0.0506447	Only_Thaps_Significant	Only_Thaps_Down	AtLeastSignificant	AtLeastRegulatedInOne
Q8N1L9	ENSG00000168062.9	BATF2	protein_coding	-0.73204	0.150401	-0.651424	0.0320814	Only_TM_Significant	Only_TM_Down	-1.58002	0.00732603	-0.604039	0.119154	Only_Thaps_Significant	Only_Thaps_Down	AtLeastSignificant	AtLeastRegulatedInOne
Q969E2	ENSG00000227500.9	SCAMP4	protein_coding	-1.07781	0.0138071	0.0241232	0.934587	Only_Thaps_Significant	Only_Thaps_Down	-1.57987	0.000906066	-0.253113	0.479557	Only_Thaps_Significant	Only_Thaps_Down	AtLeastSignificant	AtLeastRegulatedInOne
O95833	ENSG00000169583.12	CLIC3	protein_coding	-1.10707	0.0271263	-0.459734	0.12245	Only_Thaps_Significant	Only_Thaps_Down	-1.57907	0.00815787	-0.650887	0.109831	Only_Thaps_Significant	Only_Thaps_Down	AtLeastSignificant	AtLeastRegulatedInOne
Q99742	ENSG00000130751.9	NPAS1	protein_coding	-1.49361	0.0010733	-0.238351	0.427735	Only_Thaps_Significant	Only_Thaps_Down	-1.57766	0.00156575	-0.476402	0.229661	Only_Thaps_Significant	Only_Thaps_Down	AtLeastSignificant	AtLeastRegulatedInOne
P47989	ENSG00000158125.9	XDH	protein_coding	-0.337063	0.513726	-0.0556643	0.852757	Not_Significant	None	-1.57656	0.00648799	-0.0532467	0.890671	Only_Thaps_Significant	Only_Thaps_Down	AtLeastSignificant	AtLeastRegulatedInOne
Q7Z5J4	ENSG00000108557.18	RAI1	protein_coding	-0.72472	0.0591809	0.0744937	0.784072	Not_Significant	None	-1.57519	0.000113493	-0.612166	0.0625208	Only_Thaps_Significant	Only_Thaps_Down	AtLeastSignificant	AtLeastRegulatedInOne
O15350	ENSG00000078900.14	TP73	protein_coding	-0.586764	0.202335	0.208387	0.444642	Not_Significant	None	-1.57407	0.00173844	-0.579154	0.0876706	Only_Thaps_Significant	Only_Thaps_Down	AtLeastSignificant	AtLeastRegulatedInOne
Q13748	ENSG00000075886.10	TUBA3D	protein_coding	-1.08531	0.0252653	-0.500819	0.0756525	Only_Thaps_Significant	Only_Thaps_Down	-1.57236	0.00406099	-0.608801	0.0985613	Only_Thaps_Significant	Only_Thaps_Down	AtLeastSignificant	AtLeastRegulatedInOne
A6NGB9	ENSG00000122574.10	WIPF3	protein_coding	-1.5748	0.000677922	-0.661482	0.0168883	Both_Significant	Both_Down	-1.57236	0.00194958	-0.871606	0.00392821	Both_Significant	Only_Thaps_Down	AtLeastSignificant	AtLeastRegulatedInOne
Q14393	ENSG00000183087.14	GAS6	protein_coding	-0.931399	0.0471469	-0.0472512	0.868454	Only_Thaps_Significant	None	-1.56971	0.00249003	-0.553445	0.116694	Only_Thaps_Significant	Only_Thaps_Down	AtLeastSignificant	AtLeastRegulatedInOne
Q9BYN0	ENSG00000271303.1	SRXN1	protein_coding	-1.18473	0.000132742	-0.118928	0.583167	Only_Thaps_Significant	Only_Thaps_Down	-1.56946	0.000900044	-0.03764	0.925599	Only_Thaps_Significant	Only_Thaps_Down	AtLeastSignificant	AtLeastRegulatedInOne
Q9H511	ENSG00000124743.5	KLHL31	protein_coding	-1.19155	0.0158115	-1.03331	0.000607852	Both_Significant	Both_Down	-1.5686	0.00751047	-0.408365	0.28843	Only_Thaps_Significant	Only_Thaps_Down	AtLeastSignificant	AtLeastRegulatedInOne
Q24JP5	ENSG00000006118.14	TMEM132A	protein_coding	-1.36546	0.000414936	-0.197318	0.476987	Only_Thaps_Significant	Only_Thaps_Down	-1.56719	0.000139093	-0.339798	0.33345	Only_Thaps_Significant	Only_Thaps_Down	AtLeastSignificant	AtLeastRegulatedInOne
Q5JUQ0	ENSG00000126882.12	FAM78A	protein_coding	-1.10795	0.0246413	-0.763356	0.0104996	Both_Significant	Both_Down	-1.56472	0.0058924	-1.66892	2.3552e-05	Both_Significant	Both_Down	AtLeastSignificant	AtLeastRegulatedInOne
O95479	ENSG00000049239.12	H6PD	protein_coding	-0.950619	0.0210289	-0.0942266	0.726991	Only_Thaps_Significant	Only_Thaps_Down	-1.56441	0.000371282	-0.465734	0.0899942	Only_Thaps_Significant	Only_Thaps_Down	AtLeastSignificant	AtLeastRegulatedInOne
O94964	ENSG00000149639.14	SOGA1	protein_coding	-0.403127	0.404526	-0.00571073	0.984842	Not_Significant	None	-1.56406	0.00320579	-0.597355	0.11141	Only_Thaps_Significant	Only_Thaps_Down	AtLeastSignificant	AtLeastRegulatedInOne
Q9H4G0	ENSG00000088367.21	EPB41L1	protein_coding	-0.704846	0.069269	-0.221319	0.384893	Not_Significant	None	-1.56372	0.000155336	-0.666018	0.0153686	Both_Significant	Only_Thaps_Down	AtLeastSignificant	AtLeastRegulatedInOne
P32242	ENSG00000115507.9	OTX1	protein_coding	-1.7655	0.000102107	-1.00119	0.000580028	Both_Significant	Both_Down	-1.5592	0.00164806	-0.932504	0.0111198	Both_Significant	Both_Down	AtLeastSignificant	AtLeastRegulatedInOne
Q9NQ30	ENSG00000164283.12	ESM1	protein_coding	-1.02232	0.0148507	-0.874832	0.00123467	Both_Significant	Both_Down	-1.55897	0.00344499	0.496208	0.176607	Only_Thaps_Significant	Only_Thaps_Down	AtLeastSignificant	AtLeastRegulatedInOne
Q92619	ENSG00000180448.10	ARHGAP45	protein_coding	-0.970128	0.0237538	-0.0514916	0.835581	Only_Thaps_Significant	Only_Thaps_Down	-1.55525	0.000812955	-0.254189	0.426088	Only_Thaps_Significant	Only_Thaps_Down	AtLeastSignificant	AtLeastRegulatedInOne
O00144	ENSG00000188763.4	FZD9	protein_coding	-1.15537	0.0097727	-0.31266	0.297879	Only_Thaps_Significant	Only_Thaps_Down	-1.55487	0.00626478	-1.50766	0.000573892	Both_Significant	Both_Down	AtLeastSignificant	AtLeastRegulatedInOne
Q00888	ENSG00000243137.7	PSG4	protein_coding	-1.2894	0.00913865	-0.00748766	0.980412	Only_Thaps_Significant	Only_Thaps_Down	-1.55406	0.008388	-0.445446	0.208336	Only_Thaps_Significant	Only_Thaps_Down	AtLeastSignificant	AtLeastRegulatedInOne
Q6ZVF9	ENSG00000185477.4	GPRIN3	protein_coding	-0.574131	0.23869	-0.368129	0.213546	Not_Significant	None	-1.55386	0.00373315	-1.46434	0.000897673	Both_Significant	Both_Down	AtLeastSignificant	AtLeastRegulatedInOne
Q6PCB0	ENSG00000179403.11	VWA1	protein_coding	-1.35399	0.000666678	-0.0574309	0.835574	Only_Thaps_Significant	Only_Thaps_Down	-1.55305	0.000255414	-0.633927	0.048026	Both_Significant	Only_Thaps_Down	AtLeastSignificant	AtLeastRegulatedInOne
P16144	ENSG00000132470.13	ITGB4	protein_coding	-1.18151	0.00993938	0.05402	0.856272	Only_Thaps_Significant	Only_Thaps_Down	-1.55224	0.00210963	-0.332542	0.367094	Only_Thaps_Significant	Only_Thaps_Down	AtLeastSignificant	AtLeastRegulatedInOne
A6NIX2	ENSG00000142279.12	WTIP	protein_coding	-1.07725	0.0276009	-0.114473	0.707063	Only_Thaps_Significant	Only_Thaps_Down	-1.55131	0.0073976	-0.183827	0.672658	Only_Thaps_Significant	Only_Thaps_Down	AtLeastSignificant	AtLeastRegulatedInOne
Q9UHF5	ENSG00000127743.5	IL17B	protein_coding	-1.32618	0.00710124	0.0678371	0.803213	Only_Thaps_Significant	Only_Thaps_Down	-1.54715	0.00586608	-0.364223	0.249511	Only_Thaps_Significant	Only_Thaps_Down	AtLeastSignificant	AtLeastRegulatedInOne
Q99572	ENSG00000089041.16	P2RX7	protein_coding	-1.06236	0.0280524	-0.450768	0.12465	Only_Thaps_Significant	Only_Thaps_Down	-1.54621	0.00443549	-1.29573	0.000380159	Both_Significant	Both_Down	AtLeastSignificant	AtLeastRegulatedInOne
Q9UNP4	ENSG00000115525.17	ST3GAL5	protein_coding	-0.00531071	0.989178	0.259871	0.309624	Not_Significant	None	-1.54567	0.000195449	-0.96918	0.00128614	Both_Significant	Both_Down	AtLeastSignificant	AtLeastRegulatedInOne
O15240	ENSG00000128564.6	VGF	protein_coding	-1.42468	0.00301174	-0.160926	0.596135	Only_Thaps_Significant	Only_Thaps_Down	-1.54526	0.00551614	-0.0854487	0.846098	Only_Thaps_Significant	Only_Thaps_Down	AtLeastSignificant	AtLeastRegulatedInOne
Q6PJF5	ENSG00000129667.12	RHBDF2	protein_coding	-0.880574	0.0315445	-0.277715	0.279148	Only_Thaps_Significant	None	-1.54362	0.000448987	-0.54815	0.100686	Only_Thaps_Significant	Only_Thaps_Down	AtLeastSignificant	AtLeastRegulatedInOne
O95751	ENSG00000182195.7	LDOC1	protein_coding	-1.19804	0.012845	0.036982	0.903017	Only_Thaps_Significant	Only_Thaps_Down	-1.54084	0.00475983	-0.328277	0.402078	Only_Thaps_Significant	Only_Thaps_Down	AtLeastSignificant	AtLeastRegulatedInOne
P41732	ENSG00000156298.12	TSPAN7	protein_coding	-1.13156	0.018609	-0.174042	0.555845	Only_Thaps_Significant	Only_Thaps_Down	-1.54076	0.00417473	-0.736809	0.0355838	Both_Significant	Only_Thaps_Down	AtLeastSignificant	AtLeastRegulatedInOne
P20718	ENSG00000100450.12	GZMH	protein_coding	-1.00352	0.0362164	0.114543	0.703742	Only_Thaps_Significant	Only_Thaps_Down	-1.53977	0.0100243	-0.336026	0.390797	Only_Thaps_Significant	Only_Thaps_Down	AtLeastSignificant	AtLeastRegulatedInOne
Q6P2M8	ENSG00000130822.15	PNCK	protein_coding	-1.2237	0.00710781	-0.297018	0.328333	Only_Thaps_Significant	Only_Thaps_Down	-1.53921	0.00854123	-0.77557	0.0729676	Only_Thaps_Significant	Only_Thaps_Down	AtLeastSignificant	AtLeastRegulatedInOne
Q9HBW0	ENSG00000064547.13	LPAR2	protein_coding	-0.636995	0.211447	-0.428362	0.160237	Not_Significant	None	-1.53864	0.00909865	-0.943899	0.0250084	Both_Significant	Both_Down	AtLeastSignificant	AtLeastRegulatedInOne
Q6PJG9	ENSG00000173621.8	LRFN4	protein_coding	-1.17587	0.0158085	-0.552711	0.0646954	Only_Thaps_Significant	Only_Thaps_Down	-1.53615	0.00606114	-0.60357	0.151643	Only_Thaps_Significant	Only_Thaps_Down	AtLeastSignificant	AtLeastRegulatedInOne
Q5VWQ8	ENSG00000136848.16	DAB2IP	protein_coding	-0.591744	0.144771	0.0717546	0.779765	Not_Significant	None	-1.53614	0.000403346	-0.613649	0.0301858	Both_Significant	Only_Thaps_Down	AtLeastSignificant	AtLeastRegulatedInOne
P81408	ENSG00000160767.20	FAM189B	protein_coding	-1.05856	0.01674	-0.0797846	0.789488	Only_Thaps_Significant	Only_Thaps_Down	-1.53569	0.00145734	-0.65152	0.0863985	Only_Thaps_Significant	Only_Thaps_Down	AtLeastSignificant	AtLeastRegulatedInOne
O94812	ENSG00000007516.13	BAIAP3	protein_coding	-0.838304	0.0637588	-0.431704	0.0894973	Not_Significant	None	-1.53502	0.00195983	-0.576382	0.0802349	Only_Thaps_Significant	Only_Thaps_Down	AtLeastSignificant	AtLeastRegulatedInOne
P78508	ENSG00000177807.8	KCNJ10	protein_coding	-0.729293	0.0942596	-0.242897	0.302355	Not_Significant	None	-1.5348	0.00109082	-1.54461	0.000348837	Both_Significant	Both_Down	AtLeastSignificant	AtLeastRegulatedInOne
Q8TDN2	ENSG00000168263.8	KCNV2	protein_coding	-0.67513	0.140727	-0.317054	0.243355	Not_Significant	None	-1.53458	0.00242186	-0.422387	0.167438	Only_Thaps_Significant	Only_Thaps_Down	AtLeastSignificant	AtLeastRegulatedInOne
O60241	ENSG00000121753.12	ADGRB2	protein_coding	-0.759941	0.0548995	-0.075881	0.752606	Not_Significant	None	-1.53335	0.000285174	-0.619476	0.0265707	Both_Significant	Only_Thaps_Down	AtLeastSignificant	AtLeastRegulatedInOne
Q01543	ENSG00000151702.16	FLI1	protein_coding	-1.18425	0.0166125	-0.553626	0.0638284	Only_Thaps_Significant	Only_Thaps_Down	-1.53169	0.00758575	0.229638	0.575968	Only_Thaps_Significant	Only_Thaps_Down	AtLeastSignificant	AtLeastRegulatedInOne
Q9UN73	ENSG00000081842.17	PCDHA6	protein_coding	-0.702093	0.165684	-0.41489	0.17349	Not_Significant	None	-1.53144	0.00877058	-1.39593	0.000888549	Both_Significant	Both_Down	AtLeastSignificant	AtLeastRegulatedInOne
Q8TF61	ENSG00000163013.11	FBXO41	protein_coding	-0.846842	0.0271678	-0.208834	0.431525	Only_Thaps_Significant	None	-1.53138	0.000171708	-0.527592	0.0585098	Only_Thaps_Significant	Only_Thaps_Down	AtLeastSignificant	AtLeastRegulatedInOne
Q03721	ENSG00000116396.14	KCNC4	protein_coding	-0.865346	0.0812571	-0.276828	0.362628	Not_Significant	None	-1.53134	0.00829129	-0.450512	0.305838	Only_Thaps_Significant	Only_Thaps_Down	AtLeastSignificant	AtLeastRegulatedInOne
Q86VU5	ENSG00000165644.10	COMTD1	protein_coding	-1.31958	0.00337905	-0.162697	0.551843	Only_Thaps_Significant	Only_Thaps_Down	-1.53045	0.00188842	-0.481118	0.163655	Only_Thaps_Significant	Only_Thaps_Down	AtLeastSignificant	AtLeastRegulatedInOne
O95989	ENSG00000272325.1	NUDT3	protein_coding	-1.25939	0.00963049	-0.0873063	0.773661	Only_Thaps_Significant	Only_Thaps_Down	-1.53017	0.00845266	-0.0792074	0.855703	Only_Thaps_Significant	Only_Thaps_Down	AtLeastSignificant	AtLeastRegulatedInOne
O15466	ENSG00000101638.13	ST8SIA5	protein_coding	-0.616979	0.1699	-0.160031	0.57621	Not_Significant	None	-1.5292	0.00163108	-0.794838	0.0118706	Both_Significant	Only_Thaps_Down	AtLeastSignificant	AtLeastRegulatedInOne
Q9H3Y6	ENSG00000125508.3	SRMS	protein_coding	-1.06733	0.0230429	-0.209028	0.492595	Only_Thaps_Significant	Only_Thaps_Down	-1.52902	0.00950537	-0.630325	0.151801	Only_Thaps_Significant	Only_Thaps_Down	AtLeastSignificant	AtLeastRegulatedInOne
O14531	ENSG00000151640.12	DPYSL4	protein_coding	-0.963076	0.013865	-0.148642	0.517127	Only_Thaps_Significant	Only_Thaps_Down	-1.52753	0.000253558	-0.356965	0.144014	Only_Thaps_Significant	Only_Thaps_Down	AtLeastSignificant	AtLeastRegulatedInOne
Q9H0X9	ENSG00000021762.19	OSBPL5	protein_coding	-0.690271	0.0788878	0.0807283	0.720905	Not_Significant	None	-1.52713	0.000249048	-0.597217	0.0187933	Both_Significant	Only_Thaps_Down	AtLeastSignificant	AtLeastRegulatedInOne
Q02930	ENSG00000146592.16	CREB5	protein_coding	-0.00286527	0.995475	0.188982	0.535821	Not_Significant	None	-1.52646	0.00574214	-0.137342	0.718923	Only_Thaps_Significant	Only_Thaps_Down	AtLeastSignificant	AtLeastRegulatedInOne
Q9H2E6	ENSG00000092421.16	SEMA6A	protein_coding	-0.0913344	0.817538	0.221874	0.339443	Not_Significant	None	-1.5256	0.000281385	-1.0748	1.00768e-05	Both_Significant	Both_Down	AtLeastSignificant	AtLeastRegulatedInOne
A7MBM2	ENSG00000140323.5	DISP2	protein_coding	-0.786787	0.0998012	0.146663	0.619252	Not_Significant	None	-1.52535	0.004057	-0.347452	0.342054	Only_Thaps_Significant	Only_Thaps_Down	AtLeastSignificant	AtLeastRegulatedInOne
Q9Y4D2	ENSG00000134780.9	DAGLA	protein_coding	-1.04041	0.0215378	-0.280401	0.330309	Only_Thaps_Significant	Only_Thaps_Down	-1.52351	0.00214205	-0.358408	0.32095	Only_Thaps_Significant	Only_Thaps_Down	AtLeastSignificant	AtLeastRegulatedInOne
Q96SA4	ENSG00000168528.11	SERINC2	protein_coding	-1.40975	0.000607039	-0.152067	0.573058	Only_Thaps_Significant	Only_Thaps_Down	-1.52326	0.000540307	-0.491198	0.133759	Only_Thaps_Significant	Only_Thaps_Down	AtLeastSignificant	AtLeastRegulatedInOne
Q9H7S9	ENSG00000183779.6	ZNF703	protein_coding	-1.12189	0.021453	0.00501528	0.986541	Only_Thaps_Significant	Only_Thaps_Down	-1.52303	0.00884394	-0.611589	0.174976	Only_Thaps_Significant	Only_Thaps_Down	AtLeastSignificant	AtLeastRegulatedInOne
P31271	ENSG00000106031.7	HOXA13	protein_coding	-0.660201	0.195175	-0.494632	0.103778	Not_Significant	None	-1.52281	0.0097288	-1.54507	0.000256626	Both_Significant	Both_Down	AtLeastSignificant	AtLeastRegulatedInOne
Q9HCI5	ENSG00000198934.4	MAGEE1	protein_coding	-1.30076	0.00310867	-0.270264	0.252392	Only_Thaps_Significant	Only_Thaps_Down	-1.52079	0.00139646	-1.6225	7.84629e-09	Both_Significant	Both_Down	AtLeastSignificant	AtLeastRegulatedInOne
Q8NHP8	ENSG00000151176.7	PLBD2	protein_coding	-1.25588	0.00308997	-0.0992853	0.743193	Only_Thaps_Significant	Only_Thaps_Down	-1.52068	0.000943838	-0.240739	0.519615	Only_Thaps_Significant	Only_Thaps_Down	AtLeastSignificant	AtLeastRegulatedInOne
P51511	ENSG00000102996.4	MMP15	protein_coding	-0.804445	0.077246	0.145006	0.61103	Not_Significant	None	-1.51937	0.00226499	-0.650804	0.0451857	Both_Significant	Only_Thaps_Down	AtLeastSignificant	AtLeastRegulatedInOne
P24394	ENSG00000077238.13	IL4R	protein_coding	-0.99581	0.04601	-0.759263	0.0119685	Both_Significant	Both_Down	-1.51924	0.00879486	-0.394012	0.347376	Only_Thaps_Significant	Only_Thaps_Down	AtLeastSignificant	AtLeastRegulatedInOne
Q9BX70	ENSG00000133243.8	BTBD2	protein_coding	-0.915937	0.0164489	0.0154533	0.946534	Only_Thaps_Significant	None	-1.51917	0.000180541	-0.492406	0.0444002	Both_Significant	Only_Thaps_Down	AtLeastSignificant	AtLeastRegulatedInOne
Q13232	ENSG00000103024.7	NME3	protein_coding	-1.36816	0.000367339	-0.0721531	0.751024	Only_Thaps_Significant	Only_Thaps_Down	-1.5176	0.00019767	-0.76292	0.00391397	Both_Significant	Only_Thaps_Down	AtLeastSignificant	AtLeastRegulatedInOne
Q96HP0	ENSG00000130158.13	DOCK6	protein_coding	-1.29316	0.00297791	-0.357135	0.204176	Only_Thaps_Significant	Only_Thaps_Down	-1.51735	0.00126723	-0.46403	0.18381	Only_Thaps_Significant	Only_Thaps_Down	AtLeastSignificant	AtLeastRegulatedInOne
P49023	ENSG00000089159.16	PXN	protein_coding	-0.67107	0.162659	0.0288418	0.922567	Not_Significant	None	-1.51731	0.00429834	0.0686253	0.855107	Only_Thaps_Significant	Only_Thaps_Down	AtLeastSignificant	AtLeastRegulatedInOne
C9J3I9	ENSG00000234511.8	C5orf58	protein_coding	-0.567163	0.270168	0.123976	0.681658	Not_Significant	None	-1.5167	0.0102939	-0.933771	0.0297968	Both_Significant	Both_Down	AtLeastSignificant	AtLeastRegulatedInOne
Q8N142	ENSG00000185100.10	ADSSL1	protein_coding	-0.874757	0.0765075	-0.34915	0.205189	Not_Significant	None	-1.51619	0.00673723	-0.82711	0.0150072	Both_Significant	Only_Thaps_Down	AtLeastSignificant	AtLeastRegulatedInOne
P32455	ENSG00000117228.9	GBP1	protein_coding	-0.284074	0.466799	0.0182167	0.945133	Not_Significant	None	-1.51524	0.000262318	-1.42363	1.57939e-06	Both_Significant	Both_Down	AtLeastSignificant	AtLeastRegulatedInOne
Q8N130	ENSG00000198569.9	SLC34A3	protein_coding	-0.935169	0.0306371	-0.159989	0.556148	Only_Thaps_Significant	None	-1.51432	0.00122317	-0.601514	0.0816044	Only_Thaps_Significant	Only_Thaps_Down	AtLeastSignificant	AtLeastRegulatedInOne
Q8WW52	ENSG00000162391.11	FAM151A	protein_coding	-0.811489	0.105742	-0.13074	0.658897	Not_Significant	None	-1.51341	0.0123021	-0.822388	0.0470406	Both_Significant	Only_Thaps_Down	AtLeastSignificant	AtLeastRegulatedInOne
Q8TE99	ENSG00000155893.12	PXYLP1	protein_coding	-0.444357	0.385956	-0.0132562	0.965163	Not_Significant	None	-1.51293	0.00835684	-0.782573	0.0499705	Both_Significant	Only_Thaps_Down	AtLeastSignificant	AtLeastRegulatedInOne
Q5HYW2	ENSG00000204131.9	NHSL2	protein_coding	-1.53126	0.000424183	-1.26272	8.5598e-06	Both_Significant	Both_Down	-1.5117	0.0102366	-0.870072	0.0526214	Only_Thaps_Significant	Only_Thaps_Down	AtLeastSignificant	AtLeastRegulatedInOne
Q9Y2Y0	ENSG00000102931.7	ARL2BP	protein_coding	-1.24807	0.0114237	-0.117255	0.700668	Only_Thaps_Significant	Only_Thaps_Down	-1.51157	0.00917826	-0.0125108	0.975006	Only_Thaps_Significant	Only_Thaps_Down	AtLeastSignificant	AtLeastRegulatedInOne
Q96DG6	ENSG00000164237.8	CMBL	protein_coding	-0.420899	0.277371	0.0118531	0.960506	Not_Significant	None	-1.51055	0.000251474	-0.619276	0.00750328	Both_Significant	Only_Thaps_Down	AtLeastSignificant	AtLeastRegulatedInOne
Q92988	ENSG00000108813.10	DLX4	protein_coding	-1.15469	0.0177498	-0.425882	0.15577	Only_Thaps_Significant	Only_Thaps_Down	-1.51048	0.0106425	-1.09684	0.00861351	Both_Significant	Both_Down	AtLeastSignificant	AtLeastRegulatedInOne
Q9ULE6	ENSG00000107719.8	PALD1	protein_coding	-0.704497	0.162082	-0.583274	0.055356	Not_Significant	None	-1.51014	0.0107435	-1.08828	0.0103105	Both_Significant	Both_Down	AtLeastSignificant	AtLeastRegulatedInOne
Q6IC98	ENSG00000075240.16	GRAMD4	protein_coding	-0.477694	0.202732	-0.0377034	0.848942	Not_Significant	None	-1.51011	0.000140478	-0.67871	0.000269354	Both_Significant	Only_Thaps_Down	AtLeastSignificant	AtLeastRegulatedInOne
NA	ENSG00000185033.14	SEMA4B	protein_coding	-0.888684	0.0211586	-0.175226	0.509576	Only_Thaps_Significant	None	-1.50926	0.000225867	-0.904637	0.00638849	Both_Significant	Only_Thaps_Down	AtLeastSignificant	AtLeastRegulatedInOne
P78337	ENSG00000069011.15	PITX1	protein_coding	-1.54241	0.00169378	-0.67122	0.021669	Both_Significant	Both_Down	-1.50912	0.0106359	-1.17549	0.00249077	Both_Significant	Both_Down	AtLeastSignificant	AtLeastRegulatedInOne
Q96NZ8	ENSG00000127578.6	WFIKKN1	protein_coding	-1.42438	0.00267945	-0.208296	0.490492	Only_Thaps_Significant	Only_Thaps_Down	-1.5087	0.00455004	-0.262957	0.528655	Only_Thaps_Significant	Only_Thaps_Down	AtLeastSignificant	AtLeastRegulatedInOne
Q86WI3	ENSG00000140853.15	NLRC5	protein_coding	-0.498333	0.293016	-0.223705	0.421501	Not_Significant	None	-1.5076	0.00376518	-0.770061	0.0319684	Both_Significant	Only_Thaps_Down	AtLeastSignificant	AtLeastRegulatedInOne
O75155	ENSG00000144712.11	CAND2	protein_coding	-0.90722	0.0223196	-0.115611	0.573575	Only_Thaps_Significant	None	-1.50625	0.000378838	-0.757113	0.000451089	Both_Significant	Only_Thaps_Down	AtLeastSignificant	AtLeastRegulatedInOne
NA	ENSG00000275591.4	XKR5	protein_coding	-0.120713	0.807736	0.353487	0.221066	Not_Significant	None	-1.50617	0.00616312	-1.21639	0.00137369	Both_Significant	Both_Down	AtLeastSignificant	AtLeastRegulatedInOne
P11142	ENSG00000109971.13	HSPA8	protein_coding	0.00377458	0.992583	0.0829385	0.755575	Not_Significant	None	-1.50503	0.00049169	-1.70669	8.37943e-13	Both_Significant	Both_Down	AtLeastSignificant	AtLeastRegulatedInOne
Q5SZI1	ENSG00000187942.11	LDLRAD2	protein_coding	-1.12444	0.0228511	-0.534368	0.0782662	Only_Thaps_Significant	Only_Thaps_Down	-1.50427	0.00858225	-0.789362	0.0577197	Only_Thaps_Significant	Only_Thaps_Down	AtLeastSignificant	AtLeastRegulatedInOne
Q9BSA4	ENSG00000141540.10	TTYH2	protein_coding	-0.763873	0.125324	-0.203236	0.488644	Not_Significant	None	-1.50372	0.0076328	-1.03637	0.00460753	Both_Significant	Both_Down	AtLeastSignificant	AtLeastRegulatedInOne
O15020	ENSG00000173898.11	SPTBN2	protein_coding	-1.04189	0.0307458	-0.544655	0.0621953	Only_Thaps_Significant	Only_Thaps_Down	-1.50289	0.00545186	-1.04328	0.00406548	Both_Significant	Both_Down	AtLeastSignificant	AtLeastRegulatedInOne
O95096	ENSG00000125820.5	NKX2-2	protein_coding	-1.11112	0.00503791	0.0353593	0.907854	Only_Thaps_Significant	Only_Thaps_Down	-1.50028	0.000371823	-0.869082	0.016704	Both_Significant	Only_Thaps_Down	AtLeastSignificant	AtLeastRegulatedInOne
Q96NS1	ENSG00000166793.10	YPEL4	protein_coding	-1.48137	0.00133676	-0.492175	0.0480671	Both_Significant	Both_Down	-1.49892	0.00297291	-0.906513	0.00189163	Both_Significant	Only_Thaps_Down	AtLeastSignificant	AtLeastRegulatedInOne
Q96MR6	ENSG00000243710.7	CFAP57	protein_coding	-0.916656	0.0564311	-0.541479	0.075589	Not_Significant	None	-1.4978	0.0112303	-0.650692	0.11653	Only_Thaps_Significant	Only_Thaps_Down	AtLeastSignificant	AtLeastRegulatedInOne
Q15562	ENSG00000074219.13	TEAD2	protein_coding	-0.977091	0.046409	-0.440492	0.147968	Only_Thaps_Significant	Only_Thaps_Down	-1.4963	0.0102913	-1.15079	0.00670293	Both_Significant	Both_Down	AtLeastSignificant	AtLeastRegulatedInOne
Q8NB12	ENSG00000115593.14	SMYD1	protein_coding	-0.191323	0.717142	-0.114822	0.707203	Not_Significant	None	-1.49618	0.0100014	-0.694663	0.104487	Only_Thaps_Significant	Only_Thaps_Down	AtLeastSignificant	AtLeastRegulatedInOne
Q9P2E8	ENSG00000144583.4	MARCH4	protein_coding	-1.41787	0.00269376	-0.72486	0.0164005	Both_Significant	Both_Down	-1.49531	0.0133105	-0.228389	0.613789	Only_Thaps_Significant	Only_Thaps_Down	AtLeastSignificant	AtLeastRegulatedInOne
O94910	ENSG00000072071.16	ADGRL1	protein_coding	-1.16361	0.00202843	-0.153264	0.590654	Only_Thaps_Significant	Only_Thaps_Down	-1.49523	0.000177763	-0.460554	0.144088	Only_Thaps_Significant	Only_Thaps_Down	AtLeastSignificant	AtLeastRegulatedInOne
Q14721	ENSG00000158445.9	KCNB1	protein_coding	-1.24435	0.0108592	-0.727417	0.0159574	Both_Significant	Both_Down	-1.49518	0.0106551	-0.924445	0.0262036	Both_Significant	Both_Down	AtLeastSignificant	AtLeastRegulatedInOne
O75923	ENSG00000135636.13	DYSF	protein_coding	-1.34999	0.0016666	0.0505377	0.861067	Only_Thaps_Significant	Only_Thaps_Down	-1.49398	0.00128148	-0.231732	0.522291	Only_Thaps_Significant	Only_Thaps_Down	AtLeastSignificant	AtLeastRegulatedInOne
P09603	ENSG00000184371.13	CSF1	protein_coding	-0.955015	0.0439407	-0.0734725	0.805864	Only_Thaps_Significant	Only_Thaps_Down	-1.49273	0.00460753	-0.694891	0.0812579	Only_Thaps_Significant	Only_Thaps_Down	AtLeastSignificant	AtLeastRegulatedInOne
P41146	ENSG00000125510.15	OPRL1	protein_coding	-0.200769	0.703566	0.129492	0.671811	Not_Significant	None	-1.4927	0.0111744	-1.21946	0.00375253	Both_Significant	Both_Down	AtLeastSignificant	AtLeastRegulatedInOne
Q9BQW3	ENSG00000088881.20	EBF4	protein_coding	-1.05509	0.00903187	-0.182394	0.504726	Only_Thaps_Significant	Only_Thaps_Down	-1.49124	0.000531392	-0.594922	0.063875	Only_Thaps_Significant	Only_Thaps_Down	AtLeastSignificant	AtLeastRegulatedInOne
Q8IYR6	ENSG00000241697.4	TMEFF1	protein_coding	-1.13085	0.000931393	-0.0618332	0.801439	Only_Thaps_Significant	Only_Thaps_Down	-1.49055	0.00505046	-0.118941	0.792851	Only_Thaps_Significant	Only_Thaps_Down	AtLeastSignificant	AtLeastRegulatedInOne
Q13554	ENSG00000058404.19	CAMK2B	protein_coding	-1.13788	0.0140675	-0.520322	0.0848085	Only_Thaps_Significant	Only_Thaps_Down	-1.49053	0.0108265	-1.12212	0.00979913	Both_Significant	Both_Down	AtLeastSignificant	AtLeastRegulatedInOne
P57086	ENSG00000171222.10	SCAND1	protein_coding	-1.30481	0.00281266	-0.0121237	0.964147	Only_Thaps_Significant	Only_Thaps_Down	-1.49006	0.00177282	-0.181721	0.588078	Only_Thaps_Significant	Only_Thaps_Down	AtLeastSignificant	AtLeastRegulatedInOne
Q9BSJ1	ENSG00000124900.12	TRIM51	protein_coding	-0.501878	0.325581	-0.0376471	0.902085	Not_Significant	None	-1.48983	0.0105953	-0.319668	0.464535	Only_Thaps_Significant	Only_Thaps_Down	AtLeastSignificant	AtLeastRegulatedInOne
P02686	ENSG00000197971.14	MBP	protein_coding	-1.06532	0.0271377	-0.283441	0.325954	Only_Thaps_Significant	Only_Thaps_Down	-1.48953	0.00575322	-1.27547	0.000207717	Both_Significant	Both_Down	AtLeastSignificant	AtLeastRegulatedInOne
O43692	ENSG00000137558.7	PI15	protein_coding	-0.277471	0.574496	0.648408	0.0192269	Only_TM_Significant	Only_TM_Up	-1.48947	0.00697611	-0.389017	0.352761	Only_Thaps_Significant	Only_Thaps_Down	AtLeastSignificant	AtLeastRegulatedInOne
Q99624	ENSG00000188338.14	SLC38A3	protein_coding	-0.75061	0.128143	-0.399783	0.183445	Not_Significant	None	-1.4893	0.0103095	-1.1002	0.0110985	Both_Significant	Both_Down	AtLeastSignificant	AtLeastRegulatedInOne
P27544	ENSG00000223802.7	CERS1	protein_coding	-0.976943	0.0384669	-0.657988	0.0267162	Both_Significant	Both_Down	-1.4879	0.00994796	-1.05428	0.0155669	Both_Significant	Both_Down	AtLeastSignificant	AtLeastRegulatedInOne
Q9Y5E2	ENSG00000113212.6	PCDHB7	protein_coding	-0.589777	0.158258	0.0822418	0.741043	Not_Significant	None	-1.48615	0.000865241	-1.41694	1.30356e-07	Both_Significant	Both_Down	AtLeastSignificant	AtLeastRegulatedInOne
P10275	ENSG00000169083.16	AR	protein_coding	-0.735447	0.145204	-0.251134	0.408571	Not_Significant	None	-1.48563	0.0109564	-1.25309	0.0029048	Both_Significant	Both_Down	AtLeastSignificant	AtLeastRegulatedInOne
Q9BQD7	ENSG00000103254.9	FAM173A	protein_coding	-1.22	0.00678903	-0.0264337	0.925112	Only_Thaps_Significant	Only_Thaps_Down	-1.48481	0.00271815	-0.29418	0.398459	Only_Thaps_Significant	Only_Thaps_Down	AtLeastSignificant	AtLeastRegulatedInOne
Q86SI9	ENSG00000186493.11	C5orf38	protein_coding	-1.29312	0.00784121	-0.0643455	0.83313	Only_Thaps_Significant	Only_Thaps_Down	-1.4848	0.00842572	-0.0663102	0.872418	Only_Thaps_Significant	Only_Thaps_Down	AtLeastSignificant	AtLeastRegulatedInOne
Q8NBM8	ENSG00000145882.10	PCYOX1L	protein_coding	-0.513267	0.178271	0.204857	0.321364	Not_Significant	None	-1.48438	0.000247379	-1.23962	1.54279e-07	Both_Significant	Both_Down	AtLeastSignificant	AtLeastRegulatedInOne
P01137	ENSG00000105329.9	TGFB1	protein_coding	-1.12357	0.021664	0.0185169	0.951652	Only_Thaps_Significant	Only_Thaps_Down	-1.48373	0.00840612	-0.292785	0.491793	Only_Thaps_Significant	Only_Thaps_Down	AtLeastSignificant	AtLeastRegulatedInOne
Q9HC84	ENSG00000117983.17	MUC5B	protein_coding	-0.863925	0.039458	0.245879	0.371573	Only_Thaps_Significant	None	-1.48337	0.00103076	-0.339544	0.293542	Only_Thaps_Significant	Only_Thaps_Down	AtLeastSignificant	AtLeastRegulatedInOne
Q96L96	ENSG00000136383.6	ALPK3	protein_coding	-0.811499	0.105323	-0.140312	0.645916	Not_Significant	None	-1.48294	0.0094826	-0.55869	0.161209	Only_Thaps_Significant	Only_Thaps_Down	AtLeastSignificant	AtLeastRegulatedInOne
Q9UMX1	ENSG00000107882.11	SUFU	protein_coding	-0.449074	0.278684	0.082121	0.758871	Not_Significant	None	-1.48213	0.000854764	-0.748086	0.0087164	Both_Significant	Only_Thaps_Down	AtLeastSignificant	AtLeastRegulatedInOne
Q8N4Y2	ENSG00000177685.16	CRACR2B	protein_coding	-1.28596	0.00735508	-0.201284	0.474564	Only_Thaps_Significant	Only_Thaps_Down	-1.48173	0.00568956	-1.01114	0.0023927	Both_Significant	Both_Down	AtLeastSignificant	AtLeastRegulatedInOne
P28221	ENSG00000179546.4	HTR1D	protein_coding	-0.799244	0.115846	-0.472505	0.119656	Not_Significant	None	-1.48173	0.0142269	-0.344821	0.358017	Only_Thaps_Significant	Only_Thaps_Down	AtLeastSignificant	AtLeastRegulatedInOne
Q9UL12	ENSG00000123453.17	SARDH	protein_coding	-0.834179	0.0324184	-0.553195	0.0449981	Both_Significant	Only_Tm_Down	-1.48172	0.00174319	-1.05997	0.0177069	Both_Significant	Both_Down	AtLeastSignificant	AtLeastRegulatedInOne
Q5FWE3	ENSG00000163704.11	PRRT3	protein_coding	-1.15624	0.00513375	0.0711017	0.808109	Only_Thaps_Significant	Only_Thaps_Down	-1.48157	0.000798852	-0.175868	0.608264	Only_Thaps_Significant	Only_Thaps_Down	AtLeastSignificant	AtLeastRegulatedInOne
Q6GPH6	ENSG00000198885.9	ITPRIPL1	protein_coding	-0.405329	0.329874	-0.300289	0.284105	Not_Significant	None	-1.48033	0.000885418	-1.2463	1.50867e-05	Both_Significant	Both_Down	AtLeastSignificant	AtLeastRegulatedInOne
O00634	ENSG00000162068.1	NTN3	protein_coding	-1.13871	0.0153292	-0.432804	0.14136	Only_Thaps_Significant	Only_Thaps_Down	-1.4796	0.00446386	-0.671084	0.0607498	Only_Thaps_Significant	Only_Thaps_Down	AtLeastSignificant	AtLeastRegulatedInOne
Q75VX8	ENSG00000157833.12	GAREM2	protein_coding	-1.12303	0.0181178	-0.409144	0.137978	Only_Thaps_Significant	Only_Thaps_Down	-1.47952	0.00506936	-0.713994	0.0328862	Both_Significant	Only_Thaps_Down	AtLeastSignificant	AtLeastRegulatedInOne
Q13797	ENSG00000144668.11	ITGA9	protein_coding	-1.03181	0.0319191	-0.557179	0.0642909	Only_Thaps_Significant	Only_Thaps_Down	-1.47829	0.0109778	-1.29383	0.00263751	Both_Significant	Both_Down	AtLeastSignificant	AtLeastRegulatedInOne
Q9H3Y8	ENSG00000125534.9	PPDPF	protein_coding	-1.26135	0.00786498	-0.0221742	0.942135	Only_Thaps_Significant	Only_Thaps_Down	-1.47762	0.00575914	-0.0971813	0.813417	Only_Thaps_Significant	Only_Thaps_Down	AtLeastSignificant	AtLeastRegulatedInOne
Q9UIW2	ENSG00000114554.11	PLXNA1	protein_coding	-0.808493	0.0608631	-0.291395	0.259108	Not_Significant	None	-1.47724	0.00153453	-0.430602	0.224555	Only_Thaps_Significant	Only_Thaps_Down	AtLeastSignificant	AtLeastRegulatedInOne
Q8N6P7	ENSG00000142677.3	IL22RA1	protein_coding	-0.664836	0.174285	-0.103892	0.731747	Not_Significant	None	-1.47606	0.0092838	-1.56884	0.000354044	Both_Significant	Both_Down	AtLeastSignificant	AtLeastRegulatedInOne
Q99767	ENSG00000034053.14	APBA2	protein_coding	-0.595399	0.211017	-0.280542	0.324457	Not_Significant	None	-1.4759	0.00477732	-0.670719	0.0473566	Both_Significant	Only_Thaps_Down	AtLeastSignificant	AtLeastRegulatedInOne
Q9P266	ENSG00000165757.8	KIAA1462	protein_coding	-0.69897	0.165901	-0.408694	0.17947	Not_Significant	None	-1.47541	0.0116085	-0.965782	0.0235296	Both_Significant	Both_Down	AtLeastSignificant	AtLeastRegulatedInOne
P14651	ENSG00000120093.11	HOXB3	protein_coding	-0.741315	0.0607586	-0.666535	0.0185047	Only_TM_Significant	Only_TM_Down	-1.47535	0.000473649	-0.308372	0.301699	Only_Thaps_Significant	Only_Thaps_Down	AtLeastSignificant	AtLeastRegulatedInOne
Q15303	ENSG00000178568.14	ERBB4	protein_coding	-0.540864	0.260014	-0.117207	0.68637	Not_Significant	None	-1.47518	0.00549472	-0.666148	0.0517053	Only_Thaps_Significant	Only_Thaps_Down	AtLeastSignificant	AtLeastRegulatedInOne
P51649	ENSG00000112294.12	ALDH5A1	protein_coding	-0.631837	0.194695	-0.323911	0.264051	Not_Significant	None	-1.47436	0.00626226	-1.03964	0.00461148	Both_Significant	Both_Down	AtLeastSignificant	AtLeastRegulatedInOne
Q8N474	ENSG00000104332.11	SFRP1	protein_coding	-1.00795	0.00898901	-0.26224	0.285001	Only_Thaps_Significant	Only_Thaps_Down	-1.47422	0.000309459	-1.04425	1.27947e-05	Both_Significant	Both_Down	AtLeastSignificant	AtLeastRegulatedInOne
Q9H0T7	ENSG00000124839.12	RAB17	protein_coding	-1.05526	0.0279015	-0.494744	0.102221	Only_Thaps_Significant	Only_Thaps_Down	-1.47305	0.0114569	-1.19422	0.00538455	Both_Significant	Both_Down	AtLeastSignificant	AtLeastRegulatedInOne
P61296	ENSG00000164107.8	HAND2	protein_coding	-0.322498	0.483771	0.0767401	0.778079	Not_Significant	None	-1.4721	0.00356515	-1.15161	0.000563185	Both_Significant	Both_Down	AtLeastSignificant	AtLeastRegulatedInOne
Q9UN36	ENSG00000165795.23	NDRG2	protein_coding	-0.721363	0.134675	-0.280382	0.324755	Not_Significant	None	-1.47171	0.00587475	-1.03324	0.00286523	Both_Significant	Both_Down	AtLeastSignificant	AtLeastRegulatedInOne
Q07001	ENSG00000135902.9	CHRND	protein_coding	-1.25343	0.0110659	-0.395747	0.188147	Only_Thaps_Significant	Only_Thaps_Down	-1.47135	0.0111731	-0.594864	0.13102	Only_Thaps_Significant	Only_Thaps_Down	AtLeastSignificant	AtLeastRegulatedInOne
Q9BWQ8	ENSG00000135472.8	FAIM2	protein_coding	-1.27301	0.00609214	0.156462	0.582853	Only_Thaps_Significant	Only_Thaps_Down	-1.46961	0.00426892	-0.25656	0.430175	Only_Thaps_Significant	Only_Thaps_Down	AtLeastSignificant	AtLeastRegulatedInOne
Q53GA4	ENSG00000181649.5	PHLDA2	protein_coding	-1.22419	0.00904497	-0.0419393	0.890401	Only_Thaps_Significant	Only_Thaps_Down	-1.46941	0.01163	0.177577	0.691386	Only_Thaps_Significant	Only_Thaps_Down	AtLeastSignificant	AtLeastRegulatedInOne
O60503	ENSG00000162104.9	ADCY9	protein_coding	-0.637485	0.0945997	-0.0895715	0.690743	Not_Significant	None	-1.46773	0.000287281	-1.03082	5.51181e-06	Both_Significant	Both_Down	AtLeastSignificant	AtLeastRegulatedInOne
Q86YR5	ENSG00000160360.12	GPSM1	protein_coding	-0.999167	0.00856135	-0.30733	0.163486	Only_Thaps_Significant	Only_Thaps_Down	-1.46519	0.000285865	-0.261049	0.413217	Only_Thaps_Significant	Only_Thaps_Down	AtLeastSignificant	AtLeastRegulatedInOne
P52803	ENSG00000184349.12	EFNA5	protein_coding	-0.438566	0.285607	0.107984	0.690592	Not_Significant	None	-1.46453	0.000793007	-0.895481	0.000906959	Both_Significant	Only_Thaps_Down	AtLeastSignificant	AtLeastRegulatedInOne
Q9H2B4	ENSG00000145217.13	SLC26A1	protein_coding	-0.979155	0.0169596	-0.30758	0.167512	Only_Thaps_Significant	Only_Thaps_Down	-1.46397	0.000851472	-0.373027	0.193519	Only_Thaps_Significant	Only_Thaps_Down	AtLeastSignificant	AtLeastRegulatedInOne
P06396	ENSG00000148180.19	GSN	protein_coding	-1.0949	0.0184403	-0.39106	0.163326	Only_Thaps_Significant	Only_Thaps_Down	-1.46176	0.00433708	-0.807084	0.0149589	Both_Significant	Only_Thaps_Down	AtLeastSignificant	AtLeastRegulatedInOne
H7C241	ENSG00000234469.4	CLDN34	protein_coding	-0.984701	0.0454309	-0.0281513	0.926482	Only_Thaps_Significant	Only_Thaps_Down	-1.46152	0.0137611	0.0131532	0.975245	Only_Thaps_Significant	Only_Thaps_Down	AtLeastSignificant	AtLeastRegulatedInOne
Q9BYD5	ENSG00000105427.9	CNFN	protein_coding	-1.1308	0.0226065	-0.413099	0.163584	Only_Thaps_Significant	Only_Thaps_Down	-1.4604	0.0150681	-0.660166	0.0795624	Only_Thaps_Significant	Only_Thaps_Down	AtLeastSignificant	AtLeastRegulatedInOne
Q7Z5A8	ENSG00000184599.13	FAM19A3	protein_coding	-0.554145	0.27996	-0.0634363	0.835196	Not_Significant	None	-1.46039	0.0123043	-0.415135	0.309794	Only_Thaps_Significant	Only_Thaps_Down	AtLeastSignificant	AtLeastRegulatedInOne
Q16478	ENSG00000105737.9	GRIK5	protein_coding	-0.818877	0.0634453	-0.36927	0.214169	Not_Significant	None	-1.45983	0.00721224	-1.04788	0.0185743	Both_Significant	Both_Down	AtLeastSignificant	AtLeastRegulatedInOne
O43581	ENSG00000011347.9	SYT7	protein_coding	-1.12575	0.0166851	-0.752688	0.0126264	Both_Significant	Both_Down	-1.45834	0.0135497	-0.936238	0.0284501	Both_Significant	Both_Down	AtLeastSignificant	AtLeastRegulatedInOne
A1L020	ENSG00000254726.2	MEX3A	protein_coding	-0.402348	0.380495	-0.656473	0.0190356	Only_TM_Significant	Only_TM_Down	-1.45828	0.00331932	-1.4967	9.1937e-06	Both_Significant	Both_Down	AtLeastSignificant	AtLeastRegulatedInOne
Q14940	ENSG00000135740.16	SLC9A5	protein_coding	-0.412156	0.290839	-0.0731466	0.734054	Not_Significant	None	-1.4564	0.00046367	-0.819546	0.000319125	Both_Significant	Only_Thaps_Down	AtLeastSignificant	AtLeastRegulatedInOne
O00192	ENSG00000099889.13	ARVCF	protein_coding	-1.11592	0.0128224	-0.372354	0.140259	Only_Thaps_Significant	Only_Thaps_Down	-1.45542	0.00284053	-0.763835	0.0140219	Both_Significant	Only_Thaps_Down	AtLeastSignificant	AtLeastRegulatedInOne
O95716	ENSG00000105514.7	RAB3D	protein_coding	-0.672247	0.122433	-0.0899954	0.727121	Not_Significant	None	-1.45372	0.00195172	-0.807668	0.00385829	Both_Significant	Only_Thaps_Down	AtLeastSignificant	AtLeastRegulatedInOne
Q9HCU4	ENSG00000143126.7	CELSR2	protein_coding	-0.99123	0.00738247	-0.104735	0.720253	Only_Thaps_Significant	Only_Thaps_Down	-1.45367	0.000201964	-1.2307	0.000306906	Both_Significant	Both_Down	AtLeastSignificant	AtLeastRegulatedInOne
Q16842	ENSG00000157350.12	ST3GAL2	protein_coding	-0.693923	0.0834268	-0.0148721	0.949745	Not_Significant	None	-1.45367	0.000689594	-0.555928	0.0298614	Both_Significant	Only_Thaps_Down	AtLeastSignificant	AtLeastRegulatedInOne
Q9ULJ6	ENSG00000108175.16	ZMIZ1	protein_coding	-0.767702	0.0464547	-0.226583	0.423186	Only_Thaps_Significant	None	-1.45331	0.000394521	-0.422429	0.223862	Only_Thaps_Significant	Only_Thaps_Down	AtLeastSignificant	AtLeastRegulatedInOne
P00748	ENSG00000131187.9	F12	protein_coding	-1.06129	0.0157164	0.0787276	0.759646	Only_Thaps_Significant	Only_Thaps_Down	-1.45224	0.00226142	-0.630672	0.0150971	Both_Significant	Only_Thaps_Down	AtLeastSignificant	AtLeastRegulatedInOne
O00219	ENSG00000103044.10	HAS3	protein_coding	-0.548226	0.215546	-0.131591	0.613313	Not_Significant	None	-1.45066	0.00262195	-0.981166	0.00184933	Both_Significant	Both_Down	AtLeastSignificant	AtLeastRegulatedInOne
A8MQ27	ENSG00000214357.8	NEURL1B	protein_coding	0.258364	0.592652	0.521011	0.0630526	Not_Significant	None	-1.45011	0.00573578	-0.516775	0.133822	Only_Thaps_Significant	Only_Thaps_Down	AtLeastSignificant	AtLeastRegulatedInOne
Q14767	ENSG00000119681.11	LTBP2	protein_coding	-0.73834	0.129595	-0.160824	0.585229	Not_Significant	None	-1.44994	0.00761705	-0.0500867	0.896245	Only_Thaps_Significant	Only_Thaps_Down	AtLeastSignificant	AtLeastRegulatedInOne
Q92959	ENSG00000174640.12	SLCO2A1	protein_coding	-0.611243	0.235365	-0.219967	0.466333	Not_Significant	None	-1.44978	0.0158514	0.166895	0.651907	Only_Thaps_Significant	Only_Thaps_Down	AtLeastSignificant	AtLeastRegulatedInOne
P17213	ENSG00000101425.12	BPI	protein_coding	-1.19326	0.00976408	-0.277421	0.294382	Only_Thaps_Significant	Only_Thaps_Down	-1.44898	0.0043029	-0.114006	0.674481	Only_Thaps_Significant	Only_Thaps_Down	AtLeastSignificant	AtLeastRegulatedInOne
Q8NFR9	ENSG00000163701.18	IL17RE	protein_coding	-1.34495	0.00371043	-0.336593	0.240869	Only_Thaps_Significant	Only_Thaps_Down	-1.44698	0.00433015	-0.778678	0.0134485	Both_Significant	Only_Thaps_Down	AtLeastSignificant	AtLeastRegulatedInOne
Q9H6F2	ENSG00000072954.6	TMEM38A	protein_coding	-0.439592	0.329083	0.112148	0.666386	Not_Significant	None	-1.44505	0.0031765	-1.02781	0.000657677	Both_Significant	Both_Down	AtLeastSignificant	AtLeastRegulatedInOne
Q04725	ENSG00000065717.14	TLE2	protein_coding	-0.971735	0.0463916	-0.553659	0.0671035	Only_Thaps_Significant	Only_Thaps_Down	-1.44345	0.0135543	-1.05605	0.013797	Both_Significant	Both_Down	AtLeastSignificant	AtLeastRegulatedInOne
P20333	ENSG00000028137.18	TNFRSF1B	protein_coding	-0.546564	0.283927	-0.199206	0.493781	Not_Significant	None	-1.44035	0.0138062	-1.33036	0.000202872	Both_Significant	Both_Down	AtLeastSignificant	AtLeastRegulatedInOne
Q9ULC8	ENSG00000099904.15	ZDHHC8	protein_coding	-0.994654	0.014544	-0.229504	0.387918	Only_Thaps_Significant	Only_Thaps_Down	-1.43789	0.000994825	-0.397027	0.247991	Only_Thaps_Significant	Only_Thaps_Down	AtLeastSignificant	AtLeastRegulatedInOne
Q15768	ENSG00000108947.4	EFNB3	protein_coding	-1.09959	0.0223374	-0.34746	0.249955	Only_Thaps_Significant	Only_Thaps_Down	-1.43632	0.00769308	-1.16733	0.00154261	Both_Significant	Both_Down	AtLeastSignificant	AtLeastRegulatedInOne
Q96S79	ENSG00000270885.1	RASL10B	protein_coding	-1.08432	0.0244442	-0.454067	0.105446	Only_Thaps_Significant	Only_Thaps_Down	-1.43511	0.00781292	-1.17033	0.000548673	Both_Significant	Both_Down	AtLeastSignificant	AtLeastRegulatedInOne
Q14542	ENSG00000174669.11	SLC29A2	protein_coding	-0.876661	0.0676391	-0.374854	0.194136	Not_Significant	None	-1.43466	0.00709578	-1.24734	0.000305233	Both_Significant	Both_Down	AtLeastSignificant	AtLeastRegulatedInOne
Q9BQI7	ENSG00000146005.3	PSD2	protein_coding	-0.678379	0.157249	-0.457027	0.126765	Not_Significant	None	-1.43377	0.0111997	-0.941078	0.0327011	Both_Significant	Both_Down	AtLeastSignificant	AtLeastRegulatedInOne
Q8IZP6	ENSG00000139797.7	RNF113B	protein_coding	-0.545487	0.278413	-0.251497	0.389308	Not_Significant	None	-1.43297	0.0119961	-0.587195	0.148506	Only_Thaps_Significant	Only_Thaps_Down	AtLeastSignificant	AtLeastRegulatedInOne
O95503	ENSG00000183741.11	CBX6	protein_coding	-0.685402	0.10146	0.123497	0.610609	Not_Significant	None	-1.43253	0.0014429	-0.837415	0.00161812	Both_Significant	Only_Thaps_Down	AtLeastSignificant	AtLeastRegulatedInOne
P12318	ENSG00000143226.13	FCGR2A	protein_coding	-0.70997	0.148814	-0.316916	0.290837	Not_Significant	None	-1.43137	0.0128329	-1.10582	0.0125045	Both_Significant	Both_Down	AtLeastSignificant	AtLeastRegulatedInOne
Q9NRB3	ENSG00000136213.9	CHST12	protein_coding	-0.877329	0.0366768	-0.0408867	0.876641	Only_Thaps_Significant	None	-1.42921	0.00158385	-0.667967	0.0282231	Both_Significant	Only_Thaps_Down	AtLeastSignificant	AtLeastRegulatedInOne
Q9H7N4	ENSG00000126461.14	SCAF1	protein_coding	-1.04743	0.032383	0.0468583	0.878091	Only_Thaps_Significant	Only_Thaps_Down	-1.42878	0.0105913	0.0355486	0.933024	Only_Thaps_Significant	Only_Thaps_Down	AtLeastSignificant	AtLeastRegulatedInOne
Q8IY67	ENSG00000161847.13	RAVER1	protein_coding	-0.971638	0.0334375	0.0771143	0.793978	Only_Thaps_Significant	Only_Thaps_Down	-1.42842	0.00442812	-0.136865	0.716309	Only_Thaps_Significant	Only_Thaps_Down	AtLeastSignificant	AtLeastRegulatedInOne
Q9HA72	ENSG00000138172.10	CALHM2	protein_coding	-0.913739	0.0194169	-0.167623	0.41783	Only_Thaps_Significant	None	-1.42826	0.000588094	-0.784436	0.00069005	Both_Significant	Only_Thaps_Down	AtLeastSignificant	AtLeastRegulatedInOne
P27144	ENSG00000162433.14	AK4	protein_coding	-0.167731	0.694787	0.302088	0.208929	Not_Significant	None	-1.42815	0.00186749	-0.46256	0.0885051	Only_Thaps_Significant	Only_Thaps_Down	AtLeastSignificant	AtLeastRegulatedInOne
P09529	ENSG00000163083.5	INHBB	protein_coding	-1.48986	0.00163337	-1.085	0.000348417	Both_Significant	Both_Down	-1.42809	0.0179693	-1.24364	0.00374431	Both_Significant	Both_Down	AtLeastSignificant	AtLeastRegulatedInOne
P33897	ENSG00000101986.11	ABCD1	protein_coding	-0.914027	0.0337749	0.150973	0.567125	Only_Thaps_Significant	None	-1.42755	0.00219625	-0.487048	0.12637	Only_Thaps_Significant	Only_Thaps_Down	AtLeastSignificant	AtLeastRegulatedInOne
NA	ENSG00000223573.6	TINCR	protein_coding	-0.68058	0.166456	-0.398522	0.180715	Not_Significant	None	-1.42603	0.0152953	-0.482868	0.252604	Only_Thaps_Significant	Only_Thaps_Down	AtLeastSignificant	AtLeastRegulatedInOne
Q9H7M6	ENSG00000132003.9	ZSWIM4	protein_coding	-1.71115	0.000259447	-0.120823	0.691839	Only_Thaps_Significant	Only_Thaps_Down	-1.42558	0.00816797	0.163141	0.704726	Only_Thaps_Significant	Only_Thaps_Down	AtLeastSignificant	AtLeastRegulatedInOne
P14543	ENSG00000116962.14	NID1	protein_coding	-0.767179	0.0740492	-0.171503	0.530856	Not_Significant	None	-1.42525	0.00198056	-0.773068	0.00713569	Both_Significant	Only_Thaps_Down	AtLeastSignificant	AtLeastRegulatedInOne
P55085	ENSG00000164251.4	F2RL1	protein_coding	-0.715383	0.145624	-0.0266082	0.929589	Not_Significant	None	-1.42523	0.0131578	-0.499804	0.258882	Only_Thaps_Significant	Only_Thaps_Down	AtLeastSignificant	AtLeastRegulatedInOne
P0C7H8	ENSG00000212724.3	KRTAP2-3	protein_coding	-1.02204	0.00295139	-0.257166	0.34801	Only_Thaps_Significant	Only_Thaps_Down	-1.42419	0.00308729	-0.622049	0.165316	Only_Thaps_Significant	Only_Thaps_Down	AtLeastSignificant	AtLeastRegulatedInOne
O00592	ENSG00000128567.16	PODXL	protein_coding	0.0414392	0.910854	0.325817	0.154205	Not_Significant	None	-1.42391	0.00026027	-0.822976	0.000104832	Both_Significant	Only_Thaps_Down	AtLeastSignificant	AtLeastRegulatedInOne
Q18PE1	ENSG00000175920.16	DOK7	protein_coding	-1.14782	0.0219086	-0.281913	0.355537	Only_Thaps_Significant	Only_Thaps_Down	-1.42197	0.0154354	-0.36843	0.402457	Only_Thaps_Significant	Only_Thaps_Down	AtLeastSignificant	AtLeastRegulatedInOne
O00339	ENSG00000132561.13	MATN2	protein_coding	-1.43578	0.00289176	-0.423204	0.164716	Only_Thaps_Significant	Only_Thaps_Down	-1.42131	0.0122496	-0.888601	0.0281048	Both_Significant	Only_Thaps_Down	AtLeastSignificant	AtLeastRegulatedInOne
Q8WVN6	ENSG00000141574.7	SECTM1	protein_coding	-0.825216	0.0458469	0.206716	0.416558	Only_Thaps_Significant	None	-1.41971	0.00138504	-0.507886	0.0438552	Both_Significant	Only_Thaps_Down	AtLeastSignificant	AtLeastRegulatedInOne
Q9HCC6	ENSG00000188290.10	HES4	protein_coding	-1.20862	0.0128775	-0.292321	0.335443	Only_Thaps_Significant	Only_Thaps_Down	-1.41925	0.0154024	-0.254799	0.56835	Only_Thaps_Significant	Only_Thaps_Down	AtLeastSignificant	AtLeastRegulatedInOne
Q8NBJ9	ENSG00000149577.15	SIDT2	protein_coding	-0.829066	0.036337	0.0525297	0.847579	Only_Thaps_Significant	None	-1.41821	0.000750991	-0.665828	0.012575	Both_Significant	Only_Thaps_Down	AtLeastSignificant	AtLeastRegulatedInOne
Q96FS4	ENSG00000213445.9	SIPA1	protein_coding	-0.736007	0.126973	0.0675096	0.815099	Not_Significant	None	-1.41626	0.0082248	-0.0561006	0.876666	Only_Thaps_Significant	Only_Thaps_Down	AtLeastSignificant	AtLeastRegulatedInOne
P34820	ENSG00000116985.11	BMP8B	protein_coding	-0.635659	0.176019	0.162016	0.568908	Not_Significant	None	-1.41507	0.00610904	-0.245931	0.455048	Only_Thaps_Significant	Only_Thaps_Down	AtLeastSignificant	AtLeastRegulatedInOne
Q6BEB4	ENSG00000204335.3	SP5	protein_coding	-0.755089	0.130929	-0.36123	0.205745	Not_Significant	None	-1.415	0.0128762	-1.44608	0.000103808	Both_Significant	Both_Down	AtLeastSignificant	AtLeastRegulatedInOne
Q6IWH7	ENSG00000146205.13	ANO7	protein_coding	-1.1354	0.00956123	-0.44686	0.0824341	Only_Thaps_Significant	Only_Thaps_Down	-1.41499	0.00282649	-0.723262	0.0165392	Both_Significant	Only_Thaps_Down	AtLeastSignificant	AtLeastRegulatedInOne
Q8N4C9	ENSG00000278505.4	C17orf78	protein_coding	-1.08606	0.0295443	-0.493806	0.0770772	Only_Thaps_Significant	Only_Thaps_Down	-1.41477	0.0136564	-0.595219	0.0627894	Only_Thaps_Significant	Only_Thaps_Down	AtLeastSignificant	AtLeastRegulatedInOne
Q9Y2E6	ENSG00000110042.7	DTX4	protein_coding	-0.532658	0.301985	-0.527887	0.0822569	Not_Significant	None	-1.41294	0.0181624	-1.4448	0.000466615	Both_Significant	Both_Down	AtLeastSignificant	AtLeastRegulatedInOne
NA	ENSG00000283378.1	CH17-296N19.1	protein_coding	-0.987957	0.0415287	0.213185	0.466311	Only_Thaps_Significant	Only_Thaps_Down	-1.41267	0.00967483	0.0812955	0.823994	Only_Thaps_Significant	Only_Thaps_Down	AtLeastSignificant	AtLeastRegulatedInOne
P20963	ENSG00000198821.10	CD247	protein_coding	-1.08783	0.00603671	-0.365734	0.219217	Only_Thaps_Significant	Only_Thaps_Down	-1.41155	0.0104236	-1.21257	0.00660699	Both_Significant	Both_Down	AtLeastSignificant	AtLeastRegulatedInOne
Q96SQ7	ENSG00000168874.12	ATOH8	protein_coding	-0.00156998	0.997607	0.533335	0.0778806	Not_Significant	None	-1.41081	0.0144495	-0.795052	0.0585527	Only_Thaps_Significant	Only_Thaps_Down	AtLeastSignificant	AtLeastRegulatedInOne
NA	ENSG00000271824.1	AC009014.3	protein_coding	-1.30683	0.00793314	0.030227	0.918181	Only_Thaps_Significant	Only_Thaps_Down	-1.41055	0.0123097	-0.319279	0.348001	Only_Thaps_Significant	Only_Thaps_Down	AtLeastSignificant	AtLeastRegulatedInOne
Q9Y446	ENSG00000184363.9	PKP3	protein_coding	-0.859068	0.0697252	0.0601192	0.831784	Not_Significant	None	-1.41034	0.00724403	-0.192685	0.576934	Only_Thaps_Significant	Only_Thaps_Down	AtLeastSignificant	AtLeastRegulatedInOne
Q8WWY8	ENSG00000163898.9	LIPH	protein_coding	-0.682242	0.179363	0.0631282	0.834858	Not_Significant	None	-1.40902	0.0191509	-0.738669	0.0662312	Only_Thaps_Significant	Only_Thaps_Down	AtLeastSignificant	AtLeastRegulatedInOne
Q8NG04	ENSG00000135502.17	SLC26A10	protein_coding	-0.597683	0.244266	-0.308179	0.310047	Not_Significant	None	-1.40825	0.0182689	-0.957214	0.0189819	Both_Significant	Both_Down	AtLeastSignificant	AtLeastRegulatedInOne
Q8N3V7	ENSG00000171992.12	SYNPO	protein_coding	-1.41647	0.000525384	0.0398255	0.893563	Only_Thaps_Significant	Only_Thaps_Down	-1.40772	0.00137621	-0.373951	0.293504	Only_Thaps_Significant	Only_Thaps_Down	AtLeastSignificant	AtLeastRegulatedInOne
Q86X29	ENSG00000105699.16	LSR	protein_coding	-0.806417	0.0490513	-0.0999579	0.669597	Only_Thaps_Significant	None	-1.40666	0.0013113	-0.734746	0.00303761	Both_Significant	Only_Thaps_Down	AtLeastSignificant	AtLeastRegulatedInOne
P22455	ENSG00000160867.14	FGFR4	protein_coding	-0.985623	0.0238912	0.0474123	0.860596	Only_Thaps_Significant	Only_Thaps_Down	-1.40665	0.00299987	-0.341435	0.281475	Only_Thaps_Significant	Only_Thaps_Down	AtLeastSignificant	AtLeastRegulatedInOne
Q86V25	ENSG00000143494.15	VASH2	protein_coding	-0.606124	0.231468	-0.333456	0.272238	Not_Significant	None	-1.4055	0.0162072	-1.47524	0.000630898	Both_Significant	Both_Down	AtLeastSignificant	AtLeastRegulatedInOne
O75365	ENSG00000184489.11	PTP4A3	protein_coding	-1.00837	0.0249377	-0.546971	0.0675494	Only_Thaps_Significant	Only_Thaps_Down	-1.40503	0.0146412	-1.09689	0.0124973	Both_Significant	Both_Down	AtLeastSignificant	AtLeastRegulatedInOne
Q9ULD8	ENSG00000135519.6	KCNH3	protein_coding	-1.13325	0.0166174	-0.123044	0.6692	Only_Thaps_Significant	Only_Thaps_Down	-1.40484	0.00728411	-0.499999	0.178546	Only_Thaps_Significant	Only_Thaps_Down	AtLeastSignificant	AtLeastRegulatedInOne
Q9NYA1	ENSG00000176170.13	SPHK1	protein_coding	-1.115	0.0168566	-0.329833	0.266637	Only_Thaps_Significant	Only_Thaps_Down	-1.40477	0.0158467	-0.202176	0.646538	Only_Thaps_Significant	Only_Thaps_Down	AtLeastSignificant	AtLeastRegulatedInOne
Q643R3	ENSG00000176454.13	LPCAT4	protein_coding	-0.899073	0.0192809	-0.387062	0.0680232	Only_Thaps_Significant	None	-1.40446	0.000582811	-1.38108	6.25554e-07	Both_Significant	Both_Down	AtLeastSignificant	AtLeastRegulatedInOne
Q9HCL0	ENSG00000189184.11	PCDH18	protein_coding	-0.168694	0.744936	0.0179914	0.952779	Not_Significant	None	-1.4042	0.0145612	-1.56104	0.000121879	Both_Significant	Both_Down	AtLeastSignificant	AtLeastRegulatedInOne
P49407	ENSG00000137486.16	ARRB1	protein_coding	-0.651267	0.189387	-0.378662	0.2003	Not_Significant	None	-1.40306	0.0115013	-1.13006	0.00241329	Both_Significant	Both_Down	AtLeastSignificant	AtLeastRegulatedInOne
Q5TZF3	ENSG00000183831.6	ANKRD45	protein_coding	-0.55494	0.280703	-0.345873	0.255659	Not_Significant	None	-1.40299	0.0177474	-1.01751	0.0130717	Both_Significant	Both_Down	AtLeastSignificant	AtLeastRegulatedInOne
Q5T442	ENSG00000198835.3	GJC2	protein_coding	-0.741177	0.129985	0.060186	0.84048	Not_Significant	None	-1.40278	0.0107381	-0.270919	0.454757	Only_Thaps_Significant	Only_Thaps_Down	AtLeastSignificant	AtLeastRegulatedInOne
Q9NZN4	ENSG00000024422.11	EHD2	protein_coding	-1.00454	0.0421886	-0.16635	0.586056	Only_Thaps_Significant	Only_Thaps_Down	-1.40216	0.0140572	-0.330597	0.438251	Only_Thaps_Significant	Only_Thaps_Down	AtLeastSignificant	AtLeastRegulatedInOne
A8MV65	ENSG00000206538.8	VGLL3	protein_coding	-0.729185	0.146151	-0.0929603	0.758537	Not_Significant	None	-1.40087	0.016639	-0.499515	0.259007	Only_Thaps_Significant	Only_Thaps_Down	AtLeastSignificant	AtLeastRegulatedInOne
Q7Z406	ENSG00000105357.15	MYH14	protein_coding	-0.948225	0.0173628	0.0507938	0.846907	Only_Thaps_Significant	Only_Thaps_Down	-1.40036	0.00102004	-0.226965	0.426818	Only_Thaps_Significant	Only_Thaps_Down	AtLeastSignificant	AtLeastRegulatedInOne
Q86VR8	ENSG00000179431.6	FJX1	protein_coding	-1.11058	0.0219953	-0.0911969	0.763659	Only_Thaps_Significant	Only_Thaps_Down	-1.39963	0.0167411	-0.130395	0.764326	Only_Thaps_Significant	Only_Thaps_Down	AtLeastSignificant	AtLeastRegulatedInOne
P16410	ENSG00000163599.14	CTLA4	protein_coding	-0.0964403	0.852091	-0.0956742	0.744878	Not_Significant	None	-1.39935	0.00520531	-1.17091	0.00489695	Both_Significant	Both_Down	AtLeastSignificant	AtLeastRegulatedInOne
Q9BQ89	ENSG00000125898.12	FAM110A	protein_coding	-0.849947	0.089471	-0.0457915	0.879997	Not_Significant	None	-1.39911	0.0150625	0.0650923	0.876803	Only_Thaps_Significant	Only_Thaps_Down	AtLeastSignificant	AtLeastRegulatedInOne
Q12980	ENSG00000103148.15	NPRL3	protein_coding	-1.03433	0.0167853	-0.0822916	0.773561	Only_Thaps_Significant	Only_Thaps_Down	-1.39875	0.00286196	-0.071527	0.831962	Only_Thaps_Significant	Only_Thaps_Down	AtLeastSignificant	AtLeastRegulatedInOne
Q9HCM3	ENSG00000122778.9	KIAA1549	protein_coding	-0.24714	0.537131	-0.105338	0.647224	Not_Significant	None	-1.39794	0.00105856	-0.626391	0.019968	Both_Significant	Only_Thaps_Down	AtLeastSignificant	AtLeastRegulatedInOne
Q15365	ENSG00000169564.6	PCBP1	protein_coding	-1.11913	0.0222152	-0.0117608	0.969101	Only_Thaps_Significant	Only_Thaps_Down	-1.39702	0.0162895	-0.0281496	0.948902	Only_Thaps_Significant	Only_Thaps_Down	AtLeastSignificant	AtLeastRegulatedInOne
Q6ZMT1	ENSG00000141750.6	STAC2	protein_coding	-1.04615	0.0334392	-0.430136	0.153038	Only_Thaps_Significant	Only_Thaps_Down	-1.39692	0.0124848	-0.693026	0.0852034	Only_Thaps_Significant	Only_Thaps_Down	AtLeastSignificant	AtLeastRegulatedInOne
Q6PII5	ENSG00000103253.17	HAGHL	protein_coding	-0.840785	0.0327734	-0.292389	0.195979	Only_Thaps_Significant	None	-1.39683	0.000846851	-0.658595	0.0106313	Both_Significant	Only_Thaps_Down	AtLeastSignificant	AtLeastRegulatedInOne
Q04756	ENSG00000109758.8	HGFAC	protein_coding	-0.839449	0.0538217	-0.415087	0.163551	Not_Significant	None	-1.39646	0.0111043	-1.28825	0.00383506	Both_Significant	Both_Down	AtLeastSignificant	AtLeastRegulatedInOne
Q99811	ENSG00000167157.10	PRRX2	protein_coding	-1.34195	0.00601757	-0.466212	0.093695	Only_Thaps_Significant	Only_Thaps_Down	-1.3956	0.0116305	-1.04426	0.00286987	Both_Significant	Both_Down	AtLeastSignificant	AtLeastRegulatedInOne
Q5T7P8	ENSG00000134207.14	SYT6	protein_coding	-0.713593	0.151001	-0.381086	0.212035	Not_Significant	None	-1.39416	0.0191572	-1.44502	0.000789228	Both_Significant	Both_Down	AtLeastSignificant	AtLeastRegulatedInOne
Q96PN7	ENSG00000124496.12	TRERF1	protein_coding	0.0526603	0.907931	0.194776	0.468565	Not_Significant	None	-1.39411	0.00462436	-1.26443	0.000100868	Both_Significant	Both_Down	AtLeastSignificant	AtLeastRegulatedInOne
Q8TF71	ENSG00000112394.16	SLC16A10	protein_coding	-0.542455	0.286734	-0.253942	0.391851	Not_Significant	None	-1.39312	0.0159651	-1.35283	0.000479781	Both_Significant	Both_Down	AtLeastSignificant	AtLeastRegulatedInOne
P35475	ENSG00000127415.12	IDUA	protein_coding	-1.33637	0.00115659	-0.0878042	0.754406	Only_Thaps_Significant	Only_Thaps_Down	-1.39202	0.00151172	-0.236425	0.509285	Only_Thaps_Significant	Only_Thaps_Down	AtLeastSignificant	AtLeastRegulatedInOne
Q9Y2W3	ENSG00000162426.14	SLC45A1	protein_coding	-1.40324	0.00309499	0.0408462	0.891318	Only_Thaps_Significant	Only_Thaps_Down	-1.39174	0.00859453	-0.372255	0.338218	Only_Thaps_Significant	Only_Thaps_Down	AtLeastSignificant	AtLeastRegulatedInOne
Q8WTU2	ENSG00000146700.8	SSC4D	protein_coding	-0.790353	0.0896622	-0.466247	0.0601551	Not_Significant	None	-1.39038	0.00683681	-0.321025	0.286591	Only_Thaps_Significant	Only_Thaps_Down	AtLeastSignificant	AtLeastRegulatedInOne
Q8IYF1	ENSG00000206181.5	ELOA2	protein_coding	-0.656223	0.198779	-0.405638	0.17952	Not_Significant	None	-1.38979	0.0182625	-1.29698	0.00117636	Both_Significant	Both_Down	AtLeastSignificant	AtLeastRegulatedInOne
Q96PX1	ENSG00000141576.14	RNF157	protein_coding	-0.279152	0.510179	0.090618	0.716432	Not_Significant	None	-1.38883	0.00217579	-0.521585	0.0828388	Only_Thaps_Significant	Only_Thaps_Down	AtLeastSignificant	AtLeastRegulatedInOne
Q96S86	ENSG00000140511.11	HAPLN3	protein_coding	-0.907367	0.0190945	0.00685377	0.976547	Only_Thaps_Significant	None	-1.38865	0.00073221	-0.910673	0.000116734	Both_Significant	Only_Thaps_Down	AtLeastSignificant	AtLeastRegulatedInOne
Q5VUD6	ENSG00000165716.10	FAM69B	protein_coding	-1.30849	0.00723633	-0.539591	0.0675345	Only_Thaps_Significant	Only_Thaps_Down	-1.38664	0.0136698	-0.663734	0.0780812	Only_Thaps_Significant	Only_Thaps_Down	AtLeastSignificant	AtLeastRegulatedInOne
Q71H61	ENSG00000143195.12	ILDR2	protein_coding	-0.630471	0.167279	-0.198288	0.485486	Not_Significant	None	-1.38401	0.00550585	-0.573428	0.0983143	Only_Thaps_Significant	Only_Thaps_Down	AtLeastSignificant	AtLeastRegulatedInOne
Q6NT89	ENSG00000253368.3	TRNP1	protein_coding	-1.08093	0.00968489	-0.0939128	0.695701	Only_Thaps_Significant	Only_Thaps_Down	-1.38343	0.00211575	-0.236326	0.416279	Only_Thaps_Significant	Only_Thaps_Down	AtLeastSignificant	AtLeastRegulatedInOne
P49716	ENSG00000221869.4	CEBPD	protein_coding	-0.974686	0.0228526	0.119882	0.692979	Only_Thaps_Significant	Only_Thaps_Down	-1.38318	0.00274439	-0.96416	0.0180335	Both_Significant	Both_Down	AtLeastSignificant	AtLeastRegulatedInOne
Q14416	ENSG00000164082.14	GRM2	protein_coding	-0.686291	0.178507	-0.000348938	0.999081	Not_Significant	None	-1.38055	0.0218884	-0.52581	0.183903	Only_Thaps_Significant	Only_Thaps_Down	AtLeastSignificant	AtLeastRegulatedInOne
Q9UMX3	ENSG00000176720.4	BOK	protein_coding	-0.966687	0.0507422	-0.415306	0.16601	Not_Significant	None	-1.38027	0.0151223	-0.18844	0.652291	Only_Thaps_Significant	Only_Thaps_Down	AtLeastSignificant	AtLeastRegulatedInOne
Q9BZG9	ENSG00000180155.19	LYNX1	protein_coding	-0.660988	0.146832	-0.0943044	0.745206	Not_Significant	None	-1.3802	0.00583715	-0.367561	0.277035	Only_Thaps_Significant	Only_Thaps_Down	AtLeastSignificant	AtLeastRegulatedInOne
Q9NR99	ENSG00000101825.7	MXRA5	protein_coding	-0.17729	0.730544	-0.154281	0.612475	Not_Significant	None	-1.3799	0.0176843	-0.518551	0.17244	Only_Thaps_Significant	Only_Thaps_Down	AtLeastSignificant	AtLeastRegulatedInOne
P21810	ENSG00000182492.15	BGN	protein_coding	-1.11267	0.021306	-0.41684	0.171139	Only_Thaps_Significant	Only_Thaps_Down	-1.37974	0.0114678	-0.627695	0.110999	Only_Thaps_Significant	Only_Thaps_Down	AtLeastSignificant	AtLeastRegulatedInOne
Q8N1W2	ENSG00000140548.9	ZNF710	protein_coding	-0.77019	0.0586104	-0.405856	0.0625909	Not_Significant	None	-1.3797	0.00158154	-0.792507	0.00718296	Both_Significant	Only_Thaps_Down	AtLeastSignificant	AtLeastRegulatedInOne
Q8IY34	ENSG00000110446.10	SLC15A3	protein_coding	-0.854222	0.08214	-0.409292	0.176064	Not_Significant	None	-1.37888	0.0212076	-0.983544	0.0181722	Both_Significant	Both_Down	AtLeastSignificant	AtLeastRegulatedInOne
Q96HR9	ENSG00000115255.10	REEP6	protein_coding	-1.2979	0.00684501	-0.287199	0.324928	Only_Thaps_Significant	Only_Thaps_Down	-1.37856	0.010847	-0.80255	0.0226781	Both_Significant	Only_Thaps_Down	AtLeastSignificant	AtLeastRegulatedInOne
P19484	ENSG00000112561.17	TFEB	protein_coding	-0.788597	0.0581001	-0.536867	0.0346444	Only_TM_Significant	Only_TM_Down	-1.37829	0.00207986	-0.872158	0.00249374	Both_Significant	Only_Thaps_Down	AtLeastSignificant	AtLeastRegulatedInOne
Q9BSN7	ENSG00000131634.13	TMEM204	protein_coding	-0.957933	0.0492623	-0.611778	0.0441225	Both_Significant	Both_Down	-1.37669	0.0207456	-0.86495	0.0388375	Both_Significant	Only_Thaps_Down	AtLeastSignificant	AtLeastRegulatedInOne
Q9Y2S2	ENSG00000165475.13	CRYL1	protein_coding	-0.898632	0.0644967	-0.317257	0.27747	Not_Significant	None	-1.37506	0.0115634	-0.68292	0.057698	Only_Thaps_Significant	Only_Thaps_Down	AtLeastSignificant	AtLeastRegulatedInOne
P11229	ENSG00000168539.3	CHRM1	protein_coding	-0.733167	0.0643232	-0.508906	0.064858	Not_Significant	None	-1.37491	0.00528743	-0.968095	0.0309111	Both_Significant	Both_Down	AtLeastSignificant	AtLeastRegulatedInOne
Q13477	ENSG00000099866.14	MADCAM1	protein_coding	-0.374514	0.473508	-0.236263	0.438491	Not_Significant	None	-1.37435	0.0226647	-0.289213	0.487663	Only_Thaps_Significant	Only_Thaps_Down	AtLeastSignificant	AtLeastRegulatedInOne
Q96Q06	ENSG00000167676.4	PLIN4	protein_coding	-1.12187	0.0228003	-0.176985	0.537516	Only_Thaps_Significant	Only_Thaps_Down	-1.374	0.0140673	-0.777614	0.024472	Both_Significant	Only_Thaps_Down	AtLeastSignificant	AtLeastRegulatedInOne
Q96NI6	ENSG00000165379.13	LRFN5	protein_coding	-1.25874	0.00840229	-0.693691	0.0214942	Both_Significant	Both_Down	-1.37266	0.0111885	-0.281605	0.509499	Only_Thaps_Significant	Only_Thaps_Down	AtLeastSignificant	AtLeastRegulatedInOne
Q96T88	ENSG00000276043.4	UHRF1	protein_coding	-0.357495	0.480326	0.140082	0.639407	Not_Significant	None	-1.37234	0.0149909	-0.452133	0.238395	Only_Thaps_Significant	Only_Thaps_Down	AtLeastSignificant	AtLeastRegulatedInOne
Q9UPM6	ENSG00000106852.15	LHX6	protein_coding	-1.07144	0.0200522	-1.05341	0.000372701	Both_Significant	Both_Down	-1.37131	0.0207557	-1.55595	0.000341667	Both_Significant	Both_Down	AtLeastSignificant	AtLeastRegulatedInOne
Q3B7T3	ENSG00000166546.13	BEAN1	protein_coding	-1.094	0.0275313	-0.395567	0.186245	Only_Thaps_Significant	Only_Thaps_Down	-1.37077	0.0171785	-0.90065	0.0167736	Both_Significant	Only_Thaps_Down	AtLeastSignificant	AtLeastRegulatedInOne
Q8WYP3	ENSG00000132669.12	RIN2	protein_coding	-0.480756	0.256564	-0.267775	0.301797	Not_Significant	None	-1.3706	0.00250482	-1.13949	2.31943e-05	Both_Significant	Both_Down	AtLeastSignificant	AtLeastRegulatedInOne
Q13261	ENSG00000134470.20	IL15RA	protein_coding	-1.16831	0.0186188	-0.99363	0.000609582	Both_Significant	Both_Down	-1.37053	0.0168754	-0.58698	0.145236	Only_Thaps_Significant	Only_Thaps_Down	AtLeastSignificant	AtLeastRegulatedInOne
P78423	ENSG00000006210.6	CX3CL1	protein_coding	-0.750648	0.0652159	0.233533	0.403634	Not_Significant	None	-1.36932	0.00168891	-0.406556	0.183947	Only_Thaps_Significant	Only_Thaps_Down	AtLeastSignificant	AtLeastRegulatedInOne
Q15942	ENSG00000159840.15	ZYX	protein_coding	-0.869105	0.0801873	-0.0540658	0.857492	Not_Significant	None	-1.36834	0.019662	0.0219711	0.960695	Only_Thaps_Significant	Only_Thaps_Down	AtLeastSignificant	AtLeastRegulatedInOne
O43623	ENSG00000019549.9	SNAI2	protein_coding	0.53666	0.171658	0.101332	0.63627	Not_Significant	None	-1.36752	0.001032	-1.05746	0.000649436	Both_Significant	Both_Down	AtLeastSignificant	AtLeastRegulatedInOne
P10636	ENSG00000186868.15	MAPT	protein_coding	-1.26881	0.00423362	-0.349595	0.203617	Only_Thaps_Significant	Only_Thaps_Down	-1.36725	0.00450147	-0.740094	0.0126884	Both_Significant	Only_Thaps_Down	AtLeastSignificant	AtLeastRegulatedInOne
Q8N414	ENSG00000177614.10	PGBD5	protein_coding	-0.933958	0.0497416	-0.5975	0.0397004	Both_Significant	Only_Tm_Down	-1.36687	0.00973673	-0.890366	0.018344	Both_Significant	Only_Thaps_Down	AtLeastSignificant	AtLeastRegulatedInOne
O96013	ENSG00000130669.17	PAK4	protein_coding	-0.710622	0.149389	0.0907777	0.76355	Not_Significant	None	-1.3656	0.0135298	-0.184002	0.647328	Only_Thaps_Significant	Only_Thaps_Down	AtLeastSignificant	AtLeastRegulatedInOne
O75112	ENSG00000122367.19	LDB3	protein_coding	-0.541435	0.272577	-0.0719517	0.789597	Not_Significant	None	-1.36499	0.0140521	-0.494927	0.112236	Only_Thaps_Significant	Only_Thaps_Down	AtLeastSignificant	AtLeastRegulatedInOne
Q9UGT4	ENSG00000099994.10	SUSD2	protein_coding	-1.41905	0.00275711	-0.302939	0.321074	Only_Thaps_Significant	Only_Thaps_Down	-1.36449	0.0222146	-0.671183	0.105977	Only_Thaps_Significant	Only_Thaps_Down	AtLeastSignificant	AtLeastRegulatedInOne
P00533	ENSG00000146648.17	EGFR	protein_coding	-0.66135	0.191478	-0.439099	0.148375	Not_Significant	None	-1.3629	0.0181317	0.212552	0.622629	Only_Thaps_Significant	Only_Thaps_Down	AtLeastSignificant	AtLeastRegulatedInOne
A6NLC5	ENSG00000187068.2	C3orf70	protein_coding	-0.171278	0.673485	0.0974857	0.664783	Not_Significant	None	-1.36231	0.00162147	-0.872487	0.000475639	Both_Significant	Only_Thaps_Down	AtLeastSignificant	AtLeastRegulatedInOne
O00744	ENSG00000169884.13	WNT10B	protein_coding	-1.02235	0.0406721	-0.313158	0.298468	Only_Thaps_Significant	Only_Thaps_Down	-1.3623	0.0212679	-1.00209	0.0107021	Both_Significant	Both_Down	AtLeastSignificant	AtLeastRegulatedInOne
Q7RTP6	ENSG00000243156.7	MICAL3	protein_coding	-0.497443	0.238875	-0.0573227	0.828871	Not_Significant	None	-1.36208	0.00268543	0.0862008	0.770559	Only_Thaps_Significant	Only_Thaps_Down	AtLeastSignificant	AtLeastRegulatedInOne
Q9Y6K1	ENSG00000119772.16	DNMT3A	protein_coding	-0.503268	0.207744	-0.029735	0.898479	Not_Significant	None	-1.36089	0.00131369	-0.6336	0.00741213	Both_Significant	Only_Thaps_Down	AtLeastSignificant	AtLeastRegulatedInOne
Q8TBE1	ENSG00000143786.7	CNIH3	protein_coding	-0.820128	0.062275	0.0376753	0.891744	Not_Significant	None	-1.36038	0.00444525	0.0189296	0.955225	Only_Thaps_Significant	Only_Thaps_Down	AtLeastSignificant	AtLeastRegulatedInOne
Q8NBI3	ENSG00000162490.6	DRAXIN	protein_coding	-0.705192	0.153209	-0.214067	0.480929	Not_Significant	None	-1.35987	0.021406	-0.856194	0.0446428	Both_Significant	Only_Thaps_Down	AtLeastSignificant	AtLeastRegulatedInOne
P16104	ENSG00000188486.3	H2AFX	protein_coding	-0.975201	0.0424955	0.169744	0.561463	Only_Thaps_Significant	Only_Thaps_Down	-1.35922	0.0117422	-0.197438	0.599807	Only_Thaps_Significant	Only_Thaps_Down	AtLeastSignificant	AtLeastRegulatedInOne
Q96BV0	ENSG00000196456.11	ZNF775	protein_coding	-0.945502	0.0353418	-0.548854	0.045638	Both_Significant	Both_Down	-1.35827	0.00563945	-0.514426	0.100336	Only_Thaps_Significant	Only_Thaps_Down	AtLeastSignificant	AtLeastRegulatedInOne
Q86XN8	ENSG00000181588.16	MEX3D	protein_coding	-1.04681	0.0323573	-0.12434	0.681004	Only_Thaps_Significant	Only_Thaps_Down	-1.35811	0.0150969	-0.464891	0.256085	Only_Thaps_Significant	Only_Thaps_Down	AtLeastSignificant	AtLeastRegulatedInOne
P31277	ENSG00000128713.13	HOXD11	protein_coding	-0.553711	0.262526	-0.274942	0.341844	Not_Significant	None	-1.35715	0.0143214	-0.962214	0.00560758	Both_Significant	Both_Down	AtLeastSignificant	AtLeastRegulatedInOne
Q9BQ50	ENSG00000183479.12	TREX2	protein_coding	-0.721533	0.157172	-0.0844776	0.774565	Not_Significant	None	-1.35609	0.02272	-0.52713	0.161544	Only_Thaps_Significant	Only_Thaps_Down	AtLeastSignificant	AtLeastRegulatedInOne
Q8IUX7	ENSG00000106624.10	AEBP1	protein_coding	-0.986591	0.0367129	-0.355497	0.221973	Only_Thaps_Significant	Only_Thaps_Down	-1.35482	0.00954953	-0.398363	0.318732	Only_Thaps_Significant	Only_Thaps_Down	AtLeastSignificant	AtLeastRegulatedInOne
Q2M3M2	ENSG00000117834.12	SLC5A9	protein_coding	-0.458401	0.334887	-0.0431462	0.882378	Not_Significant	None	-1.35468	0.00946748	-0.736121	0.0244267	Both_Significant	Only_Thaps_Down	AtLeastSignificant	AtLeastRegulatedInOne
Q9BYJ1	ENSG00000179148.9	ALOXE3	protein_coding	-0.716331	0.149876	-0.634393	0.0286307	Only_TM_Significant	Only_TM_Down	-1.35377	0.023167	0.209104	0.641303	Only_Thaps_Significant	Only_Thaps_Down	AtLeastSignificant	AtLeastRegulatedInOne
Q92508	ENSG00000103335.21	PIEZO1	protein_coding	-0.866374	0.0723675	-0.132295	0.654727	Not_Significant	None	-1.35237	0.0121339	0.10318	0.797635	Only_Thaps_Significant	Only_Thaps_Down	AtLeastSignificant	AtLeastRegulatedInOne
Q8TAE7	ENSG00000171126.7	KCNG3	protein_coding	0.365123	0.440214	0.272989	0.293855	Not_Significant	None	-1.35233	0.0110684	-1.39046	7.02492e-06	Both_Significant	Only_Tm_Down	AtLeastSignificant	AtLeastRegulatedInOne
Q99835	ENSG00000128602.9	SMO	protein_coding	-0.857669	0.0352775	-0.13485	0.588992	Only_Thaps_Significant	None	-1.35222	0.00183264	-0.993778	7.03367e-05	Both_Significant	Only_Tm_Down	AtLeastSignificant	AtLeastRegulatedInOne
Q66K74	ENSG00000130479.10	MAP1S	protein_coding	-1.06585	0.0258652	-0.133032	0.656187	Only_Thaps_Significant	Only_Thaps_Down	-1.35208	0.0118614	-0.306349	0.451775	Only_Thaps_Significant	None	AtLeastSignificant	AtLeastRegulatedInOne
O15446	ENSG00000117877.10	CD3EAP	protein_coding	-0.648427	0.196959	-0.0865743	0.77201	Not_Significant	None	-1.35157	0.017451	-0.281684	0.469137	Only_Thaps_Significant	None	AtLeastSignificant	NoRegulation
Q9UN72	ENSG00000204963.5	PCDHA7	protein_coding	-0.991295	0.0382347	-0.580792	0.0551953	Only_Thaps_Significant	Only_Thaps_Down	-1.35122	0.022076	-1.3298	0.00198779	Both_Significant	Only_Tm_Down	AtLeastSignificant	AtLeastRegulatedInOne
Q13495	ENSG00000013619.13	MAMLD1	protein_coding	-0.676479	0.180635	-0.243345	0.41577	Not_Significant	None	-1.35111	0.0214504	-0.317537	0.478202	Only_Thaps_Significant	None	AtLeastSignificant	NoRegulation
Q96ES6	ENSG00000167700.8	MFSD3	protein_coding	-1.5104	0.000106687	-0.115314	0.652149	Only_Thaps_Significant	Only_Thaps_Down	-1.35086	0.00113439	-0.365917	0.159261	Only_Thaps_Significant	None	AtLeastSignificant	AtLeastRegulatedInOne
Q2VPB7	ENSG00000254470.2	AP5B1	protein_coding	-0.622879	0.207336	0.332239	0.269291	Not_Significant	None	-1.3502	0.0145036	-0.58016	0.125512	Only_Thaps_Significant	None	AtLeastSignificant	NoRegulation
Q96RP3	ENSG00000145040.3	UCN2	protein_coding	-0.320962	0.539242	0.509014	0.0914369	Not_Significant	None	-1.34986	0.021703	-0.163788	0.703235	Only_Thaps_Significant	None	AtLeastSignificant	NoRegulation
O75054	ENSG00000143061.17	IGSF3	protein_coding	-0.228927	0.579991	0.161498	0.509556	Not_Significant	None	-1.34877	0.00214137	-0.730005	0.00867257	Both_Significant	None	AtLeastSignificant	NoRegulation
O43236	ENSG00000108387.14	SEPT4	protein_coding	-0.891824	0.0696005	-0.541469	0.0740029	Not_Significant	None	-1.34869	0.0219915	-0.974016	0.0230332	Both_Significant	Only_Tm_Down	AtLeastSignificant	AtLeastRegulatedInOne
P36383	ENSG00000182963.9	GJC1	protein_coding	-0.457311	0.36929	-0.13496	0.657275	Not_Significant	None	-1.34841	0.0184767	-0.35108	0.391568	Only_Thaps_Significant	None	AtLeastSignificant	NoRegulation
Q96RJ3	ENSG00000159958.6	TNFRSF13C	protein_coding	-0.651534	0.201835	0.459289	0.129004	Not_Significant	None	-1.34811	0.0220973	-0.342214	0.375132	Only_Thaps_Significant	None	AtLeastSignificant	NoRegulation
Q9P2J2	ENSG00000085552.16	IGSF9	protein_coding	-0.71903	0.104122	-0.551749	0.0485269	Only_TM_Significant	Only_TM_Down	-1.34805	0.0105378	-1.41851	0.00114595	Both_Significant	Only_Tm_Down	AtLeastSignificant	AtLeastRegulatedInOne
Q8IU68	ENSG00000167895.14	TMC8	protein_coding	-0.722733	0.0640748	-0.600035	0.0116236	Only_TM_Significant	Only_TM_Down	-1.34651	0.00530763	-0.954333	0.0323593	Both_Significant	Only_Tm_Down	AtLeastSignificant	AtLeastRegulatedInOne
P21860	ENSG00000065361.14	ERBB3	protein_coding	-0.148853	0.773785	0.0833162	0.783474	Not_Significant	None	-1.34642	0.0188805	-0.98725	0.0181368	Both_Significant	Only_Tm_Down	AtLeastSignificant	AtLeastRegulatedInOne
P85037	ENSG00000164916.10	FOXK1	protein_coding	-1.15886	0.00486623	-0.374623	0.154256	Only_Thaps_Significant	Only_Thaps_Down	-1.34613	0.00239009	-0.290141	0.406362	Only_Thaps_Significant	None	AtLeastSignificant	AtLeastRegulatedInOne
Q8IU81	ENSG00000170604.4	IRF2BP1	protein_coding	-0.815671	0.0450605	0.0099215	0.968287	Only_Thaps_Significant	None	-1.34507	0.00204725	-0.361402	0.259589	Only_Thaps_Significant	None	AtLeastSignificant	NoRegulation
P03971	ENSG00000104899.7	AMH	protein_coding	-1.04346	0.0268094	0.0210674	0.944385	Only_Thaps_Significant	Only_Thaps_Down	-1.34441	0.0103945	-0.0217536	0.958602	Only_Thaps_Significant	None	AtLeastSignificant	AtLeastRegulatedInOne
P57082	ENSG00000121075.9	TBX4	protein_coding	-0.448773	0.330833	-0.231971	0.421296	Not_Significant	None	-1.34402	0.00542588	-0.888306	0.0484935	Both_Significant	None	AtLeastSignificant	NoRegulation
P05981	ENSG00000105707.13	HPN	protein_coding	-1.05963	0.00378008	-0.472106	0.075731	Only_Thaps_Significant	Only_Thaps_Down	-1.34295	0.0107408	-1.2917	0.00345261	Both_Significant	Only_Tm_Down	AtLeastSignificant	AtLeastRegulatedInOne
Q76G19	ENSG00000067840.12	PDZD4	protein_coding	-1.0821	0.0242436	-0.506819	0.0781812	Only_Thaps_Significant	Only_Thaps_Down	-1.3429	0.0123108	-0.545251	0.132329	Only_Thaps_Significant	None	AtLeastSignificant	AtLeastRegulatedInOne
Q9Y5I3	ENSG00000204970.9	PCDHA1	protein_coding	-0.982503	0.0423804	-0.294418	0.315791	Only_Thaps_Significant	Only_Thaps_Down	-1.34283	0.0132889	-1.18184	0.00064084	Both_Significant	Only_Tm_Down	AtLeastSignificant	AtLeastRegulatedInOne
Q9UN66	ENSG00000120322.3	PCDHB8	protein_coding	-0.494825	0.211019	0.0853992	0.721691	Not_Significant	None	-1.34241	0.00136141	-1.20807	1.35974e-06	Both_Significant	Only_Tm_Down	AtLeastSignificant	AtLeastRegulatedInOne
Q8TF72	ENSG00000138771.14	SHROOM3	protein_coding	-0.508679	0.183984	0.221298	0.282502	Not_Significant	None	-1.34236	0.000967597	-0.621899	0.00603727	Both_Significant	None	AtLeastSignificant	NoRegulation
Q32MQ0	ENSG00000141579.6	ZNF750	protein_coding	-0.624412	0.165229	-0.260232	0.374791	Not_Significant	None	-1.34191	0.00627345	-0.384348	0.297009	Only_Thaps_Significant	None	AtLeastSignificant	NoRegulation
P24298	ENSG00000167701.13	GPT	protein_coding	-1.272	0.00783172	-0.449362	0.12503	Only_Thaps_Significant	Only_Thaps_Down	-1.34055	0.0121102	-0.483816	0.186524	Only_Thaps_Significant	None	AtLeastSignificant	AtLeastRegulatedInOne
P58872	ENSG00000141314.12	RHBDL3	protein_coding	-0.113435	0.819121	-0.0728085	0.781654	Not_Significant	None	-1.34034	0.01728	-1.04031	0.00142542	Both_Significant	Only_Tm_Down	AtLeastSignificant	AtLeastRegulatedInOne
Q96DN2	ENSG00000167992.12	VWCE	protein_coding	-0.97092	0.0530735	-0.115953	0.70113	Not_Significant	None	-1.33994	0.0215432	-0.520873	0.212202	Only_Thaps_Significant	None	AtLeastSignificant	NoRegulation
O95136	ENSG00000267534.2	S1PR2	protein_coding	-0.692875	0.12834	0.130294	0.632807	Not_Significant	None	-1.33929	0.00713958	-0.456958	0.155229	Only_Thaps_Significant	None	AtLeastSignificant	NoRegulation
P51693	ENSG00000105290.11	APLP1	protein_coding	-1.08674	0.013364	-0.00686825	0.981532	Only_Thaps_Significant	Only_Thaps_Down	-1.33809	0.00519477	-0.156455	0.666574	Only_Thaps_Significant	None	AtLeastSignificant	AtLeastRegulatedInOne
P04216	ENSG00000154096.13	THY1	protein_coding	-1.34023	0.00702733	-0.46113	0.126405	Only_Thaps_Significant	Only_Thaps_Down	-1.33803	0.0240467	-1.22481	0.00121157	Both_Significant	Only_Tm_Down	AtLeastSignificant	AtLeastRegulatedInOne
Q969F2	ENSG00000145506.13	NKD2	protein_coding	-0.86215	0.078028	-0.470053	0.120999	Not_Significant	None	-1.33765	0.0233973	-1.04334	0.0158511	Both_Significant	Only_Tm_Down	AtLeastSignificant	AtLeastRegulatedInOne
Q8TAC9	ENSG00000198794.11	SCAMP5	protein_coding	-0.861238	0.0351577	-0.0456318	0.857261	Only_Thaps_Significant	None	-1.33521	0.00221753	-0.940877	0.000345256	Both_Significant	Only_Tm_Down	AtLeastSignificant	AtLeastRegulatedInOne
Q969K4	ENSG00000114626.17	ABTB1	protein_coding	-1.49657	0.000299053	-0.286555	0.290286	Only_Thaps_Significant	Only_Thaps_Down	-1.33285	0.00258392	-0.596654	0.0828681	Only_Thaps_Significant	None	AtLeastSignificant	AtLeastRegulatedInOne
Q5EBL4	ENSG00000188026.12	RILPL1	protein_coding	-0.963109	0.0169534	-0.354971	0.147004	Only_Thaps_Significant	Only_Thaps_Down	-1.33234	0.0020134	-0.552249	0.0565252	Only_Thaps_Significant	None	AtLeastSignificant	AtLeastRegulatedInOne
Q16643	ENSG00000113758.13	DBN1	protein_coding	-0.909719	0.0276034	-0.313118	0.206853	Only_Thaps_Significant	None	-1.33187	0.00252173	-0.887816	0.00087938	Both_Significant	None	AtLeastSignificant	NoRegulation
P35243	ENSG00000109047.7	RCVRN	protein_coding	-0.698682	0.160312	0.0598561	0.839842	Not_Significant	None	-1.33174	0.0179099	-0.723714	0.0754153	Only_Thaps_Significant	None	AtLeastSignificant	NoRegulation
Q5VST9	ENSG00000154358.20	OBSCN	protein_coding	-0.70269	0.0854372	-0.230924	0.361706	Not_Significant	None	-1.33142	0.00221379	-0.381999	0.170097	Only_Thaps_Significant	None	AtLeastSignificant	NoRegulation
Q9H5P4	ENSG00000186862.17	PDZD7	protein_coding	-0.798691	0.10561	-0.229267	0.428319	Not_Significant	None	-1.33133	0.0166185	-0.913718	0.0152298	Both_Significant	Only_Tm_Down	AtLeastSignificant	AtLeastRegulatedInOne
Q9Y5F1	ENSG00000120328.6	PCDHB12	protein_coding	-0.663579	0.178269	-0.317098	0.286364	Not_Significant	None	-1.33065	0.0156374	-1.23118	0.00093306	Both_Significant	Only_Tm_Down	AtLeastSignificant	AtLeastRegulatedInOne
Q9BYB4	ENSG00000185838.13	GNB1L	protein_coding	-0.798704	0.0996987	-0.160624	0.577953	Not_Significant	None	-1.33057	0.0142125	-0.58651	0.110385	Only_Thaps_Significant	None	AtLeastSignificant	NoRegulation
Q15434	ENSG00000076067.12	RBMS2	protein_coding	-0.493012	0.265818	-0.264716	0.332996	Not_Significant	None	-1.33014	0.00556664	0.102772	0.749976	Only_Thaps_Significant	None	AtLeastSignificant	NoRegulation
O15120	ENSG00000169692.12	AGPAT2	protein_coding	-1.081	0.0135167	-0.149228	0.57702	Only_Thaps_Significant	Only_Thaps_Down	-1.3292	0.00529265	-0.390833	0.225679	Only_Thaps_Significant	None	AtLeastSignificant	AtLeastRegulatedInOne
Q12947	ENSG00000137273.3	FOXF2	protein_coding	-0.988045	0.0384656	-0.68335	0.0162832	Both_Significant	Both_Down	-1.32851	0.0127905	-0.721345	0.0631886	Only_Thaps_Significant	None	AtLeastSignificant	AtLeastRegulatedInOne
Q8IY42	ENSG00000154274.14	C4orf19	protein_coding	-0.235032	0.655234	-0.0205651	0.946147	Not_Significant	None	-1.32825	0.0237834	-0.858198	0.0515923	Only_Thaps_Significant	None	AtLeastSignificant	NoRegulation
O14773	ENSG00000166340.15	TPP1	protein_coding	-1.03994	0.00514938	-0.109156	0.712179	Only_Thaps_Significant	Only_Thaps_Down	-1.32672	0.000751334	-0.234744	0.484928	Only_Thaps_Significant	None	AtLeastSignificant	AtLeastRegulatedInOne
P24530	ENSG00000136160.14	EDNRB	protein_coding	-0.724718	0.150968	-0.223015	0.462896	Not_Significant	None	-1.32651	0.0215798	-1.13167	0.00540259	Both_Significant	Only_Tm_Down	AtLeastSignificant	AtLeastRegulatedInOne
Q14687	ENSG00000131149.18	GSE1	protein_coding	-0.494236	0.215759	-0.00739689	0.976706	Not_Significant	None	-1.3262	0.00185445	-0.451736	0.125051	Only_Thaps_Significant	None	AtLeastSignificant	NoRegulation
Q5T0B9	ENSG00000160094.14	ZNF362	protein_coding	-0.462404	0.246788	0.243516	0.322877	Not_Significant	None	-1.32553	0.00180957	-0.638015	0.0106036	Both_Significant	None	AtLeastSignificant	NoRegulation
Q9UIW0	ENSG00000116035.2	VAX2	protein_coding	-0.917688	0.0341949	-0.362491	0.125969	Only_Thaps_Significant	None	-1.32548	0.00464414	-0.723872	0.00645702	Both_Significant	None	AtLeastSignificant	NoRegulation
Q8N729	ENSG00000183971.6	NPW	protein_coding	-0.900812	0.0632287	-0.0706327	0.808625	Not_Significant	None	-1.32536	0.0145122	-0.0574692	0.868032	Only_Thaps_Significant	None	AtLeastSignificant	NoRegulation
Q13202	ENSG00000184545.10	DUSP8	protein_coding	-0.679373	0.174685	0.140111	0.537546	Not_Significant	None	-1.32516	0.0239417	-0.794939	0.0769051	Only_Thaps_Significant	None	AtLeastSignificant	NoRegulation
A6NJB7	ENSG00000188368.9	PRR19	protein_coding	-0.454268	0.376875	-0.124887	0.658366	Not_Significant	None	-1.32471	0.0249875	-1.29112	0.000366699	Both_Significant	Only_Tm_Down	AtLeastSignificant	AtLeastRegulatedInOne
P45381	ENSG00000108381.10	ASPA	protein_coding	-0.953629	0.037306	-0.318599	0.292452	Only_Thaps_Significant	Only_Thaps_Down	-1.3247	0.0225097	-1.32041	0.00275021	Both_Significant	Only_Tm_Down	AtLeastSignificant	AtLeastRegulatedInOne
O95259	ENSG00000143473.12	KCNH1	protein_coding	-0.0515037	0.922567	-0.0932424	0.759857	Not_Significant	None	-1.32457	0.0243792	0.585845	0.160798	Only_Thaps_Significant	None	AtLeastSignificant	NoRegulation
Q504T8	ENSG00000167470.12	MIDN	protein_coding	-1.14232	0.0164227	0.211644	0.487205	Only_Thaps_Significant	Only_Thaps_Down	-1.32393	0.0134971	0.0423959	0.919612	Only_Thaps_Significant	None	AtLeastSignificant	AtLeastRegulatedInOne
O15427	ENSG00000141526.16	SLC16A3	protein_coding	-0.713475	0.157703	0.115401	0.70479	Not_Significant	None	-1.32382	0.0220835	-0.0938244	0.820841	Only_Thaps_Significant	None	AtLeastSignificant	NoRegulation
P54219	ENSG00000036565.14	SLC18A1	protein_coding	-0.535289	0.290677	0.54279	0.041394	Only_TM_Significant	Only_TM_Up	-1.32367	0.02208	-0.0803701	0.808809	Only_Thaps_Significant	None	AtLeastSignificant	AtLeastRegulatedInOne
O95365	ENSG00000178951.8	ZBTB7A	protein_coding	-0.894685	0.0710846	-0.0806712	0.791816	Not_Significant	None	-1.32317	0.0195546	-0.39171	0.360417	Only_Thaps_Significant	None	AtLeastSignificant	NoRegulation
P10588	ENSG00000160113.5	NR2F6	protein_coding	-0.737771	0.098524	0.0291961	0.914278	Not_Significant	None	-1.32193	0.00654729	-0.455266	0.171665	Only_Thaps_Significant	None	AtLeastSignificant	NoRegulation
O75324	ENSG00000184602.5	SNN	protein_coding	-0.585741	0.164029	-0.0824843	0.75333	Not_Significant	None	-1.32125	0.00356295	-0.964136	0.000167787	Both_Significant	Only_Tm_Down	AtLeastSignificant	AtLeastRegulatedInOne
Q6VAB6	ENSG00000171435.13	KSR2	protein_coding	-0.581591	0.248639	-0.126526	0.658777	Not_Significant	None	-1.32112	0.0208708	-0.572486	0.102738	Only_Thaps_Significant	None	AtLeastSignificant	NoRegulation
Q7RTU7	ENSG00000260428.2	SCX	protein_coding	-0.865333	0.0811017	-0.158026	0.602284	Not_Significant	None	-1.32106	0.0272552	-0.317875	0.478491	Only_Thaps_Significant	None	AtLeastSignificant	NoRegulation
Q5T4D3	ENSG00000125247.15	TMTC4	protein_coding	-0.607654	0.144304	-0.107298	0.671676	Not_Significant	None	-1.3203	0.00296247	-1.1764	1.51226e-05	Both_Significant	Only_Tm_Down	AtLeastSignificant	AtLeastRegulatedInOne
Q96GX8	ENSG00000154102.10	C16orf74	protein_coding	-0.450889	0.384732	-0.407505	0.171474	Not_Significant	None	-1.3198	0.0274907	-0.236103	0.57643	Only_Thaps_Significant	None	AtLeastSignificant	NoRegulation
P49795	ENSG00000171700.13	RGS19	protein_coding	-0.465307	0.27653	-0.0560909	0.817171	Not_Significant	None	-1.31967	0.00422299	-0.684186	0.012837	Both_Significant	None	AtLeastSignificant	NoRegulation
O60391	ENSG00000116032.5	GRIN3B	protein_coding	-1.27818	0.0092443	-0.325684	0.280232	Only_Thaps_Significant	Only_Thaps_Down	-1.3189	0.0272343	-0.495452	0.249415	Only_Thaps_Significant	None	AtLeastSignificant	AtLeastRegulatedInOne
O60243	ENSG00000136720.6	HS6ST1	protein_coding	-0.660451	0.137508	-0.0662758	0.800199	Not_Significant	None	-1.31853	0.00636285	-0.951592	0.00235662	Both_Significant	Only_Tm_Down	AtLeastSignificant	AtLeastRegulatedInOne
O75144	ENSG00000160223.16	ICOSLG	protein_coding	-1.10585	0.023932	-0.518524	0.0823425	Only_Thaps_Significant	Only_Thaps_Down	-1.31842	0.0170873	-0.802574	0.05136	Only_Thaps_Significant	None	AtLeastSignificant	AtLeastRegulatedInOne
Q8TEK3	ENSG00000104885.17	DOT1L	protein_coding	-0.985577	0.0422648	-0.234452	0.44107	Only_Thaps_Significant	Only_Thaps_Down	-1.31834	0.0162284	-0.492195	0.236198	Only_Thaps_Significant	None	AtLeastSignificant	AtLeastRegulatedInOne
Q495A1	ENSG00000181847.11	TIGIT	protein_coding	-1.17659	0.0066207	-0.388325	0.199165	Only_Thaps_Significant	Only_Thaps_Down	-1.31817	0.0252764	-0.775069	0.0707872	Only_Thaps_Significant	None	AtLeastSignificant	AtLeastRegulatedInOne
Q15777	ENSG00000066382.16	MPPED2	protein_coding	-0.867829	0.00532962	-0.525717	0.0395257	Both_Significant	Only_Tm_Down	-1.31753	0.00199574	-1.26268	0.00319892	Both_Significant	Only_Tm_Down	AtLeastSignificant	AtLeastRegulatedInOne
P35558	ENSG00000124253.10	PCK1	protein_coding	-0.822651	0.0369908	-0.583681	0.0101659	Both_Significant	Only_Tm_Down	-1.31745	0.00994525	-1.03679	0.0193806	Both_Significant	Only_Tm_Down	AtLeastSignificant	AtLeastRegulatedInOne
Q5T9C9	ENSG00000167103.11	PIP5KL1	protein_coding	-1.20344	0.00566266	-0.0601769	0.822489	Only_Thaps_Significant	Only_Thaps_Down	-1.3174	0.00497507	-0.395064	0.190773	Only_Thaps_Significant	None	AtLeastSignificant	AtLeastRegulatedInOne
P14616	ENSG00000027644.4	INSRR	protein_coding	-0.741309	0.0642791	-0.572989	0.0382973	Only_TM_Significant	Only_TM_Down	-1.31664	0.00702943	-0.95104	0.033091	Both_Significant	Only_Tm_Down	AtLeastSignificant	AtLeastRegulatedInOne
P06276	ENSG00000114200.9	BCHE	protein_coding	-0.593075	0.245766	-0.397211	0.192355	Not_Significant	None	-1.31656	0.024337	-1.38699	0.000860123	Both_Significant	Only_Tm_Down	AtLeastSignificant	AtLeastRegulatedInOne
Q9Y2W7	ENSG00000115041.12	KCNIP3	protein_coding	-0.671323	0.0870547	-0.291534	0.177979	Not_Significant	None	-1.31649	0.001627	-0.797673	0.00100098	Both_Significant	None	AtLeastSignificant	NoRegulation
Q96MY1	ENSG00000197183.14	NOL4L	protein_coding	-0.302837	0.425946	0.0720462	0.747523	Not_Significant	None	-1.31627	0.00107505	-1.06668	1.18468e-05	Both_Significant	Only_Tm_Down	AtLeastSignificant	AtLeastRegulatedInOne
Q6NSJ0	ENSG00000164976.8	KIAA1161	protein_coding	-0.275651	0.563258	0.263642	0.333238	Not_Significant	None	-1.31516	0.0132743	-0.7741	0.025452	Both_Significant	None	AtLeastSignificant	NoRegulation
Q7M4L6	ENSG00000138606.19	SHF	protein_coding	-0.973632	0.0173574	-0.237581	0.371767	Only_Thaps_Significant	Only_Thaps_Down	-1.31464	0.00260979	-0.678101	0.0139076	Both_Significant	None	AtLeastSignificant	AtLeastRegulatedInOne
Q9Y4R7	ENSG00000214021.15	TTLL3	protein_coding	-0.896962	0.0251701	0.276294	0.335332	Only_Thaps_Significant	None	-1.31452	0.00209384	-0.526077	0.0635541	Only_Thaps_Significant	None	AtLeastSignificant	NoRegulation
P0C7U0	ENSG00000225968.7	ELFN1	protein_coding	-1.11991	0.0219552	-0.526366	0.0832719	Only_Thaps_Significant	Only_Thaps_Down	-1.31347	0.0276583	-0.583981	0.156406	Only_Thaps_Significant	None	AtLeastSignificant	AtLeastRegulatedInOne
O75508	ENSG00000013297.10	CLDN11	protein_coding	-1.07418	0.0297198	-0.12359	0.674184	Only_Thaps_Significant	Only_Thaps_Down	-1.31323	0.0190926	-0.730647	0.03935	Both_Significant	None	AtLeastSignificant	AtLeastRegulatedInOne
O75037	ENSG00000116852.14	KIF21B	protein_coding	-0.717849	0.146961	-0.446445	0.128335	Not_Significant	None	-1.31275	0.0182421	-0.754305	0.0401763	Both_Significant	None	AtLeastSignificant	NoRegulation
Q9Y250	ENSG00000061337.15	LZTS1	protein_coding	0.143097	0.777091	0.458089	0.120626	Not_Significant	None	-1.31189	0.0174493	-0.486951	0.234443	Only_Thaps_Significant	None	AtLeastSignificant	NoRegulation
O95466	ENSG00000184922.13	FMNL1	protein_coding	-1.0017	0.0220784	-0.517446	0.0807503	Only_Thaps_Significant	Only_Thaps_Down	-1.31107	0.0231841	-1.2506	0.0046944	Both_Significant	Only_Tm_Down	AtLeastSignificant	AtLeastRegulatedInOne
Q8N4S7	ENSG00000162073.13	PAQR4	protein_coding	-0.509614	0.243974	0.176982	0.474758	Not_Significant	None	-1.31105	0.0056021	-0.711336	0.0117957	Both_Significant	None	AtLeastSignificant	NoRegulation
Q16515	ENSG00000108684.14	ASIC2	protein_coding	-0.581138	0.248907	-0.175825	0.54401	Not_Significant	None	-1.31068	0.0220461	-0.722845	0.0466152	Both_Significant	None	AtLeastSignificant	NoRegulation
Q76MJ5	ENSG00000134398.14	ERN2	protein_coding	-1.25665	0.00817296	-0.415404	0.170814	Only_Thaps_Significant	Only_Thaps_Down	-1.31015	0.0303194	-0.564616	0.154032	Only_Thaps_Significant	None	AtLeastSignificant	AtLeastRegulatedInOne
P41143	ENSG00000116329.10	OPRD1	protein_coding	-0.401354	0.439417	-0.0601604	0.843754	Not_Significant	None	-1.30852	0.0263579	0.281891	0.512245	Only_Thaps_Significant	None	AtLeastSignificant	NoRegulation
Q641Q3	ENSG00000176845.12	METRNL	protein_coding	-1.26113	0.00742018	-0.222619	0.463069	Only_Thaps_Significant	Only_Thaps_Down	-1.30769	0.0264154	-0.300689	0.497613	Only_Thaps_Significant	None	AtLeastSignificant	AtLeastRegulatedInOne
Q96NT1	ENSG00000177432.6	NAP1L5	protein_coding	-1.40708	0.00368388	-0.710502	0.0191752	Both_Significant	Both_Down	-1.30758	0.0287782	-0.403038	0.353442	Only_Thaps_Significant	None	AtLeastSignificant	AtLeastRegulatedInOne
Q9HAU8	ENSG00000142327.12	RNPEPL1	protein_coding	-0.819147	0.0433865	-0.00252128	0.992289	Only_Thaps_Significant	None	-1.30732	0.0026248	-0.309546	0.313183	Only_Thaps_Significant	None	AtLeastSignificant	NoRegulation
O95897	ENSG00000105088.8	OLFM2	protein_coding	-0.84562	0.0920454	-0.241988	0.427929	Not_Significant	None	-1.30696	0.0250761	-0.164858	0.696714	Only_Thaps_Significant	None	AtLeastSignificant	NoRegulation
P10253	ENSG00000171298.12	GAA	protein_coding	-1.12245	0.0122242	-0.310471	0.281625	Only_Thaps_Significant	Only_Thaps_Down	-1.30678	0.0074735	-0.569285	0.106118	Only_Thaps_Significant	None	AtLeastSignificant	AtLeastRegulatedInOne
O75425	ENSG00000106330.11	MOSPD3	protein_coding	-1.06219	0.0198722	0.0061843	0.982115	Only_Thaps_Significant	Only_Thaps_Down	-1.3064	0.00929031	-0.341139	0.310884	Only_Thaps_Significant	None	AtLeastSignificant	AtLeastRegulatedInOne
Q92826	ENSG00000159184.7	HOXB13	protein_coding	0.0487833	0.922969	0.0566615	0.848053	Not_Significant	None	-1.3059	0.0188514	-0.556713	0.146341	Only_Thaps_Significant	None	AtLeastSignificant	NoRegulation
Q6L9W6	ENSG00000139044.10	B4GALNT3	protein_coding	-0.516037	0.188446	-0.0793505	0.72825	Not_Significant	None	-1.30474	0.00176644	-0.606672	0.00619794	Both_Significant	None	AtLeastSignificant	NoRegulation
Q7Z7J7	ENSG00000156959.8	LHFPL4	protein_coding	-1.54391	0.0016457	-0.217954	0.473925	Only_Thaps_Significant	Only_Thaps_Down	-1.30385	0.0200151	-0.328454	0.425485	Only_Thaps_Significant	None	AtLeastSignificant	AtLeastRegulatedInOne
Q92813	ENSG00000211448.11	DIO2	protein_coding	-0.61583	0.223037	-0.434412	0.150054	Not_Significant	None	-1.3037	0.0267855	-0.647585	0.137681	Only_Thaps_Significant	None	AtLeastSignificant	NoRegulation
P59942	ENSG00000204511.2	MCCD1	protein_coding	-0.894727	0.0703938	-0.0975059	0.749602	Not_Significant	None	-1.3031	0.0320616	-0.246456	0.539146	Only_Thaps_Significant	None	AtLeastSignificant	NoRegulation
P38484	ENSG00000159128.14	IFNGR2	protein_coding	-0.510444	0.178992	0.213366	0.298082	Not_Significant	None	-1.30185	0.00122674	-0.649276	0.00244576	Both_Significant	None	AtLeastSignificant	NoRegulation
Q96NJ5	ENSG00000186231.16	KLHL32	protein_coding	-0.572647	0.266202	-0.478098	0.114564	Not_Significant	None	-1.30173	0.031664	-1.0289	0.0122156	Both_Significant	Only_Tm_Down	AtLeastSignificant	AtLeastRegulatedInOne
Q8N8L6	ENSG00000175414.6	ARL10	protein_coding	-0.646051	0.152614	-0.457968	0.118517	Not_Significant	None	-1.30144	0.00818713	-0.392202	0.286674	Only_Thaps_Significant	None	AtLeastSignificant	NoRegulation
Q96E93	ENSG00000139187.9	KLRG1	protein_coding	-0.443635	0.383768	-0.336264	0.269334	Not_Significant	None	-1.29909	0.0268233	-0.812006	0.0628156	Only_Thaps_Significant	None	AtLeastSignificant	NoRegulation
NA	ENSG00000272391.5	POM121C	protein_coding	-0.732852	0.120768	-0.0170827	0.955306	Not_Significant	None	-1.29844	0.0128303	-0.304806	0.441193	Only_Thaps_Significant	None	AtLeastSignificant	NoRegulation
P35227	ENSG00000277258.4	PCGF2	protein_coding	-0.688889	0.158702	-0.0305626	0.920292	Not_Significant	None	-1.29798	0.0174915	-0.305362	0.459647	Only_Thaps_Significant	None	AtLeastSignificant	NoRegulation
Q8IWX8	ENSG00000085872.14	CHERP	protein_coding	-0.952662	0.0429358	-0.0214981	0.943275	Only_Thaps_Significant	Only_Thaps_Down	-1.29771	0.0130332	-0.12741	0.749492	Only_Thaps_Significant	None	AtLeastSignificant	AtLeastRegulatedInOne
Q9H1B5	ENSG00000015532.9	XYLT2	protein_coding	-0.335856	0.376832	0.148317	0.457155	Not_Significant	None	-1.29749	0.00123642	-0.856361	9.15775e-05	Both_Significant	None	AtLeastSignificant	NoRegulation
NA	ENSG00000138080.13	EMILIN1	protein_coding	-1.32702	0.000479622	-0.0735896	0.77232	Only_Thaps_Significant	Only_Thaps_Down	-1.29694	0.00127254	-0.588043	0.0152271	Both_Significant	None	AtLeastSignificant	AtLeastRegulatedInOne
Q6ZN30	ENSG00000173068.17	BNC2	protein_coding	0.301731	0.519919	-0.00556373	0.983624	Not_Significant	None	-1.29692	0.0105223	-0.429283	0.17252	Only_Thaps_Significant	None	AtLeastSignificant	NoRegulation
P27815	ENSG00000065989.15	PDE4A	protein_coding	-0.788338	0.10919	-0.0241459	0.932727	Not_Significant	None	-1.29651	0.0192459	-0.758388	0.0404942	Both_Significant	None	AtLeastSignificant	NoRegulation
Q9ULU4	ENSG00000101040.19	ZMYND8	protein_coding	-0.769145	0.058946	-0.222821	0.338133	Not_Significant	None	-1.2962	0.00279114	-0.50955	0.0456854	Both_Significant	None	AtLeastSignificant	NoRegulation
P52333	ENSG00000105639.18	JAK3	protein_coding	-1.10482	0.00671549	-0.718916	0.0112853	Both_Significant	Both_Down	-1.29619	0.021824	-1.24794	0.00489386	Both_Significant	Only_Tm_Down	AtLeastSignificant	AtLeastRegulatedInOne
O14792	ENSG00000002587.9	HS3ST1	protein_coding	-0.652794	0.194575	-0.520411	0.0867073	Not_Significant	None	-1.29576	0.0290809	-1.38789	0.00153627	Both_Significant	Only_Tm_Down	AtLeastSignificant	AtLeastRegulatedInOne
Q15907	ENSG00000185236.11	RAB11B	protein_coding	-1.23358	0.0101201	0.0143934	0.962438	Only_Thaps_Significant	Only_Thaps_Down	-1.2944	0.0177744	-0.0351347	0.933373	Only_Thaps_Significant	None	AtLeastSignificant	AtLeastRegulatedInOne
Q9UBL9	ENSG00000187848.12	P2RX2	protein_coding	-0.63739	0.213468	0.268037	0.379216	Not_Significant	None	-1.29439	0.0309362	-0.625944	0.144247	Only_Thaps_Significant	None	AtLeastSignificant	NoRegulation
Q13643	ENSG00000183386.9	FHL3	protein_coding	-0.876963	0.0775242	-0.201636	0.507	Not_Significant	None	-1.29407	0.0228761	-0.137701	0.736747	Only_Thaps_Significant	None	AtLeastSignificant	NoRegulation
O43505	ENSG00000174684.6	B4GAT1	protein_coding	-0.409435	0.278604	0.185549	0.391294	Not_Significant	None	-1.29338	0.0012096	-1.20119	7.1026e-09	Both_Significant	Only_Tm_Down	AtLeastSignificant	AtLeastRegulatedInOne
Q96BI1	ENSG00000110628.13	SLC22A18	protein_coding	-1.34776	0.0010921	0.110626	0.669021	Only_Thaps_Significant	Only_Thaps_Down	-1.29306	0.00350024	-0.258574	0.407929	Only_Thaps_Significant	None	AtLeastSignificant	AtLeastRegulatedInOne
Q99501	ENSG00000185340.15	GAS2L1	protein_coding	-0.44072	0.36381	0.182478	0.525406	Not_Significant	None	-1.2916	0.016012	-0.465743	0.199028	Only_Thaps_Significant	None	AtLeastSignificant	NoRegulation
Q9H2A7	ENSG00000161921.14	CXCL16	protein_coding	-0.970418	0.0269394	-0.49603	0.076369	Only_Thaps_Significant	Only_Thaps_Down	-1.29135	0.00641743	-0.87058	0.00576667	Both_Significant	None	AtLeastSignificant	AtLeastRegulatedInOne
A5PLN7	ENSG00000109794.13	FAM149A	protein_coding	-0.498119	0.334258	-0.383924	0.20491	Not_Significant	None	-1.29019	0.0292315	-1.0508	0.0100638	Both_Significant	Only_Tm_Down	AtLeastSignificant	AtLeastRegulatedInOne
P49593	ENSG00000100034.13	PPM1F	protein_coding	-0.314924	0.397294	0.195027	0.363745	Not_Significant	None	-1.28934	0.00102175	-0.415127	0.0553576	Only_Thaps_Significant	None	AtLeastSignificant	NoRegulation
Q9NZ72	ENSG00000197457.9	STMN3	protein_coding	-0.698838	0.0600067	-0.0832569	0.675042	Not_Significant	None	-1.28922	0.0010323	-0.689326	0.000426205	Both_Significant	None	AtLeastSignificant	NoRegulation
Q8N539	ENSG00000130720.12	FIBCD1	protein_coding	-0.811052	0.0639918	-0.356971	0.208391	Not_Significant	None	-1.28886	0.021159	-0.807977	0.0707678	Only_Thaps_Significant	None	AtLeastSignificant	NoRegulation
P13164	ENSG00000185885.15	IFITM1	protein_coding	-0.775651	0.0626747	-0.585758	0.0359056	Only_TM_Significant	Only_TM_Down	-1.28844	0.0128264	-1.2234	0.005873	Both_Significant	Only_Tm_Down	AtLeastSignificant	AtLeastRegulatedInOne
Q96RN1	ENSG00000112053.13	SLC26A8	protein_coding	-1.37959	0.00404916	-0.574761	0.0576371	Only_Thaps_Significant	Only_Thaps_Down	-1.28839	0.0328312	-0.184077	0.67727	Only_Thaps_Significant	None	AtLeastSignificant	AtLeastRegulatedInOne
P25103	ENSG00000115353.10	TACR1	protein_coding	-1.12181	0.0141303	-0.372456	0.130659	Only_Thaps_Significant	Only_Thaps_Down	-1.28676	0.00982601	-0.325679	0.194662	Only_Thaps_Significant	None	AtLeastSignificant	AtLeastRegulatedInOne
Q9P2K9	ENSG00000204624.7	DISP3	protein_coding	-0.812872	0.0915069	-0.302647	0.317887	Not_Significant	None	-1.28666	0.0297567	-0.880378	0.0415586	Both_Significant	None	AtLeastSignificant	NoRegulation
P02458	ENSG00000139219.17	COL2A1	protein_coding	-0.496003	0.336603	0.181095	0.553056	Not_Significant	None	-1.28634	0.0301974	-0.806167	0.0591614	Only_Thaps_Significant	None	AtLeastSignificant	NoRegulation
O95390	ENSG00000135414.9	GDF11	protein_coding	-0.543037	0.217485	-0.0740663	0.784408	Not_Significant	None	-1.28599	0.00663597	-0.825562	0.00538147	Both_Significant	None	AtLeastSignificant	NoRegulation
Q99594	ENSG00000007866.19	TEAD3	protein_coding	-0.808754	0.0580112	-0.224535	0.395193	Not_Significant	None	-1.28585	0.00526104	-0.524479	0.0971277	Only_Thaps_Significant	None	AtLeastSignificant	NoRegulation
O75077	ENSG00000114948.12	ADAM23	protein_coding	-0.907479	0.0197921	-0.213764	0.4107	Only_Thaps_Significant	None	-1.28532	0.00188918	-0.818493	0.00207563	Both_Significant	None	AtLeastSignificant	NoRegulation
Q9BZE3	ENSG00000125492.9	BARHL1	protein_coding	-0.742897	0.131311	-0.406562	0.177405	Not_Significant	None	-1.28497	0.0325296	-0.00978784	0.982182	Only_Thaps_Significant	None	AtLeastSignificant	NoRegulation
Q8TAV3	ENSG00000073067.13	CYP2W1	protein_coding	-1.44365	0.000492952	-0.494914	0.0875398	Only_Thaps_Significant	Only_Thaps_Down	-1.28445	0.029655	-0.92822	0.0382965	Both_Significant	Only_Tm_Down	AtLeastSignificant	AtLeastRegulatedInOne
Q8IVN8	ENSG00000164764.10	SBSPON	protein_coding	-0.135525	0.775855	-0.223954	0.390612	Not_Significant	None	-1.28325	0.015529	-0.506635	0.090175	Only_Thaps_Significant	None	AtLeastSignificant	NoRegulation
Q6ZNH5	ENSG00000174586.10	ZNF497	protein_coding	-1.0127	0.0227255	-0.162691	0.557068	Only_Thaps_Significant	Only_Thaps_Down	-1.28301	0.00795177	-0.404467	0.290959	Only_Thaps_Significant	None	AtLeastSignificant	AtLeastRegulatedInOne
Q9H7P6	ENSG00000196814.14	MVB12B	protein_coding	-0.307597	0.430555	0.0572844	0.779951	Not_Significant	None	-1.28279	0.00199838	-0.530128	0.0217253	Both_Significant	None	AtLeastSignificant	NoRegulation
Q6N022	ENSG00000149256.15	TENM4	protein_coding	-0.877131	0.000339803	-0.838519	3.08649e-05	Both_Significant	Only_Tm_Down	-1.28264	0.00175521	-1.47802	0.0002434	Both_Significant	Only_Tm_Down	AtLeastSignificant	AtLeastRegulatedInOne
Q8IY22	ENSG00000153815.16	CMIP	protein_coding	-0.966813	0.0477775	-0.358622	0.239048	Only_Thaps_Significant	Only_Thaps_Down	-1.28259	0.0207071	-0.0127232	0.976698	Only_Thaps_Significant	None	AtLeastSignificant	AtLeastRegulatedInOne
Q8IXW0	ENSG00000185522.8	LMNTD2	protein_coding	-0.726216	0.153616	-0.028965	0.922716	Not_Significant	None	-1.28236	0.0291908	-0.599817	0.0988125	Only_Thaps_Significant	None	AtLeastSignificant	NoRegulation
Q92608	ENSG00000134516.15	DOCK2	protein_coding	-0.704035	0.155087	-0.285099	0.331182	Not_Significant	None	-1.28216	0.0214342	-0.649312	0.061128	Only_Thaps_Significant	None	AtLeastSignificant	NoRegulation
Q9UNX9	ENSG00000182324.6	KCNJ14	protein_coding	-0.555429	0.240296	0.0741447	0.806651	Not_Significant	None	-1.28084	0.0140329	-0.281681	0.470195	Only_Thaps_Significant	None	AtLeastSignificant	NoRegulation
Q53G44	ENSG00000137959.15	IFI44L	protein_coding	-0.568326	0.258966	-0.328207	0.27701	Not_Significant	None	-1.28055	0.0295928	-0.423424	0.336251	Only_Thaps_Significant	None	AtLeastSignificant	NoRegulation
Q5SV17	ENSG00000205090.8	TMEM240	protein_coding	-0.988894	0.0495655	0.000570139	0.998508	Only_Thaps_Significant	Only_Thaps_Down	-1.28044	0.0307664	-0.202931	0.621778	Only_Thaps_Significant	None	AtLeastSignificant	AtLeastRegulatedInOne
Q96NE9	ENSG00000139926.15	FRMD6	protein_coding	-0.766234	0.0787192	-0.465402	0.0653119	Not_Significant	None	-1.28015	0.00672001	0.288813	0.377873	Only_Thaps_Significant	None	AtLeastSignificant	NoRegulation
Q9C0D6	ENSG00000137460.8	FHDC1	protein_coding	-0.519895	0.290783	-0.0875879	0.765646	Not_Significant	None	-1.27896	0.0195459	0.531046	0.139851	Only_Thaps_Significant	None	AtLeastSignificant	NoRegulation
Q96KN1	ENSG00000168672.3	FAM84B	protein_coding	0.0590995	0.901514	0.27112	0.363605	Not_Significant	None	-1.27794	0.0134148	-0.334138	0.3317	Only_Thaps_Significant	None	AtLeastSignificant	NoRegulation
O95153	ENSG00000005379.15	TSPOAP1	protein_coding	-0.801056	0.0793251	-0.362313	0.223126	Not_Significant	None	-1.27766	0.0242758	-1.2317	0.00555147	Both_Significant	Only_Tm_Down	AtLeastSignificant	AtLeastRegulatedInOne
Q86UZ6	ENSG00000130584.10	ZBTB46	protein_coding	-0.893668	0.0411302	-0.326143	0.215056	Only_Thaps_Significant	None	-1.27749	0.00719544	-0.717873	0.0279641	Both_Significant	None	AtLeastSignificant	NoRegulation
Q9Y240	ENSG00000105472.12	CLEC11A	protein_coding	-1.30521	0.00555605	-0.162578	0.547763	Only_Thaps_Significant	Only_Thaps_Down	-1.27696	0.0136389	-0.235293	0.484318	Only_Thaps_Significant	None	AtLeastSignificant	AtLeastRegulatedInOne
P51688	ENSG00000181523.12	SGSH	protein_coding	-0.590106	0.126031	-0.0672114	0.789781	Not_Significant	None	-1.27687	0.0018513	-0.412212	0.151168	Only_Thaps_Significant	None	AtLeastSignificant	NoRegulation
Q16586	ENSG00000108823.15	SGCA	protein_coding	-0.285633	0.539365	0.0360456	0.898279	Not_Significant	None	-1.27681	0.0120557	-1.15876	0.00125479	Both_Significant	Only_Tm_Down	AtLeastSignificant	AtLeastRegulatedInOne
Q96RP7	ENSG00000197093.10	GAL3ST4	protein_coding	-0.154896	0.696056	0.453238	0.0667165	Not_Significant	None	-1.27596	0.00260701	-0.99983	6.56502e-05	Both_Significant	Only_Tm_Down	AtLeastSignificant	AtLeastRegulatedInOne
Q8NBF1	ENSG00000174332.5	GLIS1	protein_coding	-0.447303	0.379076	-0.244768	0.413187	Not_Significant	None	-1.2757	0.0260646	-0.425119	0.275405	Only_Thaps_Significant	None	AtLeastSignificant	NoRegulation
Q8N9H8	ENSG00000187609.15	EXD3	protein_coding	-0.796475	0.074781	-0.137342	0.597459	Not_Significant	None	-1.27536	0.00853216	-0.446829	0.128149	Only_Thaps_Significant	None	AtLeastSignificant	NoRegulation
Q6VY07	ENSG00000175115.11	PACS1	protein_coding	-0.542279	0.246707	-0.078237	0.790702	Not_Significant	None	-1.2753	0.0130048	-0.202413	0.578638	Only_Thaps_Significant	None	AtLeastSignificant	NoRegulation
P17481	ENSG00000120068.6	HOXB8	protein_coding	-0.855722	0.079009	-0.460035	0.11596	Not_Significant	None	-1.27523	0.0193407	-0.324818	0.382182	Only_Thaps_Significant	None	AtLeastSignificant	NoRegulation
Q8NE31	ENSG00000148541.12	FAM13C	protein_coding	-0.487001	0.343109	-0.150619	0.620586	Not_Significant	None	-1.2746	0.0315622	-1.23476	0.00454753	Both_Significant	Only_Tm_Down	AtLeastSignificant	AtLeastRegulatedInOne
Q8WXS5	ENSG00000142408.4	CACNG8	protein_coding	-0.881549	0.0763642	-0.364506	0.231921	Not_Significant	None	-1.27426	0.0324731	-0.61777	0.145102	Only_Thaps_Significant	None	AtLeastSignificant	NoRegulation
Q5EB52	ENSG00000106484.14	MEST	protein_coding	-1.03982	0.036395	-0.573855	0.0548006	Only_Thaps_Significant	Only_Thaps_Down	-1.27423	0.0267832	-0.970892	0.0110809	Both_Significant	Only_Tm_Down	AtLeastSignificant	AtLeastRegulatedInOne
Q6QHC5	ENSG00000168350.7	DEGS2	protein_coding	-0.847822	0.0757797	-0.568491	0.0609083	Not_Significant	None	-1.27391	0.0318411	-1.11799	0.0120732	Both_Significant	Only_Tm_Down	AtLeastSignificant	AtLeastRegulatedInOne
O95319	ENSG00000048740.18	CELF2	protein_coding	-0.386902	0.328275	0.0893127	0.685514	Not_Significant	None	-1.2736	0.00239964	-0.649421	0.005468	Both_Significant	None	AtLeastSignificant	NoRegulation
P56945	ENSG00000050820.16	BCAR1	protein_coding	-0.592185	0.241334	0.164384	0.589242	Not_Significant	None	-1.27344	0.0261219	-0.54009	0.192457	Only_Thaps_Significant	None	AtLeastSignificant	NoRegulation
Q495B1	ENSG00000166839.16	ANKDD1A	protein_coding	-0.461049	0.308306	-0.0911371	0.741273	Not_Significant	None	-1.27328	0.0100911	-0.253514	0.416402	Only_Thaps_Significant	None	AtLeastSignificant	NoRegulation
Q96IQ7	ENSG00000019102.11	VSIG2	protein_coding	-0.684807	0.151604	-0.306534	0.275647	Not_Significant	None	-1.27256	0.0160601	-1.34287	0.000353885	Both_Significant	Only_Tm_Down	AtLeastSignificant	AtLeastRegulatedInOne
A6NGR9	ENSG00000204839.8	MROH6	protein_coding	-0.733253	0.123422	0.0180155	0.949274	Not_Significant	None	-1.2723	0.0159155	-0.271699	0.474385	Only_Thaps_Significant	None	AtLeastSignificant	NoRegulation
Q9BWT1	ENSG00000144354.13	CDCA7	protein_coding	-0.397338	0.328139	0.0863502	0.756172	Not_Significant	None	-1.27205	0.0033995	-0.5965	0.0510848	Only_Thaps_Significant	None	AtLeastSignificant	NoRegulation
Q5H9F3	ENSG00000085185.15	BCORL1	protein_coding	-0.80841	0.0460678	-0.303012	0.317445	Only_Thaps_Significant	None	-1.27147	0.00327714	-0.82881	0.0328338	Both_Significant	None	AtLeastSignificant	NoRegulation
Q13330	ENSG00000182979.17	MTA1	protein_coding	-0.925867	0.0165064	-0.149561	0.51697	Only_Thaps_Significant	None	-1.27051	0.00200483	-0.289362	0.307774	Only_Thaps_Significant	None	AtLeastSignificant	NoRegulation
Q14644	ENSG00000185989.10	RASA3	protein_coding	-0.577663	0.144697	-0.277529	0.193343	Not_Significant	None	-1.27029	0.00263895	-0.0129734	0.966567	Only_Thaps_Significant	None	AtLeastSignificant	NoRegulation
Q16853	ENSG00000131471.6	AOC3	protein_coding	-0.250335	0.619575	0.154772	0.610896	Not_Significant	None	-1.26973	0.0265042	-0.741764	0.0496436	Both_Significant	None	AtLeastSignificant	NoRegulation
Q99250	ENSG00000136531.15	SCN2A	protein_coding	-0.307294	0.550817	-0.243724	0.422995	Not_Significant	None	-1.26909	0.0279695	-1.27007	0.00203832	Both_Significant	Only_Tm_Down	AtLeastSignificant	AtLeastRegulatedInOne
O43424	ENSG00000152208.12	GRID2	protein_coding	-0.963408	0.0330275	0.0514132	0.860813	Only_Thaps_Significant	Only_Thaps_Down	-1.26858	0.0100871	0.388003	0.212842	Only_Thaps_Significant	None	AtLeastSignificant	AtLeastRegulatedInOne
Q8WUI4	ENSG00000061273.17	HDAC7	protein_coding	-0.760713	0.112088	-0.0448001	0.879927	Not_Significant	None	-1.2677	0.0172073	-0.312053	0.402902	Only_Thaps_Significant	None	AtLeastSignificant	NoRegulation
Q8IXF0	ENSG00000151322.18	NPAS3	protein_coding	-0.498364	0.273976	0.187127	0.516325	Not_Significant	None	-1.26729	0.0105409	-0.867335	0.00420514	Both_Significant	None	AtLeastSignificant	NoRegulation
Q86SK9	ENSG00000145284.11	SCD5	protein_coding	-0.576245	0.237263	-0.274754	0.341853	Not_Significant	None	-1.26677	0.0191231	-1.30444	0.000228738	Both_Significant	Only_Tm_Down	AtLeastSignificant	AtLeastRegulatedInOne
P0DMQ5	ENSG00000259330.2	INAFM2	protein_coding	-0.851854	0.0772059	-0.144436	0.619351	Not_Significant	None	-1.26627	0.0188734	-0.422709	0.244324	Only_Thaps_Significant	None	AtLeastSignificant	NoRegulation
Q9NZQ7	ENSG00000120217.13	CD274	protein_coding	-1.04094	0.0211647	-0.354057	0.225127	Only_Thaps_Significant	Only_Thaps_Down	-1.26595	0.0295577	0.0696375	0.873189	Only_Thaps_Significant	None	AtLeastSignificant	AtLeastRegulatedInOne
Q6UXX5	ENSG00000102313.8	ITIH6	protein_coding	-0.911129	0.0639513	-0.520767	0.0825394	Not_Significant	None	-1.26586	0.0321887	-1.17148	0.00668009	Both_Significant	Only_Tm_Down	AtLeastSignificant	AtLeastRegulatedInOne
Q8NCK7	ENSG00000174326.11	SLC16A11	protein_coding	-0.91134	0.0718033	-0.181448	0.544918	Not_Significant	None	-1.26564	0.0335051	-1.33182	0.000674894	Both_Significant	Only_Tm_Down	AtLeastSignificant	AtLeastRegulatedInOne
Q9NZP8	ENSG00000139178.10	C1RL	protein_coding	-0.661451	0.178468	-0.182866	0.534447	Not_Significant	None	-1.2656	0.021083	-0.923873	0.0117365	Both_Significant	Only_Tm_Down	AtLeastSignificant	AtLeastRegulatedInOne
Q9Y6I3	ENSG00000063245.14	EPN1	protein_coding	-0.965182	0.0360112	-0.0185315	0.949087	Only_Thaps_Significant	Only_Thaps_Down	-1.26527	0.0126834	-0.0686774	0.850015	Only_Thaps_Significant	None	AtLeastSignificant	AtLeastRegulatedInOne
Q7Z5H3	ENSG00000128805.14	ARHGAP22	protein_coding	-0.823423	0.0952814	-0.520974	0.0765101	Not_Significant	None	-1.26469	0.0236524	-0.131587	0.746345	Only_Thaps_Significant	None	AtLeastSignificant	NoRegulation
Q14524	ENSG00000183873.15	SCN5A	protein_coding	-0.823713	0.081121	-0.683514	0.0220438	Only_TM_Significant	Only_TM_Down	-1.26451	0.0312722	-1.10507	0.0124686	Both_Significant	Only_Tm_Down	AtLeastSignificant	AtLeastRegulatedInOne
Q01629	ENSG00000185201.16	IFITM2	protein_coding	-0.958098	0.0451546	-0.399855	0.161934	Only_Thaps_Significant	Only_Thaps_Down	-1.26431	0.0175306	-0.914289	0.00694754	Both_Significant	Only_Tm_Down	AtLeastSignificant	AtLeastRegulatedInOne
P61328	ENSG00000114279.13	FGF12	protein_coding	0.0481852	0.900316	0.409851	0.0672975	Not_Significant	None	-1.26404	0.00197537	-0.811051	0.000334291	Both_Significant	None	AtLeastSignificant	NoRegulation
Q96GM1	ENSG00000105520.10	PLPPR2	protein_coding	-0.981637	0.0150248	-0.15295	0.521526	Only_Thaps_Significant	Only_Thaps_Down	-1.26392	0.00346757	-0.525516	0.0538482	Only_Thaps_Significant	None	AtLeastSignificant	AtLeastRegulatedInOne
Q9UN74	ENSG00000204967.10	PCDHA4	protein_coding	-1.04991	0.0209993	-0.707875	0.0158166	Both_Significant	Both_Down	-1.26301	0.0309762	-1.54416	0.000414409	Both_Significant	Only_Tm_Down	AtLeastSignificant	AtLeastRegulatedInOne
P15289	ENSG00000100299.17	ARSA	protein_coding	-1.10581	0.00385027	-0.10349	0.688238	Only_Thaps_Significant	Only_Thaps_Down	-1.26231	0.00185876	-0.316622	0.264418	Only_Thaps_Significant	None	AtLeastSignificant	AtLeastRegulatedInOne
Q9UHF1	ENSG00000172889.15	EGFL7	protein_coding	-1.13273	0.0180515	-0.484343	0.0968085	Only_Thaps_Significant	Only_Thaps_Down	-1.26125	0.0192547	-0.815377	0.0229807	Both_Significant	None	AtLeastSignificant	AtLeastRegulatedInOne
Q9BQK8	ENSG00000132793.11	LPIN3	protein_coding	-0.710708	0.0679357	-0.706193	0.00739379	Only_TM_Significant	Only_TM_Down	-1.26095	0.00853749	-1.11179	0.0125556	Both_Significant	Only_Tm_Down	AtLeastSignificant	AtLeastRegulatedInOne
Q5T1C6	ENSG00000159445.12	THEM4	protein_coding	-0.347799	0.467774	0.0914457	0.748275	Not_Significant	None	-1.25923	0.0162054	-0.664952	0.0591967	Only_Thaps_Significant	None	AtLeastSignificant	NoRegulation
Q9BXK1	ENSG00000129911.8	KLF16	protein_coding	-0.788457	0.117336	-0.151895	0.618079	Not_Significant	None	-1.2592	0.0317956	-0.148094	0.73793	Only_Thaps_Significant	None	AtLeastSignificant	NoRegulation
Q9H093	ENSG00000163545.8	NUAK2	protein_coding	-0.765468	0.121569	0.238841	0.308427	Not_Significant	None	-1.25701	0.0331544	-0.218995	0.622765	Only_Thaps_Significant	None	AtLeastSignificant	NoRegulation
Q05193	ENSG00000106976.20	DNM1	protein_coding	-0.681896	0.0762412	-0.158031	0.516232	Not_Significant	None	-1.2565	0.00204176	-0.565985	0.0342077	Both_Significant	None	AtLeastSignificant	NoRegulation
Q13470	ENSG00000174292.12	TNK1	protein_coding	-0.679427	0.157788	-0.250592	0.3898	Not_Significant	None	-1.2556	0.0189687	-0.362719	0.351423	Only_Thaps_Significant	None	AtLeastSignificant	NoRegulation
Q2Y0W8	ENSG00000050438.16	SLC4A8	protein_coding	0.16818	0.664754	0.316473	0.119486	Not_Significant	None	-1.25539	0.00238658	-0.499637	0.0305748	Both_Significant	None	AtLeastSignificant	NoRegulation
P12644	ENSG00000125378.15	BMP4	protein_coding	-0.00195163	0.996291	0.0298844	0.896067	Not_Significant	None	-1.25391	0.00554188	-1.21088	2.64814e-06	Both_Significant	Only_Tm_Down	AtLeastSignificant	AtLeastRegulatedInOne
O15547	ENSG00000099957.16	P2RX6	protein_coding	-0.347525	0.48744	0.205726	0.475532	Not_Significant	None	-1.25373	0.0259375	-0.424734	0.214411	Only_Thaps_Significant	None	AtLeastSignificant	NoRegulation
Q9ULW5	ENSG00000167964.12	RAB26	protein_coding	-0.886586	0.0543302	-0.295449	0.268998	Not_Significant	None	-1.25315	0.0134288	-0.499167	0.124242	Only_Thaps_Significant	None	AtLeastSignificant	NoRegulation
Q9UKB5	ENSG00000196581.10	AJAP1	protein_coding	-0.697071	0.160621	-0.88784	0.00323736	Only_TM_Significant	Only_TM_Down	-1.25311	0.0257449	-0.240474	0.580344	Only_Thaps_Significant	None	AtLeastSignificant	AtLeastRegulatedInOne
Q9H6B9	ENSG00000105131.7	EPHX3	protein_coding	-0.93079	0.065207	0.26914	0.377633	Not_Significant	None	-1.25231	0.0359675	-0.216884	0.589849	Only_Thaps_Significant	None	AtLeastSignificant	NoRegulation
Q9UKA8	ENSG00000117602.11	RCAN3	protein_coding	-0.104488	0.78805	0.0803193	0.7297	Not_Significant	None	-1.25124	0.00232067	-0.918725	0.000198242	Both_Significant	Only_Tm_Down	AtLeastSignificant	AtLeastRegulatedInOne
P61236	ENSG00000090238.11	YPEL3	protein_coding	-0.873564	0.0813775	-0.139176	0.647807	Not_Significant	None	-1.25083	0.0335772	-1.07506	0.00946166	Both_Significant	Only_Tm_Down	AtLeastSignificant	AtLeastRegulatedInOne
O75815	ENSG00000137936.16	BCAR3	protein_coding	-0.094073	0.840503	-0.0790742	0.774303	Not_Significant	None	-1.25064	0.0138834	-0.667125	0.0385801	Both_Significant	None	AtLeastSignificant	NoRegulation
P54762	ENSG00000154928.16	EPHB1	protein_coding	-0.845189	0.0765253	-0.050929	0.862341	Not_Significant	None	-1.25038	0.0184505	0.687569	0.0784408	Only_Thaps_Significant	None	AtLeastSignificant	NoRegulation
O95785	ENSG00000011451.17	WIZ	protein_coding	-0.740904	0.0969276	-0.0476623	0.868795	Not_Significant	None	-1.24998	0.0101206	-0.00932258	0.979309	Only_Thaps_Significant	None	AtLeastSignificant	NoRegulation
Q6NZ36	ENSG00000162585.16	FAAP20	protein_coding	-1.11106	0.0142429	-0.0980063	0.734131	Only_Thaps_Significant	Only_Thaps_Down	-1.24992	0.0122198	-0.13792	0.704437	Only_Thaps_Significant	None	AtLeastSignificant	AtLeastRegulatedInOne
Q86TE4	ENSG00000187398.11	LUZP2	protein_coding	-0.818626	0.0525791	-0.0504411	0.840825	Not_Significant	None	-1.24983	0.0058689	-0.358631	0.192804	Only_Thaps_Significant	None	AtLeastSignificant	NoRegulation
NA	ENSG00000168772.10	CXXC4	protein_coding					NA	NA	-1.24932	0.0160678	-1.21681	0.00573923	Both_Significant	Only_Tm_Down	AtLeastSignificant	AtLeastRegulatedInOne
Q9Y2G9	ENSG00000064932.15	SBNO2	protein_coding	-0.932058	0.0295538	-0.178892	0.50017	Only_Thaps_Significant	None	-1.24916	0.00706232	0.0665091	0.853032	Only_Thaps_Significant	None	AtLeastSignificant	NoRegulation
Q5VX71	ENSG00000143502.14	SUSD4	protein_coding	-0.680607	0.180751	-0.662476	0.0290704	Only_TM_Significant	Only_TM_Down	-1.24881	0.0354073	-1.03951	0.012503	Both_Significant	Only_Tm_Down	AtLeastSignificant	AtLeastRegulatedInOne
Q8N2G6	ENSG00000165424.6	ZCCHC24	protein_coding	-0.67182	0.186027	-0.158115	0.604674	Not_Significant	None	-1.2488	0.0334733	-1.20901	0.0036915	Both_Significant	Only_Tm_Down	AtLeastSignificant	AtLeastRegulatedInOne
O75385	ENSG00000177169.9	ULK1	protein_coding	-1.1869	0.00283224	-0.028971	0.921131	Only_Thaps_Significant	Only_Thaps_Down	-1.24864	0.00327162	-0.060132	0.874094	Only_Thaps_Significant	None	AtLeastSignificant	AtLeastRegulatedInOne
O75781	ENSG00000099864.17	PALM	protein_coding	-1.04167	0.0110833	-0.685886	0.0157138	Both_Significant	Both_Down	-1.24848	0.0270972	-1.2992	0.00338195	Both_Significant	Only_Tm_Down	AtLeastSignificant	AtLeastRegulatedInOne
Q9ULL4	ENSG00000198753.11	PLXNB3	protein_coding	-0.761351	0.069734	0.349278	0.211189	Not_Significant	None	-1.24734	0.00579052	-0.151328	0.652594	Only_Thaps_Significant	None	AtLeastSignificant	NoRegulation
NA	ENSG00000268041.2	CTD-2575K13.6	protein_coding	-0.83677	0.0983079	-0.253223	0.405012	Not_Significant	None	-1.2473	0.0395269	-0.282023	0.516836	Only_Thaps_Significant	None	AtLeastSignificant	NoRegulation
P29459	ENSG00000168811.6	IL12A	protein_coding	-0.531731	0.290737	-0.270342	0.337056	Not_Significant	None	-1.24682	0.0294169	-0.24796	0.428177	Only_Thaps_Significant	None	AtLeastSignificant	NoRegulation
Q92614	ENSG00000196535.15	MYO18A	protein_coding	-0.00679576	0.98631	0.366046	0.0963752	Not_Significant	None	-1.24613	0.00307723	-0.527814	0.0621756	Only_Thaps_Significant	None	AtLeastSignificant	NoRegulation
Q8NFN8	ENSG00000175697.10	GPR156	protein_coding	-0.355639	0.444812	-0.0722269	0.789971	Not_Significant	None	-1.24605	0.0142279	-1.10706	0.000469596	Both_Significant	Only_Tm_Down	AtLeastSignificant	AtLeastRegulatedInOne
P11086	ENSG00000141744.3	PNMT	protein_coding	-0.659647	0.185177	-0.215103	0.481873	Not_Significant	None	-1.24553	0.0375276	-0.390451	0.349154	Only_Thaps_Significant	None	AtLeastSignificant	NoRegulation
Q7L0Q8	ENSG00000116574.5	RHOU	protein_coding	-0.20223	0.699561	-0.251623	0.409785	Not_Significant	None	-1.24503	0.0339692	-1.20308	0.00370322	Both_Significant	Only_Tm_Down	AtLeastSignificant	AtLeastRegulatedInOne
O95864	ENSG00000134824.13	FADS2	protein_coding	-1.29454	0.00101676	-0.0424083	0.886132	Only_Thaps_Significant	Only_Thaps_Down	-1.24489	0.00310035	-0.588111	0.08705	Only_Thaps_Significant	None	AtLeastSignificant	AtLeastRegulatedInOne
Q96IF1	ENSG00000129474.15	AJUBA	protein_coding	-0.648777	0.196428	-0.208295	0.491926	Not_Significant	None	-1.24394	0.0351468	-0.0176474	0.967895	Only_Thaps_Significant	None	AtLeastSignificant	NoRegulation
Q8NFZ8	ENSG00000105767.2	CADM4	protein_coding	-0.805767	0.0663742	0.0170877	0.947004	Not_Significant	None	-1.24385	0.00906735	0.208531	0.470826	Only_Thaps_Significant	None	AtLeastSignificant	NoRegulation
Q9NSA3	ENSG00000178585.14	CTNNBIP1	protein_coding	-0.458283	0.248507	0.0164463	0.941386	Not_Significant	None	-1.24384	0.00328732	-0.0090632	0.967603	Only_Thaps_Significant	None	AtLeastSignificant	NoRegulation
P21741	ENSG00000110492.15	MDK	protein_coding	-1.17538	0.00601154	-0.313956	0.268227	Only_Thaps_Significant	Only_Thaps_Down	-1.24246	0.0070917	-0.564986	0.0878408	Only_Thaps_Significant	None	AtLeastSignificant	AtLeastRegulatedInOne
Q13319	ENSG00000171450.5	CDK5R2	protein_coding	-1.25369	0.0121559	-0.355258	0.23597	Only_Thaps_Significant	Only_Thaps_Down	-1.24229	0.0341998	-0.376249	0.38569	Only_Thaps_Significant	None	AtLeastSignificant	AtLeastRegulatedInOne
Q8N111	ENSG00000184524.5	CEND1	protein_coding	-0.873761	0.0762698	-0.0503716	0.859904	Not_Significant	None	-1.24207	0.0257382	-0.440012	0.180646	Only_Thaps_Significant	None	AtLeastSignificant	NoRegulation
Q12891	ENSG00000068001.13	HYAL2	protein_coding	-0.362273	0.337999	-0.0385103	0.858669	Not_Significant	None	-1.24049	0.0019035	-1.17969	9.87993e-09	Both_Significant	Only_Tm_Down	AtLeastSignificant	AtLeastRegulatedInOne
P78524	ENSG00000166444.18	ST5	protein_coding	-0.615947	0.107983	0.00185305	0.993778	Not_Significant	None	-1.24048	0.00222075	-0.825141	0.000328009	Both_Significant	None	AtLeastSignificant	NoRegulation
NA	ENSG00000135253.13	KCP	protein_coding	-1.15849	0.016767	-0.737937	0.0149799	Both_Significant	Both_Down	-1.23979	0.0376461	-1.03346	0.0127805	Both_Significant	Only_Tm_Down	AtLeastSignificant	AtLeastRegulatedInOne
Q9Y2I9	ENSG00000111490.12	TBC1D30	protein_coding	-0.443851	0.365234	-0.460652	0.118061	Not_Significant	None	-1.23957	0.0224239	-0.990788	0.0050814	Both_Significant	Only_Tm_Down	AtLeastSignificant	AtLeastRegulatedInOne
Q6UY14	ENSG00000143382.14	ADAMTSL4	protein_coding	-0.945555	0.034484	0.23784	0.41802	Only_Thaps_Significant	Only_Thaps_Down	-1.23794	0.0107546	-0.00613488	0.985653	Only_Thaps_Significant	None	AtLeastSignificant	AtLeastRegulatedInOne
P63267	ENSG00000163017.13	ACTG2	protein_coding	-1.02788	0.0315215	-0.0901618	0.75422	Only_Thaps_Significant	Only_Thaps_Down	-1.23783	0.0371645	0.0409405	0.928213	Only_Thaps_Significant	None	AtLeastSignificant	AtLeastRegulatedInOne
NA	ENSG00000284299.1	RP11-434N15.2	protein_coding	-0.803563	0.0852197	-0.541937	0.0684092	Not_Significant	None	-1.23711	0.0346376	0.315391	0.456754	Only_Thaps_Significant	None	AtLeastSignificant	NoRegulation
Q7Z7A3	ENSG00000142544.6	CTU1	protein_coding	-1.265	0.00889454	-0.222872	0.465171	Only_Thaps_Significant	Only_Thaps_Down	-1.237	0.0261746	0.119915	0.776479	Only_Thaps_Significant	None	AtLeastSignificant	AtLeastRegulatedInOne
Q99687	ENSG00000105419.17	MEIS3	protein_coding	-1.2095	0.0015292	-0.226298	0.378172	Only_Thaps_Significant	Only_Thaps_Down	-1.23604	0.00222639	-0.318128	0.267353	Only_Thaps_Significant	None	AtLeastSignificant	AtLeastRegulatedInOne
Q9H4I3	ENSG00000170638.9	TRABD	protein_coding	-0.761577	0.0713927	-0.0647855	0.787778	Not_Significant	None	-1.23571	0.00665317	-0.292297	0.349951	Only_Thaps_Significant	None	AtLeastSignificant	NoRegulation
O00515	ENSG00000159166.13	LAD1	protein_coding	-0.827084	0.0995875	-0.363707	0.233132	Not_Significant	None	-1.23542	0.0366552	-0.736043	0.0905176	Only_Thaps_Significant	None	AtLeastSignificant	NoRegulation
Q96BF6	ENSG00000148411.7	NACC2	protein_coding	-0.484243	0.338883	0.0701669	0.815864	Not_Significant	None	-1.23343	0.0305153	-0.427138	0.283078	Only_Thaps_Significant	None	AtLeastSignificant	NoRegulation
Q9NQC1	ENSG00000043143.20	JADE2	protein_coding	0.105557	0.833748	0.256664	0.381034	Not_Significant	None	-1.23343	0.02527	-0.634455	0.0855251	Only_Thaps_Significant	None	AtLeastSignificant	NoRegulation
Q96JE9	ENSG00000171533.11	MAP6	protein_coding	-1.42388	0.00166531	-0.816568	0.00715131	Both_Significant	Both_Down	-1.23239	0.0413185	-0.609239	0.164638	Only_Thaps_Significant	None	AtLeastSignificant	AtLeastRegulatedInOne
P28356	ENSG00000128709.12	HOXD9	protein_coding	-1.23645	0.00246501	-0.301182	0.212147	Only_Thaps_Significant	Only_Thaps_Down	-1.23147	0.00464548	-0.627541	0.0311697	Both_Significant	None	AtLeastSignificant	AtLeastRegulatedInOne
Q16676	ENSG00000251493.4	FOXD1	protein_coding	-1.00078	0.0322712	-0.216798	0.465126	Only_Thaps_Significant	Only_Thaps_Down	-1.22936	0.0368189	-0.206882	0.639627	Only_Thaps_Significant	None	AtLeastSignificant	AtLeastRegulatedInOne
Q8IVL1	ENSG00000166833.19	NAV2	protein_coding	-0.300296	0.562143	-0.159922	0.600656	Not_Significant	None	-1.22902	0.0349047	0.103467	0.811359	Only_Thaps_Significant	None	AtLeastSignificant	NoRegulation
P10721	ENSG00000157404.15	KIT	protein_coding	-0.264485	0.605273	0.0243208	0.935757	Not_Significant	None	-1.22889	0.0293176	-0.841962	0.0606223	Only_Thaps_Significant	None	AtLeastSignificant	NoRegulation
O60602	ENSG00000187554.11	TLR5	protein_coding	-0.303134	0.554127	-0.243899	0.417187	Not_Significant	None	-1.22877	0.0321367	-1.18222	0.00780365	Both_Significant	Only_Tm_Down	AtLeastSignificant	AtLeastRegulatedInOne
O95863	ENSG00000124216.3	SNAI1	protein_coding	-0.180663	0.667971	0.537588	0.0293351	Only_TM_Significant	Only_TM_Up	-1.22868	0.00629603	-1.09397	0.00046818	Both_Significant	Only_Tm_Down	AtLeastSignificant	AtLeastRegulatedInOne
Q9Y330	ENSG00000204366.3	ZBTB12	protein_coding	-0.139835	0.767123	0.128337	0.624233	Not_Significant	None	-1.22772	0.0184666	-0.385076	0.204378	Only_Thaps_Significant	None	AtLeastSignificant	NoRegulation
Q9Y5H7	ENSG00000204965.8	PCDHA5	protein_coding	-0.918048	0.0660591	-0.450239	0.138903	Not_Significant	None	-1.22753	0.0369484	-1.36396	0.000830587	Both_Significant	Only_Tm_Down	AtLeastSignificant	AtLeastRegulatedInOne
P15941	ENSG00000185499.16	MUC1	protein_coding	-0.910534	0.0598108	-0.165664	0.580293	Not_Significant	None	-1.22743	0.02278	-0.686567	0.0474206	Both_Significant	None	AtLeastSignificant	NoRegulation
P29317	ENSG00000142627.12	EPHA2	protein_coding	-0.722929	0.150453	-0.0643626	0.83132	Not_Significant	None	-1.22655	0.0384604	-0.0537502	0.903234	Only_Thaps_Significant	None	AtLeastSignificant	NoRegulation
Q9H479	ENSG00000167363.13	FN3K	protein_coding	-0.851843	0.0660537	-0.0312937	0.904033	Not_Significant	None	-1.22616	0.0161159	-0.605709	0.0525353	Only_Thaps_Significant	None	AtLeastSignificant	NoRegulation
Q7RTY0	ENSG00000174327.6	SLC16A13	protein_coding	-0.968278	0.0390352	-0.098274	0.742179	Only_Thaps_Significant	Only_Thaps_Down	-1.22496	0.018107	-0.671884	0.0550428	Only_Thaps_Significant	None	AtLeastSignificant	AtLeastRegulatedInOne
Q6ZV29	ENSG00000130653.15	PNPLA7	protein_coding	-0.692447	0.163489	-0.455574	0.128856	Not_Significant	None	-1.22358	0.0396894	-1.1171	0.0104382	Both_Significant	Only_Tm_Down	AtLeastSignificant	AtLeastRegulatedInOne
P84022	ENSG00000166949.15	SMAD3	protein_coding	-0.434355	0.381287	0.0747818	0.803667	Not_Significant	None	-1.22268	0.0268222	-0.107019	0.77761	Only_Thaps_Significant	None	AtLeastSignificant	NoRegulation
Q5SQQ9	ENSG00000148704.12	VAX1	protein_coding	-0.470543	0.270627	-0.0832215	0.737847	Not_Significant	None	-1.22199	0.0080816	-0.974991	0.000414618	Both_Significant	Only_Tm_Down	AtLeastSignificant	AtLeastRegulatedInOne
Q0D2I5	ENSG00000010295.19	IFFO1	protein_coding	-0.5671	0.165605	-0.196515	0.450473	Not_Significant	None	-1.22192	0.00515397	-0.935235	0.000214943	Both_Significant	Only_Tm_Down	AtLeastSignificant	AtLeastRegulatedInOne
Q14774	ENSG00000136630.12	HLX	protein_coding	-0.722482	0.1413	-0.0353304	0.907822	Not_Significant	None	-1.22172	0.0268244	-0.0761463	0.848619	Only_Thaps_Significant	None	AtLeastSignificant	NoRegulation
P31939	ENSG00000138363.14	ATIC	protein_coding	-0.719078	0.117873	-0.126202	0.66746	Not_Significant	None	-1.22058	0.0154967	-0.0840696	0.813256	Only_Thaps_Significant	None	AtLeastSignificant	NoRegulation
Q96PE1	ENSG00000020181.17	ADGRA2	protein_coding	-0.953719	0.0177327	0.0188254	0.944383	Only_Thaps_Significant	Only_Thaps_Down	-1.22049	0.00461432	-0.251826	0.398958	Only_Thaps_Significant	None	AtLeastSignificant	AtLeastRegulatedInOne
P56696	ENSG00000117013.14	KCNQ4	protein_coding	-0.805737	0.0413376	-0.561695	0.0422146	Both_Significant	Only_Tm_Down	-1.21997	0.0192605	-0.943539	0.0351799	Both_Significant	Only_Tm_Down	AtLeastSignificant	AtLeastRegulatedInOne
Q8N441	ENSG00000127418.14	FGFRL1	protein_coding	-0.75722	0.0770067	0.129701	0.603959	Not_Significant	None	-1.21993	0.00835841	-0.382979	0.173351	Only_Thaps_Significant	None	AtLeastSignificant	NoRegulation
Q13077	ENSG00000056558.10	TRAF1	protein_coding	-1.13857	0.0192119	-0.189178	0.52722	Only_Thaps_Significant	Only_Thaps_Down	-1.21854	0.0386716	-0.181932	0.685763	Only_Thaps_Significant	None	AtLeastSignificant	AtLeastRegulatedInOne
Q86YC3	ENSG00000174004.5	NRROS	protein_coding	-0.906952	0.0676075	-0.291334	0.300915	Not_Significant	None	-1.21823	0.0304957	-0.577505	0.12915	Only_Thaps_Significant	None	AtLeastSignificant	NoRegulation
Q5T4W7	ENSG00000117407.16	ARTN	protein_coding	-0.991259	0.0463306	0.0155759	0.959155	Only_Thaps_Significant	Only_Thaps_Down	-1.21785	0.0316597	-0.0433909	0.907322	Only_Thaps_Significant	None	AtLeastSignificant	AtLeastRegulatedInOne
Q6W4X9	ENSG00000184956.15	MUC6	protein_coding	-0.811626	0.0962334	-0.385822	0.190873	Not_Significant	None	-1.21769	0.0401247	-0.394497	0.379251	Only_Thaps_Significant	None	AtLeastSignificant	NoRegulation
Q9UQ05	ENSG00000089558.8	KCNH4	protein_coding	-1.08124	0.0248477	-0.715927	0.0168368	Both_Significant	Both_Down	-1.21726	0.0443573	-1.33239	0.00188189	Both_Significant	Only_Tm_Down	AtLeastSignificant	AtLeastRegulatedInOne
P41970	ENSG00000111145.7	ELK3	protein_coding	-0.379805	0.42109	0.00195767	0.994425	Not_Significant	None	-1.21725	0.0185944	0.321328	0.350949	Only_Thaps_Significant	None	AtLeastSignificant	NoRegulation
P52566	ENSG00000111348.8	ARHGDIB	protein_coding	-0.75642	0.102166	-0.368472	0.185886	Not_Significant	None	-1.21688	0.0166943	-0.35235	0.360471	Only_Thaps_Significant	None	AtLeastSignificant	NoRegulation
Q03169	ENSG00000185215.8	TNFAIP2	protein_coding	-0.95398	0.0376042	-0.279853	0.281661	Only_Thaps_Significant	Only_Thaps_Down	-1.21666	0.0156465	-0.0502479	0.882639	Only_Thaps_Significant	None	AtLeastSignificant	AtLeastRegulatedInOne
Q9P2U7	ENSG00000104888.9	SLC17A7	protein_coding					NA	NA	-1.21496	0.00712709	-0.977311	0.0232193	Both_Significant	Only_Tm_Down	AtLeastSignificant	AtLeastRegulatedInOne
Q96A84	ENSG00000186998.15	EMID1	protein_coding	-1.08623	0.010583	-0.693666	0.0175564	Both_Significant	Both_Down	-1.21462	0.0365071	-1.19689	0.00686696	Both_Significant	Only_Tm_Down	AtLeastSignificant	AtLeastRegulatedInOne
P07332	ENSG00000182511.11	FES	protein_coding	-0.947801	0.0492545	0.4393	0.143343	Only_Thaps_Significant	Only_Thaps_Down	-1.21425	0.0238717	-0.544805	0.105985	Only_Thaps_Significant	None	AtLeastSignificant	AtLeastRegulatedInOne
Q5TZA2	ENSG00000058453.16	CROCC	protein_coding	-0.900639	0.0279593	-0.214344	0.354407	Only_Thaps_Significant	None	-1.21385	0.00547108	-0.533363	0.0572515	Only_Thaps_Significant	None	AtLeastSignificant	NoRegulation
Q9BXJ5	ENSG00000145861.7	C1QTNF2	protein_coding	0.145402	0.739244	0.449274	0.0773603	Not_Significant	None	-1.2136	0.0109338	-1.30929	3.53207e-05	Both_Significant	Only_Tm_Down	AtLeastSignificant	AtLeastRegulatedInOne
P30049	ENSG00000099624.7	ATP5D	protein_coding	-0.963677	0.0448502	-0.0471663	0.872888	Only_Thaps_Significant	Only_Thaps_Down	-1.21294	0.0245875	-0.193857	0.614301	Only_Thaps_Significant	None	AtLeastSignificant	AtLeastRegulatedInOne
Q9BWW4	ENSG00000157216.15	SSBP3	protein_coding	-0.509487	0.18752	0.0278456	0.905381	Not_Significant	None	-1.21199	0.0031507	-0.569342	0.019285	Both_Significant	None	AtLeastSignificant	NoRegulation
P84550	ENSG00000188779.10	SKOR1	protein_coding	-0.571395	0.225332	-0.259335	0.380705	Not_Significant	None	-1.21093	0.030184	-0.600304	0.183378	Only_Thaps_Significant	None	AtLeastSignificant	NoRegulation
O60663	ENSG00000136944.17	LMX1B	protein_coding	-0.72615	0.131429	-0.0203277	0.941655	Not_Significant	None	-1.21084	0.023644	-0.855407	0.010098	Both_Significant	None	AtLeastSignificant	NoRegulation
Q6J9G0	ENSG00000060140.8	STYK1	protein_coding	-0.941382	0.0555086	-0.189205	0.535289	Not_Significant	None	-1.21069	0.0431587	0.0772257	0.85267	Only_Thaps_Significant	None	AtLeastSignificant	NoRegulation
Q8WWZ3	ENSG00000186197.13	EDARADD	protein_coding	-1.20387	0.0148074	-0.640897	0.0319313	Both_Significant	Both_Down	-1.21035	0.0378248	-1.04929	0.006004	Both_Significant	Only_Tm_Down	AtLeastSignificant	AtLeastRegulatedInOne
Q9NS15	ENSG00000168056.15	LTBP3	protein_coding	-1.04314	0.0139944	0.0422797	0.888643	Only_Thaps_Significant	Only_Thaps_Down	-1.21006	0.00845142	-0.120536	0.754558	Only_Thaps_Significant	None	AtLeastSignificant	AtLeastRegulatedInOne
Q16553	ENSG00000160932.10	LY6E	protein_coding	-1.07801	0.0039276	-0.0909023	0.716375	Only_Thaps_Significant	Only_Thaps_Down	-1.21	0.00227901	-0.45591	0.0659045	Only_Thaps_Significant	None	AtLeastSignificant	AtLeastRegulatedInOne
P57087	ENSG00000154721.14	JAM2	protein_coding	-1.07398	0.0157247	-0.45604	0.101495	Only_Thaps_Significant	Only_Thaps_Down	-1.20953	0.0118536	-0.401734	0.216232	Only_Thaps_Significant	None	AtLeastSignificant	AtLeastRegulatedInOne
Q8TEJ3	ENSG00000172985.10	SH3RF3	protein_coding	-1.34812	0.00198897	-0.424444	0.139521	Only_Thaps_Significant	Only_Thaps_Down	-1.20862	0.0103369	0.302067	0.410876	Only_Thaps_Significant	None	AtLeastSignificant	AtLeastRegulatedInOne
Q8NFT2	ENSG00000157214.13	STEAP2	protein_coding	-0.746917	0.139345	-0.416854	0.171295	Not_Significant	None	-1.20828	0.0407371	-1.14105	0.0069488	Both_Significant	Only_Tm_Down	AtLeastSignificant	AtLeastRegulatedInOne
Q9NRR1	ENSG00000170891.10	CYTL1	protein_coding	-0.950028	0.0482042	-0.271406	0.351714	Only_Thaps_Significant	Only_Thaps_Down	-1.20778	0.0247199	-0.655269	0.0666409	Only_Thaps_Significant	None	AtLeastSignificant	AtLeastRegulatedInOne
Q6PEY2	ENSG00000152086.8	TUBA3E	protein_coding	-1.07052	0.0198836	-0.217603	0.475615	Only_Thaps_Significant	Only_Thaps_Down	-1.20596	0.045718	-0.352213	0.37923	Only_Thaps_Significant	None	AtLeastSignificant	AtLeastRegulatedInOne
Q6ZMH5	ENSG00000139540.11	SLC39A5	protein_coding	-0.590204	0.245977	-0.267754	0.358467	Not_Significant	None	-1.20506	0.0386089	-0.321675	0.393681	Only_Thaps_Significant	None	AtLeastSignificant	NoRegulation
Q13542	ENSG00000148730.6	EIF4EBP2	protein_coding	-0.379871	0.321806	0.0453147	0.826969	Not_Significant	None	-1.20498	0.00306582	-0.730935	0.000596654	Both_Significant	None	AtLeastSignificant	NoRegulation
Q9BYX2	ENSG00000095383.19	TBC1D2	protein_coding	-0.874747	0.072476	-0.413963	0.153899	Not_Significant	None	-1.20437	0.0281937	0.0737674	0.845292	Only_Thaps_Significant	None	AtLeastSignificant	NoRegulation
P17600	ENSG00000008056.13	SYN1	protein_coding	-1.03871	0.038006	-0.213549	0.484136	Only_Thaps_Significant	Only_Thaps_Down	-1.20345	0.0362418	-0.522351	0.179398	Only_Thaps_Significant	None	AtLeastSignificant	AtLeastRegulatedInOne
O14682	ENSG00000171617.13	ENC1	protein_coding	-0.000830972	0.998726	0.290106	0.336944	Not_Significant	None	-1.20323	0.036865	-0.163608	0.67829	Only_Thaps_Significant	None	AtLeastSignificant	NoRegulation
Q9H3D4	ENSG00000073282.12	TP63	protein_coding	-0.535313	0.263496	0.00489316	0.986053	Not_Significant	None	-1.20261	0.0238679	-0.463456	0.120104	Only_Thaps_Significant	None	AtLeastSignificant	NoRegulation
Q9H257	ENSG00000187796.13	CARD9	protein_coding	-1.2758	0.00494974	-0.193399	0.467681	Only_Thaps_Significant	Only_Thaps_Down	-1.20157	0.0156137	0.0690651	0.845455	Only_Thaps_Significant	None	AtLeastSignificant	AtLeastRegulatedInOne
Q9BYC2	ENSG00000198754.5	OXCT2	protein_coding	-0.690939	0.174025	0.0991268	0.744967	Not_Significant	None	-1.20124	0.0431828	-0.303034	0.457994	Only_Thaps_Significant	None	AtLeastSignificant	NoRegulation
Q6ZMJ2	ENSG00000168079.16	SCARA5	protein_coding	-0.877393	0.0786779	-0.3517	0.248814	Not_Significant	None	-1.20061	0.0420029	-1.14198	0.00679653	Both_Significant	Only_Tm_Down	AtLeastSignificant	AtLeastRegulatedInOne
Q9NTG1	ENSG00000130943.6	PKDREJ	protein_coding	-0.829484	0.0999212	-0.522205	0.0841963	Not_Significant	None	-1.20022	0.0416391	-1.0963	0.00646001	Both_Significant	Only_Tm_Down	AtLeastSignificant	AtLeastRegulatedInOne
Q9H3T2	ENSG00000143434.15	SEMA6C	protein_coding	-0.695266	0.169849	-0.270997	0.373329	Not_Significant	None	-1.19977	0.039134	-1.00724	0.0141555	Both_Significant	Only_Tm_Down	AtLeastSignificant	AtLeastRegulatedInOne
O15533	ENSG00000231925.11	TAPBP	protein_coding	-0.925881	0.0184414	-0.138469	0.606846	Only_Thaps_Significant	None	-1.19892	0.00426514	-0.1424	0.665031	Only_Thaps_Significant	None	AtLeastSignificant	NoRegulation
Q5EBL2	ENSG00000197483.9	ZNF628	protein_coding	-0.879522	0.0762756	0.0807468	0.791609	Not_Significant	None	-1.19794	0.0350063	0.0248338	0.953984	Only_Thaps_Significant	None	AtLeastSignificant	NoRegulation
P11217	ENSG00000068976.13	PYGM	protein_coding	-1.33024	0.00553703	0.221278	0.394916	Only_Thaps_Significant	Only_Thaps_Down	-1.19674	0.0241179	-0.569595	0.0860989	Only_Thaps_Significant	None	AtLeastSignificant	AtLeastRegulatedInOne
P60033	ENSG00000110651.11	CD81	protein_coding	-1.06943	0.009481	-0.0726165	0.795627	Only_Thaps_Significant	Only_Thaps_Down	-1.19574	0.00705671	-0.363811	0.251968	Only_Thaps_Significant	None	AtLeastSignificant	AtLeastRegulatedInOne
Q8IUC6	ENSG00000127666.9	TICAM1	protein_coding	-0.910341	0.0680791	-0.0772677	0.798442	Not_Significant	None	-1.19529	0.0404537	-0.146569	0.736725	Only_Thaps_Significant	None	AtLeastSignificant	NoRegulation
O43493	ENSG00000152291.13	TGOLN2	protein_coding	-0.310978	0.492523	-0.0163595	0.952146	Not_Significant	None	-1.19485	0.015089	-0.535154	0.0793979	Only_Thaps_Significant	None	AtLeastSignificant	NoRegulation
Q9BYT9	ENSG00000134343.12	ANO3	protein_coding	-0.324714	0.505831	0.0521486	0.856691	Not_Significant	None	-1.19469	0.0264388	-0.235747	0.564918	Only_Thaps_Significant	None	AtLeastSignificant	NoRegulation
Q05586	ENSG00000176884.14	GRIN1	protein_coding	-0.841479	0.00860043	-0.555767	0.0326272	Both_Significant	Only_Tm_Down	-1.19433	0.0097531	-1.07777	0.014248	Both_Significant	Only_Tm_Down	AtLeastSignificant	AtLeastRegulatedInOne
Q9HBA0	ENSG00000111199.10	TRPV4	protein_coding	-0.510322	0.257571	0.143367	0.592204	Not_Significant	None	-1.19337	0.0143709	-0.65393	0.0375175	Both_Significant	None	AtLeastSignificant	NoRegulation
Q562E7	ENSG00000167716.18	WDR81	protein_coding	-0.936617	0.0155617	-0.0783733	0.704663	Only_Thaps_Significant	None	-1.19327	0.0037951	-0.45804	0.0754842	Only_Thaps_Significant	None	AtLeastSignificant	NoRegulation
NA	ENSG00000185761.10	ADAMTSL5	protein_coding	-0.952991	0.0388138	-0.465608	0.0934038	Only_Thaps_Significant	Only_Thaps_Down	-1.19318	0.0185096	-0.199658	0.569214	Only_Thaps_Significant	None	AtLeastSignificant	AtLeastRegulatedInOne
Q8NC26	ENSG00000178150.9	ZNF114	protein_coding	-0.762759	0.120517	-0.602752	0.041689	Only_TM_Significant	Only_TM_Down	-1.19288	0.0473229	-1.40049	0.00114928	Both_Significant	Only_Tm_Down	AtLeastSignificant	AtLeastRegulatedInOne
Q8IV04	ENSG00000175463.11	TBC1D10C	protein_coding	-1.00038	0.0448234	-0.344297	0.257081	Only_Thaps_Significant	Only_Thaps_Down	-1.19263	0.0419117	-0.572343	0.156772	Only_Thaps_Significant	None	AtLeastSignificant	AtLeastRegulatedInOne
Q9BQS6	ENSG00000260325.1	HSPB9	protein_coding	-0.703212	0.167554	-0.0815211	0.782451	Not_Significant	None	-1.1925	0.0427343	-0.47219	0.210719	Only_Thaps_Significant	None	AtLeastSignificant	NoRegulation
Q6UY11	ENSG00000171462.14	DLK2	protein_coding	-1.27791	0.00732555	-0.302347	0.311694	Only_Thaps_Significant	Only_Thaps_Down	-1.19237	0.0259665	-0.219156	0.559086	Only_Thaps_Significant	None	AtLeastSignificant	AtLeastRegulatedInOne
Q6ZTW0	ENSG00000141933.9	TPGS1	protein_coding	-1.09132	0.0265283	-0.0608652	0.841653	Only_Thaps_Significant	Only_Thaps_Down	-1.19208	0.0369092	-0.18924	0.66184	Only_Thaps_Significant	None	AtLeastSignificant	AtLeastRegulatedInOne
Q5VSG8	ENSG00000185090.14	MANEAL	protein_coding	-0.474363	0.22553	-0.0398161	0.852607	Not_Significant	None	-1.19182	0.00419468	-1.21345	5.47092e-09	Both_Significant	Only_Tm_Down	AtLeastSignificant	AtLeastRegulatedInOne
P50443	ENSG00000155850.7	SLC26A2	protein_coding	-0.0109821	0.982138	0.288303	0.318766	Not_Significant	None	-1.19181	0.0258985	-0.804765	0.0356101	Both_Significant	None	AtLeastSignificant	NoRegulation
O15540	ENSG00000164434.11	FABP7	protein_coding	-0.469609	0.345651	-0.289922	0.329803	Not_Significant	None	-1.19178	0.0316969	-0.874515	0.0216216	Both_Significant	None	AtLeastSignificant	NoRegulation
Q9ULG3	ENSG00000114656.10	KIAA1257	protein_coding	-0.413638	0.388497	-0.39314	0.176515	Not_Significant	None	-1.19165	0.0265277	-0.930047	0.0385391	Both_Significant	Only_Tm_Down	AtLeastSignificant	AtLeastRegulatedInOne
A5YM72	ENSG00000172508.10	CARNS1	protein_coding	-1.35214	0.00412963	-0.512638	0.0791907	Only_Thaps_Significant	Only_Thaps_Down	-1.19143	0.0228734	-0.481074	0.160913	Only_Thaps_Significant	None	AtLeastSignificant	AtLeastRegulatedInOne
P78414	ENSG00000170549.3	IRX1	protein_coding	0.000501789	0.999065	0.261811	0.270237	Not_Significant	None	-1.19135	0.00983342	-0.626494	0.0198329	Both_Significant	None	AtLeastSignificant	NoRegulation
Q9NRZ7	ENSG00000160216.18	AGPAT3	protein_coding	-0.659071	0.110907	-0.0356495	0.882749	Not_Significant	None	-1.18992	0.00734166	-0.391192	0.147375	Only_Thaps_Significant	None	AtLeastSignificant	NoRegulation
A8MYP8	ENSG00000177989.13	ODF3B	protein_coding	-1.14274	0.0156994	-0.427594	0.148551	Only_Thaps_Significant	Only_Thaps_Down	-1.18899	0.0235746	-0.0810712	0.823406	Only_Thaps_Significant	None	AtLeastSignificant	AtLeastRegulatedInOne
Q09327	ENSG00000128268.11	MGAT3	protein_coding	-0.773649	0.0312778	-0.635148	0.0171633	Both_Significant	Only_Tm_Down	-1.18839	0.0133274	-1.36622	0.00153962	Both_Significant	Only_Tm_Down	AtLeastSignificant	AtLeastRegulatedInOne
P21802	ENSG00000066468.22	FGFR2	protein_coding	-0.831959	0.0982494	-0.393107	0.196401	Not_Significant	None	-1.18772	0.0433427	-1.22458	0.00243003	Both_Significant	Only_Tm_Down	AtLeastSignificant	AtLeastRegulatedInOne
Q13224	ENSG00000273079.5	GRIN2B	protein_coding	-0.121203	0.819643	0.0939974	0.758551	Not_Significant	None	-1.18757	0.0468933	-1.07787	0.0119343	Both_Significant	Only_Tm_Down	AtLeastSignificant	AtLeastRegulatedInOne
Q9BZ72	ENSG00000090975.12	PITPNM2	protein_coding	-0.1632	0.744717	0.164133	0.581039	Not_Significant	None	-1.18711	0.0322379	-0.30146	0.433057	Only_Thaps_Significant	None	AtLeastSignificant	NoRegulation
Q01995	ENSG00000149591.16	TAGLN	protein_coding	-0.710364	0.116552	-0.0123058	0.966769	Not_Significant	None	-1.18695	0.016331	-0.298419	0.449979	Only_Thaps_Significant	None	AtLeastSignificant	NoRegulation
O94991	ENSG00000165300.7	SLITRK5	protein_coding	-0.927915	0.060678	-0.572205	0.0594499	Not_Significant	None	-1.1869	0.0452182	-0.859214	0.0428917	Both_Significant	None	AtLeastSignificant	NoRegulation
Q8TBF2	ENSG00000157870.14	FAM213B	protein_coding	-0.389262	0.395438	0.0503462	0.848427	Not_Significant	None	-1.18641	0.0175797	-0.640747	0.0338152	Both_Significant	None	AtLeastSignificant	NoRegulation
Q9NZQ8	ENSG00000070985.13	TRPM5	protein_coding	-0.846927	0.0746171	-0.184842	0.543933	Not_Significant	None	-1.18608	0.0470643	-0.774671	0.0710461	Only_Thaps_Significant	None	AtLeastSignificant	NoRegulation
Q9Y5E1	ENSG00000177839.6	PCDHB9	protein_coding	-0.615118	0.152189	-0.0908782	0.733256	Not_Significant	None	-1.18575	0.0101048	-0.937859	0.00134998	Both_Significant	Only_Tm_Down	AtLeastSignificant	AtLeastRegulatedInOne
Q96S06	ENSG00000103227.18	LMF1	protein_coding	-0.95511	0.0192395	-0.079385	0.760551	Only_Thaps_Significant	Only_Thaps_Down	-1.18556	0.00640136	-0.45624	0.0864784	Only_Thaps_Significant	None	AtLeastSignificant	AtLeastRegulatedInOne
O95490	ENSG00000117114.19	ADGRL2	protein_coding	-0.551327	0.281995	-0.310757	0.308334	Not_Significant	None	-1.18549	0.0438088	-1.15805	0.0059066	Both_Significant	Only_Tm_Down	AtLeastSignificant	AtLeastRegulatedInOne
Q9BV35	ENSG00000125648.14	SLC25A23	protein_coding	-0.838358	0.0361323	-0.0573723	0.810834	Only_Thaps_Significant	None	-1.18532	0.00535606	-0.521231	0.0297371	Both_Significant	None	AtLeastSignificant	NoRegulation
Q9ULD0	ENSG00000197444.9	OGDHL	protein_coding	-0.757311	0.0678637	-0.511175	0.071593	Not_Significant	None	-1.18487	0.0257957	-0.738984	0.10141	Only_Thaps_Significant	None	AtLeastSignificant	NoRegulation
Q9NZ94	ENSG00000196338.12	NLGN3	protein_coding	-0.707287	0.145219	-0.172561	0.567463	Not_Significant	None	-1.18378	0.0458512	-0.844582	0.0537574	Only_Thaps_Significant	None	AtLeastSignificant	NoRegulation
Q9UN75	ENSG00000251664.3	PCDHA12	protein_coding	-0.879887	0.0546769	-0.523433	0.078158	Not_Significant	None	-1.18374	0.0432045	-0.848116	0.0554166	Only_Thaps_Significant	None	AtLeastSignificant	NoRegulation
O75022	ENSG00000204577.11	LILRB3	protein_coding	-0.712407	0.163392	-0.221999	0.440951	Not_Significant	None	-1.18361	0.0469576	-0.385274	0.312953	Only_Thaps_Significant	None	AtLeastSignificant	NoRegulation
Q05655	ENSG00000163932.13	PRKCD	protein_coding	-0.423663	0.266388	-0.155387	0.522078	Not_Significant	None	-1.18321	0.00334616	-0.769073	0.0163364	Both_Significant	None	AtLeastSignificant	NoRegulation
O95069	ENSG00000082482.13	KCNK2	protein_coding	-0.427376	0.402606	-0.428814	0.156057	Not_Significant	None	-1.1832	0.0399503	-1.32685	0.000848428	Both_Significant	Only_Tm_Down	AtLeastSignificant	AtLeastRegulatedInOne
Q8NE01	ENSG00000168763.15	CNNM3	protein_coding	-0.555783	0.19281	0.130882	0.630588	Not_Significant	None	-1.18274	0.0101494	-0.564847	0.0444953	Both_Significant	None	AtLeastSignificant	NoRegulation
Q6ZSI9	ENSG00000182472.8	CAPN12	protein_coding	-0.784036	0.102441	0.0474976	0.875119	Not_Significant	None	-1.1821	0.0269462	-0.319585	0.451662	Only_Thaps_Significant	None	AtLeastSignificant	NoRegulation
Q92859	ENSG00000067141.16	NEO1	protein_coding	-0.791864	0.0983971	-0.335994	0.255906	Not_Significant	None	-1.18188	0.026142	-0.846598	0.0158192	Both_Significant	None	AtLeastSignificant	NoRegulation
Q9Y6U3	ENSG00000006747.14	SCIN	protein_coding	-0.773199	0.125457	-0.345788	0.255873	Not_Significant	None	-1.18179	0.0443821	-1.03183	0.012505	Both_Significant	Only_Tm_Down	AtLeastSignificant	AtLeastRegulatedInOne
Q9Y2H0	ENSG00000080845.17	DLGAP4	protein_coding	-0.841925	0.0930092	-0.148756	0.624555	Not_Significant	None	-1.18066	0.0432339	-0.147217	0.735933	Only_Thaps_Significant	None	AtLeastSignificant	NoRegulation
P57679	ENSG00000072840.12	EVC	protein_coding	-0.869673	0.0455812	-0.415527	0.104866	Only_Thaps_Significant	None	-1.17995	0.0124487	0.132071	0.666304	Only_Thaps_Significant	None	AtLeastSignificant	NoRegulation
Q01151	ENSG00000112149.9	CD83	protein_coding	-0.250382	0.580076	0.392529	0.185463	Not_Significant	None	-1.17954	0.0163423	-1.28709	4.16997e-05	Both_Significant	Only_Tm_Down	AtLeastSignificant	AtLeastRegulatedInOne
O43593	ENSG00000168453.14	HR	protein_coding	-0.83517	0.0419716	0.193834	0.437381	Only_Thaps_Significant	None	-1.17954	0.00738478	-0.457108	0.105367	Only_Thaps_Significant	None	AtLeastSignificant	NoRegulation
Q8WXK3	ENSG00000196372.12	ASB13	protein_coding	-0.501244	0.243674	-0.190517	0.48623	Not_Significant	None	-1.17914	0.0105391	-0.851946	0.00270385	Both_Significant	None	AtLeastSignificant	NoRegulation
P04141	ENSG00000164400.5	CSF2	protein_coding	-0.693826	0.0711051	-0.23405	0.357491	Not_Significant	None	-1.1791	0.0126749	-0.119051	0.782481	Only_Thaps_Significant	None	AtLeastSignificant	NoRegulation
Q15223	ENSG00000110400.10	NECTIN1	protein_coding	-0.789025	0.0966007	0.0258474	0.930578	Not_Significant	None	-1.17876	0.0253627	-0.859955	0.0186205	Both_Significant	None	AtLeastSignificant	NoRegulation
P27338	ENSG00000069535.13	MAOB	protein_coding	-0.752537	0.137588	-0.549517	0.0696363	Not_Significant	None	-1.17873	0.0459993	-1.00496	0.0125841	Both_Significant	Only_Tm_Down	AtLeastSignificant	AtLeastRegulatedInOne
Q9HCN3	ENSG00000129925.10	TMEM8A	protein_coding	-0.619927	0.13923	0.100956	0.682181	Not_Significant	None	-1.17767	0.0090221	-0.376631	0.162156	Only_Thaps_Significant	None	AtLeastSignificant	NoRegulation
P22891	ENSG00000126231.13	PROZ	protein_coding	-1.00936	0.0438396	-0.0773782	0.798816	Only_Thaps_Significant	Only_Thaps_Down	-1.17743	0.0407554	-0.14848	0.67548	Only_Thaps_Significant	None	AtLeastSignificant	AtLeastRegulatedInOne
Q9Y5F0	ENSG00000187372.11	PCDHB13	protein_coding	-0.258457	0.512254	0.00140526	0.99537	Not_Significant	None	-1.17733	0.00479697	-0.956943	9.13467e-05	Both_Significant	Only_Tm_Down	AtLeastSignificant	AtLeastRegulatedInOne
O43448	ENSG00000170049.9	KCNAB3	protein_coding	-0.713279	0.0859537	-0.24337	0.329856	Not_Significant	None	-1.17729	0.00801577	-0.420499	0.116713	Only_Thaps_Significant	None	AtLeastSignificant	NoRegulation
P78369	ENSG00000134873.9	CLDN10	protein_coding	-0.580593	0.259723	-0.364894	0.230355	Not_Significant	None	-1.17656	0.0524753	-0.714552	0.0642225	Not_Significant	None	NoSignificant	NoRegulation
Q96MU8	ENSG00000183762.12	KREMEN1	protein_coding	-0.646059	0.0877237	-0.0435644	0.826548	Not_Significant	None	-1.17648	0.00337526	-0.5439	0.0114322	Both_Significant	None	AtLeastSignificant	NoRegulation
Q96LK8	ENSG00000184361.12	SPATA32	protein_coding	-0.854453	0.0888718	0.294663	0.332712	Not_Significant	None	-1.17561	0.0532543	-0.650895	0.110943	Not_Significant	None	NoSignificant	NoRegulation
O00501	ENSG00000184113.9	CLDN5	protein_coding	-1.12531	0.0237709	0.114142	0.703446	Only_Thaps_Significant	Only_Thaps_Down	-1.17541	0.0381792	-0.745935	0.0488167	Both_Significant	None	AtLeastSignificant	AtLeastRegulatedInOne
Q9Y4I5	ENSG00000132749.10	TESMIN	protein_coding	-0.420316	0.414586	0.0209562	0.94379	Not_Significant	None	-1.17529	0.0458619	-0.731641	0.0603788	Only_Thaps_Significant	None	AtLeastSignificant	NoRegulation
Q96JB6	ENSG00000138131.3	LOXL4	protein_coding	-1.20451	0.00493068	-0.244484	0.314664	Only_Thaps_Significant	Only_Thaps_Down	-1.17473	0.010493	-0.55689	0.01952	Both_Significant	None	AtLeastSignificant	AtLeastRegulatedInOne
A1L4H1	ENSG00000179954.15	SSC5D	protein_coding	-0.817128	0.0951971	-0.121491	0.690871	Not_Significant	None	-1.17458	0.03347	-0.204757	0.620198	Only_Thaps_Significant	None	AtLeastSignificant	NoRegulation
Q13683	ENSG00000135424.15	ITGA7	protein_coding	-0.993719	0.0143222	-0.140538	0.610077	Only_Thaps_Significant	Only_Thaps_Down	-1.17395	0.00671367	-0.327682	0.285642	Only_Thaps_Significant	None	AtLeastSignificant	AtLeastRegulatedInOne
Q9ULI3	ENSG00000173706.12	HEG1	protein_coding	-0.493645	0.268136	0.0678147	0.80874	Not_Significant	None	-1.17385	0.0152335	-0.450397	0.176336	Only_Thaps_Significant	None	AtLeastSignificant	NoRegulation
Q9UGP4	ENSG00000144791.9	LIMD1	protein_coding	-0.599862	0.129179	-0.298523	0.169539	Not_Significant	None	-1.17368	0.00519418	-0.715069	0.00258224	Both_Significant	None	AtLeastSignificant	NoRegulation
P31269	ENSG00000078399.17	HOXA9	protein_coding	-0.746118	0.142459	-0.486796	0.109238	Not_Significant	None	-1.17326	0.0505975	-1.17438	0.00362853	Only_TM_Significant	Only_TM_Down	AtLeastSignificant	AtLeastRegulatedInOne
P82987	ENSG00000156218.12	ADAMTSL3	protein_coding	-0.876766	0.0809964	-0.412405	0.171456	Not_Significant	None	-1.17047	0.042787	-0.627186	0.0945139	Only_Thaps_Significant	None	AtLeastSignificant	NoRegulation
Q8NEY1	ENSG00000134369.15	NAV1	protein_coding	-0.383102	0.407853	-0.0838417	0.77356	Not_Significant	None	-1.17017	0.0205177	0.196802	0.575598	Only_Thaps_Significant	None	AtLeastSignificant	NoRegulation
Q7RTX0	ENSG00000169962.4	TAS1R3	protein_coding	-0.652429	0.161998	-0.224494	0.394712	Not_Significant	None	-1.1698	0.0226444	-0.794478	0.0264707	Both_Significant	None	AtLeastSignificant	NoRegulation
Q9BQ51	ENSG00000197646.7	PDCD1LG2	protein_coding	-0.858939	0.0854852	-0.310807	0.307723	Not_Significant	None	-1.16961	0.0492391	0.32249	0.452475	Only_Thaps_Significant	None	AtLeastSignificant	NoRegulation
Q96HH6	ENSG00000139291.13	TMEM19	protein_coding	-0.0876528	0.828253	0.218734	0.358498	Not_Significant	None	-1.16861	0.00672993	-0.796174	0.00166177	Both_Significant	None	AtLeastSignificant	NoRegulation
O60248	ENSG00000129194.7	SOX15	protein_coding	-0.495288	0.313993	0.0697821	0.811323	Not_Significant	None	-1.1677	0.0336343	-0.0897376	0.813263	Only_Thaps_Significant	None	AtLeastSignificant	NoRegulation
Q8N468	ENSG00000174514.12	MFSD4A	protein_coding	-0.768768	0.0823404	-0.0825212	0.729604	Not_Significant	None	-1.16769	0.0149654	-0.351752	0.161519	Only_Thaps_Significant	None	AtLeastSignificant	NoRegulation
Q9ULQ1	ENSG00000186815.12	TPCN1	protein_coding	-0.826839	0.0453096	-0.190507	0.450761	Only_Thaps_Significant	None	-1.1671	0.00811881	-0.590235	0.0252384	Both_Significant	None	AtLeastSignificant	NoRegulation
Q13474	ENSG00000102385.12	DRP2	protein_coding	-0.776012	0.0780046	-0.650738	0.0233949	Only_TM_Significant	Only_TM_Down	-1.16683	0.0382582	-1.1104	0.0129371	Both_Significant	Only_Tm_Down	AtLeastSignificant	AtLeastRegulatedInOne
P01127	ENSG00000100311.16	PDGFB	protein_coding	-1.37709	0.00246827	0.00854031	0.97695	Only_Thaps_Significant	Only_Thaps_Down	-1.16679	0.0507327	-0.687353	0.105745	Not_Significant	None	AtLeastSignificant	AtLeastRegulatedInOne
Q6UXI7	ENSG00000205221.12	VIT	protein_coding	-1.12496	0.0114313	-0.0295168	0.907863	Only_Thaps_Significant	Only_Thaps_Down	-1.16441	0.015848	-0.309254	0.412521	Only_Thaps_Significant	None	AtLeastSignificant	AtLeastRegulatedInOne
Q8IWQ3	ENSG00000174672.15	BRSK2	protein_coding	-1.34841	0.00439691	-0.416352	0.150092	Only_Thaps_Significant	Only_Thaps_Down	-1.16339	0.0271878	-0.731823	0.0417452	Both_Significant	None	AtLeastSignificant	AtLeastRegulatedInOne
O14525	ENSG00000152092.15	ASTN1	protein_coding	-0.703992	0.103057	-0.133816	0.627069	Not_Significant	None	-1.16339	0.0123557	-0.573488	0.0417089	Both_Significant	None	AtLeastSignificant	NoRegulation
Q9Y5I1	ENSG00000249158.6	PCDHA11	protein_coding	-0.943896	0.0434841	-0.688146	0.0198757	Both_Significant	Both_Down	-1.16336	0.0497829	-1.39409	0.00147194	Both_Significant	Only_Tm_Down	AtLeastSignificant	AtLeastRegulatedInOne
Q9UBR1	ENSG00000100024.14	UPB1	protein_coding	-0.51791	0.244964	-0.680618	0.00933159	Only_TM_Significant	Only_TM_Down	-1.1629	0.0231426	-1.31379	0.00276132	Both_Significant	Only_Tm_Down	AtLeastSignificant	AtLeastRegulatedInOne
Q9UN79	ENSG00000143842.14	SOX13	protein_coding	-0.767777	0.102341	-0.203282	0.47993	Not_Significant	None	-1.16249	0.0252686	-0.72625	0.050467	Only_Thaps_Significant	None	AtLeastSignificant	NoRegulation
P08588	ENSG00000043591.5	ADRB1	protein_coding	-1.12466	0.0251235	-0.349007	0.251758	Only_Thaps_Significant	Only_Thaps_Down	-1.16197	0.0477512	-0.738505	0.0706886	Only_Thaps_Significant	None	AtLeastSignificant	AtLeastRegulatedInOne
P12980	ENSG00000104903.4	LYL1	protein_coding	-0.492406	0.342056	-0.402951	0.176113	Not_Significant	None	-1.1616	0.0538924	-1.03361	0.00758687	Only_TM_Significant	Only_TM_Down	AtLeastSignificant	AtLeastRegulatedInOne
P47736	ENSG00000076864.19	RAP1GAP	protein_coding	-0.813037	0.0964147	-0.389725	0.182323	Not_Significant	None	-1.16128	0.0342149	-0.820947	0.0221578	Both_Significant	None	AtLeastSignificant	NoRegulation
P05549	ENSG00000137203.10	TFAP2A	protein_coding	-0.732547	0.119967	-0.112282	0.694657	Not_Significant	None	-1.16101	0.0257987	-0.437667	0.237823	Only_Thaps_Significant	None	AtLeastSignificant	NoRegulation
Q99836	ENSG00000172936.12	MYD88	protein_coding	-0.356501	0.383635	0.117318	0.613296	Not_Significant	None	-1.15989	0.00811572	-0.754033	0.00272031	Both_Significant	None	AtLeastSignificant	NoRegulation
NA	ENSG00000235387.2	SPAAR	protein_coding	-0.58033	0.260044	0.24339	0.403478	Not_Significant	None	-1.15944	0.0565011	-0.494772	0.236724	Not_Significant	None	NoSignificant	NoRegulation
P52565	ENSG00000141522.11	ARHGDIA	protein_coding	-0.673826	0.177491	-0.00507316	0.98669	Not_Significant	None	-1.15913	0.0407702	-0.133878	0.742877	Only_Thaps_Significant	None	AtLeastSignificant	NoRegulation
Q7RTU5	ENSG00000232237.3	ASCL5	protein_coding	-1.68082	0.000366199	-0.67169	0.0269097	Both_Significant	Both_Down	-1.15859	0.0524903	-0.973812	0.0151409	Only_TM_Significant	Only_TM_Down	AtLeastSignificant	AtLeastRegulatedInOne
Q6PJ21	ENSG00000162032.15	SPSB3	protein_coding	-0.750481	0.140203	-0.254244	0.404555	Not_Significant	None	-1.15819	0.0556438	-0.367167	0.361747	Not_Significant	None	NoSignificant	NoRegulation
Q14847	ENSG00000002834.17	LASP1	protein_coding	-0.518639	0.287603	0.0343754	0.906541	Not_Significant	None	-1.15784	0.0326542	-0.245451	0.497275	Only_Thaps_Significant	None	AtLeastSignificant	NoRegulation
Q5JR12	ENSG00000155367.15	PPM1J	protein_coding	-1.75337	0.000115357	-0.364613	0.17105	Only_Thaps_Significant	Only_Thaps_Down	-1.1575	0.0178945	-0.486785	0.122687	Only_Thaps_Significant	None	AtLeastSignificant	AtLeastRegulatedInOne
P13987	ENSG00000085063.14	CD59	protein_coding	-0.114672	0.765657	0.0699509	0.763553	Not_Significant	None	-1.15681	0.00456208	-0.374792	0.0894646	Only_Thaps_Significant	None	AtLeastSignificant	NoRegulation
Q8IXK0	ENSG00000134686.18	PHC2	protein_coding	-0.478722	0.291762	0.082948	0.753377	Not_Significant	None	-1.15673	0.0193154	0.294033	0.335691	Only_Thaps_Significant	None	AtLeastSignificant	NoRegulation
O15484	ENSG00000149260.15	CAPN5	protein_coding	-0.566716	0.16252	0.089241	0.701274	Not_Significant	None	-1.15653	0.00774252	-0.243107	0.303578	Only_Thaps_Significant	None	AtLeastSignificant	NoRegulation
O43286	ENSG00000158470.5	B4GALT5	protein_coding	-0.599011	0.126455	-0.188877	0.375403	Not_Significant	None	-1.15603	0.00564658	-0.794236	0.000587818	Both_Significant	None	AtLeastSignificant	NoRegulation
Q8WWA1	ENSG00000088726.15	TMEM40	protein_coding	-0.914377	0.0600825	-0.312241	0.292635	Not_Significant	None	-1.1556	0.0536497	0.110083	0.807662	Not_Significant	None	NoSignificant	NoRegulation
P55089	ENSG00000163794.6	UCN	protein_coding	-1.11007	0.0193836	-0.313676	0.261039	Only_Thaps_Significant	Only_Thaps_Down	-1.15509	0.0279669	-0.346413	0.282163	Only_Thaps_Significant	None	AtLeastSignificant	AtLeastRegulatedInOne
P09619	ENSG00000113721.13	PDGFRB	protein_coding	-0.895702	0.0257282	0.0227939	0.930223	Only_Thaps_Significant	None	-1.15507	0.00697332	-0.114317	0.652827	Only_Thaps_Significant	None	AtLeastSignificant	NoRegulation
Q8NDZ2	ENSG00000170085.17	SIMC1	protein_coding	-0.447007	0.260451	-0.339729	0.115044	Not_Significant	None	-1.15505	0.00646739	-0.804699	0.000120439	Both_Significant	None	AtLeastSignificant	NoRegulation
Q9H211	ENSG00000167513.8	CDT1	protein_coding	-0.654824	0.174988	0.102307	0.720413	Not_Significant	None	-1.15449	0.0316185	-0.626127	0.0785709	Only_Thaps_Significant	None	AtLeastSignificant	NoRegulation
Q6QEF8	ENSG00000167549.18	CORO6	protein_coding	-0.479707	0.343482	-0.178064	0.535667	Not_Significant	None	-1.1544	0.0443693	-0.919316	0.0149444	Both_Significant	Only_Tm_Down	AtLeastSignificant	AtLeastRegulatedInOne
Q9P0X4	ENSG00000100346.17	CACNA1I	protein_coding	-0.7297	0.0147673	-0.781255	0.000145408	Both_Significant	Only_Tm_Down	-1.15394	0.00390537	-1.44048	0.000196114	Both_Significant	Only_Tm_Down	AtLeastSignificant	AtLeastRegulatedInOne
Q6ZVH7	ENSG00000144488.14	ESPNL	protein_coding	-0.690567	0.156466	-0.419836	0.167329	Not_Significant	None	-1.15389	0.0527991	-0.856156	0.0528165	Not_Significant	None	NoSignificant	NoRegulation
Q8NB37	ENSG00000177225.16	PDDC1	protein_coding	-0.639985	0.105347	-0.0635413	0.76427	Not_Significant	None	-1.15363	0.00621907	-0.250833	0.285358	Only_Thaps_Significant	None	AtLeastSignificant	NoRegulation
Q99490	ENSG00000135439.11	AGAP2	protein_coding	-0.942038	0.0586408	-0.531861	0.0802594	Not_Significant	None	-1.15314	0.0485871	-0.908219	0.0265742	Both_Significant	None	AtLeastSignificant	NoRegulation
Q8NF37	ENSG00000153395.9	LPCAT1	protein_coding	-1.16943	0.00197068	-0.0909153	0.648095	Only_Thaps_Significant	Only_Thaps_Down	-1.15304	0.00405143	-0.337243	0.146149	Only_Thaps_Significant	None	AtLeastSignificant	AtLeastRegulatedInOne
Q9Y6N6	ENSG00000050555.17	LAMC3	protein_coding	-0.794854	0.0414234	-0.578276	0.0371675	Both_Significant	Only_Tm_Down	-1.15284	0.0277568	-1.1908	0.00619203	Both_Significant	Only_Tm_Down	AtLeastSignificant	AtLeastRegulatedInOne
Q86XD5	ENSG00000159784.17	FAM131B	protein_coding	-0.549505	0.211437	-0.143836	0.563005	Not_Significant	None	-1.1528	0.0158181	-0.527373	0.0458945	Both_Significant	None	AtLeastSignificant	NoRegulation
O95411	ENSG00000221995.5	TIAF1	protein_coding	-0.384829	0.419932	-0.103133	0.703387	Not_Significant	None	-1.15148	0.0294937	-0.818952	0.0131513	Both_Significant	None	AtLeastSignificant	NoRegulation
Q8IWF2	ENSG00000100350.14	FOXRED2	protein_coding	-0.42272	0.376063	0.106467	0.717896	Not_Significant	None	-1.15131	0.0285149	-0.475359	0.17717	Only_Thaps_Significant	None	AtLeastSignificant	NoRegulation
P03905	ENSG00000198886.2	MT-ND4	protein_coding	-0.809528	0.0648129	0.0820775	0.788253	Not_Significant	None	-1.15085	0.0156963	0.122689	0.759376	Only_Thaps_Significant	None	AtLeastSignificant	NoRegulation
P12036	ENSG00000100285.9	NEFH	protein_coding	-0.514664	0.315522	-0.167638	0.58177	Not_Significant	None	-1.15051	0.0579591	-0.515486	0.213127	Not_Significant	None	NoSignificant	NoRegulation
Q9P2Q2	ENSG00000151474.21	FRMD4A	protein_coding	-0.412627	0.324702	-0.18562	0.434098	Not_Significant	None	-1.15009	0.0106093	-0.232755	0.408683	Only_Thaps_Significant	None	AtLeastSignificant	NoRegulation
Q6UVK1	ENSG00000173546.7	CSPG4	protein_coding	-1.13086	0.00343807	-0.307624	0.26596	Only_Thaps_Significant	Only_Thaps_Down	-1.15005	0.00503826	-0.49741	0.174099	Only_Thaps_Significant	None	AtLeastSignificant	AtLeastRegulatedInOne
P23142	ENSG00000077942.18	FBLN1	protein_coding	-0.791338	0.0881255	-0.0124275	0.964679	Not_Significant	None	-1.14993	0.023701	-0.379208	0.27012	Only_Thaps_Significant	None	AtLeastSignificant	NoRegulation
Q14194	ENSG00000072832.14	CRMP1	protein_coding	-0.872525	0.0430098	-0.45438	0.0789502	Only_Thaps_Significant	None	-1.1493	0.0138186	0.133254	0.651292	Only_Thaps_Significant	None	AtLeastSignificant	NoRegulation
P20929	ENSG00000183091.19	NEB	protein_coding	-0.448326	0.257103	-0.0852853	0.692175	Not_Significant	None	-1.14882	0.00642621	-0.800227	0.000293326	Both_Significant	None	AtLeastSignificant	NoRegulation
Q5VT03	ENSG00000214562.14	NUTM2D	protein_coding	-1.0586	0.0210406	-0.207433	0.429265	Only_Thaps_Significant	Only_Thaps_Down	-1.14864	0.021587	-0.277323	0.384445	Only_Thaps_Significant	None	AtLeastSignificant	AtLeastRegulatedInOne
Q8WVP5	ENSG00000185361.8	TNFAIP8L1	protein_coding	-0.246751	0.609587	0.137539	0.629345	Not_Significant	None	-1.14848	0.0308276	-0.178241	0.607542	Only_Thaps_Significant	None	AtLeastSignificant	NoRegulation
O75493	ENSG00000063180.8	CA11	protein_coding	-0.852869	0.0891887	-0.409056	0.178975	Not_Significant	None	-1.14834	0.0516459	-0.799812	0.0506751	Not_Significant	None	NoSignificant	NoRegulation
O00308	ENSG00000198373.12	WWP2	protein_coding	-0.111427	0.791642	0.159094	0.515054	Not_Significant	None	-1.14823	0.0105214	-0.332098	0.21887	Only_Thaps_Significant	None	AtLeastSignificant	NoRegulation
B1AH88	ENSG00000100300.17	TSPO	protein_coding	-1.00986	0.00730161	-0.202597	0.343872	Only_Thaps_Significant	Only_Thaps_Down	-1.148	0.00397022	-0.347794	0.139345	Only_Thaps_Significant	None	AtLeastSignificant	AtLeastRegulatedInOne
P54760	ENSG00000196411.9	EPHB4	protein_coding	-0.429808	0.272666	0.0264759	0.910335	Not_Significant	None	-1.14749	0.00566831	-0.958642	3.77796e-05	Both_Significant	Only_Tm_Down	AtLeastSignificant	AtLeastRegulatedInOne
Q9P2X0	ENSG00000179085.7	DPM3	protein_coding	-1.39245	0.000263278	-0.101112	0.670167	Only_Thaps_Significant	Only_Thaps_Down	-1.14739	0.00461209	-0.358099	0.159449	Only_Thaps_Significant	None	AtLeastSignificant	AtLeastRegulatedInOne
Q5T197	ENSG00000163357.10	DCST1	protein_coding	-0.929657	0.0611678	-0.652939	0.0315992	Only_TM_Significant	Only_TM_Down	-1.14619	0.0570327	-1.23618	0.00261176	Only_TM_Significant	Only_TM_Down	AtLeastSignificant	AtLeastRegulatedInOne
Q8IZ40	ENSG00000167771.5	RCOR2	protein_coding	-0.89081	0.0733323	-0.388886	0.202364	Not_Significant	None	-1.14578	0.055582	-0.793063	0.0571995	Not_Significant	None	NoSignificant	NoRegulation
O43508	ENSG00000239697.10	TNFSF12	protein_coding	-0.828365	0.0874546	-0.0181936	0.94738	Not_Significant	None	-1.14544	0.0345396	-0.587297	0.11134	Only_Thaps_Significant	None	AtLeastSignificant	NoRegulation
Q9Y5H0	ENSG00000254245.2	PCDHGA3	protein_coding	-0.437923	0.382457	0.0862551	0.761344	Not_Significant	None	-1.1453	0.0436409	-0.494191	0.119728	Only_Thaps_Significant	None	AtLeastSignificant	NoRegulation
P31267	ENSG00000106006.6	HOXA6	protein_coding	-0.628361	0.206866	-0.244665	0.420366	Not_Significant	None	-1.144	0.0550256	-1.29669	0.00321863	Only_TM_Significant	Only_TM_Down	AtLeastSignificant	AtLeastRegulatedInOne
Q7L5L3	ENSG00000102886.14	GDPD3	protein_coding	-0.876095	0.0833277	-0.597383	0.0397548	Only_TM_Significant	Only_TM_Down	-1.14374	0.050759	-1.36437	0.000448124	Only_TM_Significant	Only_TM_Down	AtLeastSignificant	AtLeastRegulatedInOne
Q8TCT1	ENSG00000173868.11	PHOSPHO1	protein_coding	-0.646743	0.115361	-0.361672	0.204003	Not_Significant	None	-1.14345	0.024304	-1.16642	0.00891624	Both_Significant	Only_Tm_Down	AtLeastSignificant	AtLeastRegulatedInOne
P31273	ENSG00000037965.5	HOXC8	protein_coding	-1.06557	0.0191616	-0.451727	0.0935789	Only_Thaps_Significant	Only_Thaps_Down	-1.14299	0.0222459	-0.404739	0.227742	Only_Thaps_Significant	None	AtLeastSignificant	AtLeastRegulatedInOne
Q8TE49	ENSG00000169918.9	OTUD7A	protein_coding	-0.548921	0.277047	-0.352376	0.224417	Not_Significant	None	-1.14083	0.0464515	-0.688999	0.0465263	Both_Significant	None	AtLeastSignificant	NoRegulation
Q8WXH2	ENSG00000154118.12	JPH3	protein_coding	-0.751686	0.110493	-0.424935	0.127642	Not_Significant	None	-1.14079	0.0278869	-0.313442	0.403366	Only_Thaps_Significant	None	AtLeastSignificant	NoRegulation
P58401	ENSG00000110076.18	NRXN2	protein_coding	-0.968601	0.00231162	-0.832085	0.000585006	Both_Significant	Both_Down	-1.14045	0.0269528	-1.54506	0.000268293	Both_Significant	Only_Tm_Down	AtLeastSignificant	AtLeastRegulatedInOne
Q96MG2	ENSG00000167476.10	JSRP1	protein_coding	-1.55501	0.00120342	-0.284336	0.351709	Only_Thaps_Significant	Only_Thaps_Down	-1.14044	0.0600564	-0.575973	0.171062	Not_Significant	None	AtLeastSignificant	AtLeastRegulatedInOne
Q8IZV5	ENSG00000121039.9	RDH10	protein_coding	-0.784233	0.102932	-0.40151	0.173464	Not_Significant	None	-1.14022	0.0535741	-0.259355	0.557652	Not_Significant	None	NoSignificant	NoRegulation
Q14254	ENSG00000132589.15	FLOT2	protein_coding	-0.417944	0.289154	-0.0245238	0.912848	Not_Significant	None	-1.13992	0.00667572	-0.612826	0.00769574	Both_Significant	None	AtLeastSignificant	NoRegulation
Q9HCH3	ENSG00000124772.11	CPNE5	protein_coding	-0.796496	0.00779555	-0.55995	0.0103084	Both_Significant	Only_Tm_Down	-1.13849	0.00852639	-0.707317	0.0752224	Only_Thaps_Significant	None	AtLeastSignificant	AtLeastRegulatedInOne
P17480	ENSG00000108312.14	UBTF	protein_coding	-0.0710764	0.86409	0.0553052	0.812462	Not_Significant	None	-1.13842	0.0103697	-0.817486	0.0011805	Both_Significant	None	AtLeastSignificant	NoRegulation
P52926	ENSG00000149948.13	HMGA2	protein_coding	-0.528023	0.289199	-0.0530009	0.857889	Not_Significant	None	-1.1381	0.0520932	-0.270323	0.541516	Not_Significant	None	NoSignificant	NoRegulation
Q8TCY5	ENSG00000170262.12	MRAP	protein_coding	-0.783834	0.12241	-0.291974	0.338217	Not_Significant	None	-1.13782	0.0549553	-0.0678356	0.86277	Not_Significant	None	NoSignificant	NoRegulation
Q6P050	ENSG00000197361.7	FBXL22	protein_coding	-1.17736	0.0160545	-0.480929	0.0814556	Only_Thaps_Significant	Only_Thaps_Down	-1.13781	0.0388677	-0.0807819	0.796731	Only_Thaps_Significant	None	AtLeastSignificant	AtLeastRegulatedInOne
O43639	ENSG00000071051.13	NCK2	protein_coding	-0.581982	0.131931	-0.127726	0.535558	Not_Significant	None	-1.13748	0.00563586	-0.178134	0.444096	Only_Thaps_Significant	None	AtLeastSignificant	NoRegulation
Q9BXJ1	ENSG00000173918.14	C1QTNF1	protein_coding	-0.79065	0.0634968	0.0027938	0.990623	Not_Significant	None	-1.13704	0.0129849	-0.307607	0.277269	Only_Thaps_Significant	None	AtLeastSignificant	NoRegulation
Q14168	ENSG00000108852.14	MPP2	protein_coding	-0.271242	0.507846	0.161215	0.448141	Not_Significant	None	-1.13687	0.00986976	-0.677095	0.00507613	Both_Significant	None	AtLeastSignificant	NoRegulation
Q8IY17	ENSG00000032444.15	PNPLA6	protein_coding	-0.909714	0.0311076	0.0829778	0.758068	Only_Thaps_Significant	None	-1.13631	0.0126411	-0.282639	0.363801	Only_Thaps_Significant	None	AtLeastSignificant	NoRegulation
Q8TE77	ENSG00000172830.12	SSH3	protein_coding	-0.700119	0.0764738	-0.172658	0.441969	Not_Significant	None	-1.13507	0.00709798	-0.720457	0.00328319	Both_Significant	None	AtLeastSignificant	NoRegulation
Q9P206	ENSG00000162522.10	KIAA1522	protein_coding	-0.599644	0.240493	-0.263631	0.386793	Not_Significant	None	-1.13503	0.0559339	-0.416113	0.341066	Not_Significant	None	NoSignificant	NoRegulation
Q9Y5J5	ENSG00000174307.6	PHLDA3	protein_coding	-0.850476	0.0335849	0.256111	0.24079	Only_Thaps_Significant	None	-1.13465	0.00806715	-0.352976	0.128063	Only_Thaps_Significant	None	AtLeastSignificant	NoRegulation
Q6ZTA4	ENSG00000119283.15	TRIM67	protein_coding	-1.34277	0.00638489	-0.668939	0.0237213	Both_Significant	Both_Down	-1.13422	0.0474603	-0.862676	0.021825	Both_Significant	None	AtLeastSignificant	AtLeastRegulatedInOne
O15069	ENSG00000136274.8	NACAD	protein_coding	-0.827382	0.0923186	-0.26781	0.37761	Not_Significant	None	-1.13341	0.041676	-0.729395	0.0792916	Only_Thaps_Significant	None	AtLeastSignificant	NoRegulation
Q9UPT8	ENSG00000130749.9	ZC3H4	protein_coding	-0.52666	0.191449	0.113137	0.660388	Not_Significant	None	-1.13338	0.00853256	-0.23138	0.425912	Only_Thaps_Significant	None	AtLeastSignificant	NoRegulation
P02795	ENSG00000125148.6	MT2A	protein_coding	-0.723855	0.138286	0.098712	0.735223	Not_Significant	None	-1.13307	0.0386596	-0.0518862	0.889351	Only_Thaps_Significant	None	AtLeastSignificant	NoRegulation
Q9Y2G1	ENSG00000124920.13	MYRF	protein_coding	-0.898012	0.0466623	-0.0878322	0.755495	Only_Thaps_Significant	None	-1.13306	0.0210758	-0.67397	0.0333645	Both_Significant	None	AtLeastSignificant	NoRegulation
P00156	ENSG00000198727.2	MT-CYB	protein_coding	-0.833651	0.0702838	0.0848928	0.780942	Not_Significant	None	-1.13296	0.0254353	0.0295217	0.941569	Only_Thaps_Significant	None	AtLeastSignificant	NoRegulation
Q8IU99	ENSG00000185933.6	CALHM1	protein_coding	-1.03132	0.0334777	-0.206058	0.498233	Only_Thaps_Significant	Only_Thaps_Down	-1.13257	0.0630721	-0.576002	0.169638	Not_Significant	None	AtLeastSignificant	AtLeastRegulatedInOne
Q8N4N3	ENSG00000135686.12	KLHL36	protein_coding	-0.502348	0.256501	-0.0632666	0.804054	Not_Significant	None	-1.13196	0.0183589	-0.0748743	0.80354	Only_Thaps_Significant	None	AtLeastSignificant	NoRegulation
P48681	ENSG00000132688.10	NES	protein_coding	0.0260406	0.959805	0.272368	0.364256	Not_Significant	None	-1.13116	0.0479382	-0.0733955	0.849902	Only_Thaps_Significant	None	AtLeastSignificant	NoRegulation
A2A2Z9	ENSG00000230453.9	ANKRD18B	protein_coding	-0.0314574	0.9498	-0.077848	0.779615	Not_Significant	None	-1.13063	0.045192	-0.595795	0.0992618	Only_Thaps_Significant	None	AtLeastSignificant	NoRegulation
P61218	ENSG00000100142.14	POLR2F	protein_coding	-0.287839	0.575885	-0.182987	0.549192	Not_Significant	None	-1.13058	0.0504289	-0.782662	0.0554615	Not_Significant	None	NoSignificant	NoRegulation
Q5VXT5	ENSG00000143028.8	SYPL2	protein_coding	-0.761626	0.122051	-0.364263	0.225571	Not_Significant	None	-1.13048	0.0412568	-1.15941	0.00163048	Both_Significant	Only_Tm_Down	AtLeastSignificant	AtLeastRegulatedInOne
Q8IYG6	ENSG00000161328.10	LRRC56	protein_coding	-0.692668	0.159835	-0.381179	0.211524	Not_Significant	None	-1.13043	0.0602624	-0.848373	0.0497758	Only_TM_Significant	None	AtLeastSignificant	NoRegulation
Q14728	ENSG00000109736.14	MFSD10	protein_coding	-0.998279	0.0176323	-0.129099	0.616932	Only_Thaps_Significant	Only_Thaps_Down	-1.12986	0.0128499	-0.17798	0.602365	Only_Thaps_Significant	None	AtLeastSignificant	AtLeastRegulatedInOne
H3BV60	ENSG00000260001.6	TGFBR3L	protein_coding	-1.16013	0.0150881	-0.0551941	0.854778	Only_Thaps_Significant	Only_Thaps_Down	-1.12986	0.0640532	-0.499786	0.238254	Not_Significant	None	AtLeastSignificant	AtLeastRegulatedInOne
B1AL46	ENSG00000228570.7	NUTM2E	protein_coding	-0.551027	0.281675	0.0534448	0.860025	Not_Significant	None	-1.12937	0.0550018	-0.166088	0.654639	Not_Significant	None	NoSignificant	NoRegulation
P41240	ENSG00000103653.16	CSK	protein_coding	-0.685739	0.145234	-0.0699319	0.808507	Not_Significant	None	-1.12822	0.0299873	-0.160364	0.655687	Only_Thaps_Significant	None	AtLeastSignificant	NoRegulation
Q01538	ENSG00000196132.11	MYT1	protein_coding	-0.374463	0.43574	-0.307253	0.282934	Not_Significant	None	-1.12779	0.0349249	-0.831013	0.0647854	Only_Thaps_Significant	None	AtLeastSignificant	NoRegulation
Q9UQQ1	ENSG00000168060.15	NAALADL1	protein_coding	-1.35471	0.00419995	-0.511938	0.093037	Only_Thaps_Significant	Only_Thaps_Down	-1.12773	0.0620334	-1.24123	0.00296487	Only_TM_Significant	Only_TM_Down	AtLeastSignificant	AtLeastRegulatedInOne
O43586	ENSG00000140368.12	PSTPIP1	protein_coding	-0.812982	0.0995684	-0.81414	0.00680709	Only_TM_Significant	Only_TM_Down	-1.1276	0.0622009	-1.12606	0.0100363	Only_TM_Significant	Only_TM_Down	AtLeastSignificant	AtLeastRegulatedInOne
Q9UJ96	ENSG00000178342.4	KCNG2	protein_coding	-0.726003	0.153839	0.0748339	0.804406	Not_Significant	None	-1.12738	0.0599515	-0.582221	0.170767	Not_Significant	None	NoSignificant	NoRegulation
Q9H1R2	ENSG00000149599.15	DUSP15	protein_coding	-1.35481	0.00437073	-0.425104	0.151797	Only_Thaps_Significant	Only_Thaps_Down	-1.1267	0.0354298	-0.985692	0.00799191	Both_Significant	Only_Tm_Down	AtLeastSignificant	AtLeastRegulatedInOne
Q9Y5E9	ENSG00000120327.6	PCDHB14	protein_coding	-0.195098	0.647442	-0.125822	0.638151	Not_Significant	None	-1.1266	0.0134307	-0.934514	0.000984559	Both_Significant	Only_Tm_Down	AtLeastSignificant	AtLeastRegulatedInOne
NA	ENSG00000258881.6	AC007040.11	protein_coding	-0.873038	0.0567177	-0.345668	0.186875	Not_Significant	None	-1.1261	0.0244138	-0.513451	0.0744812	Only_Thaps_Significant	None	AtLeastSignificant	NoRegulation
Q9H0B3	ENSG00000130518.16	KIAA1683	protein_coding	-0.249015	0.622677	0.0986929	0.744855	Not_Significant	None	-1.12492	0.0478972	-0.620333	0.148283	Only_Thaps_Significant	None	AtLeastSignificant	NoRegulation
A8MYJ7	ENSG00000215912.12	TTC34	protein_coding	-1.28916	0.0040057	-0.701058	0.0154878	Both_Significant	Both_Down	-1.12456	0.0197749	-0.35454	0.257302	Only_Thaps_Significant	None	AtLeastSignificant	AtLeastRegulatedInOne
Q8N3F9	ENSG00000180998.11	GPR137C	protein_coding	-0.0384165	0.924281	0.110065	0.606656	Not_Significant	None	-1.12439	0.0095251	-0.813512	0.000368824	Both_Significant	None	AtLeastSignificant	NoRegulation
Q9BUV8	ENSG00000101084.17	C20orf24	protein_coding	-1.04336	0.0339918	-0.0584031	0.847743	Only_Thaps_Significant	Only_Thaps_Down	-1.12433	0.0479176	-0.0451304	0.91285	Only_Thaps_Significant	None	AtLeastSignificant	AtLeastRegulatedInOne
O60895	ENSG00000131477.10	RAMP2	protein_coding	-0.706598	0.124249	-0.389761	0.143503	Not_Significant	None	-1.12305	0.0251512	-0.714988	0.019785	Both_Significant	None	AtLeastSignificant	NoRegulation
Q09428	ENSG00000006071.12	ABCC8	protein_coding	-0.880006	0.0556111	-0.389326	0.196612	Not_Significant	None	-1.12299	0.0578196	-1.03524	0.0189123	Only_TM_Significant	Only_TM_Down	AtLeastSignificant	AtLeastRegulatedInOne
Q01432	ENSG00000133805.15	AMPD3	protein_coding	-1.28941	0.00705871	-0.508776	0.0590438	Only_Thaps_Significant	Only_Thaps_Down	-1.12297	0.0345919	-1.01338	0.000874657	Both_Significant	Only_Tm_Down	AtLeastSignificant	AtLeastRegulatedInOne
P19793	ENSG00000186350.9	RXRA	protein_coding	-0.55833	0.200257	0.0981341	0.702234	Not_Significant	None	-1.12233	0.0173412	-0.524076	0.075711	Only_Thaps_Significant	None	AtLeastSignificant	NoRegulation
Q8N5S9	ENSG00000004660.14	CAMKK1	protein_coding	-0.542159	0.28726	-0.261817	0.385924	Not_Significant	None	-1.12213	0.0535443	-0.661642	0.0949236	Not_Significant	None	NoSignificant	NoRegulation
Q8TAV5	ENSG00000174370.9	C11orf45	protein_coding	-0.360224	0.454402	0.116012	0.664956	Not_Significant	None	-1.12196	0.0360177	-0.294672	0.318801	Only_Thaps_Significant	None	AtLeastSignificant	NoRegulation
Q86TI4	ENSG00000187260.15	WDR86	protein_coding	-0.723247	0.155604	-0.462253	0.128474	Not_Significant	None	-1.12168	0.0612693	-0.475858	0.233493	Not_Significant	None	NoSignificant	NoRegulation
Q86YI8	ENSG00000116273.5	PHF13	protein_coding	-0.153639	0.731174	0.270723	0.331121	Not_Significant	None	-1.12164	0.0204072	-0.94158	0.00398741	Both_Significant	Only_Tm_Down	AtLeastSignificant	AtLeastRegulatedInOne
P54826	ENSG00000180447.6	GAS1	protein_coding	-0.116174	0.804429	0.0745342	0.786822	Not_Significant	None	-1.12068	0.0285581	-1.74721	7.96389e-07	Both_Significant	Only_Tm_Down	AtLeastSignificant	AtLeastRegulatedInOne
Q9NYC9	ENSG00000007174.17	DNAH9	protein_coding	-0.478763	0.337872	-0.166457	0.575294	Not_Significant	None	-1.12037	0.0448715	-0.788949	0.0392955	Both_Significant	None	AtLeastSignificant	NoRegulation
P25067	ENSG00000171812.12	COL8A2	protein_coding	-1.02059	0.0395968	-0.493147	0.0987306	Only_Thaps_Significant	Only_Thaps_Down	-1.12029	0.0504797	-0.894252	0.0203135	Only_TM_Significant	None	AtLeastSignificant	AtLeastRegulatedInOne
Q96IQ9	ENSG00000133250.13	ZNF414	protein_coding	-1.14209	0.0200652	0.117813	0.699678	Only_Thaps_Significant	Only_Thaps_Down	-1.12005	0.050739	0.215297	0.611484	Not_Significant	None	AtLeastSignificant	AtLeastRegulatedInOne
Q9NS61	ENSG00000120049.18	KCNIP2	protein_coding	-1.13973	0.0196206	-0.409574	0.152243	Only_Thaps_Significant	Only_Thaps_Down	-1.11992	0.0410789	-0.646066	0.0636253	Only_Thaps_Significant	None	AtLeastSignificant	AtLeastRegulatedInOne
P61764	ENSG00000136854.19	STXBP1	protein_coding	-0.673101	0.0788901	-0.16161	0.564193	Not_Significant	None	-1.11976	0.00596172	-0.351669	0.245493	Only_Thaps_Significant	None	AtLeastSignificant	NoRegulation
O60245	ENSG00000169851.15	PCDH7	protein_coding	-0.415636	0.26537	0.12094	0.547066	Not_Significant	None	-1.11946	0.00451735	-1.40764	2.10379e-11	Both_Significant	Only_Tm_Down	AtLeastSignificant	AtLeastRegulatedInOne
Q8TAU0	ENSG00000119919.10	NKX2-3	protein_coding	-0.555339	0.252048	-0.420527	0.148536	Not_Significant	None	-1.11935	0.0538708	-1.49716	0.000722166	Only_TM_Significant	Only_TM_Down	AtLeastSignificant	AtLeastRegulatedInOne
Q92828	ENSG00000106789.12	CORO2A	protein_coding	-0.196864	0.632743	-0.0374309	0.875018	Not_Significant	None	-1.11919	0.0115232	-0.489379	0.0306223	Both_Significant	None	AtLeastSignificant	NoRegulation
Q9H252	ENSG00000173826.14	KCNH6	protein_coding	-1.0147	0.0170298	-0.461215	0.123835	Only_Thaps_Significant	Only_Thaps_Down	-1.11861	0.0578748	-0.961379	0.0295418	Only_TM_Significant	Only_TM_Down	AtLeastSignificant	AtLeastRegulatedInOne
A6NFN3	ENSG00000167281.18	RBFOX3	protein_coding	-0.65678	0.191138	-0.568912	0.0603525	Not_Significant	None	-1.11794	0.0629069	-1.39236	0.00145859	Only_TM_Significant	Only_TM_Down	AtLeastSignificant	AtLeastRegulatedInOne
Q7Z2K8	ENSG00000169258.6	GPRIN1	protein_coding	-0.306714	0.498181	0.0428139	0.870144	Not_Significant	None	-1.11792	0.023091	-0.587478	0.0564417	Only_Thaps_Significant	None	AtLeastSignificant	NoRegulation
Q9Y653	ENSG00000205336.11	ADGRG1	protein_coding	-0.864948	0.0838194	-0.0559742	0.854684	Not_Significant	None	-1.11791	0.0579282	0.192099	0.656267	Not_Significant	None	NoSignificant	NoRegulation
O14686	ENSG00000167548.14	KMT2D	protein_coding	-0.450587	0.274119	-0.117598	0.693439	Not_Significant	None	-1.11717	0.01138	-0.194275	0.577353	Only_Thaps_Significant	None	AtLeastSignificant	NoRegulation
O60292	ENSG00000105738.10	SIPA1L3	protein_coding	-0.558792	0.162368	-0.0856973	0.741052	Not_Significant	None	-1.11713	0.00890858	-0.396738	0.206563	Only_Thaps_Significant	None	AtLeastSignificant	NoRegulation
NA	ENSG00000275023.4	MLLT6	protein_coding	-0.437021	0.250597	-0.0589516	0.782074	Not_Significant	None	-1.11619	0.00548515	-0.595821	0.0172509	Both_Significant	None	AtLeastSignificant	NoRegulation
Q86UR1	ENSG00000188747.8	NOXA1	protein_coding	-0.916846	0.0262317	-0.348946	0.23343	Only_Thaps_Significant	None	-1.11612	0.0507718	-0.802091	0.0745648	Not_Significant	None	AtLeastSignificant	NoRegulation
P04085	ENSG00000197461.13	PDGFA	protein_coding	-1.16851	0.00374832	-0.498363	0.0560662	Only_Thaps_Significant	Only_Thaps_Down	-1.11587	0.0099672	-0.609788	0.068351	Only_Thaps_Significant	None	AtLeastSignificant	AtLeastRegulatedInOne
O00482	ENSG00000116833.13	NR5A2	protein_coding	-0.64187	0.149028	-0.48236	0.0457556	Only_TM_Significant	Only_TM_Down	-1.11512	0.0208163	-1.30136	1.29001e-06	Both_Significant	Only_Tm_Down	AtLeastSignificant	AtLeastRegulatedInOne
P12931	ENSG00000197122.11	SRC	protein_coding	-0.610634	0.107706	-0.132531	0.573884	Not_Significant	None	-1.11488	0.00555556	-0.646074	0.015149	Both_Significant	None	AtLeastSignificant	NoRegulation
Q5T481	ENSG00000203867.7	RBM20	protein_coding	-0.424196	0.382682	-0.388217	0.176589	Not_Significant	None	-1.11462	0.0377883	-0.683375	0.0539916	Only_Thaps_Significant	None	AtLeastSignificant	NoRegulation
Q6GPI1	ENSG00000168928.12	CTRB2	protein_coding	-0.981889	0.051495	0.222603	0.461372	Not_Significant	None	-1.11438	0.0622979	-0.916764	0.0280675	Only_TM_Significant	Only_TM_Down	AtLeastSignificant	AtLeastRegulatedInOne
O43903	ENSG00000148935.10	GAS2	protein_coding	-0.479117	0.3538	-0.265316	0.384973	Not_Significant	None	-1.11361	0.0624651	-0.804429	0.0546588	Not_Significant	None	NoSignificant	NoRegulation
Q9BQ69	ENSG00000133315.10	MACROD1	protein_coding	-0.886857	0.0206517	-0.155586	0.443644	Only_Thaps_Significant	None	-1.11359	0.00604765	-0.30569	0.206446	Only_Thaps_Significant	None	AtLeastSignificant	NoRegulation
Q8N4P6	ENSG00000160838.13	LRRC71	protein_coding	-0.717916	0.152337	0.284991	0.308962	Not_Significant	None	-1.11223	0.0508612	-0.695807	0.0452238	Only_TM_Significant	None	AtLeastSignificant	NoRegulation
Q9UMF0	ENSG00000105376.4	ICAM5	protein_coding	-1.40781	0.00218539	-0.496624	0.0930237	Only_Thaps_Significant	Only_Thaps_Down	-1.11003	0.0289191	-0.246665	0.503317	Only_Thaps_Significant	None	AtLeastSignificant	AtLeastRegulatedInOne
Q12860	ENSG00000018236.14	CNTN1	protein_coding	-0.821539	0.0973524	-0.582552	0.0535158	Not_Significant	None	-1.10894	0.063541	-1.16524	0.00684809	Only_TM_Significant	Only_TM_Down	AtLeastSignificant	AtLeastRegulatedInOne
A6NH11	ENSG00000182327.7	GLTPD2	protein_coding	-1.19021	0.0165195	-0.202765	0.480845	Only_Thaps_Significant	Only_Thaps_Down	-1.10736	0.0497327	-0.515461	0.115536	Only_Thaps_Significant	None	AtLeastSignificant	AtLeastRegulatedInOne
O60883	ENSG00000170075.8	GPR37L1	protein_coding	-0.75552	0.111244	-0.0833811	0.774056	Not_Significant	None	-1.10638	0.034676	-0.417205	0.246165	Only_Thaps_Significant	None	AtLeastSignificant	NoRegulation
Q9H008	ENSG00000107902.13	LHPP	protein_coding	-0.717225	0.107283	-0.0669083	0.784291	Not_Significant	None	-1.10636	0.021984	-0.378604	0.124424	Only_Thaps_Significant	None	AtLeastSignificant	NoRegulation
O43555	ENSG00000125787.11	GNRH2	protein_coding	-0.793971	0.117389	-0.0339293	0.906506	Not_Significant	None	-1.10625	0.0587239	-0.532032	0.179817	Not_Significant	None	NoSignificant	NoRegulation
P08034	ENSG00000169562.9	GJB1	protein_coding	-0.483998	0.282655	0.391894	0.119799	Not_Significant	None	-1.1062	0.0239761	-0.785824	0.0262895	Both_Significant	None	AtLeastSignificant	NoRegulation
O95976	ENSG00000140749.8	IGSF6	protein_coding	-0.323822	0.487772	0.041497	0.885021	Not_Significant	None	-1.10598	0.0308787	-0.246997	0.426312	Only_Thaps_Significant	None	AtLeastSignificant	NoRegulation
Q9H8S5	ENSG00000105219.8	CNTD2	protein_coding	-0.976069	0.0463823	0.0653901	0.829685	Only_Thaps_Significant	Only_Thaps_Down	-1.1051	0.0706718	-0.68144	0.120662	Not_Significant	None	AtLeastSignificant	AtLeastRegulatedInOne
Q9BYK8	ENSG00000130589.16	HELZ2	protein_coding	-0.934566	0.0173823	0.0748952	0.788644	Only_Thaps_Significant	None	-1.10502	0.00844187	-0.46144	0.171942	Only_Thaps_Significant	None	AtLeastSignificant	NoRegulation
Q8N801	ENSG00000239605.9	C2orf61	protein_coding	-0.961298	0.0514073	-0.290555	0.338632	Not_Significant	None	-1.10373	0.0679227	-0.673378	0.109538	Not_Significant	None	NoSignificant	NoRegulation
Q99558	ENSG00000006062.14	MAP3K14	protein_coding	-0.641621	0.198447	0.58985	0.0518428	Not_Significant	None	-1.10368	0.0505713	-0.00483588	0.989782	Not_Significant	None	NoSignificant	NoRegulation
Q9BYN7	ENSG00000131061.13	ZNF341	protein_coding	-0.904308	0.0282325	-0.00818496	0.973344	Only_Thaps_Significant	None	-1.10251	0.0123382	-0.610524	0.0433867	Both_Significant	None	AtLeastSignificant	NoRegulation
O15354	ENSG00000170775.2	GPR37	protein_coding	-0.922473	0.0641399	-0.540097	0.0752774	Not_Significant	None	-1.10192	0.0600419	-1.20916	0.00344053	Only_TM_Significant	Only_TM_Down	AtLeastSignificant	AtLeastRegulatedInOne
O95154	ENSG00000162482.4	AKR7A3	protein_coding	-0.588246	0.253722	-0.0160748	0.956844	Not_Significant	None	-1.10186	0.0695218	-0.61828	0.100977	Not_Significant	None	NoSignificant	NoRegulation
P28799	ENSG00000030582.17	GRN	protein_coding	-1.04233	0.00791865	-0.201792	0.439677	Only_Thaps_Significant	Only_Thaps_Down	-1.10095	0.00822824	-0.350521	0.211304	Only_Thaps_Significant	None	AtLeastSignificant	AtLeastRegulatedInOne
Q9BV68	ENSG00000070423.17	RNF126	protein_coding	-0.799202	0.091511	-0.0201147	0.942854	Not_Significant	None	-1.10066	0.0363483	0.111539	0.758672	Only_Thaps_Significant	None	AtLeastSignificant	NoRegulation
Q8WXR4	ENSG00000071909.18	MYO3B	protein_coding	-0.378223	0.465694	-0.0538822	0.85884	Not_Significant	None	-1.09954	0.0633003	-0.915919	0.0233885	Only_TM_Significant	Only_TM_Down	AtLeastSignificant	AtLeastRegulatedInOne
Q7Z6G8	ENSG00000185046.18	ANKS1B	protein_coding	-0.69148	0.169504	-0.332768	0.266606	Not_Significant	None	-1.099	0.0553613	-0.915113	0.0169353	Only_TM_Significant	Only_TM_Down	AtLeastSignificant	AtLeastRegulatedInOne
Q9Y2H9	ENSG00000105613.9	MAST1	protein_coding	-1.22225	0.0116624	-0.418782	0.169567	Only_Thaps_Significant	Only_Thaps_Down	-1.09898	0.0656597	-0.945874	0.0266713	Only_TM_Significant	Only_TM_Down	AtLeastSignificant	AtLeastRegulatedInOne
Q9H1V8	ENSG00000197106.6	SLC6A17	protein_coding	-0.609942	0.203973	-0.863779	0.00239136	Only_TM_Significant	Only_TM_Down	-1.09808	0.0619648	-0.956639	0.0323234	Only_TM_Significant	Only_TM_Down	AtLeastSignificant	AtLeastRegulatedInOne
Q96K62	ENSG00000119574.12	ZBTB45	protein_coding	-0.672647	0.160595	-0.251837	0.378686	Not_Significant	None	-1.09804	0.0392545	-0.336018	0.372669	Only_Thaps_Significant	None	AtLeastSignificant	NoRegulation
Q9ULB5	ENSG00000081138.13	CDH7	protein_coding	-0.61469	0.230305	-0.606502	0.0418509	Only_TM_Significant	Only_TM_Down	-1.09769	0.064049	-0.980868	0.0103335	Only_TM_Significant	Only_TM_Down	AtLeastSignificant	AtLeastRegulatedInOne
Q9P2E2	ENSG00000117245.12	KIF17	protein_coding	-0.654278	0.201419	-0.417016	0.165259	Not_Significant	None	-1.09689	0.0660544	-0.323023	0.420785	Not_Significant	None	NoSignificant	NoRegulation
O75954	ENSG00000011105.12	TSPAN9	protein_coding	-0.455885	0.243121	0.134177	0.539562	Not_Significant	None	-1.09604	0.00842212	-0.235553	0.271006	Only_Thaps_Significant	None	AtLeastSignificant	NoRegulation
Q96GR2	ENSG00000103740.9	ACSBG1	protein_coding	-0.389258	0.432506	-0.251495	0.356557	Not_Significant	None	-1.09593	0.0492269	-0.493672	0.117644	Only_Thaps_Significant	None	AtLeastSignificant	NoRegulation
Q5BIV9	ENSG00000203772.7	SPRN	protein_coding	-0.713183	0.0860042	-0.166075	0.519849	Not_Significant	None	-1.09529	0.0140479	0.010285	0.972495	Only_Thaps_Significant	None	AtLeastSignificant	NoRegulation
Q16799	ENSG00000139970.16	RTN1	protein_coding	-0.610847	0.194234	-0.0753796	0.788539	Not_Significant	None	-1.09521	0.0340218	-1.02015	0.00162257	Both_Significant	Only_Tm_Down	AtLeastSignificant	AtLeastRegulatedInOne
Q9Y5I4	ENSG00000243232.4	PCDHAC2	protein_coding	-0.826615	0.0679539	-0.613485	0.0357358	Only_TM_Significant	Only_TM_Down	-1.0937	0.0617985	-0.831064	0.061785	Not_Significant	None	AtLeastSignificant	AtLeastRegulatedInOne
Q7Z5Y6	ENSG00000183682.7	BMP8A	protein_coding	-0.470501	0.359799	0.133932	0.659782	Not_Significant	None	-1.09343	0.0720196	-0.314936	0.440831	Not_Significant	None	NoSignificant	NoRegulation
Q8IV31	ENSG00000178826.10	TMEM139	protein_coding	-0.384816	0.460175	-0.375926	0.211688	Not_Significant	None	-1.09293	0.0692446	-0.65662	0.0902936	Not_Significant	None	NoSignificant	NoRegulation
Q6UX07	ENSG00000167536.13	DHRS13	protein_coding	-0.531913	0.222459	0.194985	0.420658	Not_Significant	None	-1.09289	0.0207102	-0.502466	0.0470448	Both_Significant	None	AtLeastSignificant	NoRegulation
Q5VWP3	ENSG00000146147.14	MLIP	protein_coding	-0.965217	0.0310762	-0.628994	0.0353332	Both_Significant	Both_Down	-1.09272	0.0675194	-1.21291	0.00603475	Only_TM_Significant	Only_TM_Down	AtLeastSignificant	AtLeastRegulatedInOne
P50749	ENSG00000101265.15	RASSF2	protein_coding	-0.780015	0.116921	-0.42258	0.164326	Not_Significant	None	-1.09254	0.068603	-1.22956	0.00434521	Only_TM_Significant	Only_TM_Down	AtLeastSignificant	AtLeastRegulatedInOne
Q9BWC9	ENSG00000173581.7	CCDC106	protein_coding	-0.871612	0.0278407	-0.132615	0.527404	Only_Thaps_Significant	None	-1.09196	0.00946239	-0.672161	0.0020332	Both_Significant	None	AtLeastSignificant	NoRegulation
Q12967	ENSG00000160271.14	RALGDS	protein_coding	-0.395805	0.361623	-0.278433	0.320602	Not_Significant	None	-1.09161	0.0190424	-0.827011	0.00352073	Both_Significant	None	AtLeastSignificant	NoRegulation
P56178	ENSG00000105880.4	DLX5	protein_coding	0.126973	0.781003	0.12281	0.675413	Not_Significant	None	-1.09129	0.0290251	-1.5227	4.22919e-05	Both_Significant	Only_Tm_Down	AtLeastSignificant	AtLeastRegulatedInOne
P10827	ENSG00000126351.12	THRA	protein_coding	-0.483623	0.229077	0.0642413	0.77068	Not_Significant	None	-1.09068	0.0108691	-0.547834	0.0331231	Both_Significant	None	AtLeastSignificant	NoRegulation
P49418	ENSG00000078053.16	AMPH	protein_coding	-0.11081	0.807528	0.408959	0.113244	Not_Significant	None	-1.09063	0.0275589	-0.381344	0.213645	Only_Thaps_Significant	None	AtLeastSignificant	NoRegulation
Q96L34	ENSG00000007047.14	MARK4	protein_coding	-0.796422	0.0559028	-0.082177	0.773424	Not_Significant	None	-1.0906	0.0149332	-0.340512	0.325496	Only_Thaps_Significant	None	AtLeastSignificant	NoRegulation
P09914	ENSG00000185745.9	IFIT1	protein_coding	-0.139549	0.791007	-0.218295	0.462026	Not_Significant	None	-1.0896	0.0641883	-1.39436	0.00160856	Only_TM_Significant	Only_TM_Down	AtLeastSignificant	AtLeastRegulatedInOne
P02452	ENSG00000108821.13	COL1A1	protein_coding	-0.435045	0.315126	-0.0597859	0.83763	Not_Significant	None	-1.08957	0.0202495	-0.370562	0.2875	Only_Thaps_Significant	None	AtLeastSignificant	NoRegulation
Q96EG3	ENSG00000152475.6	ZNF837	protein_coding	-1.17067	0.0121714	-0.13736	0.598582	Only_Thaps_Significant	Only_Thaps_Down	-1.08921	0.032841	-0.190162	0.546123	Only_Thaps_Significant	None	AtLeastSignificant	AtLeastRegulatedInOne
Q17RY6	ENSG00000160886.13	LY6K	protein_coding	-0.723448	0.134516	0.0787867	0.793261	Not_Significant	None	-1.08851	0.0664243	-0.212133	0.634344	Not_Significant	None	NoSignificant	NoRegulation
Q9C0D0	ENSG00000112137.17	PHACTR1	protein_coding	-0.0625842	0.890809	0.237996	0.377885	Not_Significant	None	-1.08809	0.0279216	-0.482943	0.130299	Only_Thaps_Significant	None	AtLeastSignificant	NoRegulation
P82279	ENSG00000134376.15	CRB1	protein_coding	-0.405973	0.427894	-0.246004	0.418774	Not_Significant	None	-1.08806	0.0689943	-1.23367	0.00492385	Only_TM_Significant	Only_TM_Down	AtLeastSignificant	AtLeastRegulatedInOne
P23468	ENSG00000153707.16	PTPRD	protein_coding	-0.805468	0.0990248	-0.520366	0.0814778	Not_Significant	None	-1.08708	0.0693304	-1.01876	0.0199951	Only_TM_Significant	Only_TM_Down	AtLeastSignificant	AtLeastRegulatedInOne
Q8IVV2	ENSG00000167210.16	LOXHD1	protein_coding	-0.738727	0.0265656	-0.653425	0.00264333	Both_Significant	Only_Tm_Down	-1.0869	0.0181953	-1.06897	0.0135895	Both_Significant	Only_Tm_Down	AtLeastSignificant	AtLeastRegulatedInOne
Q9Y577	ENSG00000162931.11	TRIM17	protein_coding	-1.61482	0.000222034	-0.599101	0.0179597	Both_Significant	Both_Down	-1.08678	0.0201678	-0.391729	0.190881	Only_Thaps_Significant	None	AtLeastSignificant	AtLeastRegulatedInOne
Q9UF11	ENSG00000021300.13	PLEKHB1	protein_coding	-0.810535	0.0539039	-0.0443194	0.851414	Not_Significant	None	-1.08651	0.0157349	-0.321226	0.199482	Only_Thaps_Significant	None	AtLeastSignificant	NoRegulation
P25116	ENSG00000181104.6	F2R	protein_coding	-0.307504	0.526813	0.0154987	0.956747	Not_Significant	None	-1.08602	0.0427871	-0.3822	0.266935	Only_Thaps_Significant	None	AtLeastSignificant	NoRegulation
P15923	ENSG00000071564.14	TCF3	protein_coding	-0.662012	0.109283	-0.13427	0.57383	Not_Significant	None	-1.08555	0.014469	-0.347034	0.233542	Only_Thaps_Significant	None	AtLeastSignificant	NoRegulation
Q969H4	ENSG00000142675.17	CNKSR1	protein_coding	-0.536021	0.28972	-0.26272	0.389296	Not_Significant	None	-1.08534	0.0589691	-0.598684	0.119988	Not_Significant	None	NoSignificant	NoRegulation
Q7Z6I5	ENSG00000186451.1	SPATA12	protein_coding	-0.723008	0.156797	-0.267612	0.376517	Not_Significant	None	-1.08492	0.0735869	-0.884354	0.0199521	Only_TM_Significant	None	AtLeastSignificant	NoRegulation
Q8N4B1	ENSG00000198324.13	FAM109A	protein_coding	-0.57373	0.173846	-0.100578	0.66427	Not_Significant	None	-1.08476	0.0169629	-0.64296	0.0252097	Both_Significant	None	AtLeastSignificant	NoRegulation
Q9Y2X8	ENSG00000078967.12	UBE2D4	protein_coding	-0.286543	0.477492	-0.0113086	0.958302	Not_Significant	None	-1.08452	0.0116703	-0.354567	0.113492	Only_Thaps_Significant	None	AtLeastSignificant	NoRegulation
Q9BRK0	ENSG00000132563.15	REEP2	protein_coding	-0.706795	0.0873222	0.138335	0.562506	Not_Significant	None	-1.08398	0.0145676	-0.307908	0.206383	Only_Thaps_Significant	None	AtLeastSignificant	NoRegulation
Q4VXA5	ENSG00000135314.12	KHDC1	protein_coding	-1.06758	0.0134527	-0.303084	0.182049	Only_Thaps_Significant	Only_Thaps_Down	-1.08379	0.019874	-0.757812	0.00315176	Both_Significant	None	AtLeastSignificant	AtLeastRegulatedInOne
NA	ENSG00000182612.10	TSPAN10	protein_coding	-0.614595	0.227092	-0.34641	0.246069	Not_Significant	None	-1.08323	0.0631823	-0.896319	0.0187027	Only_TM_Significant	None	AtLeastSignificant	NoRegulation
Q96HA4	ENSG00000131591.17	C1orf159	protein_coding	-0.594603	0.148381	-0.0832939	0.716212	Not_Significant	None	-1.08311	0.0141051	-0.365976	0.195519	Only_Thaps_Significant	None	AtLeastSignificant	NoRegulation
Q96PQ0	ENSG00000184985.16	SORCS2	protein_coding	-1.37399	0.00472536	-0.597592	0.0476837	Both_Significant	Both_Down	-1.08294	0.0713924	-0.358808	0.401471	Not_Significant	None	AtLeastSignificant	AtLeastRegulatedInOne
O75147	ENSG00000124006.14	OBSL1	protein_coding	-0.652952	0.0886734	0.00570148	0.980703	Not_Significant	None	-1.08236	0.00793545	-0.525852	0.0383253	Both_Significant	None	AtLeastSignificant	NoRegulation
Q6ZVC0	ENSG00000166924.8	NYAP1	protein_coding	-1.01978	0.0233326	-0.434105	0.149445	Only_Thaps_Significant	Only_Thaps_Down	-1.08177	0.070486	-1.24411	0.00467042	Only_TM_Significant	Only_TM_Down	AtLeastSignificant	AtLeastRegulatedInOne
Q8TBP0	ENSG00000167291.15	TBC1D16	protein_coding	-0.475647	0.245887	0.0134219	0.954125	Not_Significant	None	-1.08115	0.0131784	-0.535584	0.0354349	Both_Significant	None	AtLeastSignificant	NoRegulation
P57057	ENSG00000160190.13	SLC37A1	protein_coding	-0.813472	0.108803	-0.345462	0.250427	Not_Significant	None	-1.08053	0.0692527	-0.817816	0.0345721	Only_TM_Significant	None	AtLeastSignificant	NoRegulation
P21709	ENSG00000146904.8	EPHA1	protein_coding	-0.636954	0.185969	0.454774	0.134503	Not_Significant	None	-1.08052	0.0430951	-0.764801	0.0452557	Both_Significant	None	AtLeastSignificant	NoRegulation
Q8TAK5	ENSG00000143458.11	GABPB2	protein_coding	-0.443691	0.360928	-0.477026	0.100475	Not_Significant	None	-1.0798	0.057572	-1.01902	0.0229854	Only_TM_Significant	Only_TM_Down	AtLeastSignificant	AtLeastRegulatedInOne
Q68BL7	ENSG00000185585.19	OLFML2A	protein_coding	-0.568778	0.260893	0.140987	0.64395	Not_Significant	None	-1.07969	0.0606523	-0.139601	0.725773	Not_Significant	None	NoSignificant	NoRegulation
P31260	ENSG00000253293.4	HOXA10	protein_coding	-0.737533	0.0752236	-0.230238	0.420208	Not_Significant	None	-1.07893	0.0152222	-1.15601	3.81235e-06	Both_Significant	Only_Tm_Down	AtLeastSignificant	AtLeastRegulatedInOne
Q8N1G1	ENSG00000079313.13	REXO1	protein_coding	-0.685332	0.159359	0.0109267	0.970903	Not_Significant	None	-1.07887	0.0478074	0.0425721	0.91509	Only_Thaps_Significant	None	AtLeastSignificant	NoRegulation
Q8WY22	ENSG00000184992.10	BRI3BP	protein_coding	-0.0590824	0.894674	0.203777	0.429765	Not_Significant	None	-1.07865	0.0253286	-0.680809	0.0237815	Both_Significant	None	AtLeastSignificant	NoRegulation
A6NE01	ENSG00000185958.9	FAM186A	protein_coding	-0.598752	0.187154	-0.543118	0.0557766	Not_Significant	None	-1.07853	0.0534351	-0.907342	0.0438373	Only_TM_Significant	None	AtLeastSignificant	NoRegulation
Q7Z410	ENSG00000178297.12	TMPRSS9	protein_coding	-0.999582	0.03124	-0.0022929	0.993929	Only_Thaps_Significant	Only_Thaps_Down	-1.07842	0.0346973	-0.00113367	0.997738	Only_Thaps_Significant	None	AtLeastSignificant	AtLeastRegulatedInOne
Q68G75	ENSG00000186007.9	LEMD1	protein_coding	-0.538595	0.254124	0.346995	0.193872	Not_Significant	None	-1.07833	0.0385163	-0.0402804	0.896986	Only_Thaps_Significant	None	AtLeastSignificant	NoRegulation
Q86TY3	ENSG00000139971.15	C14orf37	protein_coding	-0.580535	0.240281	-0.409749	0.172226	Not_Significant	None	-1.07827	0.0702761	-1.24379	0.00508473	Only_TM_Significant	Only_TM_Down	AtLeastSignificant	AtLeastRegulatedInOne
Q9Y3Q8	ENSG00000166925.8	TSC22D4	protein_coding	-0.728764	0.0645419	-0.0672945	0.781139	Not_Significant	None	-1.078	0.0100061	-0.509429	0.0644399	Only_Thaps_Significant	None	AtLeastSignificant	NoRegulation
Q9BZR6	ENSG00000040608.13	RTN4R	protein_coding	-1.37252	0.00481693	-0.342832	0.241191	Only_Thaps_Significant	Only_Thaps_Down	-1.07793	0.0487154	-0.608494	0.128923	Only_Thaps_Significant	None	AtLeastSignificant	AtLeastRegulatedInOne
P24385	ENSG00000110092.3	CCND1	protein_coding	-0.433152	0.402585	-0.0636835	0.834917	Not_Significant	None	-1.07618	0.0702819	-0.146382	0.728567	Not_Significant	None	NoSignificant	NoRegulation
Q96HA9	ENSG00000104883.7	PEX11G	protein_coding	-1.07832	0.0308233	-0.188819	0.518766	Only_Thaps_Significant	Only_Thaps_Down	-1.07607	0.0620211	-0.489582	0.169917	Not_Significant	None	AtLeastSignificant	AtLeastRegulatedInOne
Q5VZ46	ENSG00000135835.11	KIAA1614	protein_coding	-0.663877	0.0942866	-0.178106	0.414447	Not_Significant	None	-1.07591	0.0106338	-0.424997	0.101415	Only_Thaps_Significant	None	AtLeastSignificant	NoRegulation
Q13003	ENSG00000163873.9	GRIK3	protein_coding	-0.740572	0.0440309	-0.454474	0.0673025	Only_Thaps_Significant	None	-1.07574	0.0303852	-1.09408	0.0121849	Both_Significant	Only_Tm_Down	AtLeastSignificant	AtLeastRegulatedInOne
Q9H201	ENSG00000049283.17	EPN3	protein_coding	-0.678779	0.184062	-0.734371	0.0154512	Only_TM_Significant	Only_TM_Down	-1.07567	0.0708693	-1.49457	0.000157706	Only_TM_Significant	Only_TM_Down	AtLeastSignificant	AtLeastRegulatedInOne
NA	ENSG00000233718.6	MYCNOS	protein_coding					NA	NA	-1.07567	0.0034659	-1.42812	0.000135756	Both_Significant	Only_Tm_Down	AtLeastSignificant	AtLeastRegulatedInOne
Q14118	ENSG00000173402.11	DAG1	protein_coding	-0.371949	0.369075	0.250832	0.340767	Not_Significant	None	-1.07558	0.0153561	-0.835767	0.00139771	Both_Significant	None	AtLeastSignificant	NoRegulation
O15049	ENSG00000145911.5	N4BP3	protein_coding	-0.69573	0.0429656	-0.426583	0.102049	Only_Thaps_Significant	None	-1.07408	0.0194523	-1.04698	0.0157396	Both_Significant	Only_Tm_Down	AtLeastSignificant	AtLeastRegulatedInOne
O94856	ENSG00000163531.15	NFASC	protein_coding	-1.09821	0.018607	-0.694445	0.0160677	Both_Significant	Both_Down	-1.07381	0.0390214	0.0927301	0.820573	Only_Thaps_Significant	None	AtLeastSignificant	AtLeastRegulatedInOne
A1L4K1	ENSG00000186628.12	FSD2	protein_coding	-1.13936	0.0126068	-0.181643	0.443346	Only_Thaps_Significant	Only_Thaps_Down	-1.07325	0.0301298	0.102922	0.674308	Only_Thaps_Significant	None	AtLeastSignificant	AtLeastRegulatedInOne
Q9BPW5	ENSG00000128045.6	RASL11B	protein_coding	-1.11359	0.0244758	-0.23896	0.385426	Only_Thaps_Significant	Only_Thaps_Down	-1.07289	0.0553508	-0.0457674	0.897521	Not_Significant	None	AtLeastSignificant	AtLeastRegulatedInOne
Q9HBI0	ENSG00000138964.16	PARVG	protein_coding	-0.605123	0.216572	-0.559994	0.0615592	Not_Significant	None	-1.07257	0.0722488	-1.08455	0.0145401	Only_TM_Significant	Only_TM_Down	AtLeastSignificant	AtLeastRegulatedInOne
Q96BX8	ENSG00000172081.13	MOB3A	protein_coding	-0.63403	0.164178	-0.0451176	0.875296	Not_Significant	None	-1.07246	0.0314086	0.00590086	0.986744	Only_Thaps_Significant	None	AtLeastSignificant	NoRegulation
O00329	ENSG00000171608.15	PIK3CD	protein_coding	-0.633325	0.211196	-0.0901843	0.766834	Not_Significant	None	-1.07234	0.073517	0.472117	0.286565	Not_Significant	None	NoSignificant	NoRegulation
Q00604	ENSG00000124479.8	NDP	protein_coding	-0.32121	0.540521	-0.724235	0.0167114	Only_TM_Significant	Only_TM_Down	-1.07201	0.0792254	-1.95999	3.6626e-06	Only_TM_Significant	Only_TM_Down	AtLeastSignificant	AtLeastRegulatedInOne
Q76LX8	ENSG00000160323.18	ADAMTS13	protein_coding	-0.892623	0.0733672	-0.287419	0.346521	Not_Significant	None	-1.07197	0.0728678	-0.640016	0.123649	Not_Significant	None	NoSignificant	NoRegulation
P58397	ENSG00000151388.10	ADAMTS12	protein_coding	-0.15708	0.71866	-0.407271	0.124255	Not_Significant	None	-1.07142	0.0218347	-0.975817	0.000540261	Both_Significant	Only_Tm_Down	AtLeastSignificant	AtLeastRegulatedInOne
Q14332	ENSG00000180340.6	FZD2	protein_coding	-1.57541	0.000235274	-0.327626	0.194555	Only_Thaps_Significant	Only_Thaps_Down	-1.07117	0.0207427	0.397525	0.259291	Only_Thaps_Significant	None	AtLeastSignificant	AtLeastRegulatedInOne
P16157	ENSG00000029534.19	ANK1	protein_coding	-0.421987	0.337133	0.042198	0.85192	Not_Significant	None	-1.07088	0.024989	-0.544826	0.0280143	Both_Significant	None	AtLeastSignificant	NoRegulation
P83859	ENSG00000188710.2	QRFP	protein_coding	-0.682657	0.165519	0.08901	0.764798	Not_Significant	None	-1.07084	0.052933	-0.264482	0.462872	Not_Significant	None	NoSignificant	NoRegulation
P35052	ENSG00000063660.8	GPC1	protein_coding	-0.787057	0.109452	0.0557855	0.851676	Not_Significant	None	-1.07071	0.0543552	-0.219806	0.571641	Not_Significant	None	NoSignificant	NoRegulation
NA	ENSG00000280071.3	CH507-9B2.3	protein_coding	-1.11238	0.0183708	-0.0966575	0.706386	Only_Thaps_Significant	Only_Thaps_Down	-1.07043	0.0382982	-0.105947	0.726412	Only_Thaps_Significant	None	AtLeastSignificant	AtLeastRegulatedInOne
P09543	ENSG00000173786.16	CNP	protein_coding	-0.108938	0.780073	0.363123	0.080234	Not_Significant	None	-1.06953	0.00985236	-0.55778	0.0354118	Both_Significant	None	AtLeastSignificant	NoRegulation
Q5JSZ5	ENSG00000130723.18	PRRC2B	protein_coding	-0.500165	0.180645	-0.100346	0.689774	Not_Significant	None	-1.06818	0.00671943	-0.41394	0.102411	Only_Thaps_Significant	None	AtLeastSignificant	NoRegulation
P43005	ENSG00000106688.11	SLC1A1	protein_coding	-0.445016	0.378491	-0.21129	0.481369	Not_Significant	None	-1.06817	0.0600071	-1.08084	0.00566581	Only_TM_Significant	Only_TM_Down	AtLeastSignificant	AtLeastRegulatedInOne
Q12950	ENSG00000170122.5	FOXD4	protein_coding	-1.02614	0.0413741	-0.114614	0.696351	Only_Thaps_Significant	Only_Thaps_Down	-1.06811	0.0750664	-0.259044	0.480778	Not_Significant	None	AtLeastSignificant	AtLeastRegulatedInOne
O75783	ENSG00000103269.13	RHBDL1	protein_coding	-0.833493	0.0859221	-0.195072	0.488464	Not_Significant	None	-1.06759	0.0487453	-0.626761	0.104914	Only_Thaps_Significant	None	AtLeastSignificant	NoRegulation
Q66K14	ENSG00000197226.12	TBC1D9B	protein_coding	-0.319886	0.400806	-0.0222508	0.911306	Not_Significant	None	-1.06739	0.00821005	-0.28295	0.148937	Only_Thaps_Significant	None	AtLeastSignificant	NoRegulation
Q8NBI6	ENSG00000173950.15	XXYLT1	protein_coding	-0.138027	0.726982	0.303825	0.153594	Not_Significant	None	-1.06729	0.011386	-0.682763	0.00176476	Both_Significant	None	AtLeastSignificant	NoRegulation
Q9BXS0	ENSG00000188517.14	COL25A1	protein_coding	-0.561506	0.148676	-0.438885	0.0814603	Not_Significant	None	-1.0672	0.0190346	-0.985871	0.0253262	Both_Significant	Only_Tm_Down	AtLeastSignificant	AtLeastRegulatedInOne
P16234	ENSG00000134853.11	PDGFRA	protein_coding	-0.17102	0.736839	0.0757687	0.800289	Not_Significant	None	-1.06718	0.0596814	-0.636786	0.105017	Not_Significant	None	NoSignificant	NoRegulation
P05162	ENSG00000100079.6	LGALS2	protein_coding	-0.478903	0.298339	0.0678223	0.807612	Not_Significant	None	-1.06714	0.0345027	0.14892	0.608748	Only_Thaps_Significant	None	AtLeastSignificant	NoRegulation
P43116	ENSG00000125384.6	PTGER2	protein_coding	-0.720339	0.152821	-0.322786	0.28962	Not_Significant	None	-1.06659	0.075422	-1.16003	0.00617143	Only_TM_Significant	Only_TM_Down	AtLeastSignificant	AtLeastRegulatedInOne
Q99102	ENSG00000145113.21	MUC4	protein_coding	-0.732396	0.00380485	-0.741636	6.7941e-05	Both_Significant	Only_Tm_Down	-1.06572	0.0043597	-1.49281	5.66502e-05	Both_Significant	Only_Tm_Down	AtLeastSignificant	AtLeastRegulatedInOne
O75069	ENSG00000133069.15	TMCC2	protein_coding	-0.437411	0.368312	-0.26273	0.360109	Not_Significant	None	-1.06545	0.0474251	-1.09593	0.00185075	Both_Significant	Only_Tm_Down	AtLeastSignificant	AtLeastRegulatedInOne
Q9GZN2	ENSG00000118707.9	TGIF2	protein_coding	-0.0292847	0.937501	-0.346722	0.0726292	Not_Significant	None	-1.06542	0.00692069	-0.991886	6.59896e-07	Both_Significant	Only_Tm_Down	AtLeastSignificant	AtLeastRegulatedInOne
Q6ZW31	ENSG00000105137.12	SYDE1	protein_coding	-0.408644	0.405014	0.048968	0.866255	Not_Significant	None	-1.06529	0.0507227	0.0204684	0.955483	Not_Significant	None	NoSignificant	NoRegulation
Q8N201	ENSG00000164880.15	INTS1	protein_coding	-0.81486	0.0365581	-0.00659095	0.98001	Only_Thaps_Significant	None	-1.06528	0.0103821	-0.0977379	0.757791	Only_Thaps_Significant	None	AtLeastSignificant	NoRegulation
Q7L1S5	ENSG00000154080.13	CHST9	protein_coding	-0.12015	0.812604	0.254732	0.377594	Not_Significant	None	-1.06514	0.0622042	-0.846179	0.0186681	Only_TM_Significant	None	AtLeastSignificant	NoRegulation
NA	ENSG00000234616.8	JRK	protein_coding	-0.578904	0.130102	-0.145709	0.500313	Not_Significant	None	-1.06509	0.00865672	-0.438969	0.0357558	Both_Significant	None	AtLeastSignificant	NoRegulation
P56703	ENSG00000108379.9	WNT3	protein_coding	-0.493394	0.264608	-0.0664222	0.787971	Not_Significant	None	-1.06484	0.0266728	-0.367903	0.190671	Only_Thaps_Significant	None	AtLeastSignificant	NoRegulation
Q14160	ENSG00000180900.18	SCRIB	protein_coding	-0.580028	0.21127	0.177473	0.529756	Not_Significant	None	-1.06483	0.0365123	-0.0797905	0.822532	Only_Thaps_Significant	None	AtLeastSignificant	NoRegulation
Q96MT3	ENSG00000139174.11	PRICKLE1	protein_coding	-0.491923	0.251102	-0.0798144	0.741819	Not_Significant	None	-1.06475	0.0213092	0.143049	0.575755	Only_Thaps_Significant	None	AtLeastSignificant	NoRegulation
Q6NY19	ENSG00000186994.11	KANK3	protein_coding	-0.709368	0.16258	-0.300032	0.314693	Not_Significant	None	-1.06465	0.0680613	-0.58304	0.106492	Not_Significant	None	NoSignificant	NoRegulation
Q15059	ENSG00000169925.16	BRD3	protein_coding	-0.677811	0.106575	-0.0627169	0.804172	Not_Significant	None	-1.06362	0.0179102	-0.646798	0.0156445	Both_Significant	None	AtLeastSignificant	NoRegulation
P56202	ENSG00000172543.7	CTSW	protein_coding	-0.975801	0.0472725	0.155406	0.608978	Only_Thaps_Significant	Only_Thaps_Down	-1.06284	0.0576694	-0.37262	0.340318	Not_Significant	None	AtLeastSignificant	AtLeastRegulatedInOne
Q99719	ENSG00000184702.17	SEPT5	protein_coding	-0.838667	0.0265152	-0.386556	0.0667667	Only_Thaps_Significant	None	-1.06208	0.00787814	-0.695916	0.00111496	Both_Significant	None	AtLeastSignificant	NoRegulation
P0C6A0	ENSG00000220201.7	ZGLP1	protein_coding	-0.613138	0.234121	-0.28491	0.33548	Not_Significant	None	-1.06182	0.079407	-0.333931	0.338268	Not_Significant	None	NoSignificant	NoRegulation
Q96SM3	ENSG00000088882.7	CPXM1	protein_coding	-0.663572	0.107845	-0.441102	0.120772	Not_Significant	None	-1.06152	0.0456221	-0.901962	0.0450433	Both_Significant	None	AtLeastSignificant	NoRegulation
Q96CM8	ENSG00000167107.12	ACSF2	protein_coding	-0.417855	0.396839	-0.166709	0.568106	Not_Significant	None	-1.06079	0.0527329	-0.715759	0.0487557	Only_TM_Significant	None	AtLeastSignificant	NoRegulation
Q86WK9	ENSG00000182749.5	PAQR7	protein_coding	-0.497665	0.210562	-0.234383	0.274859	Not_Significant	None	-1.05993	0.0124874	-0.412966	0.0683205	Only_Thaps_Significant	None	AtLeastSignificant	NoRegulation
A6NCL7	ENSG00000164236.11	ANKRD33B	protein_coding	-1.14011	0.0202226	-0.220711	0.469561	Only_Thaps_Significant	Only_Thaps_Down	-1.05916	0.0700128	-0.0835694	0.846466	Not_Significant	None	AtLeastSignificant	AtLeastRegulatedInOne
P17693	ENSG00000204632.11	HLA-G	protein_coding	-0.488226	0.335992	-0.0979877	0.743541	Not_Significant	None	-1.0587	0.0669656	0.0482888	0.898445	Not_Significant	None	NoSignificant	NoRegulation
Q9ULT6	ENSG00000183579.15	ZNRF3	protein_coding	-0.399628	0.379379	-0.18357	0.498442	Not_Significant	None	-1.05859	0.0324458	-0.668375	0.0390654	Both_Significant	None	AtLeastSignificant	NoRegulation
O43511	ENSG00000091137.11	SLC26A4	protein_coding	-0.365048	0.48427	-0.126192	0.679144	Not_Significant	None	-1.05819	0.0790451	-0.90825	0.027959	Only_TM_Significant	None	AtLeastSignificant	NoRegulation
Q92519	ENSG00000071575.11	TRIB2	protein_coding	-0.410795	0.32337	0.203831	0.386474	Not_Significant	None	-1.05776	0.0177158	-0.455172	0.0739166	Only_Thaps_Significant	None	AtLeastSignificant	NoRegulation
P07359	ENSG00000185245.7	GP1BA	protein_coding	-0.611787	0.196415	-0.0279047	0.924515	Not_Significant	None	-1.05688	0.0434584	-0.349724	0.302374	Only_Thaps_Significant	None	AtLeastSignificant	NoRegulation
Q13507	ENSG00000138741.10	TRPC3	protein_coding	-0.679536	0.102956	-0.317049	0.175713	Not_Significant	None	-1.05652	0.0179868	-1.11374	1.79664e-06	Both_Significant	Only_Tm_Down	AtLeastSignificant	AtLeastRegulatedInOne
P03915	ENSG00000198786.2	MT-ND5	protein_coding	-0.731962	0.121011	0.0716049	0.814566	Not_Significant	None	-1.05487	0.0436363	0.0889201	0.832571	Only_Thaps_Significant	None	AtLeastSignificant	NoRegulation
H0YL14	ENSG00000238227.7	C9orf69	protein_coding	-0.654682	0.166299	-0.127297	0.649177	Not_Significant	None	-1.05428	0.0438248	0.0643904	0.855539	Only_Thaps_Significant	None	AtLeastSignificant	NoRegulation
P80404	ENSG00000183044.11	ABAT	protein_coding	-0.251135	0.58778	0.24348	0.361756	Not_Significant	None	-1.05422	0.0372096	0.4728	0.119554	Only_Thaps_Significant	None	AtLeastSignificant	NoRegulation
Q9Y5E4	ENSG00000113209.8	PCDHB5	protein_coding	-0.443402	0.280681	0.126389	0.597473	Not_Significant	None	-1.0538	0.0160148	-0.978445	0.000171678	Both_Significant	Only_Tm_Down	AtLeastSignificant	AtLeastRegulatedInOne
Q99439	ENSG00000064666.14	CNN2	protein_coding	-0.67562	0.171202	0.00263959	0.992961	Not_Significant	None	-1.05313	0.0585438	-0.0208745	0.956337	Not_Significant	None	NoSignificant	NoRegulation
Q8TB24	ENSG00000100599.15	RIN3	protein_coding	-0.711167	0.122972	0.0480309	0.872458	Not_Significant	None	-1.05288	0.0376395	0.205154	0.582636	Only_Thaps_Significant	None	AtLeastSignificant	NoRegulation
P21731	ENSG00000006638.11	TBXA2R	protein_coding	-0.710261	0.161444	0.0967523	0.751452	Not_Significant	None	-1.05287	0.075294	-0.292394	0.487962	Not_Significant	None	NoSignificant	NoRegulation
Q9Y613	ENSG00000135723.13	FHOD1	protein_coding	-0.347166	0.462742	0.0373631	0.893487	Not_Significant	None	-1.05257	0.042459	-0.66235	0.0502016	Only_Thaps_Significant	None	AtLeastSignificant	NoRegulation
Q8WXI9	ENSG00000143614.9	GATAD2B	protein_coding	-0.316867	0.44823	0.0290118	0.920192	Not_Significant	None	-1.05241	0.0188726	-0.157984	0.617379	Only_Thaps_Significant	None	AtLeastSignificant	NoRegulation
Q9HDC5	ENSG00000104369.4	JPH1	protein_coding	-0.907811	0.0465492	-0.725057	0.00623846	Both_Significant	Only_Tm_Down	-1.0524	0.0351108	-0.859745	0.0164707	Both_Significant	None	AtLeastSignificant	AtLeastRegulatedInOne
Q9UHC9	ENSG00000015520.14	NPC1L1	protein_coding	-0.791035	0.0640434	-0.441624	0.11219	Not_Significant	None	-1.05142	0.0655303	-0.456429	0.313405	Not_Significant	None	NoSignificant	NoRegulation
P55283	ENSG00000179242.15	CDH4	protein_coding	-0.807245	0.107971	-0.357363	0.241218	Not_Significant	None	-1.05135	0.0829427	-0.262689	0.551723	Not_Significant	None	NoSignificant	NoRegulation
Q13572	ENSG00000100605.16	ITPK1	protein_coding	-0.371913	0.31827	0.313234	0.112218	Not_Significant	None	-1.05102	0.00750684	-0.352465	0.0886599	Only_Thaps_Significant	None	AtLeastSignificant	NoRegulation
Q13308	ENSG00000112655.15	PTK7	protein_coding	-0.428104	0.253357	-0.0194575	0.929378	Not_Significant	None	-1.05079	0.0078917	-0.645676	0.00139829	Both_Significant	None	AtLeastSignificant	NoRegulation
Q9ULH7	ENSG00000186260.16	MKL2	protein_coding	0.125417	0.750144	0.0992438	0.656908	Not_Significant	None	-1.05011	0.0120932	-0.338948	0.1455	Only_Thaps_Significant	None	AtLeastSignificant	NoRegulation
Q16825	ENSG00000070778.12	PTPN21	protein_coding	-0.388951	0.43882	0.0159484	0.957453	Not_Significant	None	-1.04988	0.0622226	0.0238522	0.950712	Not_Significant	None	NoSignificant	NoRegulation
P51610	ENSG00000172534.13	HCFC1	protein_coding	-0.509621	0.266449	0.110713	0.702502	Not_Significant	None	-1.04917	0.0363043	-0.061901	0.861492	Only_Thaps_Significant	None	AtLeastSignificant	NoRegulation
O95803	ENSG00000164100.8	NDST3	protein_coding	0.371492	0.385867	0.276167	0.276733	Not_Significant	None	-1.04883	0.0250808	-1.15385	0.000397613	Both_Significant	Only_Tm_Down	AtLeastSignificant	AtLeastRegulatedInOne
Q9H0X4	ENSG00000167930.15	FAM234A	protein_coding	-0.97426	0.0129763	-0.0675501	0.772061	Only_Thaps_Significant	Only_Thaps_Down	-1.04876	0.011996	-0.318277	0.186437	Only_Thaps_Significant	None	AtLeastSignificant	AtLeastRegulatedInOne
Q8N1E6	ENSG00000171823.6	FBXL14	protein_coding	-0.805048	0.106789	-0.0953508	0.751718	Not_Significant	None	-1.04828	0.067663	-0.152213	0.703662	Not_Significant	None	NoSignificant	NoRegulation
Q8WWL2	ENSG00000204991.10	SPIRE2	protein_coding	-0.506886	0.197221	0.0927584	0.659539	Not_Significant	None	-1.04811	0.0120916	-0.4862	0.0296597	Both_Significant	None	AtLeastSignificant	NoRegulation
Q96RY7	ENSG00000187535.13	IFT140	protein_coding	-0.661199	0.135122	-0.158264	0.54647	Not_Significant	None	-1.04786	0.0284209	-0.411752	0.157445	Only_Thaps_Significant	None	AtLeastSignificant	NoRegulation
A6NM45	ENSG00000185758.8	CLDN24	protein_coding	-0.347997	0.499149	-0.111425	0.714292	Not_Significant	None	-1.04774	0.0816434	-0.271895	0.519757	Not_Significant	None	NoSignificant	NoRegulation
O94823	ENSG00000118322.12	ATP10B	protein_coding	-0.209092	0.683705	0.15871	0.597909	Not_Significant	None	-1.04726	0.0681434	-0.58129	0.163372	Not_Significant	None	NoSignificant	NoRegulation
Q8WTX7	ENSG00000239282.7	GATSL3	protein_coding	-0.536027	0.293214	0.09249	0.762388	Not_Significant	None	-1.04681	0.0859468	-0.499657	0.227825	Not_Significant	None	NoSignificant	NoRegulation
Q8WYQ3	ENSG00000250479.8	CHCHD10	protein_coding	-1.07268	0.0141692	-0.156455	0.571898	Only_Thaps_Significant	Only_Thaps_Down	-1.04675	0.0259426	-0.383848	0.209508	Only_Thaps_Significant	None	AtLeastSignificant	AtLeastRegulatedInOne
O75808	ENSG00000103326.11	CAPN15	protein_coding	-0.874472	0.0730112	-0.218479	0.462677	Not_Significant	None	-1.0466	0.058032	0.0834137	0.839433	Not_Significant	None	NoSignificant	NoRegulation
Q7Z698	ENSG00000198369.9	SPRED2	protein_coding	-0.194347	0.601683	0.306453	0.175073	Not_Significant	None	-1.04608	0.00770612	-0.066416	0.730895	Only_Thaps_Significant	None	AtLeastSignificant	NoRegulation
Q96RR4	ENSG00000110931.18	CAMKK2	protein_coding	-0.611186	0.134319	-0.225137	0.327575	Not_Significant	None	-1.04563	0.0168301	-0.12435	0.684681	Only_Thaps_Significant	None	AtLeastSignificant	NoRegulation
Q8NAG6	ENSG00000160117.14	ANKLE1	protein_coding	-0.270441	0.598301	0.124022	0.664451	Not_Significant	None	-1.04542	0.0746083	-0.519735	0.169548	Not_Significant	None	NoSignificant	NoRegulation
Q0VDD7	ENSG00000132016.11	C19orf57	protein_coding	-0.230291	0.583429	0.286893	0.178422	Not_Significant	None	-1.0453	0.021183	-0.849885	0.000587761	Both_Significant	None	AtLeastSignificant	NoRegulation
P48764	ENSG00000066230.10	SLC9A3	protein_coding	-0.739219	0.105324	-0.0576496	0.81663	Not_Significant	None	-1.04472	0.0355973	-0.654349	0.0413917	Both_Significant	None	AtLeastSignificant	NoRegulation
O14559	ENSG00000004777.18	ARHGAP33	protein_coding	-0.158403	0.723514	0.179713	0.522428	Not_Significant	None	-1.0446	0.031831	-0.119338	0.749052	Only_Thaps_Significant	None	AtLeastSignificant	NoRegulation
O15457	ENSG00000057468.6	MSH4	protein_coding	-0.956304	0.0565905	-0.25361	0.389647	Not_Significant	None	-1.04453	0.0710334	-0.187136	0.59949	Not_Significant	None	NoSignificant	NoRegulation
Q9Y2X0	ENSG00000175221.14	MED16	protein_coding	-0.75058	0.07953	0.107808	0.684906	Not_Significant	None	-1.04386	0.0240661	-0.00538758	0.986316	Only_Thaps_Significant	None	AtLeastSignificant	NoRegulation
Q8N3E9	ENSG00000161714.11	PLCD3	protein_coding	-0.498936	0.291262	0.094151	0.736948	Not_Significant	None	-1.04298	0.0451985	-0.200598	0.554103	Only_Thaps_Significant	None	AtLeastSignificant	NoRegulation
P49895	ENSG00000211452.10	DIO1	protein_coding	-0.440467	0.384431	0.0872035	0.745212	Not_Significant	None	-1.0429	0.0700542	-0.144462	0.64025	Not_Significant	None	NoSignificant	NoRegulation
Q9NRJ7	ENSG00000272674.3	PCDHB16	protein_coding	-0.382251	0.334586	0.0122559	0.957721	Not_Significant	None	-1.0429	0.0129725	-0.844846	0.000436334	Both_Significant	None	AtLeastSignificant	NoRegulation
P08571	ENSG00000170458.13	CD14	protein_coding	-0.0673454	0.899335	0.0725146	0.809659	Not_Significant	None	-1.04253	0.0884204	-0.116399	0.771772	Not_Significant	None	NoSignificant	NoRegulation
Q6ZMU5	ENSG00000177238.13	TRIM72	protein_coding	-0.579429	0.171448	-0.583077	0.0234397	Only_TM_Significant	Only_TM_Down	-1.0425	0.045125	-0.770196	0.0836479	Only_Thaps_Significant	None	AtLeastSignificant	AtLeastRegulatedInOne
Q16877	ENSG00000114268.11	PFKFB4	protein_coding	-0.0848461	0.868636	0.684448	0.023885	Only_TM_Significant	Only_TM_Up	-1.0423	0.0681013	-0.315904	0.412181	Not_Significant	None	AtLeastSignificant	AtLeastRegulatedInOne
Q99735	ENSG00000085871.8	MGST2	protein_coding	0.178027	0.743007	0.121147	0.691365	Not_Significant	None	-1.04214	0.0874255	-0.278732	0.504922	Not_Significant	None	NoSignificant	NoRegulation
Q86YD5	ENSG00000179241.12	LDLRAD3	protein_coding	-0.75287	0.0523588	-0.108402	0.653137	Not_Significant	None	-1.04166	0.0114261	-0.169895	0.459321	Only_Thaps_Significant	None	AtLeastSignificant	NoRegulation
Q9BYV2	ENSG00000138100.13	TRIM54	protein_coding	-0.960711	0.0365015	-0.497011	0.086853	Only_Thaps_Significant	Only_Thaps_Down	-1.04046	0.0855653	-0.862409	0.0478358	Only_TM_Significant	None	AtLeastSignificant	AtLeastRegulatedInOne
Q9UQ53	ENSG00000161013.16	MGAT4B	protein_coding	-0.607455	0.13475	-0.149137	0.525043	Not_Significant	None	-1.03988	0.0168188	-0.654204	0.0134283	Both_Significant	None	AtLeastSignificant	NoRegulation
Q9H6S3	ENSG00000177106.14	EPS8L2	protein_coding	-0.580927	0.23225	-0.04705	0.865257	Not_Significant	None	-1.0396	0.0546392	-0.522224	0.0994929	Not_Significant	None	NoSignificant	NoRegulation
Q9P2E7	ENSG00000138650.8	PCDH10	protein_coding	-0.023178	0.956939	0.326563	0.188716	Not_Significant	None	-1.03924	0.0235439	-0.857734	0.00566248	Both_Significant	None	AtLeastSignificant	NoRegulation
P41002	ENSG00000162063.12	CCNF	protein_coding	-0.154146	0.750419	0.122074	0.674691	Not_Significant	None	-1.03914	0.0510114	-0.282264	0.407924	Not_Significant	None	NoSignificant	NoRegulation
NA	ENSG00000123243.14	ITIH5	protein_coding	-0.856304	0.0862928	-0.503284	0.0979052	Not_Significant	None	-1.03909	0.0817409	-0.735301	0.0804869	Not_Significant	None	NoSignificant	NoRegulation
Q6UXT9	ENSG00000168792.4	ABHD15	protein_coding	-0.182882	0.663266	0.156514	0.487975	Not_Significant	None	-1.03908	0.0216092	-1.1149	1.1561e-05	Both_Significant	Only_Tm_Down	AtLeastSignificant	AtLeastRegulatedInOne
Q53EQ6	ENSG00000179886.5	TIGD5	protein_coding	-0.633131	0.188022	-0.340972	0.230149	Not_Significant	None	-1.03897	0.05201	-0.298246	0.418936	Not_Significant	None	NoSignificant	NoRegulation
Q9UJU2	ENSG00000138795.9	LEF1	protein_coding	0.00593519	0.98817	0.273246	0.219268	Not_Significant	None	-1.03877	0.0146902	-0.100662	0.726386	Only_Thaps_Significant	None	AtLeastSignificant	NoRegulation
Q16595	ENSG00000165060.11	FXN	protein_coding	-0.350229	0.39728	0.00175032	0.993824	Not_Significant	None	-1.03831	0.019457	-0.161764	0.480043	Only_Thaps_Significant	None	AtLeastSignificant	NoRegulation
Q9NU39	ENSG00000184492.6	FOXD4L1	protein_coding	-1.06247	0.0343211	-0.351736	0.241849	Only_Thaps_Significant	Only_Thaps_Down	-1.0382	0.0829012	-0.546163	0.142086	Not_Significant	None	AtLeastSignificant	AtLeastRegulatedInOne
Q9HBB8	ENSG00000099834.18	CDHR5	protein_coding	-1.17902	0.00723586	0.0028405	0.992324	Only_Thaps_Significant	Only_Thaps_Down	-1.03812	0.0285969	-0.165051	0.676287	Only_Thaps_Significant	None	AtLeastSignificant	AtLeastRegulatedInOne
Q9BZG2	ENSG00000142513.5	ACPT	protein_coding	-1.12901	0.0216108	-0.0646433	0.822785	Only_Thaps_Significant	Only_Thaps_Down	-1.03809	0.0647262	-0.528845	0.149569	Not_Significant	None	AtLeastSignificant	AtLeastRegulatedInOne
Q96F46	ENSG00000177663.13	IL17RA	protein_coding	-0.70832	0.160551	-0.172471	0.571701	Not_Significant	None	-1.03807	0.0749491	-0.0940988	0.821882	Not_Significant	None	NoSignificant	NoRegulation
O43822	ENSG00000160226.15	C21orf2	protein_coding	-0.575763	0.176933	0.0957581	0.690475	Not_Significant	None	-1.03792	0.0240371	-0.272713	0.349207	Only_Thaps_Significant	None	AtLeastSignificant	NoRegulation
Q04726	ENSG00000140332.15	TLE3	protein_coding	-0.834888	0.0748524	0.166817	0.574654	Not_Significant	None	-1.03554	0.0461729	-0.340408	0.37146	Only_Thaps_Significant	None	AtLeastSignificant	NoRegulation
Q2UY09	ENSG00000215018.9	COL28A1	protein_coding	-0.364781	0.484723	-0.272522	0.371969	Not_Significant	None	-1.03552	0.0883265	-0.776943	0.0642165	Not_Significant	None	NoSignificant	NoRegulation
P19237	ENSG00000159173.18	TNNI1	protein_coding	-0.658811	0.0596483	-0.4592	0.0727778	Not_Significant	None	-1.03493	0.0235473	-0.865178	0.0460745	Both_Significant	None	AtLeastSignificant	NoRegulation
Q4VC12	ENSG00000166343.9	MSS51	protein_coding	-1.22609	0.00547448	-0.135825	0.551009	Only_Thaps_Significant	Only_Thaps_Down	-1.03486	0.0288312	-0.169481	0.495974	Only_Thaps_Significant	None	AtLeastSignificant	AtLeastRegulatedInOne
Q9H0A9	ENSG00000160284.14	SPATC1L	protein_coding	-0.883925	0.0363449	0.00851507	0.969781	Only_Thaps_Significant	None	-1.03294	0.0225751	-0.437035	0.113575	Only_Thaps_Significant	None	AtLeastSignificant	NoRegulation
Q15464	ENSG00000107338.9	SHB	protein_coding	-0.351363	0.499865	0.0844071	0.782396	Not_Significant	None	-1.03272	0.0835241	0.24924	0.559476	Not_Significant	None	NoSignificant	NoRegulation
O43541	ENSG00000137834.14	SMAD6	protein_coding	-0.37827	0.440637	0.217061	0.45816	Not_Significant	None	-1.03094	0.0585161	-1.12686	0.00188583	Only_TM_Significant	Only_TM_Down	AtLeastSignificant	AtLeastRegulatedInOne
Q400G9	ENSG00000174945.13	AMZ1	protein_coding	-1.21181	0.0112222	-0.563215	0.0603824	Only_Thaps_Significant	Only_Thaps_Down	-1.0308	0.0568398	0.151232	0.721952	Not_Significant	None	AtLeastSignificant	AtLeastRegulatedInOne
Q9H8M9	ENSG00000115363.13	EVA1A	protein_coding	-0.705616	0.137694	-0.300747	0.30615	Not_Significant	None	-1.03078	0.0807736	-0.0530246	0.90424	Not_Significant	None	NoSignificant	NoRegulation
Q9NPB1	ENSG00000205309.13	NT5M	protein_coding	-0.615537	0.198161	-0.314471	0.25267	Not_Significant	None	-1.03039	0.0511264	-0.979215	0.00394502	Only_TM_Significant	Only_TM_Down	AtLeastSignificant	AtLeastRegulatedInOne
Q0VG99	ENSG00000188095.4	MESP2	protein_coding	-0.4645	0.370653	-0.249187	0.413087	Not_Significant	None	-1.03037	0.092861	-1.42729	0.000534647	Only_TM_Significant	Only_TM_Down	AtLeastSignificant	AtLeastRegulatedInOne
Q8TCA0	ENSG00000172731.13	LRRC20	protein_coding	0.294248	0.537219	0.398889	0.150652	Not_Significant	None	-1.03032	0.0482197	-0.799474	0.0271662	Both_Significant	None	AtLeastSignificant	NoRegulation
O75078	ENSG00000073670.13	ADAM11	protein_coding	-0.637503	0.207316	-0.297805	0.323983	Not_Significant	None	-1.03015	0.0741249	-0.668376	0.0836303	Not_Significant	None	NoSignificant	NoRegulation
A6NFI3	ENSG00000205903.6	ZNF316	protein_coding	-0.756133	0.120078	-0.0192959	0.949078	Not_Significant	None	-1.03003	0.0594041	0.248379	0.535791	Not_Significant	None	NoSignificant	NoRegulation
P62875	ENSG00000177700.5	POLR2L	protein_coding	-0.479833	0.307461	0.1194	0.666196	Not_Significant	None	-1.02934	0.0464082	-0.300072	0.352404	Only_Thaps_Significant	None	AtLeastSignificant	NoRegulation
Q9HA38	ENSG00000172667.10	ZMAT3	protein_coding	-0.306358	0.41344	0.123788	0.55739	Not_Significant	None	-1.0285	0.0092822	-0.645981	0.00211581	Both_Significant	None	AtLeastSignificant	NoRegulation
Q5SXM8	ENSG00000213221.4	DNLZ	protein_coding	-0.65148	0.171088	-0.151724	0.566109	Not_Significant	None	-1.02817	0.0502085	-0.4025	0.232579	Not_Significant	None	NoSignificant	NoRegulation
P43004	ENSG00000110436.11	SLC1A2	protein_coding	-0.582303	0.254354	-0.726811	0.0166332	Only_TM_Significant	Only_TM_Down	-1.02782	0.0911468	-0.947917	0.0246341	Only_TM_Significant	Only_TM_Down	AtLeastSignificant	AtLeastRegulatedInOne
Q6P5W5	ENSG00000147804.9	SLC39A4	protein_coding	-0.916782	0.0386098	0.00847974	0.974857	Only_Thaps_Significant	None	-1.02747	0.0321597	-0.33302	0.352347	Only_Thaps_Significant	None	AtLeastSignificant	NoRegulation
O14732	ENSG00000141401.11	IMPA2	protein_coding	-0.35585	0.367901	0.202331	0.356727	Not_Significant	None	-1.0274	0.0145456	-0.7792	0.00233611	Both_Significant	None	AtLeastSignificant	NoRegulation
O00268	ENSG00000130699.18	TAF4	protein_coding	-0.440194	0.336878	-0.0874668	0.760172	Not_Significant	None	-1.02636	0.0402563	-0.485578	0.155686	Only_Thaps_Significant	None	AtLeastSignificant	NoRegulation
P16219	ENSG00000122971.8	ACADS	protein_coding	-0.657046	0.140988	-0.235977	0.361138	Not_Significant	None	-1.02623	0.0336258	-0.480731	0.10333	Only_Thaps_Significant	None	AtLeastSignificant	NoRegulation
Q9H2W2	ENSG00000185155.11	MIXL1	protein_coding	-1.00763	0.0412392	-0.301625	0.316875	Only_Thaps_Significant	Only_Thaps_Down	-1.02613	0.0925806	-0.701435	0.0728	Not_Significant	None	AtLeastSignificant	AtLeastRegulatedInOne
Q9UGQ2	ENSG00000160325.14	CACFD1	protein_coding	-0.636773	0.129624	-0.0239654	0.925096	Not_Significant	None	-1.02588	0.0225524	-0.849542	0.00103586	Both_Significant	None	AtLeastSignificant	NoRegulation
P98171	ENSG00000089820.15	ARHGAP4	protein_coding	-0.870879	0.0774941	-0.0402463	0.88925	Not_Significant	None	-1.02573	0.0644202	-0.428283	0.238879	Not_Significant	None	NoSignificant	NoRegulation
Q8WWN8	ENSG00000120318.15	ARAP3	protein_coding	-0.149339	0.71245	0.139137	0.547063	Not_Significant	None	-1.02554	0.0177289	-0.097243	0.708237	Only_Thaps_Significant	None	AtLeastSignificant	NoRegulation
Q15391	ENSG00000174944.8	P2RY14	protein_coding	-0.892832	0.0608994	-0.381228	0.176435	Not_Significant	None	-1.02529	0.0518958	-1.12267	0.000291553	Only_TM_Significant	Only_TM_Down	AtLeastSignificant	AtLeastRegulatedInOne
P51674	ENSG00000150625.16	GPM6A	protein_coding	-0.728254	0.130326	-0.485722	0.0984037	Not_Significant	None	-1.02525	0.0861117	-1.08951	0.013933	Only_TM_Significant	Only_TM_Down	AtLeastSignificant	AtLeastRegulatedInOne
P18054	ENSG00000108839.11	ALOX12	protein_coding	-0.852364	0.0565585	-0.070756	0.788757	Not_Significant	None	-1.02523	0.0342279	-0.212261	0.454431	Only_Thaps_Significant	None	AtLeastSignificant	NoRegulation
Q92185	ENSG00000111728.10	ST8SIA1	protein_coding	-0.288399	0.579277	-0.324355	0.277707	Not_Significant	None	-1.02494	0.0869993	-1.33347	0.00245698	Only_TM_Significant	Only_TM_Down	AtLeastSignificant	AtLeastRegulatedInOne
P13637	ENSG00000105409.16	ATP1A3	protein_coding	-0.794154	0.0725136	-0.509038	0.0710645	Not_Significant	None	-1.02492	0.0792394	-0.742618	0.0993579	Not_Significant	None	NoSignificant	NoRegulation
Q9NRD9	ENSG00000137857.17	DUOX1	protein_coding	-1.01548	0.0167082	-0.254883	0.332773	Only_Thaps_Significant	Only_Thaps_Down	-1.02471	0.023773	-0.469283	0.159839	Only_Thaps_Significant	None	AtLeastSignificant	AtLeastRegulatedInOne
P98077	ENSG00000129946.10	SHC2	protein_coding	-0.969959	0.0514797	-0.44197	0.146115	Not_Significant	None	-1.02462	0.0832153	-0.67402	0.0989443	Not_Significant	None	NoSignificant	NoRegulation
O95983	ENSG00000071655.17	MBD3	protein_coding	-0.452786	0.320206	0.133602	0.614919	Not_Significant	None	-1.02451	0.0391323	-0.109873	0.723209	Only_Thaps_Significant	None	AtLeastSignificant	NoRegulation
Q02833	ENSG00000099849.14	RASSF7	protein_coding	-0.579478	0.224673	-0.136143	0.638965	Not_Significant	None	-1.02419	0.0526023	-0.632458	0.0550373	Not_Significant	None	NoSignificant	NoRegulation
P09958	ENSG00000140564.11	FURIN	protein_coding	-0.590536	0.222899	0.0497261	0.864538	Not_Significant	None	-1.02368	0.0577894	-0.154922	0.674456	Not_Significant	None	NoSignificant	NoRegulation
Q16829	ENSG00000164086.9	DUSP7	protein_coding	-0.633233	0.213868	-0.26296	0.388253	Not_Significant	None	-1.02366	0.0863368	-0.274022	0.531171	Not_Significant	None	NoSignificant	NoRegulation
Q9NQ75	ENSG00000087589.16	CASS4	protein_coding	-0.642537	0.204716	-0.441679	0.147708	Not_Significant	None	-1.02343	0.093745	-0.661045	0.105499	Not_Significant	None	NoSignificant	NoRegulation
Q9Y2G0	ENSG00000084710.13	EFR3B	protein_coding	-0.0372227	0.927214	0.234825	0.324074	Not_Significant	None	-1.02325	0.018048	-0.789205	0.00412994	Both_Significant	None	AtLeastSignificant	NoRegulation
Q8IZY2	ENSG00000064687.12	ABCA7	protein_coding	-0.573585	0.174669	0.143147	0.612213	Not_Significant	None	-1.02314	0.0238848	-0.482052	0.138034	Only_Thaps_Significant	None	AtLeastSignificant	NoRegulation
Q13114	ENSG00000131323.14	TRAF3	protein_coding	-0.48197	0.305694	-0.1064	0.701141	Not_Significant	None	-1.02275	0.0480713	0.030199	0.929896	Only_Thaps_Significant	None	AtLeastSignificant	NoRegulation
Q0VAQ4	ENSG00000170545.16	SMAGP	protein_coding	-0.448558	0.377997	-0.3665	0.22203	Not_Significant	None	-1.02174	0.0764681	-0.0486872	0.903177	Not_Significant	None	NoSignificant	NoRegulation
Q9Y2D5	ENSG00000241978.9	AKAP2	protein_coding	-0.17615	0.738795	-0.0145305	0.961784	Not_Significant	None	-1.02172	0.0889718	0.238396	0.584334	Not_Significant	None	NoSignificant	NoRegulation
Q14749	ENSG00000124713.5	GNMT	protein_coding	-0.429412	0.409061	-0.0258367	0.930061	Not_Significant	None	-1.02116	0.0911374	-0.0724843	0.83775	Not_Significant	None	NoSignificant	NoRegulation
Q9Y3D7	ENSG00000217930.7	PAM16	protein_coding	-0.791216	0.0920117	-0.127295	0.672101	Not_Significant	None	-1.02105	0.0484885	-0.108033	0.768073	Only_Thaps_Significant	None	AtLeastSignificant	NoRegulation
Q08431	ENSG00000140545.14	MFGE8	protein_coding	-0.964857	0.0164045	-0.163224	0.558506	Only_Thaps_Significant	Only_Thaps_Down	-1.02103	0.017061	-0.4681	0.124779	Only_Thaps_Significant	None	AtLeastSignificant	AtLeastRegulatedInOne
Q96C19	ENSG00000142634.12	EFHD2	protein_coding	-0.845927	0.0908917	-0.316213	0.299955	Not_Significant	None	-1.02045	0.086488	-0.180956	0.679998	Not_Significant	None	NoSignificant	NoRegulation
P14621	ENSG00000170634.12	ACYP2	protein_coding	-0.598534	0.169834	0.136792	0.605351	Not_Significant	None	-1.01946	0.0308259	-0.0289443	0.923836	Only_Thaps_Significant	None	AtLeastSignificant	NoRegulation
O43529	ENSG00000115526.10	CHST10	protein_coding	-0.22515	0.557846	0.0474955	0.837376	Not_Significant	None	-1.01909	0.0121013	-0.69519	0.00225937	Both_Significant	None	AtLeastSignificant	NoRegulation
O15165	ENSG00000168675.18	LDLRAD4	protein_coding	-0.367699	0.479899	-0.323368	0.28718	Not_Significant	None	-1.01861	0.0904508	-1.16953	0.00681041	Only_TM_Significant	Only_TM_Down	AtLeastSignificant	AtLeastRegulatedInOne
Q6ZNJ1	ENSG00000160796.16	NBEAL2	protein_coding	-0.339085	0.387457	0.0883474	0.698924	Not_Significant	None	-1.01825	0.014555	-0.908778	0.00102874	Both_Significant	None	AtLeastSignificant	NoRegulation
Q6PEZ8	ENSG00000132000.11	PODNL1	protein_coding	-0.731302	0.149457	-0.562454	0.0647187	Not_Significant	None	-1.01812	0.0940697	-0.763975	0.0585982	Not_Significant	None	NoSignificant	NoRegulation
O00291	ENSG00000127946.16	HIP1	protein_coding	-0.427831	0.286866	-0.131056	0.568278	Not_Significant	None	-1.01749	0.0169945	-0.866879	0.000493711	Both_Significant	None	AtLeastSignificant	NoRegulation
Q765P7	ENSG00000132613.14	MTSS1L	protein_coding	-0.688439	0.0803879	-0.0445864	0.863433	Not_Significant	None	-1.01739	0.0152671	-0.385789	0.192822	Only_Thaps_Significant	None	AtLeastSignificant	NoRegulation
O14684	ENSG00000148344.10	PTGES	protein_coding	-0.556462	0.252667	-0.128169	0.645905	Not_Significant	None	-1.01731	0.0598151	-1.05957	0.00138111	Only_TM_Significant	Only_TM_Down	AtLeastSignificant	AtLeastRegulatedInOne
Q7LDG7	ENSG00000068831.18	RASGRP2	protein_coding	-0.678123	0.0145991	-0.596591	0.00487141	Both_Significant	Only_Tm_Down	-1.01709	0.00156375	-1.16111	0.00410443	Both_Significant	Only_Tm_Down	AtLeastSignificant	AtLeastRegulatedInOne
O95754	ENSG00000135622.12	SEMA4F	protein_coding	-0.478385	0.20713	-0.0471167	0.816974	Not_Significant	None	-1.01672	0.0114548	-0.640239	0.0014527	Both_Significant	None	AtLeastSignificant	NoRegulation
Q5TG30	ENSG00000124143.10	ARHGAP40	protein_coding	-0.813843	0.0436314	-0.834532	0.00126316	Both_Significant	Only_Tm_Down	-1.01609	0.0713806	-0.280609	0.534338	Not_Significant	None	AtLeastSignificant	AtLeastRegulatedInOne
O60291	ENSG00000102858.12	MGRN1	protein_coding	-0.801101	0.0862488	-0.0601498	0.841011	Not_Significant	None	-1.01461	0.0494524	0.0653024	0.866266	Only_Thaps_Significant	None	AtLeastSignificant	NoRegulation
Q9UBB6	ENSG00000020129.15	NCDN	protein_coding	-0.736404	0.0979301	-0.0483381	0.854533	Not_Significant	None	-1.01444	0.0364336	-0.0253349	0.934732	Only_Thaps_Significant	None	AtLeastSignificant	NoRegulation
Q9Y5W3	ENSG00000127528.5	KLF2	protein_coding	-0.19873	0.705662	0.0832441	0.780173	Not_Significant	None	-1.0142	0.0898507	-0.0128424	0.977322	Not_Significant	None	NoSignificant	NoRegulation
P52429	ENSG00000153933.9	DGKE	protein_coding	-0.451217	0.265617	-0.262827	0.286002	Not_Significant	None	-1.01415	0.019215	-0.496958	0.0277757	Both_Significant	None	AtLeastSignificant	NoRegulation
Q08043	ENSG00000248746.5	ACTN3	protein_coding	-0.702511	0.107913	-0.484646	0.0931914	Not_Significant	None	-1.01405	0.0752912	-1.10318	0.0137013	Only_TM_Significant	Only_TM_Down	AtLeastSignificant	AtLeastRegulatedInOne
P48029	ENSG00000130821.15	SLC6A8	protein_coding	-0.664553	0.125392	0.0089126	0.974663	Not_Significant	None	-1.01387	0.0308427	-0.408533	0.231742	Only_Thaps_Significant	None	AtLeastSignificant	NoRegulation
P08514	ENSG00000005961.17	ITGA2B	protein_coding	-0.290899	0.50201	0.107952	0.624571	Not_Significant	None	-1.01348	0.0310248	-0.319908	0.194463	Only_Thaps_Significant	None	AtLeastSignificant	NoRegulation
NA	ENSG00000228486.10	LINC01125	protein_coding	-0.847793	0.0731659	0.367309	0.228242	Not_Significant	None	-1.01346	0.0538071	-0.330705	0.373522	Not_Significant	None	NoSignificant	NoRegulation
Q15119	ENSG00000005882.11	PDK2	protein_coding	-0.86387	0.0628041	-0.0218877	0.937559	Not_Significant	None	-1.01301	0.047887	-0.670272	0.0309966	Both_Significant	None	AtLeastSignificant	NoRegulation
Q12809	ENSG00000055118.14	KCNH2	protein_coding	-0.716331	0.0227072	-0.671935	0.0026924	Both_Significant	Only_Tm_Down	-1.01283	0.0268641	-1.13974	0.00589131	Both_Significant	Only_Tm_Down	AtLeastSignificant	AtLeastRegulatedInOne
O15370	ENSG00000177732.8	SOX12	protein_coding	-0.727097	0.108624	-0.036503	0.901299	Not_Significant	None	-1.01281	0.0411006	-0.426361	0.264613	Only_Thaps_Significant	None	AtLeastSignificant	NoRegulation
Q9Y4F9	ENSG00000111913.17	FAM65B	protein_coding	-0.816146	0.0612149	-0.396275	0.18042	Not_Significant	None	-1.01188	0.0842672	-0.863151	0.0528253	Not_Significant	None	NoSignificant	NoRegulation
Q8NBV4	ENSG00000160539.4	PLPP7	protein_coding	-0.662243	0.0815856	-0.440814	0.106947	Not_Significant	None	-1.01169	0.0446302	-1.20855	0.00324208	Both_Significant	Only_Tm_Down	AtLeastSignificant	AtLeastRegulatedInOne
Q14183	ENSG00000149927.17	DOC2A	protein_coding	-0.944668	0.0575547	-0.376408	0.215951	Not_Significant	None	-1.01149	0.0922895	-0.979857	0.0167875	Only_TM_Significant	Only_TM_Down	AtLeastSignificant	AtLeastRegulatedInOne
Q8N6F1	ENSG00000164007.10	CLDN19	protein_coding	-0.75022	0.117184	-0.33428	0.25229	Not_Significant	None	-1.01108	0.0956215	-0.51962	0.245991	Not_Significant	None	NoSignificant	NoRegulation
O60831	ENSG00000243279.3	PRAF2	protein_coding	-0.964378	0.0335714	-0.0232346	0.938381	Only_Thaps_Significant	Only_Thaps_Down	-1.01095	0.041972	-0.0840535	0.821252	Only_Thaps_Significant	None	AtLeastSignificant	AtLeastRegulatedInOne
P48431	ENSG00000181449.3	SOX2	protein_coding	0.191923	0.713579	0.189878	0.532556	Not_Significant	None	-1.01084	0.0804256	-1.01239	0.0122269	Only_TM_Significant	Only_TM_Down	AtLeastSignificant	AtLeastRegulatedInOne
A6NCF5	ENSG00000185271.7	KLHL33	protein_coding	-0.812584	0.105554	-0.270406	0.360812	Not_Significant	None	-1.01057	0.0797579	-0.636321	0.0948326	Not_Significant	None	NoSignificant	NoRegulation
Q14533	ENSG00000205426.10	KRT81	protein_coding	-0.78079	0.105811	0.161628	0.591142	Not_Significant	None	-1.0103	0.0924843	0.487191	0.269301	Not_Significant	None	NoSignificant	NoRegulation
O75908	ENSG00000167780.11	SOAT2	protein_coding	-1.09114	0.0205163	-0.460478	0.131024	Only_Thaps_Significant	Only_Thaps_Down	-1.00961	0.0989834	-1.34458	0.0019077	Only_TM_Significant	Only_TM_Down	AtLeastSignificant	AtLeastRegulatedInOne
Q9ULH1	ENSG00000153317.14	ASAP1	protein_coding	-0.460556	0.335125	-0.218141	0.454326	Not_Significant	None	-1.00922	0.055714	0.125672	0.734528	Not_Significant	None	NoSignificant	NoRegulation
P20265	ENSG00000184486.9	POU3F2	protein_coding	0.13433	0.748647	0.147453	0.553176	Not_Significant	None	-1.00888	0.0245474	-0.762491	0.00753973	Both_Significant	None	AtLeastSignificant	NoRegulation
Q8IY33	ENSG00000164877.18	MICALL2	protein_coding	-0.406006	0.404783	0.0432739	0.882213	Not_Significant	None	-1.00855	0.0620519	-0.447807	0.226626	Not_Significant	None	NoSignificant	NoRegulation
NA	ENSG00000108819.10	PPP1R9B	protein_coding	-0.382619	0.404289	0.0777302	0.779076	Not_Significant	None	-1.00821	0.0439099	-0.560345	0.0798859	Only_Thaps_Significant	None	AtLeastSignificant	NoRegulation
Q9UH03	ENSG00000100167.19	SEPT3	protein_coding	-0.514207	0.315345	-0.467269	0.120254	Not_Significant	None	-1.00763	0.0858058	-0.981654	0.0130953	Only_TM_Significant	Only_TM_Down	AtLeastSignificant	AtLeastRegulatedInOne
Q6UXD5	ENSG00000174938.14	SEZ6L2	protein_coding	-1.16622	0.0070024	-0.278327	0.344845	Only_Thaps_Significant	Only_Thaps_Down	-1.00744	0.0311347	-0.405493	0.248436	Only_Thaps_Significant	None	AtLeastSignificant	AtLeastRegulatedInOne
Q9H158	ENSG00000248383.4	PCDHAC1	protein_coding	-0.937249	0.0494154	-0.658088	0.0283955	Both_Significant	Only_Tm_Down	-1.00718	0.0956547	-1.24457	0.00429976	Only_TM_Significant	Only_TM_Down	AtLeastSignificant	AtLeastRegulatedInOne
Q13214	ENSG00000012171.19	SEMA3B	protein_coding	-0.933229	0.0411792	0.212639	0.454074	Only_Thaps_Significant	None	-1.00607	0.045749	0.00429028	0.989976	Only_Thaps_Significant	None	AtLeastSignificant	NoRegulation
Q9Y5H6	ENSG00000204962.5	PCDHA8	protein_coding	-0.74553	0.0849952	-0.548216	0.0570558	Not_Significant	None	-1.00604	0.0789282	-1.27831	0.00409777	Only_TM_Significant	Only_TM_Down	AtLeastSignificant	AtLeastRegulatedInOne
NA	ENSG00000126005.16	MMP24-AS1	protein_coding	-0.876407	0.0695972	0.027145	0.927395	Not_Significant	None	-1.00497	0.064368	0.0400511	0.914704	Not_Significant	None	NoSignificant	NoRegulation
Q9H172	ENSG00000172350.9	ABCG4	protein_coding	-0.506782	0.273262	-0.435802	0.129372	Not_Significant	None	-1.00483	0.0726159	-1.24805	0.00508711	Only_TM_Significant	Only_TM_Down	AtLeastSignificant	AtLeastRegulatedInOne
P37088	ENSG00000111319.12	SCNN1A	protein_coding	-0.741304	0.124759	-0.284901	0.349775	Not_Significant	None	-1.0047	0.0978859	-0.812943	0.0585389	Not_Significant	None	NoSignificant	NoRegulation
Q99640	ENSG00000127564.16	PKMYT1	protein_coding	-0.575752	0.25956	0.0971859	0.749778	Not_Significant	None	-1.00437	0.0884141	-0.297336	0.473216	Not_Significant	None	NoSignificant	NoRegulation
Q86YW9	ENSG00000144893.12	MED12L	protein_coding	-0.300954	0.450906	-0.146197	0.495667	Not_Significant	None	-1.0036	0.0185589	-0.811695	0.000802335	Both_Significant	None	AtLeastSignificant	NoRegulation
Q16653	ENSG00000204655.11	MOG	protein_coding	-1.23536	0.00760565	0.00385528	0.989946	Only_Thaps_Significant	Only_Thaps_Down	-1.00358	0.101026	-0.42259	0.286562	Not_Significant	None	AtLeastSignificant	AtLeastRegulatedInOne
Q8IYM0	ENSG00000135436.8	FAM186B	protein_coding	-0.804735	0.0694548	-0.115101	0.691487	Not_Significant	None	-1.00318	0.0369499	0.143962	0.666431	Only_Thaps_Significant	None	AtLeastSignificant	NoRegulation
P98174	ENSG00000102302.7	FGD1	protein_coding	-0.404725	0.330904	0.00232003	0.992827	Not_Significant	None	-1.00239	0.024875	-0.485135	0.0861334	Only_Thaps_Significant	None	AtLeastSignificant	NoRegulation
Q5H9M0	ENSG00000157502.13	MUM1L1	protein_coding	-0.372253	0.470803	-0.320747	0.286924	Not_Significant	None	-1.00231	0.097572	-1.03157	0.0196003	Only_TM_Significant	Only_TM_Down	AtLeastSignificant	AtLeastRegulatedInOne
Q96P47	ENSG00000133612.18	AGAP3	protein_coding	-0.431429	0.261951	0.00389199	0.986278	Not_Significant	None	-1.0019	0.0138687	-0.643342	0.012119	Both_Significant	None	AtLeastSignificant	NoRegulation
Q14055	ENSG00000049089.13	COL9A2	protein_coding	-0.408935	0.319796	0.168976	0.496146	Not_Significant	None	-1.00165	0.022178	-0.341909	0.220094	Only_Thaps_Significant	None	AtLeastSignificant	NoRegulation
O43293	ENSG00000167657.13	DAPK3	protein_coding	-0.795629	0.113219	-0.0763856	0.802003	Not_Significant	None	-1.0011	0.0934233	-0.284877	0.511902	Not_Significant	None	NoSignificant	NoRegulation
Q9Y5I0	ENSG00000239389.7	PCDHA13	protein_coding	-0.54677	0.258282	-0.639492	0.028067	Only_TM_Significant	Only_TM_Down	-1.0009	0.0895908	-1.1439	0.0102486	Only_TM_Significant	Only_TM_Down	AtLeastSignificant	AtLeastRegulatedInOne
Q96I13	ENSG00000127220.5	ABHD8	protein_coding	-0.878904	0.0341972	0.215916	0.359939	Only_Thaps_Significant	None	-1.0008	0.023935	-0.379409	0.129847	Only_Thaps_Significant	None	AtLeastSignificant	NoRegulation
O95476	ENSG00000175826.11	CTDNEP1	protein_coding	-0.759487	0.114489	-0.0717842	0.813575	Not_Significant	None	-1.00023	0.062899	-0.0630825	0.872232	Not_Significant	None	NoSignificant	NoRegulation
Q9BY78	ENSG00000173456.4	RNF26	protein_coding	-0.473929	0.321257	0.197511	0.501967	Not_Significant	None	-1.0002	0.058091	-0.044079	0.902126	Not_Significant	None	NoSignificant	NoRegulation
Q9NS62	ENSG00000136114.15	THSD1	protein_coding	-0.7351	0.13441	-0.539488	0.0716952	Not_Significant	None	-0.999903	0.0967573	-0.125584	0.776849	Not_Significant	None	NoSignificant	NoRegulation
O95274	ENSG00000124466.8	LYPD3	protein_coding	-0.553303	0.274787	-0.0857011	0.766478	Not_Significant	None	-0.999781	0.0833079	-0.935576	0.0205417	Only_TM_Significant	Only_TM_Down	AtLeastSignificant	AtLeastRegulatedInOne
Q9UBU3	ENSG00000157017.15	GHRL	protein_coding	-0.38838	0.424657	-0.0811401	0.780404	Not_Significant	None	-0.999163	0.0646886	-0.293128	0.408143	Not_Significant	None	NoSignificant	NoRegulation
O43248	ENSG00000123388.4	HOXC11	protein_coding	-0.684915	0.146069	-0.342144	0.212826	Not_Significant	None	-0.998858	0.0551404	-0.963215	0.00348104	Only_TM_Significant	Only_TM_Down	AtLeastSignificant	AtLeastRegulatedInOne
P04792	ENSG00000106211.8	HSPB1	protein_coding	-0.622714	0.197277	0.0274702	0.925286	Not_Significant	None	-0.998783	0.0633786	-0.370842	0.324962	Not_Significant	None	NoSignificant	NoRegulation
Q9H313	ENSG00000167614.13	TTYH1	protein_coding	-1.35371	0.00446082	-0.423477	0.158043	Only_Thaps_Significant	Only_Thaps_Down	-0.998487	0.0619933	-0.612354	0.101916	Not_Significant	None	AtLeastSignificant	AtLeastRegulatedInOne
A1A5B4	ENSG00000185101.12	ANO9	protein_coding	-0.582045	0.169055	-0.345508	0.217824	Not_Significant	None	-0.99831	0.0593449	-0.728256	0.106256	Not_Significant	None	NoSignificant	NoRegulation
Q86XI8	ENSG00000185453.12	C19orf68	protein_coding	-0.703969	0.134906	-0.0459399	0.875773	Not_Significant	None	-0.997895	0.0548367	-0.0493653	0.896544	Not_Significant	None	NoSignificant	NoRegulation
P05154	ENSG00000188488.13	SERPINA5	protein_coding	-0.666153	0.190007	-0.46173	0.129351	Not_Significant	None	-0.99787	0.093842	-1.10719	0.00812083	Only_TM_Significant	Only_TM_Down	AtLeastSignificant	AtLeastRegulatedInOne
Q8WTV0	ENSG00000073060.15	SCARB1	protein_coding	-0.931595	0.0160498	0.0455728	0.866901	Only_Thaps_Significant	None	-0.997867	0.015511	-0.340871	0.229486	Only_Thaps_Significant	None	AtLeastSignificant	NoRegulation
Q6PIV7	ENSG00000162461.7	SLC25A34	protein_coding	-0.328462	0.524627	0.33814	0.247482	Not_Significant	None	-0.997094	0.0920443	-0.321669	0.342483	Not_Significant	None	NoSignificant	NoRegulation
Q6AZY7	ENSG00000168077.13	SCARA3	protein_coding	-0.148007	0.747641	-0.0832289	0.747672	Not_Significant	None	-0.996571	0.0482435	-0.614955	0.0562008	Only_Thaps_Significant	None	AtLeastSignificant	NoRegulation
Q8N0Z2	ENSG00000174429.3	ABRA	protein_coding	-0.768912	0.120369	-0.2811	0.304597	Not_Significant	None	-0.996155	0.073316	-0.798542	0.0135633	Only_TM_Significant	None	AtLeastSignificant	NoRegulation
Q8TDF6	ENSG00000171777.15	RASGRP4	protein_coding	-0.86188	0.0604976	-0.380886	0.209657	Not_Significant	None	-0.995688	0.0983942	-1.03726	0.0182192	Only_TM_Significant	Only_TM_Down	AtLeastSignificant	AtLeastRegulatedInOne
O95460	ENSG00000124159.15	MATN4	protein_coding	-0.792321	0.115068	-0.439596	0.147763	Not_Significant	None	-0.994776	0.10236	0.0999443	0.801756	Not_Significant	None	NoSignificant	NoRegulation
P57735	ENSG00000132698.14	RAB25	protein_coding	-0.366373	0.460963	-0.451296	0.12644	Not_Significant	None	-0.994398	0.0883066	-0.875727	0.0508503	Not_Significant	None	NoSignificant	NoRegulation
P22735	ENSG00000092295.11	TGM1	protein_coding	-0.747898	0.139519	0.218064	0.425102	Not_Significant	None	-0.994326	0.0862879	-0.482871	0.180646	Not_Significant	None	NoSignificant	NoRegulation
O14639	ENSG00000099204.18	ABLIM1	protein_coding	-0.860001	0.0370183	-0.891993	0.000156477	Both_Significant	Only_Tm_Down	-0.994238	0.0239469	-0.324115	0.245793	Only_Thaps_Significant	None	AtLeastSignificant	AtLeastRegulatedInOne
P17612	ENSG00000072062.13	PRKACA	protein_coding	-0.644	0.196333	0.0552876	0.856078	Not_Significant	None	-0.993444	0.0786952	-0.0310746	0.937983	Not_Significant	None	NoSignificant	NoRegulation
Q9BPW4	ENSG00000100336.17	APOL4	protein_coding	-0.53911	0.132111	-0.552561	0.0164834	Only_TM_Significant	Only_TM_Down	-0.992858	0.0171852	-1.35732	0.000766108	Both_Significant	Only_Tm_Down	AtLeastSignificant	AtLeastRegulatedInOne
Q10981	ENSG00000176920.11	FUT2	protein_coding	-0.667	0.191347	-0.48618	0.102484	Not_Significant	None	-0.99247	0.0929683	-1.0889	0.00406197	Only_TM_Significant	Only_TM_Down	AtLeastSignificant	AtLeastRegulatedInOne
Q9UQ26	ENSG00000176406.22	RIMS2	protein_coding	-0.905181	0.0716279	-0.944045	0.00176668	Only_TM_Significant	Only_TM_Down	-0.992188	0.097507	-0.801021	0.0443414	Only_TM_Significant	None	AtLeastSignificant	AtLeastRegulatedInOne
Q96DZ9	ENSG00000166091.19	CMTM5	protein_coding	-0.780025	0.119511	-0.256894	0.387451	Not_Significant	None	-0.992069	0.0831861	-0.639541	0.0886455	Not_Significant	None	NoSignificant	NoRegulation
Q9NZI6	ENSG00000115112.7	TFCP2L1	protein_coding	-0.95974	0.0313779	-0.834155	0.00433961	Both_Significant	Both_Down	-0.990774	0.0991374	-1.27582	0.0038708	Only_TM_Significant	Only_TM_Down	AtLeastSignificant	AtLeastRegulatedInOne
O94886	ENSG00000196187.11	TMEM63A	protein_coding	-0.554587	0.147335	0.0466355	0.814184	Not_Significant	None	-0.990738	0.0148211	-0.331627	0.102878	Only_Thaps_Significant	None	AtLeastSignificant	NoRegulation
Q96HA1	ENSG00000196313.11	POM121	protein_coding	-0.616098	0.181342	-0.0519243	0.86304	Not_Significant	None	-0.99065	0.0501011	-0.193006	0.609021	Not_Significant	None	NoSignificant	NoRegulation
Q14242	ENSG00000110876.9	SELPLG	protein_coding	-0.475064	0.356962	0.116373	0.701984	Not_Significant	None	-0.990027	0.0961531	-0.410644	0.346797	Not_Significant	None	NoSignificant	NoRegulation
O15031	ENSG00000196576.14	PLXNB2	protein_coding	-0.794139	0.0586975	0.00080179	0.997674	Not_Significant	None	-0.989538	0.0288907	-0.140452	0.660934	Only_Thaps_Significant	None	AtLeastSignificant	NoRegulation
P07099	ENSG00000143819.12	EPHX1	protein_coding	-0.785945	0.115475	0.12692	0.676728	Not_Significant	None	-0.989475	0.0847282	-0.09005	0.821388	Not_Significant	None	NoSignificant	NoRegulation
O14796	ENSG00000198574.5	SH2D1B	protein_coding	-0.374959	0.472032	0.082433	0.785965	Not_Significant	None	-0.988972	0.103554	0.0957162	0.812501	Not_Significant	None	NoSignificant	NoRegulation
P98153	ENSG00000070413.19	DGCR2	protein_coding	-0.448672	0.249719	0.153276	0.495861	Not_Significant	None	-0.988493	0.0171843	-0.39832	0.115533	Only_Thaps_Significant	None	AtLeastSignificant	NoRegulation
Q9H1K6	ENSG00000140406.3	MESDC1	protein_coding	-0.839702	0.0936851	-0.00405302	0.989366	Not_Significant	None	-0.98814	0.0967942	0.0620865	0.887692	Not_Significant	None	NoSignificant	NoRegulation
Q8TBN0	ENSG00000167994.11	RAB3IL1	protein_coding	-0.674386	0.134098	-0.146626	0.587518	Not_Significant	None	-0.987796	0.0441449	-0.437314	0.176951	Only_Thaps_Significant	None	AtLeastSignificant	NoRegulation
Q6NW40	ENSG00000174136.11	RGMB	protein_coding	-0.584152	0.252214	-0.184103	0.542847	Not_Significant	None	-0.987585	0.10078	0.34084	0.436766	Not_Significant	None	NoSignificant	NoRegulation
P98161	ENSG00000008710.19	PKD1	protein_coding	-0.962089	0.0357682	-0.150307	0.596455	Only_Thaps_Significant	Only_Thaps_Down	-0.986999	0.0510012	0.333692	0.387047	Not_Significant	None	AtLeastSignificant	AtLeastRegulatedInOne
Q8TAC2	ENSG00000161677.11	JOSD2	protein_coding	-0.954545	0.0233832	0.0923406	0.696365	Only_Thaps_Significant	Only_Thaps_Down	-0.986771	0.0296447	-0.103027	0.729095	Only_Thaps_Significant	None	AtLeastSignificant	AtLeastRegulatedInOne
Q9NZU1	ENSG00000126500.3	FLRT1	protein_coding	-1.22627	0.0050154	-0.655623	0.026138	Both_Significant	Both_Down	-0.986199	0.0357389	-0.100228	0.73565	Only_Thaps_Significant	None	AtLeastSignificant	AtLeastRegulatedInOne
Q9H244	ENSG00000169313.9	P2RY12	protein_coding	-0.834754	0.1008	-0.467564	0.109976	Not_Significant	None	-0.985839	0.100939	-0.701485	0.068883	Not_Significant	None	NoSignificant	NoRegulation
Q96S15	ENSG00000127580.15	WDR24	protein_coding	-0.836563	0.0323771	0.0142382	0.948785	Only_Thaps_Significant	None	-0.985531	0.0177701	-0.125034	0.645453	Only_Thaps_Significant	None	AtLeastSignificant	NoRegulation
P07339	ENSG00000117984.13	CTSD	protein_coding	-1.02747	0.0120748	0.0673838	0.79326	Only_Thaps_Significant	Only_Thaps_Down	-0.985448	0.0252542	-0.0909286	0.761078	Only_Thaps_Significant	None	AtLeastSignificant	AtLeastRegulatedInOne
P16885	ENSG00000197943.9	PLCG2	protein_coding	-0.50054	0.320741	-0.570865	0.057263	Not_Significant	None	-0.985404	0.102705	-0.826048	0.0601421	Not_Significant	None	NoSignificant	NoRegulation
Q969V3	ENSG00000125912.10	NCLN	protein_coding	-0.676527	0.14241	0.0422479	0.879262	Not_Significant	None	-0.985312	0.051837	-0.1563	0.648081	Not_Significant	None	NoSignificant	NoRegulation
Q96EK2	ENSG00000056487.15	PHF21B	protein_coding	-1.0713	0.0283818	-0.394615	0.181958	Only_Thaps_Significant	Only_Thaps_Down	-0.985264	0.0750814	-0.768107	0.0415133	Only_TM_Significant	None	AtLeastSignificant	AtLeastRegulatedInOne
P35236	ENSG00000143851.15	PTPN7	protein_coding	-0.74529	0.0643663	-0.613008	0.0264328	Only_TM_Significant	Only_TM_Down	-0.9852	0.0757079	-0.742558	0.0997675	Not_Significant	None	AtLeastSignificant	AtLeastRegulatedInOne
Q9BZX4	ENSG00000114547.9	ROPN1B	protein_coding	-0.61913	0.206509	-0.157973	0.589812	Not_Significant	None	-0.98514	0.0718412	-0.800909	0.027525	Only_TM_Significant	None	AtLeastSignificant	NoRegulation
Q8WXE0	ENSG00000177303.9	CASKIN2	protein_coding	-0.488951	0.282355	-0.0281515	0.918274	Not_Significant	None	-0.983979	0.0473676	-0.243159	0.471935	Only_Thaps_Significant	None	AtLeastSignificant	NoRegulation
O00750	ENSG00000133056.13	PIK3C2B	protein_coding	-0.573958	0.262366	-0.237272	0.437061	Not_Significant	None	-0.982929	0.0984971	-0.946372	0.0234128	Only_TM_Significant	Only_TM_Down	AtLeastSignificant	AtLeastRegulatedInOne
Q01860	ENSG00000204531.17	POU5F1	protein_coding	-0.568463	0.259276	0.0101312	0.971137	Not_Significant	None	-0.982249	0.0859612	-0.462602	0.154368	Not_Significant	None	NoSignificant	NoRegulation
O94766	ENSG00000149541.9	B3GAT3	protein_coding	-0.859077	0.0230982	-0.112081	0.623629	Only_Thaps_Significant	None	-0.980319	0.0141777	-0.577937	0.0108267	Both_Significant	None	AtLeastSignificant	NoRegulation
P16035	ENSG00000035862.12	TIMP2	protein_coding	-0.661383	0.160623	0.0537076	0.856611	Not_Significant	None	-0.979744	0.0601758	-0.130035	0.724333	Not_Significant	None	NoSignificant	NoRegulation
Q6UWH4	ENSG00000164125.15	FAM198B	protein_coding	0.394768	0.299777	0.608294	0.00876521	Only_TM_Significant	Only_TM_Up	-0.979081	0.0151344	-0.35038	0.314972	Only_Thaps_Significant	None	AtLeastSignificant	AtLeastRegulatedInOne
Q9Y691	ENSG00000197584.11	KCNMB2	protein_coding	-0.212733	0.677691	-0.133383	0.656718	Not_Significant	None	-0.979036	0.0924523	-0.608597	0.177516	Not_Significant	None	NoSignificant	NoRegulation
NA	ENSG00000267281.2	RP11-793H13.10	protein_coding	-0.619216	0.222001	-0.209579	0.491995	Not_Significant	None	-0.978582	0.111041	-0.26788	0.525073	Not_Significant	None	NoSignificant	NoRegulation
O43182	ENSG00000047648.21	ARHGAP6	protein_coding	-0.508661	0.302865	-0.0614892	0.832968	Not_Significant	None	-0.978463	0.0758093	-0.508062	0.168754	Not_Significant	None	NoSignificant	NoRegulation
P09683	ENSG00000070031.3	SCT	protein_coding	-0.931765	0.0423017	0.134046	0.64984	Only_Thaps_Significant	None	-0.977891	0.107438	0.0723838	0.872791	Not_Significant	None	AtLeastSignificant	NoRegulation
P11137	ENSG00000078018.19	MAP2	protein_coding	-0.456108	0.316533	-0.210192	0.444033	Not_Significant	None	-0.977838	0.0476594	-0.499022	0.106937	Only_Thaps_Significant	None	AtLeastSignificant	NoRegulation
Q13608	ENSG00000124587.13	PEX6	protein_coding	-0.638721	0.112779	-0.10448	0.651792	Not_Significant	None	-0.977731	0.0224023	-0.587377	0.0171221	Both_Significant	None	AtLeastSignificant	NoRegulation
Q9BQ65	ENSG00000103005.11	USB1	protein_coding	-0.62218	0.19543	-0.0670547	0.821619	Not_Significant	None	-0.977512	0.0673515	-0.128924	0.73179	Not_Significant	None	NoSignificant	NoRegulation
Q92817	ENSG00000167880.7	EVPL	protein_coding	-0.76718	0.0654037	-0.733965	0.00669802	Only_TM_Significant	Only_TM_Down	-0.977348	0.083995	-1.4155	0.00128203	Only_TM_Significant	Only_TM_Down	AtLeastSignificant	AtLeastRegulatedInOne
P22670	ENSG00000132005.8	RFX1	protein_coding	-0.546536	0.225232	0.00271331	0.992886	Not_Significant	None	-0.976978	0.0466915	-0.0396202	0.920391	Only_Thaps_Significant	None	AtLeastSignificant	NoRegulation
NA	ENSG00000266714.6	MYO15B	protein_coding	-1.31622	0.005579	-0.423975	0.163993	Only_Thaps_Significant	Only_Thaps_Down	-0.976565	0.102364	-0.86122	0.0408554	Only_TM_Significant	None	AtLeastSignificant	AtLeastRegulatedInOne
C9JUS6	ENSG00000224420.3	ADM5	protein_coding	-0.32707	0.495026	0.169095	0.525128	Not_Significant	None	-0.975735	0.0662204	0.0203343	0.949211	Not_Significant	None	NoSignificant	NoRegulation
Q8N465	ENSG00000180902.17	D2HGDH	protein_coding	-0.360364	0.366018	0.0687833	0.7498	Not_Significant	None	-0.975732	0.0212619	-0.399634	0.073016	Only_Thaps_Significant	None	AtLeastSignificant	NoRegulation
Q674R7	ENSG00000181652.19	ATG9B	protein_coding	-0.705925	0.0196842	-0.598682	0.00445701	Both_Significant	Only_Tm_Down	-0.975697	0.0309121	-1.08828	0.0110036	Both_Significant	Only_Tm_Down	AtLeastSignificant	AtLeastRegulatedInOne
P47974	ENSG00000152518.7	ZFP36L2	protein_coding	-0.671023	0.18566	-0.0381707	0.900287	Not_Significant	None	-0.975632	0.0970601	-0.511007	0.23657	Not_Significant	None	NoSignificant	NoRegulation
Q92754	ENSG00000087510.6	TFAP2C	protein_coding	-0.289178	0.457644	-0.144723	0.496855	Not_Significant	None	-0.975548	0.0177177	-1.03642	2.18137e-06	Both_Significant	Only_Tm_Down	AtLeastSignificant	AtLeastRegulatedInOne
NA	ENSG00000269226.7	RP11-722G7.1	protein_coding	-0.657095	0.195924	-0.392633	0.195855	Not_Significant	None	-0.974891	0.112054	-0.18557	0.623206	Not_Significant	None	NoSignificant	NoRegulation
Q6UWY5	ENSG00000183801.7	OLFML1	protein_coding	-0.715272	0.129179	-0.208598	0.490492	Not_Significant	None	-0.974176	0.105501	-0.450381	0.295746	Not_Significant	None	NoSignificant	NoRegulation
Q9Y535	ENSG00000100413.16	POLR3H	protein_coding	-0.306107	0.477469	0.0876368	0.719325	Not_Significant	None	-0.974036	0.0359744	0.0441303	0.869055	Only_Thaps_Significant	None	AtLeastSignificant	NoRegulation
Q86YV5	ENSG00000275342.4	PRAG1	protein_coding	-0.333694	0.516882	0.147898	0.628306	Not_Significant	None	-0.973434	0.0954717	-0.701683	0.0933794	Not_Significant	None	NoSignificant	NoRegulation
Q9BZD2	ENSG00000198246.7	SLC29A3	protein_coding	-1.21595	0.00946595	-0.143696	0.599537	Only_Thaps_Significant	Only_Thaps_Down	-0.972981	0.0583376	-0.339359	0.288657	Not_Significant	None	AtLeastSignificant	AtLeastRegulatedInOne
Q9GZM3	ENSG00000228049.7	POLR2J2	protein_coding	-0.893775	0.0732515	0.0509129	0.867563	Not_Significant	None	-0.97288	0.0903473	0.0871847	0.829039	Not_Significant	None	NoSignificant	NoRegulation
Q96IV6	ENSG00000170271.10	FAXDC2	protein_coding	-0.618096	0.188593	-0.556805	0.0481819	Only_TM_Significant	Only_TM_Down	-0.972819	0.0594652	-0.541752	0.104645	Not_Significant	None	AtLeastSignificant	AtLeastRegulatedInOne
Q96G30	ENSG00000135324.5	MRAP2	protein_coding	-0.498691	0.323327	-0.219827	0.460224	Not_Significant	None	-0.97271	0.08832	-1.13441	0.00277215	Only_TM_Significant	Only_TM_Down	AtLeastSignificant	AtLeastRegulatedInOne
P0DO97	ENSG00000230561.4	CCDC192	protein_coding	-0.753774	0.136523	-0.407808	0.181071	Not_Significant	None	-0.971946	0.111333	-0.569268	0.1479	Not_Significant	None	NoSignificant	NoRegulation
P03901	ENSG00000212907.2	MT-ND4L	protein_coding	-0.641264	0.164994	0.102018	0.738216	Not_Significant	None	-0.971856	0.0554047	0.165945	0.6769	Not_Significant	None	NoSignificant	NoRegulation
Q9Y5I2	ENSG00000250120.6	PCDHA10	protein_coding	-0.648781	0.187479	-0.648173	0.0284863	Only_TM_Significant	Only_TM_Down	-0.971758	0.106919	-1.35433	0.00206387	Only_TM_Significant	Only_TM_Down	AtLeastSignificant	AtLeastRegulatedInOne
Q7Z5N4	ENSG00000146555.18	SDK1	protein_coding	-0.15341	0.756509	0.0905896	0.757847	Not_Significant	None	-0.971567	0.0757415	0.498446	0.169402	Not_Significant	None	NoSignificant	NoRegulation
Q6X9E4	ENSG00000164049.14	FBXW12	protein_coding	0.0713795	0.8949	-0.0312955	0.918003	Not_Significant	None	-0.971434	0.10728	-0.996921	0.0240602	Only_TM_Significant	Only_TM_Down	AtLeastSignificant	AtLeastRegulatedInOne
Q9UIG8	ENSG00000176463.13	SLCO3A1	protein_coding	-0.398235	0.427256	0.0846552	0.779093	Not_Significant	None	-0.971384	0.0844116	-0.252185	0.509975	Not_Significant	None	NoSignificant	NoRegulation
P05106	ENSG00000259207.7	ITGB3	protein_coding	-0.48494	0.321987	-0.255641	0.381833	Not_Significant	None	-0.970926	0.0741636	-0.712898	0.0473042	Only_TM_Significant	None	AtLeastSignificant	NoRegulation
Q8N9V6	ENSG00000144031.11	ANKRD53	protein_coding	-1.03247	0.0364816	-0.121839	0.679758	Only_Thaps_Significant	Only_Thaps_Down	-0.970486	0.0803051	-0.35036	0.333902	Not_Significant	None	AtLeastSignificant	AtLeastRegulatedInOne
Q14739	ENSG00000143815.14	LBR	protein_coding	-0.0908864	0.840953	0.0581436	0.826189	Not_Significant	None	-0.969761	0.0480863	-0.530699	0.0777691	Only_Thaps_Significant	None	AtLeastSignificant	NoRegulation
O60494	ENSG00000107611.14	CUBN	protein_coding	-0.460629	0.267036	0.107923	0.672524	Not_Significant	None	-0.969104	0.0292864	-0.279775	0.230046	Only_Thaps_Significant	None	AtLeastSignificant	NoRegulation
Q96JM3	ENSG00000198824.5	CHAMP1	protein_coding	-0.0532562	0.900255	0.410531	0.0968361	Not_Significant	None	-0.968525	0.0337389	-0.0157755	0.954008	Only_Thaps_Significant	None	AtLeastSignificant	NoRegulation
Q9HDB5	ENSG00000021645.18	NRXN3	protein_coding	-0.198642	0.693196	0.0508831	0.865637	Not_Significant	None	-0.96748	0.0844931	0.177197	0.651118	Not_Significant	None	NoSignificant	NoRegulation
Q9C0C4	ENSG00000168758.10	SEMA4C	protein_coding	-0.307988	0.474567	-0.361414	0.148056	Not_Significant	None	-0.967461	0.0358571	-1.04648	0.000400007	Both_Significant	Only_Tm_Down	AtLeastSignificant	AtLeastRegulatedInOne
O15399	ENSG00000105464.3	GRIN2D	protein_coding	-0.975233	0.0336167	-0.538092	0.0710781	Only_Thaps_Significant	Only_Thaps_Down	-0.967353	0.111935	-1.00295	0.021744	Only_TM_Significant	Only_TM_Down	AtLeastSignificant	AtLeastRegulatedInOne
Q9NRW1	ENSG00000154917.10	RAB6B	protein_coding	-0.586394	0.132665	-0.185069	0.453022	Not_Significant	None	-0.966978	0.0196067	-0.667007	0.00564401	Both_Significant	None	AtLeastSignificant	NoRegulation
Q8TDX5	ENSG00000153086.13	ACMSD	protein_coding	-0.543192	0.273689	0.174517	0.503203	Not_Significant	None	-0.966921	0.0830037	-0.318754	0.327311	Not_Significant	None	NoSignificant	NoRegulation
P98172	ENSG00000090776.5	EFNB1	protein_coding	-1.03767	0.0082393	-0.335118	0.141447	Only_Thaps_Significant	Only_Thaps_Down	-0.966704	0.0201182	-0.993885	4.70326e-05	Both_Significant	Only_Tm_Down	AtLeastSignificant	AtLeastRegulatedInOne
Q86YJ7	ENSG00000198720.12	ANKRD13B	protein_coding	-0.825469	0.0486614	-0.315743	0.219788	Only_Thaps_Significant	None	-0.966431	0.0319389	-0.709969	0.0265549	Both_Significant	None	AtLeastSignificant	NoRegulation
Q9Y4R8	ENSG00000100726.14	TELO2	protein_coding	-0.516942	0.273665	0.0197425	0.943567	Not_Significant	None	-0.966109	0.0634643	-0.201162	0.563656	Not_Significant	None	NoSignificant	NoRegulation
Q9Y5F2	ENSG00000197479.6	PCDHB11	protein_coding	-0.684625	0.158389	-0.276041	0.350192	Not_Significant	None	-0.965091	0.0744498	-0.944615	0.00822052	Only_TM_Significant	Only_TM_Down	AtLeastSignificant	AtLeastRegulatedInOne
Q9BYS8	ENSG00000163827.12	LRRC2	protein_coding	-0.978079	0.0462101	-0.534684	0.0594421	Only_Thaps_Significant	Only_Thaps_Down	-0.964847	0.0825739	0.786324	0.0390253	Only_TM_Significant	None	AtLeastSignificant	AtLeastRegulatedInOne
Q96EF6	ENSG00000269190.5	FBXO17	protein_coding	-0.378808	0.358634	-0.0387276	0.867938	Not_Significant	None	-0.964622	0.0285601	-0.494496	0.0551117	Only_Thaps_Significant	None	AtLeastSignificant	NoRegulation
Q9UBG0	ENSG00000011028.13	MRC2	protein_coding	-0.717597	0.0746367	-0.193544	0.443001	Not_Significant	None	-0.964198	0.0242865	-0.568412	0.0422158	Both_Significant	None	AtLeastSignificant	NoRegulation
Q13309	ENSG00000145604.15	SKP2	protein_coding	-0.825543	0.0321658	-0.0870135	0.740333	Only_Thaps_Significant	None	-0.963705	0.0185277	-1.12195	8.43743e-05	Both_Significant	Only_Tm_Down	AtLeastSignificant	AtLeastRegulatedInOne
P25106	ENSG00000144476.5	ACKR3	protein_coding	-1.0776	0.0278656	-0.336509	0.264456	Only_Thaps_Significant	Only_Thaps_Down	-0.963666	0.11382	-0.64666	0.145066	Not_Significant	None	AtLeastSignificant	AtLeastRegulatedInOne
Q8TCT7	ENSG00000005206.16	SPPL2B	protein_coding	-0.722652	0.0945151	-0.0771012	0.769116	Not_Significant	None	-0.963443	0.0382115	-0.333216	0.273885	Only_Thaps_Significant	None	AtLeastSignificant	NoRegulation
Q9NSI2	ENSG00000160256.12	FAM207A	protein_coding	-0.557425	0.228699	-0.0735013	0.784914	Not_Significant	None	-0.963171	0.0580291	0.0510767	0.872484	Not_Significant	None	NoSignificant	NoRegulation
Q9H1Y3	ENSG00000054277.13	OPN3	protein_coding	-0.715506	0.0732445	-0.159631	0.522465	Not_Significant	None	-0.963036	0.0235256	-0.609943	0.00626292	Both_Significant	None	AtLeastSignificant	NoRegulation
P48730	ENSG00000141551.14	CSNK1D	protein_coding	-0.541348	0.260839	0.0912196	0.761802	Not_Significant	None	-0.962832	0.0715941	-0.160151	0.678514	Not_Significant	None	NoSignificant	NoRegulation
Q8IWW8	ENSG00000147576.15	ADHFE1	protein_coding	-0.338572	0.497692	-0.407807	0.156459	Not_Significant	None	-0.962435	0.0860171	-0.631663	0.0678416	Not_Significant	None	NoSignificant	NoRegulation
O95382	ENSG00000142733.14	MAP3K6	protein_coding	-0.484307	0.226126	-0.0866672	0.692636	Not_Significant	None	-0.962356	0.0243253	-0.892671	0.000289855	Both_Significant	None	AtLeastSignificant	NoRegulation
Q8TEC5	ENSG00000156463.17	SH3RF2	protein_coding	-0.668313	0.166407	-0.0693173	0.784129	Not_Significant	None	-0.962352	0.107439	0.321993	0.473647	Not_Significant	None	NoSignificant	NoRegulation
Q8IWA5	ENSG00000129353.14	SLC44A2	protein_coding	-0.885442	0.0376058	-0.163297	0.528341	Only_Thaps_Significant	None	-0.962264	0.0339348	-0.725877	0.008214	Both_Significant	None	AtLeastSignificant	NoRegulation
Q92781	ENSG00000135437.9	RDH5	protein_coding	-1.22128	0.00854373	0.50249	0.0298537	Both_Significant	Thaps_Down_Tm_Up	-0.962088	0.0561115	-0.0217686	0.934921	Not_Significant	None	AtLeastSignificant	AtLeastRegulatedInOne
Q6IA17	ENSG00000185187.12	SIGIRR	protein_coding	-0.76123	0.050298	-0.0106069	0.957865	Not_Significant	None	-0.961678	0.020036	-0.447539	0.0283922	Both_Significant	None	AtLeastSignificant	NoRegulation
Q8WUY1	ENSG00000130193.7	THEM6	protein_coding	-0.473618	0.241823	0.275807	0.221386	Not_Significant	None	-0.96129	0.0263704	-0.516013	0.0296785	Both_Significant	None	AtLeastSignificant	NoRegulation
Q9UQD0	ENSG00000196876.15	SCN8A	protein_coding	-0.199281	0.61122	-0.236627	0.278836	Not_Significant	None	-0.96042	0.0214447	-0.303274	0.166026	Only_Thaps_Significant	None	AtLeastSignificant	NoRegulation
Q9H4I2	ENSG00000174306.21	ZHX3	protein_coding	-0.188801	0.616138	-0.269388	0.208943	Not_Significant	None	-0.959965	0.0156362	-0.220254	0.280981	Only_Thaps_Significant	None	AtLeastSignificant	NoRegulation
Q8NHM5	ENSG00000089094.18	KDM2B	protein_coding	-0.415772	0.27605	-0.165971	0.405033	Not_Significant	None	-0.959452	0.0178908	-0.675857	0.00205096	Both_Significant	None	AtLeastSignificant	NoRegulation
A6NK89	ENSG00000189431.7	RASSF10	protein_coding	-0.700812	0.122567	-0.419672	0.161313	Not_Significant	None	-0.959047	0.104361	-0.832936	0.0641695	Not_Significant	None	NoSignificant	NoRegulation
NA	ENSG00000127252.5	HRASLS	protein_coding	-0.565775	0.2357	-0.351409	0.219917	Not_Significant	None	-0.95899	0.0682893	-0.497151	0.125596	Not_Significant	None	NoSignificant	NoRegulation
Q02575	ENSG00000171786.5	NHLH1	protein_coding	-0.983726	0.050454	0.0423495	0.888282	Not_Significant	None	-0.958704	0.110266	-0.246253	0.565565	Not_Significant	None	NoSignificant	NoRegulation
Q9HC29	ENSG00000167207.11	NOD2	protein_coding	-0.549789	0.137901	-0.465608	0.0613567	Not_Significant	None	-0.958569	0.0330624	-1.30888	0.00109328	Both_Significant	Only_Tm_Down	AtLeastSignificant	AtLeastRegulatedInOne
Q9UGQ3	ENSG00000160326.13	SLC2A6	protein_coding	-0.927598	0.0452203	0.0294188	0.91486	Only_Thaps_Significant	None	-0.95831	0.0582384	-0.0857003	0.787361	Not_Significant	None	AtLeastSignificant	NoRegulation
Q9UI47	ENSG00000183230.16	CTNNA3	protein_coding	-0.558266	0.249064	-0.300415	0.310477	Not_Significant	None	-0.958202	0.107585	-0.660769	0.139284	Not_Significant	None	NoSignificant	NoRegulation
Q96T59	ENSG00000223510.6	CDRT15	protein_coding	-0.867781	0.0829449	-0.321185	0.29133	Not_Significant	None	-0.95816	0.117594	-0.170933	0.642858	Not_Significant	None	NoSignificant	NoRegulation
P49638	ENSG00000137561.4	TTPA	protein_coding	-0.463281	0.362746	-0.165044	0.588317	Not_Significant	None	-0.958039	0.0972293	-1.13292	0.00608025	Only_TM_Significant	Only_TM_Down	AtLeastSignificant	AtLeastRegulatedInOne
Q9BY21	ENSG00000138271.5	GPR87	protein_coding	-0.71455	0.162271	-0.311186	0.28834	Not_Significant	None	-0.956694	0.108233	-0.717051	0.0574514	Not_Significant	None	NoSignificant	NoRegulation
Q8IZR5	ENSG00000183723.12	CMTM4	protein_coding	-0.336813	0.367668	-0.15082	0.437836	Not_Significant	None	-0.955833	0.0154302	-0.517267	0.00664987	Both_Significant	None	AtLeastSignificant	NoRegulation
Q00975	ENSG00000148408.12	CACNA1B	protein_coding	-0.676569	0.0557403	-0.601675	0.0163737	Only_TM_Significant	Only_TM_Down	-0.955716	0.0539831	-0.998444	0.0200168	Only_TM_Significant	Only_TM_Down	AtLeastSignificant	AtLeastRegulatedInOne
P55318	ENSG00000170608.2	FOXA3	protein_coding	-0.468932	0.334557	-0.416784	0.142586	Not_Significant	None	-0.955579	0.103021	-1.1514	0.00995126	Only_TM_Significant	Only_TM_Down	AtLeastSignificant	AtLeastRegulatedInOne
P42768	ENSG00000015285.10	WAS	protein_coding	-0.409766	0.419616	-0.145463	0.633595	Not_Significant	None	-0.955514	0.114693	-0.273424	0.527371	Not_Significant	None	NoSignificant	NoRegulation
Q96KM6	ENSG00000196700.8	ZNF512B	protein_coding	-0.170224	0.667149	0.0851699	0.689671	Not_Significant	None	-0.955474	0.0234242	-0.161772	0.470415	Only_Thaps_Significant	None	AtLeastSignificant	NoRegulation
Q9NTN9	ENSG00000095539.15	SEMA4G	protein_coding	-0.802312	0.0914504	-0.299993	0.279541	Not_Significant	None	-0.955465	0.0687689	-0.469911	0.152507	Not_Significant	None	NoSignificant	NoRegulation
P35580	ENSG00000133026.12	MYH10	protein_coding	-0.213338	0.614331	-0.144136	0.556703	Not_Significant	None	-0.953957	0.0345806	-0.601763	0.0322086	Both_Significant	None	AtLeastSignificant	NoRegulation
Q6PF15	ENSG00000149243.15	KLHL35	protein_coding	-0.651567	0.10575	-0.224926	0.382805	Not_Significant	None	-0.953753	0.0762985	-0.550922	0.211065	Not_Significant	None	NoSignificant	NoRegulation
P10276	ENSG00000131759.17	RARA	protein_coding	0.0862426	0.838768	0.460534	0.0810052	Not_Significant	None	-0.95357	0.0361061	-0.576381	0.0405433	Both_Significant	None	AtLeastSignificant	NoRegulation
Q53GL7	ENSG00000178685.13	PARP10	protein_coding	-0.365672	0.356538	0.252559	0.236712	Not_Significant	None	-0.953192	0.0238309	-0.362257	0.130134	Only_Thaps_Significant	None	AtLeastSignificant	NoRegulation
P58012	ENSG00000183770.5	FOXL2	protein_coding	-0.776088	0.0911724	-0.159401	0.572861	Not_Significant	None	-0.952722	0.0581059	-0.189252	0.59597	Not_Significant	None	NoSignificant	NoRegulation
Q9BW11	ENSG00000213347.10	MXD3	protein_coding	-0.024109	0.95361	0.350814	0.193087	Not_Significant	None	-0.952618	0.0312916	-0.294641	0.247834	Only_Thaps_Significant	None	AtLeastSignificant	NoRegulation
Q9UNA0	ENSG00000154736.5	ADAMTS5	protein_coding	-0.463082	0.368943	-0.133667	0.661626	Not_Significant	None	-0.952563	0.10815	-1.52238	0.000212008	Only_TM_Significant	Only_TM_Down	AtLeastSignificant	AtLeastRegulatedInOne
Q9P2R6	ENSG00000142599.17	RERE	protein_coding	-0.31355	0.403934	-0.0101536	0.971621	Not_Significant	None	-0.952507	0.0165996	-0.26341	0.348183	Only_Thaps_Significant	None	AtLeastSignificant	NoRegulation
Q9NRQ2	ENSG00000114698.14	PLSCR4	protein_coding	-0.326743	0.493272	-0.327072	0.240475	Not_Significant	None	-0.952419	0.0689282	-0.6959	0.0327414	Only_TM_Significant	None	AtLeastSignificant	NoRegulation
P40126	ENSG00000080166.15	DCT	protein_coding	-0.747591	0.112891	-0.512933	0.0823554	Not_Significant	None	-0.95231	0.112374	-0.985849	0.0264825	Only_TM_Significant	Only_TM_Down	AtLeastSignificant	AtLeastRegulatedInOne
Q96GS6	ENSG00000129968.15	ABHD17A	protein_coding	-0.771162	0.0556301	-0.0527892	0.822045	Not_Significant	None	-0.952165	0.0273014	-0.26741	0.364415	Only_Thaps_Significant	None	AtLeastSignificant	NoRegulation
Q9P0T4	ENSG00000171425.9	ZNF581	protein_coding	-0.45651	0.257148	-0.633194	0.00650085	Only_TM_Significant	Only_TM_Down	-0.951471	0.027174	-0.737199	0.00276412	Both_Significant	None	AtLeastSignificant	AtLeastRegulatedInOne
Q6P6B7	ENSG00000134461.15	ANKRD16	protein_coding	-0.817364	0.0440055	-0.134441	0.523936	Only_Thaps_Significant	None	-0.951229	0.0280383	-0.636731	0.0036187	Both_Significant	None	AtLeastSignificant	NoRegulation
P0CB38	ENSG00000254535.3	PABPC4L	protein_coding	-0.370209	0.472385	-0.214359	0.482975	Not_Significant	None	-0.951215	0.104927	-1.08812	0.00822837	Only_TM_Significant	Only_TM_Down	AtLeastSignificant	AtLeastRegulatedInOne
P35625	ENSG00000100234.11	TIMP3	protein_coding	-0.491011	0.339099	-0.0681113	0.823323	Not_Significant	None	-0.951206	0.107741	-0.0351374	0.933147	Not_Significant	None	NoSignificant	NoRegulation
O95935	ENSG00000112837.16	TBX18	protein_coding	-0.408626	0.414708	-0.452914	0.129488	Not_Significant	None	-0.951186	0.111543	-0.983927	0.0286657	Only_TM_Significant	Only_TM_Down	AtLeastSignificant	AtLeastRegulatedInOne
P62736	ENSG00000107796.13	ACTA2	protein_coding	-0.849671	0.0385259	-0.31399	0.157924	Only_Thaps_Significant	None	-0.950207	0.0299659	-0.342894	0.101718	Only_Thaps_Significant	None	AtLeastSignificant	NoRegulation
P20594	ENSG00000159899.14	NPR2	protein_coding	-0.534545	0.209123	0.154645	0.589567	Not_Significant	None	-0.949926	0.0383951	-0.587573	0.0391616	Both_Significant	None	AtLeastSignificant	NoRegulation
P35637	ENSG00000089280.18	FUS	protein_coding	-0.451137	0.365355	-0.0388773	0.89835	Not_Significant	None	-0.949417	0.0895395	0.0706435	0.863162	Not_Significant	None	NoSignificant	NoRegulation
P0DH78	ENSG00000233198.3	RNF224	protein_coding	-0.480885	0.32073	0.120238	0.670499	Not_Significant	None	-0.949389	0.0776726	-0.439955	0.212968	Not_Significant	None	NoSignificant	NoRegulation
Q9NW07	ENSG00000198816.6	ZNF358	protein_coding	-0.692381	0.101475	0.0211583	0.928197	Not_Significant	None	-0.949092	0.0369738	-0.239604	0.341504	Only_Thaps_Significant	None	AtLeastSignificant	NoRegulation
Q6ZN01	ENSG00000176909.11	MAMSTR	protein_coding	-0.264401	0.60379	-0.10517	0.721379	Not_Significant	None	-0.948738	0.0992933	-1.16766	0.00148371	Only_TM_Significant	Only_TM_Down	AtLeastSignificant	AtLeastRegulatedInOne
Q5TA50	ENSG00000224051.6	CPTP	protein_coding	-0.684948	0.120288	-0.038775	0.876458	Not_Significant	None	-0.948642	0.0476034	-0.0956679	0.761618	Only_Thaps_Significant	None	AtLeastSignificant	NoRegulation
Q8IVF7	ENSG00000161791.13	FMNL3	protein_coding	-0.510464	0.296915	-0.0971356	0.743764	Not_Significant	None	-0.948163	0.0825434	0.139169	0.711282	Not_Significant	None	NoSignificant	NoRegulation
P17483	ENSG00000182742.5	HOXB4	protein_coding	-1.00167	0.0304263	-0.809987	0.00582746	Both_Significant	Both_Down	-0.948112	0.0609087	0.000803379	0.99798	Not_Significant	None	AtLeastSignificant	AtLeastRegulatedInOne
P42658	ENSG00000130226.16	DPP6	protein_coding	-0.569919	0.169469	-0.484731	0.0667806	Not_Significant	None	-0.947822	0.0705112	-1.02371	0.0203141	Only_TM_Significant	Only_TM_Down	AtLeastSignificant	AtLeastRegulatedInOne
Q99726	ENSG00000115194.10	SLC30A3	protein_coding	-0.694555	0.0606296	-0.550876	0.0294819	Only_TM_Significant	Only_TM_Down	-0.947789	0.0677397	-1.08678	0.0130966	Only_TM_Significant	Only_TM_Down	AtLeastSignificant	AtLeastRegulatedInOne
Q9HCE6	ENSG00000074964.16	ARHGEF10L	protein_coding	-0.229746	0.657657	-0.0924556	0.759572	Not_Significant	None	-0.947468	0.106383	-0.635948	0.115657	Not_Significant	None	NoSignificant	NoRegulation
Q86V42	ENSG00000150510.16	FAM124A	protein_coding	-0.199416	0.667732	-0.343475	0.176454	Not_Significant	None	-0.946959	0.0639743	-1.28172	2.15433e-05	Only_TM_Significant	Only_TM_Down	AtLeastSignificant	AtLeastRegulatedInOne
P29590	ENSG00000140464.19	PML	protein_coding	-0.713002	0.0839664	0.0753067	0.761059	Not_Significant	None	-0.946821	0.0326443	-0.258201	0.373754	Only_Thaps_Significant	None	AtLeastSignificant	NoRegulation
Q13303	ENSG00000069424.14	KCNAB2	protein_coding	-0.504893	0.204932	0.217022	0.372805	Not_Significant	None	-0.946523	0.0259002	-0.377071	0.0915995	Only_Thaps_Significant	None	AtLeastSignificant	NoRegulation
O75153	ENSG00000132361.16	CLUH	protein_coding	-0.539828	0.23459	-0.116849	0.6607	Not_Significant	None	-0.946436	0.0563134	-0.0327641	0.921461	Not_Significant	None	NoSignificant	NoRegulation
P08F94	ENSG00000170927.14	PKHD1	protein_coding	-0.478251	0.350867	-0.306157	0.312006	Not_Significant	None	-0.946235	0.118302	-0.764719	0.0819059	Not_Significant	None	NoSignificant	NoRegulation
A4D2P6	ENSG00000215045.8	GRID2IP	protein_coding	-0.740746	0.0663873	-0.510399	0.0618829	Not_Significant	None	-0.946163	0.089836	-1.0057	0.024534	Only_TM_Significant	Only_TM_Down	AtLeastSignificant	AtLeastRegulatedInOne
Q01826	ENSG00000182568.16	SATB1	protein_coding	-0.656907	0.194425	-0.520633	0.0854941	Not_Significant	None	-0.94612	0.116826	-1.12742	0.00861083	Only_TM_Significant	Only_TM_Down	AtLeastSignificant	AtLeastRegulatedInOne
Q8ND94	ENSG00000177363.4	LRRN4CL	protein_coding	-0.602588	0.239229	-0.18639	0.539445	Not_Significant	None	-0.945715	0.12357	-0.531793	0.191165	Not_Significant	None	NoSignificant	NoRegulation
Q13275	ENSG00000001617.11	SEMA3F	protein_coding	-0.943571	0.0349997	-0.732146	0.0127317	Both_Significant	Both_Down	-0.945313	0.119311	-1.59827	0.000319829	Only_TM_Significant	Only_TM_Down	AtLeastSignificant	AtLeastRegulatedInOne
P35453	ENSG00000128714.5	HOXD13	protein_coding	-0.323516	0.498278	-0.269387	0.360825	Not_Significant	None	-0.945001	0.0719959	-0.876671	0.0128962	Only_TM_Significant	None	AtLeastSignificant	NoRegulation
O43819	ENSG00000130489.14	SCO2	protein_coding	-0.751669	0.116573	-0.251341	0.400795	Not_Significant	None	-0.944896	0.119914	-0.207878	0.636359	Not_Significant	None	NoSignificant	NoRegulation
Q9H9H5	ENSG00000180834.7	MAP6D1	protein_coding	-1.06812	0.0106185	-0.280716	0.326098	Only_Thaps_Significant	Only_Thaps_Down	-0.944883	0.115599	-0.226485	0.616523	Not_Significant	None	AtLeastSignificant	AtLeastRegulatedInOne
O14983	ENSG00000196296.13	ATP2A1	protein_coding	-0.77754	0.101949	0.0430163	0.880277	Not_Significant	None	-0.943444	0.071295	-0.496634	0.109879	Not_Significant	None	NoSignificant	NoRegulation
Q2M2I3	ENSG00000105523.3	FAM83E	protein_coding	-0.723666	0.141675	-0.30672	0.261682	Not_Significant	None	-0.943111	0.0868287	-0.402719	0.252274	Not_Significant	None	NoSignificant	NoRegulation
Q8TAD2	ENSG00000172458.4	IL17D	protein_coding	-0.706539	0.128448	-0.129741	0.592021	Not_Significant	None	-0.943032	0.0636401	-0.492559	0.10087	Not_Significant	None	NoSignificant	NoRegulation
Q15392	ENSG00000116133.11	DHCR24	protein_coding	-0.330085	0.478939	0.299355	0.280569	Not_Significant	None	-0.942661	0.0646089	-0.399807	0.209649	Not_Significant	None	NoSignificant	NoRegulation
P31153	ENSG00000168906.12	MAT2A	protein_coding	-0.283786	0.530072	-0.170057	0.516409	Not_Significant	None	-0.942661	0.0548175	-0.429205	0.156006	Not_Significant	None	NoSignificant	NoRegulation
Q2M3R5	ENSG00000176273.14	SLC35G1	protein_coding	-0.263347	0.495248	0.036557	0.882064	Not_Significant	None	-0.942519	0.0216375	-0.681959	0.00673065	Both_Significant	None	AtLeastSignificant	NoRegulation
Q8N2W9	ENSG00000105229.6	PIAS4	protein_coding	-0.422258	0.343875	-0.0483065	0.852843	Not_Significant	None	-0.942231	0.0518179	-0.229331	0.463328	Not_Significant	None	NoSignificant	NoRegulation
Q9NYQ8	ENSG00000086570.12	FAT2	protein_coding	-0.554921	0.236746	-0.413036	0.120105	Not_Significant	None	-0.941973	0.067403	-0.485573	0.0937784	Not_Significant	None	NoSignificant	NoRegulation
Q495Y8	ENSG00000205238.9	SPDYE2	protein_coding	-0.845039	0.0822674	0.0271635	0.928891	Not_Significant	None	-0.941939	0.0841598	0.0778149	0.846283	Not_Significant	None	NoSignificant	NoRegulation
Q8NEG7	ENSG00000205593.11	DENND6B	protein_coding	-0.792801	0.101865	-0.0794828	0.785173	Not_Significant	None	-0.941926	0.0806194	-0.455811	0.183809	Not_Significant	None	NoSignificant	NoRegulation
Q5JRV8	ENSG00000125355.15	TMEM255A	protein_coding	-0.393923	0.383093	-0.166595	0.513888	Not_Significant	None	-0.941726	0.0557679	-0.708422	0.00679474	Only_TM_Significant	None	AtLeastSignificant	NoRegulation
Q9Y5R2	ENSG00000125966.9	MMP24	protein_coding	-1.03442	0.0207676	-0.0298584	0.91751	Only_Thaps_Significant	Only_Thaps_Down	-0.941254	0.0540133	-0.115226	0.738146	Not_Significant	None	AtLeastSignificant	AtLeastRegulatedInOne
P12259	ENSG00000198734.10	F5	protein_coding	-0.638336	0.160966	-0.539896	0.0556386	Not_Significant	None	-0.941008	0.105673	-1.0102	0.0237131	Only_TM_Significant	Only_TM_Down	AtLeastSignificant	AtLeastRegulatedInOne
Q9BPV8	ENSG00000181631.6	P2RY13	protein_coding	-0.95006	0.0596068	-0.577397	0.0553886	Not_Significant	None	-0.940287	0.107067	-1.01962	0.00467687	Only_TM_Significant	Only_TM_Down	AtLeastSignificant	AtLeastRegulatedInOne
P05181	ENSG00000130649.9	CYP2E1	protein_coding	-0.864217	0.054454	-0.428442	0.150192	Not_Significant	None	-0.940029	0.118925	-0.689453	0.120812	Not_Significant	None	NoSignificant	NoRegulation
Q9NXB9	ENSG00000197977.3	ELOVL2	protein_coding	-0.0732474	0.846517	0.191665	0.338722	Not_Significant	None	-0.939844	0.0190841	-0.402828	0.0652284	Only_Thaps_Significant	None	AtLeastSignificant	NoRegulation
Q9ULM0	ENSG00000054690.13	PLEKHH1	protein_coding	-0.583091	0.246609	-0.398333	0.184958	Not_Significant	None	-0.93969	0.0999587	-0.979474	0.0113549	Only_TM_Significant	Only_TM_Down	AtLeastSignificant	AtLeastRegulatedInOne
O95183	ENSG00000168899.4	VAMP5	protein_coding	-0.88597	0.0429077	-0.0691344	0.794686	Only_Thaps_Significant	None	-0.939615	0.0469349	-0.296048	0.348213	Only_Thaps_Significant	None	AtLeastSignificant	NoRegulation
Q9BS92	ENSG00000165028.11	NIPSNAP3B	protein_coding	-0.696074	0.171346	-0.49473	0.0912515	Not_Significant	None	-0.939401	0.109322	-0.318116	0.364773	Not_Significant	None	NoSignificant	NoRegulation
Q7L3V2	ENSG00000215012.8	C22orf29	protein_coding	-0.667287	0.142915	-0.49146	0.0693267	Not_Significant	None	-0.938839	0.0598094	-0.41488	0.175536	Not_Significant	None	NoSignificant	NoRegulation
Q86UU5	ENSG00000179168.14	GGN	protein_coding	-0.932291	0.0546254	0.14596	0.620032	Not_Significant	None	-0.93853	0.0812642	-0.00249519	0.994364	Not_Significant	None	NoSignificant	NoRegulation
Q3KQZ1	ENSG00000125434.10	SLC25A35	protein_coding	-0.589127	0.175649	0.0773932	0.773726	Not_Significant	None	-0.938288	0.0454345	-0.680095	0.0137266	Both_Significant	None	AtLeastSignificant	NoRegulation
Q92915	ENSG00000102466.15	FGF14	protein_coding	-0.326444	0.516412	-0.221794	0.45853	Not_Significant	None	-0.938233	0.112081	-0.454124	0.308374	Not_Significant	None	NoSignificant	NoRegulation
Q53HC0	ENSG00000119242.8	CCDC92	protein_coding	-0.525522	0.281109	0.0151606	0.958981	Not_Significant	None	-0.937713	0.0845818	0.0564167	0.881038	Not_Significant	None	NoSignificant	NoRegulation
Q6PF18	ENSG00000139714.12	MORN3	protein_coding	-1.06878	0.0297123	-0.410633	0.144332	Only_Thaps_Significant	Only_Thaps_Down	-0.937337	0.0900487	-0.557282	0.087589	Not_Significant	None	AtLeastSignificant	AtLeastRegulatedInOne
Q8N196	ENSG00000177045.7	SIX5	protein_coding	-1.05111	0.0172378	0.0164045	0.953615	Only_Thaps_Significant	Only_Thaps_Down	-0.93665	0.0489561	-0.514991	0.120453	Only_Thaps_Significant	None	AtLeastSignificant	AtLeastRegulatedInOne
P10071	ENSG00000106571.12	GLI3	protein_coding	0.257093	0.507165	0.281893	0.291247	Not_Significant	None	-0.936236	0.0222388	-0.723795	0.00270067	Both_Significant	None	AtLeastSignificant	NoRegulation
O75689	ENSG00000105963.13	ADAP1	protein_coding	-1.01879	0.0349122	-0.59551	0.0500359	Only_Thaps_Significant	Only_Thaps_Down	-0.93611	0.124202	-0.0104967	0.9811	Not_Significant	None	AtLeastSignificant	AtLeastRegulatedInOne
Q5VVW2	ENSG00000136895.18	GARNL3	protein_coding	-0.967699	0.0453794	-0.840102	0.0042544	Both_Significant	Both_Down	-0.936018	0.0843658	-1.24943	0.000435984	Only_TM_Significant	Only_TM_Down	AtLeastSignificant	AtLeastRegulatedInOne
Q9Y6L7	ENSG00000095587.8	TLL2	protein_coding	-0.441387	0.391549	-0.22664	0.45787	Not_Significant	None	-0.935691	0.126253	-0.649337	0.134188	Not_Significant	None	NoSignificant	NoRegulation
P46734	ENSG00000034152.18	MAP2K3	protein_coding	-0.483678	0.347041	-0.00174647	0.995367	Not_Significant	None	-0.935534	0.114813	-0.409144	0.350526	Not_Significant	None	NoSignificant	NoRegulation
Q9UQQ2	ENSG00000111252.10	SH2B3	protein_coding	-0.41011	0.397482	-0.00643978	0.982053	Not_Significant	None	-0.935406	0.081637	-0.197195	0.582343	Not_Significant	None	NoSignificant	NoRegulation
Q9UMN6	ENSG00000272333.5	KMT2B	protein_coding	-0.437653	0.301592	-0.134903	0.641214	Not_Significant	None	-0.934684	0.0404194	-0.240574	0.507947	Only_Thaps_Significant	None	AtLeastSignificant	NoRegulation
O75335	ENSG00000143847.15	PPFIA4	protein_coding	-0.388257	0.427518	-0.139986	0.626008	Not_Significant	None	-0.934485	0.0850096	-1.0748	0.00230883	Only_TM_Significant	Only_TM_Down	AtLeastSignificant	AtLeastRegulatedInOne
Q86VW2	ENSG00000240771.6	ARHGEF25	protein_coding	-0.288263	0.520701	-0.100518	0.693976	Not_Significant	None	-0.93444	0.0543156	-0.778317	0.0072268	Only_TM_Significant	None	AtLeastSignificant	NoRegulation
Q9H4M3	ENSG00000132879.13	FBXO44	protein_coding	-0.56807	0.199577	-0.170239	0.499987	Not_Significant	None	-0.934329	0.0506578	-0.566281	0.0442879	Only_TM_Significant	None	AtLeastSignificant	NoRegulation
Q86VP3	ENSG00000179364.13	PACS2	protein_coding	-0.403932	0.287529	0.0593656	0.763074	Not_Significant	None	-0.934031	0.0201085	-0.280155	0.172738	Only_Thaps_Significant	None	AtLeastSignificant	NoRegulation
P15813	ENSG00000158473.6	CD1D	protein_coding	-1.02199	0.025076	-0.459173	0.128544	Only_Thaps_Significant	Only_Thaps_Down	-0.933038	0.127574	-0.954412	0.0287712	Only_TM_Significant	Only_TM_Down	AtLeastSignificant	AtLeastRegulatedInOne
O95057	ENSG00000176490.4	DIRAS1	protein_coding	-1.15249	0.00411536	-0.41169	0.101901	Only_Thaps_Significant	Only_Thaps_Down	-0.932895	0.0300831	-0.829025	0.0126257	Both_Significant	None	AtLeastSignificant	AtLeastRegulatedInOne
Q12772	ENSG00000198911.11	SREBF2	protein_coding	-0.939699	0.0202068	-0.0190016	0.949544	Only_Thaps_Significant	None	-0.931966	0.0318137	-0.417283	0.25102	Only_Thaps_Significant	None	AtLeastSignificant	NoRegulation
Q7Z429	ENSG00000178719.16	GRINA	protein_coding	-0.778864	0.056576	-0.12096	0.622332	Not_Significant	None	-0.931763	0.0335797	-0.336252	0.218765	Only_Thaps_Significant	None	AtLeastSignificant	NoRegulation
A6NFT4	ENSG00000186710.11	CFAP73	protein_coding	-0.65264	0.197403	0.119587	0.677824	Not_Significant	None	-0.93164	0.106725	-0.342585	0.304859	Not_Significant	None	NoSignificant	NoRegulation
Q13395	ENSG00000059588.9	TARBP1	protein_coding	-0.415206	0.324614	-0.299157	0.272313	Not_Significant	None	-0.931535	0.0384897	-0.847407	0.00204426	Both_Significant	None	AtLeastSignificant	NoRegulation
Q9NZA1	ENSG00000112782.15	CLIC5	protein_coding	-0.499239	0.196739	-0.420181	0.106666	Not_Significant	None	-0.930879	0.0448905	-0.999332	0.0212501	Both_Significant	Only_Tm_Down	AtLeastSignificant	AtLeastRegulatedInOne
H7C350	ENSG00000234409.6	CCDC188	protein_coding	-0.708808	0.121077	-0.227652	0.358928	Not_Significant	None	-0.929966	0.0614996	-0.254013	0.400088	Not_Significant	None	NoSignificant	NoRegulation
P31276	ENSG00000123364.4	HOXC13	protein_coding	-0.289587	0.549104	-0.0883022	0.754124	Not_Significant	None	-0.929862	0.0816727	-0.692581	0.0429593	Only_TM_Significant	None	AtLeastSignificant	NoRegulation
Q10571	ENSG00000169184.5	MN1	protein_coding	-0.774494	0.123896	-0.355483	0.243217	Not_Significant	None	-0.929811	0.10566	-0.449496	0.310326	Not_Significant	None	NoSignificant	NoRegulation
P07988	ENSG00000168878.16	SFTPB	protein_coding	-0.902567	0.0711211	-0.441896	0.145306	Not_Significant	None	-0.92934	0.126296	-0.54295	0.165336	Not_Significant	None	NoSignificant	NoRegulation
Q06455	ENSG00000079102.16	RUNX1T1	protein_coding	-1.0181	0.0150762	-0.657205	0.0243752	Both_Significant	Both_Down	-0.929125	0.120828	-0.60297	0.176217	Not_Significant	None	AtLeastSignificant	AtLeastRegulatedInOne
Q96J84	ENSG00000183853.17	KIRREL	protein_coding	-0.238344	0.612506	0.200969	0.479034	Not_Significant	None	-0.928866	0.0713302	-0.110636	0.732332	Not_Significant	None	NoSignificant	NoRegulation
O95398	ENSG00000079337.15	RAPGEF3	protein_coding	-0.740968	0.111106	-0.379355	0.154953	Not_Significant	None	-0.928489	0.0680271	-0.441889	0.16704	Not_Significant	None	NoSignificant	NoRegulation
Q92626	ENSG00000130508.10	PXDN	protein_coding	-0.505703	0.18515	0.00680787	0.977164	Not_Significant	None	-0.928354	0.0219701	-0.25396	0.296042	Only_Thaps_Significant	None	AtLeastSignificant	NoRegulation
Q53FZ2	ENSG00000005187.11	ACSM3	protein_coding	-0.57206	0.236559	-0.494776	0.0862903	Not_Significant	None	-0.927532	0.121201	-0.845013	0.0579864	Not_Significant	None	NoSignificant	NoRegulation
Q04741	ENSG00000135638.13	EMX1	protein_coding	-0.874257	0.0361327	-0.428136	0.140934	Only_Thaps_Significant	None	-0.926893	0.115911	-0.802242	0.0738641	Not_Significant	None	AtLeastSignificant	NoRegulation
Q5RHP9	ENSG00000178965.13	ERICH3	protein_coding	-0.4319	0.283266	-0.313088	0.227833	Not_Significant	None	-0.926113	0.0403288	-0.917705	0.0325675	Both_Significant	Only_Tm_Down	AtLeastSignificant	AtLeastRegulatedInOne
P52735	ENSG00000160293.16	VAV2	protein_coding	-0.327401	0.459043	-0.110252	0.671475	Not_Significant	None	-0.926101	0.0530906	-0.160085	0.608892	Not_Significant	None	NoSignificant	NoRegulation
P19086	ENSG00000128266.8	GNAZ	protein_coding	0.202928	0.61326	0.193008	0.406125	Not_Significant	None	-0.926047	0.0309792	-0.697796	0.0149039	Both_Significant	None	AtLeastSignificant	NoRegulation
P07510	ENSG00000196811.11	CHRNG	protein_coding	-1.20642	0.00379312	-0.555211	0.0258017	Both_Significant	Both_Down	-0.92586	0.0367307	-0.211339	0.45947	Only_Thaps_Significant	None	AtLeastSignificant	AtLeastRegulatedInOne
Q96HE8	ENSG00000177042.14	TMEM80	protein_coding	-0.594581	0.132773	-0.00456776	0.98268	Not_Significant	None	-0.925486	0.0278504	-0.48653	0.0288697	Both_Significant	None	AtLeastSignificant	NoRegulation
Q6NWY9	ENSG00000110844.13	PRPF40B	protein_coding	-0.570297	0.210895	0.229957	0.442078	Not_Significant	None	-0.924899	0.0634365	-0.0314657	0.926007	Not_Significant	None	NoSignificant	NoRegulation
Q96NA8	ENSG00000171045.14	TSNARE1	protein_coding	-0.654779	0.175842	-0.170498	0.545224	Not_Significant	None	-0.924365	0.0852835	-0.530643	0.118148	Not_Significant	None	NoSignificant	NoRegulation
Q69YW2	ENSG00000203685.9	STUM	protein_coding	-0.567558	0.0734995	-0.39212	0.103063	Not_Significant	None	-0.923961	0.022581	-1.01526	0.0130632	Both_Significant	Only_Tm_Down	AtLeastSignificant	AtLeastRegulatedInOne
Q96BD6	ENSG00000171621.13	SPSB1	protein_coding	-0.932806	0.0318156	-0.529478	0.0368792	Both_Significant	Only_Tm_Down	-0.923383	0.0501114	0.0989849	0.792349	Not_Significant	None	AtLeastSignificant	AtLeastRegulatedInOne
Q14957	ENSG00000161509.13	GRIN2C	protein_coding	-0.919155	0.0444871	0.0337243	0.909685	Only_Thaps_Significant	None	-0.923187	0.0649843	-0.108391	0.759393	Not_Significant	None	AtLeastSignificant	NoRegulation
NA	ENSG00000168061.14	SAC3D1	protein_coding	-0.321439	0.511142	0.14075	0.623077	Not_Significant	None	-0.923016	0.0890035	-0.57933	0.101307	Not_Significant	None	NoSignificant	NoRegulation
P15153	ENSG00000128340.14	RAC2	protein_coding	-0.340967	0.498227	-0.0362479	0.898857	Not_Significant	None	-0.922652	0.104584	-0.333539	0.339912	Not_Significant	None	NoSignificant	NoRegulation
P19634	ENSG00000090020.10	SLC9A1	protein_coding	-0.909954	0.0625582	-0.00499936	0.986946	Not_Significant	None	-0.921836	0.0974098	0.773151	0.0648833	Not_Significant	None	NoSignificant	NoRegulation
Q9Y219	ENSG00000184916.8	JAG2	protein_coding	-0.662126	0.128999	-0.4172	0.133979	Not_Significant	None	-0.921694	0.108485	-1.11872	0.0120251	Only_TM_Significant	Only_TM_Down	AtLeastSignificant	AtLeastRegulatedInOne
P78325	ENSG00000151651.15	ADAM8	protein_coding	-0.697118	0.168825	0.0873765	0.774998	Not_Significant	None	-0.92118	0.112543	-0.421391	0.30724	Not_Significant	None	NoSignificant	NoRegulation
P18545	ENSG00000185527.11	PDE6G	protein_coding	-0.771694	0.129901	-0.115584	0.693093	Not_Significant	None	-0.921002	0.128221	-0.58752	0.111387	Not_Significant	None	NoSignificant	NoRegulation
Q15149	ENSG00000178209.14	PLEC	protein_coding	-0.768446	0.127139	0.00244532	0.993615	Not_Significant	None	-0.920464	0.118235	0.110751	0.798286	Not_Significant	None	NoSignificant	NoRegulation
Q01196	ENSG00000159216.18	RUNX1	protein_coding	-0.598983	0.234332	-0.146892	0.62198	Not_Significant	None	-0.920432	0.128856	0.104736	0.815648	Not_Significant	None	NoSignificant	NoRegulation
NA	ENSG00000236197.3	AC002429.5	protein_coding	-0.779474	0.103074	-0.526761	0.0821433	Not_Significant	None	-0.919909	0.131407	-0.442409	0.303811	Not_Significant	None	NoSignificant	NoRegulation
Q6ZRI6	ENSG00000167173.18	C15orf39	protein_coding	-0.745576	0.135842	0.185635	0.543175	Not_Significant	None	-0.919596	0.109012	-0.35526	0.401091	Not_Significant	None	NoSignificant	NoRegulation
Q9Y4P9	ENSG00000101222.12	SPEF1	protein_coding	-1.16458	0.0149741	0.0230771	0.935155	Only_Thaps_Significant	Only_Thaps_Down	-0.919374	0.0834973	-0.850945	0.0131981	Only_TM_Significant	None	AtLeastSignificant	AtLeastRegulatedInOne
NA	ENSG00000188897.8	CTD-3088G3.8	protein_coding	-0.512059	0.321339	-0.22728	0.457093	Not_Significant	None	-0.919204	0.126647	-0.536848	0.21113	Not_Significant	None	NoSignificant	NoRegulation
Q32P44	ENSG00000149499.11	EML3	protein_coding	-0.502842	0.177008	-0.0394626	0.856845	Not_Significant	None	-0.919106	0.0194941	-0.328479	0.131552	Only_Thaps_Significant	None	AtLeastSignificant	NoRegulation
Q86XS8	ENSG00000113269.13	RNF130	protein_coding	-0.744857	0.0913546	-0.261191	0.318849	Not_Significant	None	-0.9186	0.054202	-0.630281	0.0324511	Only_TM_Significant	None	AtLeastSignificant	NoRegulation
P15313	ENSG00000116039.11	ATP6V1B1	protein_coding	-0.755567	0.127278	-0.455111	0.118716	Not_Significant	None	-0.917781	0.101206	-0.818667	0.0239639	Only_TM_Significant	None	AtLeastSignificant	NoRegulation
Q8TE68	ENSG00000131037.14	EPS8L1	protein_coding	-0.426158	0.330668	-0.0874176	0.703167	Not_Significant	None	-0.917213	0.0532458	-0.293018	0.294504	Not_Significant	None	NoSignificant	NoRegulation
O95196	ENSG00000114646.9	CSPG5	protein_coding	-0.403222	0.401654	-0.178471	0.510019	Not_Significant	None	-0.917183	0.0849546	-0.71239	0.0412352	Only_TM_Significant	None	AtLeastSignificant	NoRegulation
NA	ENSG00000157654.17	PALM2-AKAP2	protein_coding	-0.837771	0.0379615	-0.177535	0.492219	Only_Thaps_Significant	None	-0.917098	0.111426	0.222318	0.62278	Not_Significant	None	AtLeastSignificant	NoRegulation
O00187	ENSG00000009724.16	MASP2	protein_coding	-0.45501	0.297355	0.0261256	0.908784	Not_Significant	None	-0.916825	0.052389	-0.196818	0.422638	Not_Significant	None	NoSignificant	NoRegulation
Q6ZVX9	ENSG00000188582.8	PAQR9	protein_coding	-0.703988	0.143557	-0.225518	0.453454	Not_Significant	None	-0.916684	0.132299	-1.22254	0.0055156	Only_TM_Significant	Only_TM_Down	AtLeastSignificant	AtLeastRegulatedInOne
O95185	ENSG00000182168.14	UNC5C	protein_coding	0.0825035	0.825367	0.434166	0.0872728	Not_Significant	None	-0.916682	0.0200482	-0.267539	0.249625	Only_Thaps_Significant	None	AtLeastSignificant	NoRegulation
Q96BA8	ENSG00000157613.10	CREB3L1	protein_coding	-0.6024	0.241781	-0.359033	0.237218	Not_Significant	None	-0.91666	0.13104	-0.638506	0.145444	Not_Significant	None	NoSignificant	NoRegulation
Q9UNK9	ENSG00000013523.9	ANGEL1	protein_coding	-0.65913	0.150756	-0.346616	0.198918	Not_Significant	None	-0.916616	0.0669569	-0.640695	0.0402402	Only_TM_Significant	None	AtLeastSignificant	NoRegulation
P49918	ENSG00000129757.12	CDKN1C	protein_coding	-0.706121	0.165191	0.109197	0.714317	Not_Significant	None	-0.91621	0.119656	-1.18998	0.00166535	Only_TM_Significant	Only_TM_Down	AtLeastSignificant	AtLeastRegulatedInOne
Q9BT30	ENSG00000125652.7	ALKBH7	protein_coding	-1.21457	0.00449751	0.0344205	0.895543	Only_Thaps_Significant	Only_Thaps_Down	-0.916106	0.0469905	-0.194456	0.519897	Only_Thaps_Significant	None	AtLeastSignificant	AtLeastRegulatedInOne
Q5SW96	ENSG00000157978.11	LDLRAP1	protein_coding	-0.156107	0.712917	0.174638	0.479086	Not_Significant	None	-0.915951	0.0446052	-0.581141	0.0274175	Both_Significant	None	AtLeastSignificant	NoRegulation
Q969P0	ENSG00000162729.13	IGSF8	protein_coding	-1.03588	0.00552362	-0.101363	0.682092	Only_Thaps_Significant	Only_Thaps_Down	-0.91503	0.0207598	-0.33055	0.201147	Only_Thaps_Significant	None	AtLeastSignificant	AtLeastRegulatedInOne
Q01668	ENSG00000157388.15	CACNA1D	protein_coding	0.07888	0.857861	0.00486292	0.98504	Not_Significant	None	-0.914824	0.0537694	-0.526577	0.0692009	Not_Significant	None	NoSignificant	NoRegulation
P45379	ENSG00000118194.18	TNNT2	protein_coding	-0.634613	0.0138177	-0.602789	0.00145545	Both_Significant	Only_Tm_Down	-0.914676	0.017089	-1.21458	0.00129103	Both_Significant	Only_Tm_Down	AtLeastSignificant	AtLeastRegulatedInOne
Q17RD7	ENSG00000139973.16	SYT16	protein_coding	-0.69162	0.154536	-0.833788	0.0027035	Only_TM_Significant	Only_TM_Down	-0.914607	0.0907267	-0.35821	0.263095	Not_Significant	None	AtLeastSignificant	AtLeastRegulatedInOne
Q8N8Z6	ENSG00000164465.18	DCBLD1	protein_coding	0.00623388	0.988261	0.10019	0.680496	Not_Significant	None	-0.914538	0.0446555	0.0127847	0.961167	Only_Thaps_Significant	None	AtLeastSignificant	NoRegulation
P04818	ENSG00000176890.15	TYMS	protein_coding	-0.12244	0.813026	0.133308	0.660964	Not_Significant	None	-0.914531	0.115568	-0.224065	0.572924	Not_Significant	None	NoSignificant	NoRegulation
Q3KR16	ENSG00000008323.15	PLEKHG6	protein_coding	-0.436842	0.355478	0.281689	0.349561	Not_Significant	None	-0.914005	0.0792736	0.0144638	0.968723	Not_Significant	None	NoSignificant	NoRegulation
Q49AH0	ENSG00000185267.9	CDNF	protein_coding	-0.48259	0.352014	-0.315315	0.295543	Not_Significant	None	-0.913605	0.131572	-0.609014	0.113934	Not_Significant	None	NoSignificant	NoRegulation
Q9NR19	ENSG00000131069.19	ACSS2	protein_coding	-0.616622	0.144613	-0.21989	0.367218	Not_Significant	None	-0.913071	0.0435304	-0.473483	0.0753827	Only_Thaps_Significant	None	AtLeastSignificant	NoRegulation
P32004	ENSG00000198910.12	L1CAM	protein_coding	-0.823873	0.100012	-0.065388	0.830503	Not_Significant	None	-0.912745	0.117134	0.183086	0.665896	Not_Significant	None	NoSignificant	NoRegulation
P34896	ENSG00000176974.19	SHMT1	protein_coding	-0.192086	0.63617	0.172843	0.45847	Not_Significant	None	-0.911779	0.0344098	-0.476028	0.115128	Only_Thaps_Significant	None	AtLeastSignificant	NoRegulation
D6RGH6	ENSG00000234602.7	MCIDAS	protein_coding	-0.455503	0.298794	-0.395027	0.14951	Not_Significant	None	-0.911111	0.0550366	-1.1513	2.21478e-05	Only_TM_Significant	Only_TM_Down	AtLeastSignificant	AtLeastRegulatedInOne
Q9UF33	ENSG00000080224.17	EPHA6	protein_coding	-0.299958	0.564092	-0.232923	0.446298	Not_Significant	None	-0.910974	0.136048	-0.568368	0.189198	Not_Significant	None	NoSignificant	NoRegulation
Q8WWX8	ENSG00000158865.12	SLC5A11	protein_coding	-0.606905	0.235855	-0.0730405	0.809484	Not_Significant	None	-0.910905	0.13856	-0.57696	0.144515	Not_Significant	None	NoSignificant	NoRegulation
O95255	ENSG00000091262.15	ABCC6	protein_coding	-0.849659	0.0922969	-0.552686	0.0683022	Not_Significant	None	-0.910534	0.121524	-0.658267	0.112376	Not_Significant	None	NoSignificant	NoRegulation
O00463	ENSG00000082512.14	TRAF5	protein_coding	-0.24432	0.553977	-0.382852	0.10795	Not_Significant	None	-0.910441	0.0381813	-0.91681	0.000314195	Both_Significant	Only_Tm_Down	AtLeastSignificant	AtLeastRegulatedInOne
P01135	ENSG00000163235.15	TGFA	protein_coding	0.713126	0.0844957	1.19415	2.1794e-06	Only_TM_Significant	Only_TM_Up	-0.910182	0.0381636	0.123969	0.758662	Only_Thaps_Significant	None	AtLeastSignificant	AtLeastRegulatedInOne
Q6ZRF8	ENSG00000158286.12	RNF207	protein_coding	-0.341483	0.46657	-0.0327319	0.893036	Not_Significant	None	-0.909962	0.0784087	-0.212849	0.44304	Not_Significant	None	NoSignificant	NoRegulation
Q8N556	ENSG00000196526.10	AFAP1	protein_coding	-0.687533	0.149448	-0.309902	0.278077	Not_Significant	None	-0.909306	0.0864886	0.549642	0.144898	Not_Significant	None	NoSignificant	NoRegulation
Q14315	ENSG00000128591.15	FLNC	protein_coding	-0.747286	0.0837394	-0.618799	0.0219707	Only_TM_Significant	Only_TM_Down	-0.908258	0.118778	-0.590659	0.190921	Not_Significant	None	AtLeastSignificant	AtLeastRegulatedInOne
A6NC05	ENSG00000164241.13	C5orf63	protein_coding	-0.470566	0.238526	-0.53994	0.0274818	Only_TM_Significant	Only_TM_Down	-0.908243	0.0566017	-0.939822	0.031171	Only_TM_Significant	Only_TM_Down	AtLeastSignificant	AtLeastRegulatedInOne
E5RHQ5	ENSG00000254206.5	NPIPB11	protein_coding	-0.23136	0.64753	-0.010683	0.971734	Not_Significant	None	-0.90748	0.113032	-0.439754	0.22305	Not_Significant	None	NoSignificant	NoRegulation
P10635	ENSG00000100197.20	CYP2D6	protein_coding	-0.643141	0.163825	-0.0575514	0.83752	Not_Significant	None	-0.907328	0.0720316	-0.606759	0.0567245	Not_Significant	None	NoSignificant	NoRegulation
Q9H2S9	ENSG00000123411.14	IKZF4	protein_coding	-0.643808	0.145989	-0.0166878	0.954442	Not_Significant	None	-0.907149	0.0594222	0.0730234	0.832693	Not_Significant	None	NoSignificant	NoRegulation
Q8NBR0	ENSG00000167543.15	TP53I13	protein_coding	-0.720065	0.127472	0.100318	0.723634	Not_Significant	None	-0.906898	0.0834474	-0.213395	0.526625	Not_Significant	None	NoSignificant	NoRegulation
P23469	ENSG00000132334.16	PTPRE	protein_coding	-0.868889	0.0741336	-0.407715	0.1674	Not_Significant	None	-0.906861	0.0995175	-0.142867	0.706843	Not_Significant	None	NoSignificant	NoRegulation
P52848	ENSG00000070614.14	NDST1	protein_coding	-0.483559	0.24266	-0.048518	0.847929	Not_Significant	None	-0.906364	0.0412994	-0.454959	0.0993711	Only_Thaps_Significant	None	AtLeastSignificant	NoRegulation
P56270	ENSG00000103495.13	MAZ	protein_coding	-0.388152	0.437175	0.0689191	0.816424	Not_Significant	None	-0.90633	0.10556	-0.273853	0.472035	Not_Significant	None	NoSignificant	NoRegulation
Q6ICG6	ENSG00000100364.18	KIAA0930	protein_coding	-0.310911	0.505321	0.0881601	0.747352	Not_Significant	None	-0.906195	0.0760777	-0.258657	0.415823	Not_Significant	None	NoSignificant	NoRegulation
P57678	ENSG00000179409.10	GEMIN4	protein_coding	-0.347298	0.445419	-0.13246	0.620425	Not_Significant	None	-0.905993	0.0676342	-0.471764	0.118016	Not_Significant	None	NoSignificant	NoRegulation
Q8NB46	ENSG00000139645.9	ANKRD52	protein_coding	-0.31985	0.499985	-0.223969	0.438714	Not_Significant	None	-0.905186	0.082362	-0.304199	0.406904	Not_Significant	None	NoSignificant	NoRegulation
Q14451	ENSG00000141738.13	GRB7	protein_coding	-0.849333	0.0932253	0.00513217	0.985971	Not_Significant	None	-0.905106	0.125149	-0.30361	0.449727	Not_Significant	None	NoSignificant	NoRegulation
P30047	ENSG00000137880.5	GCHFR	protein_coding	-0.80246	0.11114	0.0517425	0.861348	Not_Significant	None	-0.905034	0.1393	-0.225583	0.561868	Not_Significant	None	NoSignificant	NoRegulation
Q96BY6	ENSG00000135905.18	DOCK10	protein_coding	-0.423496	0.314991	-0.235932	0.328292	Not_Significant	None	-0.904611	0.0444843	-0.821755	0.00200367	Both_Significant	None	AtLeastSignificant	NoRegulation
[truncated: 12,951 more rows]

## Sheet: UpRegulatedGenesIndicated
UniProtKB	gene_id	gene_name	DE.thaps.2h.log2FoldChange	DE.thaps.2h.pvalue	DE.tunica.2h.log2FoldChange	DE.tunica.2h.pvalue	DE.thaps.6h.log2FoldChange	DE.thaps.6h.pvalue	DE.tunica.6h.log2FoldChange	DE.tunica.6h.pvalue
[truncated: 14,767 more rows]
