# Supplementary material for: A multi-omics analysis reveals the unfolded protein response regulon and stress-induced resistance to folate-based antimetabolites
Source: Nat Commun. 2020 Jun 10;11:2936. doi: 10.1038/s41467-020-16747-y (PMC7287054; doi:10.1038/s41467-020-16747-y)
Supplement: Supplementary file 5 — Supplementary Data 3 [file 41467_2020_16747_MOESM5_ESM.xlsx]

## Sheet: default
UniProtKB	gene_id	gene_name	gene_type	RDE.thaps.2h.log2FoldChange	RDE.thaps.2h.pvalue	RDE.tunica.2h.log2FoldChange	RDE.tunica.2h.pvalue	significance_2h	regulationDirection_2h	RDE.thaps.6h.log2FoldChange	RDE.thaps.6h.pvalue	RDE.tunica.6h.log2FoldChange	RDE.tunica.6h.pvalue	significance_6h	regulationDirection_6h	Significant_Overall	Regulated_Overall
P35638	ENSG00000175197.11	DDIT3	protein_coding	3.38562	2.63206e-10	1.16329	0.000318783	Both_Significant	Both_Up	4.2323	1.11779e-13	3.70971	2.52253e-28	Both_Significant	Both_Up	AtLeastSignificant	AtLeastRegulatedInOne
Q15011	ENSG00000051108.14	HERPUD1	protein_coding	3.18425	7.47277e-14	1.03685	0.00025058	Both_Significant	Both_Up	4.11776	1.77603e-20	3.8738	2.26939e-51	Both_Significant	Both_Up	AtLeastSignificant	AtLeastRegulatedInOne
Q92570	ENSG00000119508.17	NR4A3	protein_coding	3.82035	7.492e-11	0.346442	0.170446	Only_Thaps_Significant	Only_Thaps_Up	4.09937	1.05091e-10	-0.326775	0.434111	Only_Thaps_Significant	Only_Thaps_Up	AtLeastSignificant	AtLeastRegulatedInOne
Q96RU7	ENSG00000101255.10	TRIB3	protein_coding	1.60112	0.00143671	0.529868	0.0892238	Only_Thaps_Significant	Only_Thaps_Up	3.99767	5.65241e-14	3.52581	1.69983e-29	Both_Significant	Both_Up	AtLeastSignificant	AtLeastRegulatedInOne
P58004	ENSG00000130766.4	SESN2	protein_coding	2.68558	7.58006e-08	1.01279	0.00193088	Both_Significant	Both_Up	3.84365	2.81403e-13	2.96336	1.74112e-19	Both_Significant	Both_Up	AtLeastSignificant	AtLeastRegulatedInOne
Q16649	ENSG00000165030.3	NFIL3	protein_coding	2.39917	2.72925e-06	0.242315	0.455995	Only_Thaps_Significant	Only_Thaps_Up	3.58902	1.03336e-11	2.38222	1.27931e-14	Both_Significant	Both_Up	AtLeastSignificant	AtLeastRegulatedInOne
Q7Z591	ENSG00000106948.16	AKNA	protein_coding	0.324198	0.551806	0.325808	0.311332	Not_Significant	None	3.49652	2.45044e-12	3.05851	7.47108e-27	Both_Significant	Both_Up	AtLeastSignificant	AtLeastRegulatedInOne
Q96G42	ENSG00000130487.5	KLHDC7B	protein_coding					NA	NA	3.27294	7.77444e-05	2.37321	4.58453e-09	Both_Significant	Both_Up	AtLeastSignificant	AtLeastRegulatedInOne
P43354	ENSG00000153234.13	NR4A2	protein_coding	4.16577	2.09915e-18	0.29656	0.356503	Only_Thaps_Significant	Only_Thaps_Up	3.27277	1.01785e-10	0.529492	0.0951558	Only_Thaps_Significant	Only_Thaps_Up	AtLeastSignificant	AtLeastRegulatedInOne
Q8IV36	ENSG00000167861.15	HID1	protein_coding					NA	NA	3.2635	6.88848e-05	2.43941	1.36031e-08	Both_Significant	Both_Up	AtLeastSignificant	AtLeastRegulatedInOne
O75956	ENSG00000167797.7	CDK2AP2	protein_coding	1.00332	0.0278832	0.513341	0.0795129	Only_Thaps_Significant	Only_Thaps_Up	3.17225	1.64783e-11	2.15142	3.59468e-15	Both_Significant	Both_Up	AtLeastSignificant	AtLeastRegulatedInOne
P35354	ENSG00000073756.11	PTGS2	protein_coding	2.70495	1.72225e-05	-0.15654	0.640681	Only_Thaps_Significant	Only_Thaps_Up	3.12137	6.74561e-06	1.23624	0.00172157	Both_Significant	Both_Up	AtLeastSignificant	AtLeastRegulatedInOne
Q96Q80	ENSG00000099958.14	DERL3	protein_coding					NA	NA	3.06317	2.85457e-05	2.29665	1.36992e-08	Both_Significant	Both_Up	AtLeastSignificant	AtLeastRegulatedInOne
Q9BVA6	ENSG00000198855.6	FICD	protein_coding	0.551255	0.319761	0.432566	0.178836	Not_Significant	None	2.96993	1.61021e-08	2.94176	1.19873e-21	Both_Significant	Both_Up	AtLeastSignificant	AtLeastRegulatedInOne
P22736	ENSG00000123358.19	NR4A1	protein_coding	3.64389	1.25864e-11	0.437148	0.10376	Only_Thaps_Significant	Only_Thaps_Up	2.96236	2.42878e-07	-0.645352	0.0878095	Only_Thaps_Significant	Only_Thaps_Up	AtLeastSignificant	AtLeastRegulatedInOne
Q7RTS1	ENSG00000180535.3	BHLHA15	protein_coding					NA	NA	2.95476	0.000107224	2.34222	2.82651e-08	Both_Significant	Both_Up	AtLeastSignificant	AtLeastRegulatedInOne
P11021	ENSG00000044574.7	HSPA5	protein_coding	1.26899	0.0033334	0.525562	0.0658407	Only_Thaps_Significant	Only_Thaps_Up	2.93905	9.75567e-11	3.04523	1.78576e-29	Both_Significant	Both_Up	AtLeastSignificant	AtLeastRegulatedInOne
P18847	ENSG00000162772.16	ATF3	protein_coding	3.75112	1.62017e-11	1.13486	0.000547972	Both_Significant	Both_Up	2.90397	1.37546e-06	1.37692	7.73702e-05	Both_Significant	Both_Up	AtLeastSignificant	AtLeastRegulatedInOne
Q96NR3	ENSG00000165186.11	PTCHD1	protein_coding	0.938798	0.155136	0.00381624	0.988897	Not_Significant	None	2.89714	2.22833e-05	0.293886	0.488782	Only_Thaps_Significant	Only_Thaps_Up	AtLeastSignificant	AtLeastRegulatedInOne
P46091	ENSG00000183671.12	GPR1	protein_coding					NA	NA	2.85768	0.000897719	1.50306	0.000206396	Both_Significant	Both_Up	AtLeastSignificant	AtLeastRegulatedInOne
Q96S99	ENSG00000166289.5	PLEKHF1	protein_coding	1.23759	0.022745	0.210631	0.510764	Only_Thaps_Significant	Only_Thaps_Up	2.84204	3.64628e-07	1.65223	4.3537e-07	Both_Significant	Both_Up	AtLeastSignificant	AtLeastRegulatedInOne
Q99741	ENSG00000094804.9	CDC6	protein_coding	0.744712	0.10989	0.514205	0.096029	Not_Significant	None	2.83713	3.49651e-09	2.10397	2.72585e-12	Both_Significant	Both_Up	AtLeastSignificant	AtLeastRegulatedInOne
Q9ULS5	ENSG00000057704.12	TMCC3	protein_coding	-0.110032	0.856495	-0.154219	0.598453	Not_Significant	None	2.82271	0.000143181	1.51695	0.000290291	Both_Significant	Both_Up	AtLeastSignificant	AtLeastRegulatedInOne
Q99988	ENSG00000130513.6	GDF15	protein_coding	-0.0854404	0.85762	0.4762	0.120174	Not_Significant	None	2.8006	7.17586e-09	2.2768	1.29967e-16	Both_Significant	Both_Up	AtLeastSignificant	AtLeastRegulatedInOne
O43474	ENSG00000136826.14	KLF4	protein_coding	2.48596	6.2364e-05	0.632644	0.0567813	Only_Thaps_Significant	Only_Thaps_Up	2.78956	4.41434e-05	1.53779	7.08213e-05	Both_Significant	Both_Up	AtLeastSignificant	AtLeastRegulatedInOne
O75386	ENSG00000078246.16	TULP3	protein_coding	0.808822	0.0775698	0.422361	0.147068	Not_Significant	None	2.77995	2.31826e-09	1.61009	1.60834e-08	Both_Significant	Both_Up	AtLeastSignificant	AtLeastRegulatedInOne
P19883	ENSG00000134363.11	FST	protein_coding	0.405649	0.422897	-0.733982	0.0247984	Only_TM_Significant	Only_TM_Down	2.75337	3.98944e-07	0.14038	0.716958	Only_Thaps_Significant	Only_Thaps_Up	AtLeastSignificant	AtLeastRegulatedInOne
Q08AF3	ENSG00000166750.9	SLFN5	protein_coding	0.122979	0.810608	0.0376102	0.901935	Not_Significant	None	2.73307	2.55387e-07	2.83355	3.3092e-20	Both_Significant	Both_Up	AtLeastSignificant	AtLeastRegulatedInOne
Q9HCN8	ENSG00000128228.4	SDF2L1	protein_coding	0.709366	0.122307	0.341258	0.243967	Not_Significant	None	2.71976	1.5816e-08	2.43032	3.00303e-19	Both_Significant	Both_Up	AtLeastSignificant	AtLeastRegulatedInOne
Q9BXY8	ENSG00000133134.11	BEX2	protein_coding	0.717334	0.27701	-0.120939	0.694514	Not_Significant	None	2.71391	0.000114279	2.42929	3.53534e-10	Both_Significant	Both_Up	AtLeastSignificant	AtLeastRegulatedInOne
Q05195	ENSG00000059728.10	MXD1	protein_coding	1.39181	0.00441656	-0.110237	0.726309	Only_Thaps_Significant	Only_Thaps_Up	2.70392	3.55309e-08	2.6165	1.83616e-16	Both_Significant	Both_Up	AtLeastSignificant	AtLeastRegulatedInOne
Q9BYJ0	ENSG00000137441.7	FGFBP2	protein_coding	0.389819	0.513555	0.017156	0.959216	Not_Significant	None	2.69351	2.90407e-06	0.240808	0.543704	Only_Thaps_Significant	Only_Thaps_Up	AtLeastSignificant	AtLeastRegulatedInOne
P43490	ENSG00000105835.11	NAMPT	protein_coding	0.650903	0.196118	0.118343	0.694341	Not_Significant	None	2.67881	2.83178e-07	1.77275	6.87857e-08	Both_Significant	Both_Up	AtLeastSignificant	AtLeastRegulatedInOne
Q5H9K5	ENSG00000166432.14	ZMAT1	protein_coding	1.1183	0.0891828	-0.168268	0.548517	Not_Significant	None	2.67645	0.000148399	-0.0066298	0.987652	Only_Thaps_Significant	Only_Thaps_Up	AtLeastSignificant	AtLeastRegulatedInOne
Q99966	ENSG00000125931.10	CITED1	protein_coding	0.424377	0.427327	-0.255169	0.44487	Not_Significant	None	2.63944	6.31923e-07	-0.495523	0.18379	Only_Thaps_Significant	Only_Thaps_Up	AtLeastSignificant	AtLeastRegulatedInOne
Q9BUX1	ENSG00000128965.11	CHAC1	protein_coding	2.33178	0.00053139	1.23752	0.000130603	Both_Significant	Both_Up	2.61303	0.00060117	2.08125	3.78979e-07	Both_Significant	Both_Up	AtLeastSignificant	AtLeastRegulatedInOne
Q86TM6	ENSG00000162298.18	SYVN1	protein_coding	0.204633	0.652726	0.206336	0.496031	Not_Significant	None	2.60993	3.89741e-08	2.08224	6.47499e-12	Both_Significant	Both_Up	AtLeastSignificant	AtLeastRegulatedInOne
Q9UBS3	ENSG00000128590.4	DNAJB9	protein_coding	1.63058	0.00338374	-0.30961	0.339828	Only_Thaps_Significant	Only_Thaps_Up	2.60922	1.20695e-05	2.84906	3.3047e-17	Both_Significant	Both_Up	AtLeastSignificant	AtLeastRegulatedInOne
Q86V25	ENSG00000143494.15	VASH2	protein_coding	1.52167	0.00873365	-0.226639	0.497664	Only_Thaps_Significant	Only_Thaps_Up	2.60492	3.57836e-05	-0.0926552	0.827282	Only_Thaps_Significant	Only_Thaps_Up	AtLeastSignificant	AtLeastRegulatedInOne
Q3SY69	ENSG00000136010.13	ALDH1L2	protein_coding	-0.31098	0.563484	-0.386482	0.227509	Not_Significant	None	2.5932	6.44976e-07	2.52057	2.33175e-18	Both_Significant	Both_Up	AtLeastSignificant	AtLeastRegulatedInOne
Q9BUK6	ENSG00000125459.14	MSTO1	protein_coding	0.480272	0.399626	0.127738	0.699308	Not_Significant	None	2.58343	2.41947e-06	1.89677	3.07136e-09	Both_Significant	Both_Up	AtLeastSignificant	AtLeastRegulatedInOne
Q9NX95	ENSG00000147642.16	SYBU	protein_coding	1.11539	0.0799426	0.0220194	0.947607	Not_Significant	None	2.57622	0.000221865	0.906788	0.0255369	Both_Significant	Both_Up	AtLeastSignificant	AtLeastRegulatedInOne
Q9NX09	ENSG00000168209.4	DDIT4	protein_coding	1.49362	0.0128538	0.188886	0.565647	Only_Thaps_Significant	Only_Thaps_Up	2.56367	0.000107782	1.24534	0.000988269	Both_Significant	Both_Up	AtLeastSignificant	AtLeastRegulatedInOne
P17482	ENSG00000170689.9	HOXB9	protein_coding	0.852491	0.14191	-0.0825575	0.802903	Not_Significant	None	2.56284	2.54558e-05	2.1978	1.99555e-10	Both_Significant	Both_Up	AtLeastSignificant	AtLeastRegulatedInOne
Q5MNZ9	ENSG00000070540.12	WIPI1	protein_coding	-0.295782	0.556691	-0.429322	0.156082	Not_Significant	None	2.53764	1.04115e-06	1.73717	5.35076e-09	Both_Significant	Both_Up	AtLeastSignificant	AtLeastRegulatedInOne
Q8N6M9	ENSG00000178381.11	ZFAND2A	protein_coding	1.5039	0.00750049	0.523785	0.105674	Only_Thaps_Significant	Only_Thaps_Up	2.53229	2.4504e-05	1.87068	4.17897e-08	Both_Significant	Both_Up	AtLeastSignificant	AtLeastRegulatedInOne
P53805	ENSG00000159200.17	RCAN1	protein_coding	1.70574	3.45576e-05	0.143641	0.631007	Only_Thaps_Significant	Only_Thaps_Up	2.46673	1.04708e-08	1.58836	4.24089e-11	Both_Significant	Both_Up	AtLeastSignificant	AtLeastRegulatedInOne
Q06210	ENSG00000198380.12	GFPT1	protein_coding	0.518871	0.272457	-0.10118	0.728576	Not_Significant	None	2.40225	1.17456e-06	2.28005	2.72886e-16	Both_Significant	Both_Up	AtLeastSignificant	AtLeastRegulatedInOne
P32929	ENSG00000116761.11	CTH	protein_coding	0.877271	0.162597	-0.55862	0.0926185	Not_Significant	None	2.39216	0.000382418	1.89307	5.42203e-07	Both_Significant	Both_Up	AtLeastSignificant	AtLeastRegulatedInOne
Q96DA2	ENSG00000155961.4	RAB39B	protein_coding	0.279213	0.595185	0.445409	0.153463	Not_Significant	None	2.36223	3.74176e-06	2.75915	2.4673e-23	Both_Significant	Both_Up	AtLeastSignificant	AtLeastRegulatedInOne
Q16822	ENSG00000100889.11	PCK2	protein_coding	0.130956	0.79492	0.108569	0.720761	Not_Significant	None	2.34709	3.03629e-06	1.84299	8.63562e-11	Both_Significant	Both_Up	AtLeastSignificant	AtLeastRegulatedInOne
O60268	ENSG00000135709.12	KIAA0513	protein_coding	1.05986	0.0213004	-0.110673	0.718672	Only_Thaps_Significant	Only_Thaps_Up	2.34687	1.18626e-06	-0.0607809	0.835988	Only_Thaps_Significant	Only_Thaps_Up	AtLeastSignificant	AtLeastRegulatedInOne
Q9Y6X1	ENSG00000120742.10	SERP1	protein_coding	0.242272	0.57595	0.149807	0.587939	Not_Significant	None	2.34251	1.88662e-07	1.82909	6.12127e-13	Both_Significant	Both_Up	AtLeastSignificant	AtLeastRegulatedInOne
P78509	ENSG00000189056.13	RELN	protein_coding	1.39608	0.0255027	0.128747	0.59544	Only_Thaps_Significant	Only_Thaps_Up	2.33127	0.000867958	0.0157955	0.967868	Only_Thaps_Significant	Only_Thaps_Up	AtLeastSignificant	AtLeastRegulatedInOne
Q9UBS4	ENSG00000090520.11	DNAJB11	protein_coding	0.871483	0.0410564	0.190124	0.498926	Only_Thaps_Significant	Only_Thaps_Up	2.31415	1.82326e-07	1.65822	1.99505e-10	Both_Significant	Both_Up	AtLeastSignificant	AtLeastRegulatedInOne
O14503	ENSG00000134107.4	BHLHE40	protein_coding	2.67449	9.1157e-10	0.495312	0.110954	Only_Thaps_Significant	Only_Thaps_Up	2.3083	5.27384e-07	0.440249	0.11401	Only_Thaps_Significant	Only_Thaps_Up	AtLeastSignificant	AtLeastRegulatedInOne
Q7Z4H4	ENSG00000128165.8	ADM2	protein_coding	0.39446	0.537846	0.2541	0.400825	Not_Significant	None	2.30013	0.0054518	1.04376	0.00090501	Both_Significant	Both_Up	AtLeastSignificant	AtLeastRegulatedInOne
Q9Y5P6	ENSG00000173540.12	GMPPB	protein_coding	0.805428	0.12378	0.298444	0.341135	Not_Significant	None	2.29655	3.01814e-05	2.03169	1.51714e-10	Both_Significant	Both_Up	AtLeastSignificant	AtLeastRegulatedInOne
Q9Y3X0	ENSG00000105321.12	CCDC9	protein_coding	0.943188	0.0767604	0.278671	0.396062	Not_Significant	None	2.29611	3.06815e-05	1.00816	0.00309675	Both_Significant	Both_Up	AtLeastSignificant	AtLeastRegulatedInOne
Q9HCU5	ENSG00000138073.13	PREB	protein_coding	0.709955	0.0943089	0.313452	0.257113	Not_Significant	None	2.25669	2.77098e-07	1.41658	9.84341e-09	Both_Significant	Both_Up	AtLeastSignificant	AtLeastRegulatedInOne
Q15437	ENSG00000101310.14	SEC23B	protein_coding	0.715287	0.0971757	0.0559483	0.848079	Not_Significant	None	2.25617	4.44492e-07	1.85538	5.76452e-13	Both_Significant	Both_Up	AtLeastSignificant	AtLeastRegulatedInOne
Q9Y2M2	ENSG00000125046.14	SSUH2	protein_coding	-0.416298	0.392194	-0.0863848	0.767003	Not_Significant	None	2.24913	0.00694454	0.547132	0.199051	Only_Thaps_Significant	Only_Thaps_Up	AtLeastSignificant	AtLeastRegulatedInOne
Q03989	ENSG00000196843.15	ARID5A	protein_coding	1.24765	0.00533596	0.408985	0.205531	Only_Thaps_Significant	Only_Thaps_Up	2.23895	1.33434e-06	0.056866	0.843647	Only_Thaps_Significant	Only_Thaps_Up	AtLeastSignificant	AtLeastRegulatedInOne
P17936	ENSG00000146674.14	IGFBP3	protein_coding	0.191785	0.668377	-0.557277	0.0553821	Not_Significant	None	2.22932	1.58657e-06	0.771076	0.024722	Both_Significant	Both_Up	AtLeastSignificant	AtLeastRegulatedInOne
P15692	ENSG00000112715.21	VEGFA	protein_coding	0.779816	0.192119	0.218196	0.509273	Not_Significant	None	2.2216	0.000824071	1.80191	1.92559e-06	Both_Significant	Both_Up	AtLeastSignificant	AtLeastRegulatedInOne
P17174	ENSG00000120053.10	GOT1	protein_coding	0.895618	0.0465569	0.281374	0.332937	Only_Thaps_Significant	Only_Thaps_Up	2.21924	1.45945e-06	2.24213	9.70208e-17	Both_Significant	Both_Up	AtLeastSignificant	AtLeastRegulatedInOne
P49796	ENSG00000138835.22	RGS3	protein_coding	1.51336	0.00269696	-0.13701	0.675544	Only_Thaps_Significant	Only_Thaps_Up	2.21515	3.55745e-05	0.234947	0.481385	Only_Thaps_Significant	Only_Thaps_Up	AtLeastSignificant	AtLeastRegulatedInOne
Q9NR45	ENSG00000095380.10	NANS	protein_coding	0.513755	0.30185	0.280095	0.362559	Not_Significant	None	2.19139	1.63831e-05	1.58845	5.99399e-08	Both_Significant	Both_Up	AtLeastSignificant	AtLeastRegulatedInOne
Q8N257	ENSG00000196890.4	HIST3H2BB	protein_coding	0.204327	0.71515	0.534394	0.0965596	Not_Significant	None	2.16283	0.000227341	1.39104	0.000144621	Both_Significant	Both_Up	AtLeastSignificant	AtLeastRegulatedInOne
P17861	ENSG00000100219.16	XBP1	protein_coding	1.31566	0.00168722	0.360969	0.207204	Only_Thaps_Significant	Only_Thaps_Up	2.1327	1.11313e-06	1.71875	3.72949e-12	Both_Significant	Both_Up	AtLeastSignificant	AtLeastRegulatedInOne
P41220	ENSG00000116741.7	RGS2	protein_coding	3.21762	1.49133e-10	0.150708	0.637164	Only_Thaps_Significant	Only_Thaps_Up	2.12423	0.000133196	-0.720582	0.0461989	Both_Significant	Only_Thaps_Up	AtLeastSignificant	AtLeastRegulatedInOne
Q99638	ENSG00000172613.7	RAD9A	protein_coding	0.349606	0.482409	0.0934264	0.76199	Not_Significant	None	2.12119	2.68331e-05	1.72093	1.45013e-09	Both_Significant	Both_Up	AtLeastSignificant	AtLeastRegulatedInOne
P08243	ENSG00000070669.16	ASNS	protein_coding	0.538718	0.297347	0.364816	0.241774	Not_Significant	None	2.12116	0.000109904	2.12135	1.36786e-11	Both_Significant	Both_Up	AtLeastSignificant	AtLeastRegulatedInOne
O94855	ENSG00000150961.14	SEC24D	protein_coding	0.401026	0.411896	-0.171651	0.564373	Not_Significant	None	2.12103	3.93873e-05	2.09673	1.08299e-12	Both_Significant	Both_Up	AtLeastSignificant	AtLeastRegulatedInOne
Q5T686	ENSG00000119986.6	AVPI1	protein_coding	0.932517	0.0933963	0.237042	0.461332	Not_Significant	None	2.11002	0.000332462	1.02276	0.00439182	Both_Significant	Both_Up	AtLeastSignificant	AtLeastRegulatedInOne
P17676	ENSG00000172216.5	CEBPB	protein_coding	1.14051	0.00775158	0.273088	0.381817	Only_Thaps_Significant	Only_Thaps_Up	2.10047	2.87635e-06	1.38245	7.21996e-07	Both_Significant	Both_Up	AtLeastSignificant	AtLeastRegulatedInOne
Q9HD43	ENSG00000080031.9	PTPRH	protein_coding	0.268973	0.63655	-0.146807	0.650385	Not_Significant	None	2.09356	0.000552017	0.820625	0.0211037	Both_Significant	Both_Up	AtLeastSignificant	AtLeastRegulatedInOne
Q8NET4	ENSG00000243978.8	RGAG1	protein_coding	0.971023	0.13044	0.104353	0.749594	Not_Significant	None	2.09144	0.00283734	1.14308	0.00495778	Both_Significant	Both_Up	AtLeastSignificant	AtLeastRegulatedInOne
Q15583	ENSG00000177426.20	TGIF1	protein_coding	0.893529	0.0443003	0.349078	0.217766	Only_Thaps_Significant	Only_Thaps_Up	2.08726	6.37252e-06	1.51745	1.94917e-07	Both_Significant	Both_Up	AtLeastSignificant	AtLeastRegulatedInOne
Q9NYL4	ENSG00000134285.10	FKBP11	protein_coding	-0.0690622	0.891007	0.286583	0.348384	Not_Significant	None	2.04454	6.47115e-05	1.52923	1.45965e-07	Both_Significant	Both_Up	AtLeastSignificant	AtLeastRegulatedInOne
Q14508	ENSG00000101443.17	WFDC2	protein_coding	2.03549	0.00359833	-0.101736	0.530427	Only_Thaps_Significant	Only_Thaps_Up	2.04393	0.015018	0.803691	0.0388811	Both_Significant	Both_Up	AtLeastSignificant	AtLeastRegulatedInOne
Q8WXF8	ENSG00000160570.13	DEDD2	protein_coding	0.542632	0.330082	-0.0485587	0.881883	Not_Significant	None	2.04304	0.00047388	1.11148	0.00108053	Both_Significant	Both_Up	AtLeastSignificant	AtLeastRegulatedInOne
Q5VZB9	ENSG00000176399.3	DMRTA1	protein_coding	2.35059	1.67235e-06	-0.00378884	0.99055	Only_Thaps_Significant	Only_Thaps_Up	2.03683	0.000154894	0.262058	0.445314	Only_Thaps_Significant	Only_Thaps_Up	AtLeastSignificant	AtLeastRegulatedInOne
O75953	ENSG00000137094.14	DNAJB5	protein_coding	0.937962	0.0555968	0.206805	0.49637	Not_Significant	None	2.03374	5.49773e-05	0.8241	0.00691964	Both_Significant	Both_Up	AtLeastSignificant	AtLeastRegulatedInOne
P49588	ENSG00000090861.15	AARS	protein_coding	0.573065	0.172289	0.318679	0.271797	Not_Significant	None	2.02127	3.94841e-06	1.69435	4.54031e-12	Both_Significant	Both_Up	AtLeastSignificant	AtLeastRegulatedInOne
P78559	ENSG00000166963.12	MAP1A	protein_coding	1.10692	0.0274372	0.256824	0.395628	Only_Thaps_Significant	Only_Thaps_Up	2.01965	0.000130978	-0.36957	0.256347	Only_Thaps_Significant	Only_Thaps_Up	AtLeastSignificant	AtLeastRegulatedInOne
Q9BRS8	ENSG00000166173.10	LARP6	protein_coding	0.108684	0.820695	0.170294	0.564564	Not_Significant	None	2.0106	4.98381e-05	1.68408	1.37473e-08	Both_Significant	Both_Up	AtLeastSignificant	AtLeastRegulatedInOne
P32322	ENSG00000183010.16	PYCR1	protein_coding	0.250729	0.582609	0.104697	0.724131	Not_Significant	None	2.00986	2.46065e-05	1.3283	1.2599e-06	Both_Significant	Both_Up	AtLeastSignificant	AtLeastRegulatedInOne
Q08499	ENSG00000113448.18	PDE4D	protein_coding	1.22821	0.00810418	-0.0558773	0.861073	Only_Thaps_Significant	Only_Thaps_Up	2.00365	3.14697e-05	2.03062	3.2625e-14	Both_Significant	Both_Up	AtLeastSignificant	AtLeastRegulatedInOne
Q9H095	ENSG00000114473.13	IQCG	protein_coding	-0.250727	0.645111	-0.495878	0.130426	Not_Significant	None	1.98999	0.00027847	1.88857	4.42406e-09	Both_Significant	Both_Up	AtLeastSignificant	AtLeastRegulatedInOne
Q96AB3	ENSG00000063241.7	ISOC2	protein_coding	0.462724	0.34939	0.236528	0.426474	Not_Significant	None	1.98682	0.000114099	1.13155	0.000188545	Both_Significant	Both_Up	AtLeastSignificant	AtLeastRegulatedInOne
P48067	ENSG00000196517.11	SLC6A9	protein_coding	-0.0600991	0.904018	0.409611	0.189409	Not_Significant	None	1.97678	0.000122241	1.81569	1.74597e-09	Both_Significant	Both_Up	AtLeastSignificant	AtLeastRegulatedInOne
P13995	ENSG00000065911.11	MTHFD2	protein_coding	0.736773	0.132099	0.214455	0.466649	Not_Significant	None	1.9612	0.000155131	1.843	3.96416e-10	Both_Significant	Both_Up	AtLeastSignificant	AtLeastRegulatedInOne
Q8NEM2	ENSG00000171241.8	SHCBP1	protein_coding	1.04973	0.0251188	0.207605	0.487231	Only_Thaps_Significant	Only_Thaps_Up	1.95827	6.99621e-05	1.30189	7.49571e-06	Both_Significant	Both_Up	AtLeastSignificant	AtLeastRegulatedInOne
P13667	ENSG00000155660.10	PDIA4	protein_coding	0.279846	0.508283	0.188335	0.50638	Not_Significant	None	1.93803	1.29433e-05	1.82781	1.48983e-12	Both_Significant	Both_Up	AtLeastSignificant	AtLeastRegulatedInOne
O00562	ENSG00000110697.12	PITPNM1	protein_coding	0.680579	0.126926	0.181871	0.536985	Not_Significant	None	1.93447	2.91802e-05	0.216933	0.421229	Only_Thaps_Significant	Only_Thaps_Up	AtLeastSignificant	AtLeastRegulatedInOne
P31146	ENSG00000102879.15	CORO1A	protein_coding	1.17633	0.0616323	0.454561	0.173061	Not_Significant	None	1.92322	0.00479184	0.350753	0.404104	Only_Thaps_Significant	Only_Thaps_Up	AtLeastSignificant	AtLeastRegulatedInOne
Q13219	ENSG00000182752.9	PAPPA	protein_coding	0.038021	0.95042	-0.0238708	0.942981	Not_Significant	None	1.9222	0.0042312	0.582688	0.13869	Only_Thaps_Significant	Only_Thaps_Up	AtLeastSignificant	AtLeastRegulatedInOne
Q6PII3	ENSG00000154781.15	CCDC174	protein_coding	0.701257	0.181701	-0.00625446	0.984232	Not_Significant	None	1.92118	0.000439596	1.79488	7.37387e-09	Both_Significant	Both_Up	AtLeastSignificant	AtLeastRegulatedInOne
P35754	ENSG00000173221.13	GLRX	protein_coding	-0.765613	0.20133	-0.0938202	0.779561	Not_Significant	None	1.92097	0.00227542	1.6324	4.5132e-06	Both_Significant	Both_Up	AtLeastSignificant	AtLeastRegulatedInOne
P48378	ENSG00000087903.12	RFX2	protein_coding	1.08591	0.0441693	-0.194833	0.554124	Only_Thaps_Significant	Only_Thaps_Up	1.92043	0.00059164	-0.472968	0.210888	Only_Thaps_Significant	Only_Thaps_Up	AtLeastSignificant	AtLeastRegulatedInOne
Q13887	ENSG00000102554.13	KLF5	protein_coding	0.987419	0.12825	0.278109	0.406574	Not_Significant	None	1.91444	0.0103036	0.896954	0.0330888	Both_Significant	Both_Up	AtLeastSignificant	AtLeastRegulatedInOne
Q9NWM0	ENSG00000088826.17	SMOX	protein_coding	0.574971	0.244188	0.169426	0.595305	Not_Significant	None	1.91358	0.000256728	0.518078	0.123705	Only_Thaps_Significant	Only_Thaps_Up	AtLeastSignificant	AtLeastRegulatedInOne
Q17RY0	ENSG00000113742.12	CPEB4	protein_coding	0.385954	0.428697	-0.0892432	0.7629	Not_Significant	None	1.90265	0.000231188	1.5042	5.9233e-07	Both_Significant	Both_Up	AtLeastSignificant	AtLeastRegulatedInOne
P12643	ENSG00000125845.6	BMP2	protein_coding	1.89739	1.96086e-05	-0.487672	0.121177	Only_Thaps_Significant	Only_Thaps_Up	1.90071	5.35826e-05	0.491815	0.199401	Only_Thaps_Significant	Only_Thaps_Up	AtLeastSignificant	AtLeastRegulatedInOne
Q13190	ENSG00000162236.11	STX5	protein_coding	0.439728	0.333466	0.227282	0.445767	Not_Significant	None	1.9001	5.14011e-05	1.21544	1.85541e-05	Both_Significant	Both_Up	AtLeastSignificant	AtLeastRegulatedInOne
NA	ENSG00000113811.10	SELENOK	protein_coding	0.5203	0.241808	0.0276601	0.926759	Not_Significant	None	1.89333	3.60443e-05	1.65718	1.00676e-10	Both_Significant	Both_Up	AtLeastSignificant	AtLeastRegulatedInOne
Q9H4B4	ENSG00000173846.12	PLK3	protein_coding	1.21316	0.0324911	0.195017	0.558797	Only_Thaps_Significant	Only_Thaps_Up	1.89173	0.00205035	0.826035	0.0272944	Both_Significant	Both_Up	AtLeastSignificant	AtLeastRegulatedInOne
Q96A47	ENSG00000159556.9	ISL2	protein_coding	1.32503	0.0218082	0.425434	0.193055	Only_Thaps_Significant	Only_Thaps_Up	1.88821	0.00239285	0.789683	0.0333685	Both_Significant	Both_Up	AtLeastSignificant	AtLeastRegulatedInOne
Q6ZVK8	ENSG00000275074.1	NUDT18	protein_coding	0.105805	0.861897	0.299645	0.370232	Not_Significant	None	1.88207	0.00281087	0.220553	0.578532	Only_Thaps_Significant	Only_Thaps_Up	AtLeastSignificant	AtLeastRegulatedInOne
P34897	ENSG00000182199.10	SHMT2	protein_coding	0.502188	0.261794	0.271037	0.340849	Not_Significant	None	1.87948	6.53981e-05	1.3839	1.91059e-07	Both_Significant	Both_Up	AtLeastSignificant	AtLeastRegulatedInOne
Q9Y4L1	ENSG00000149428.18	HYOU1	protein_coding	0.477649	0.268839	0.142216	0.630018	Not_Significant	None	1.87629	3.52468e-05	1.93704	9.68966e-13	Both_Significant	Both_Up	AtLeastSignificant	AtLeastRegulatedInOne
Q6ZMZ0	ENSG00000116514.16	RNF19B	protein_coding	1.57091	0.00322606	0.208376	0.501864	Only_Thaps_Significant	Only_Thaps_Up	1.86859	0.00109814	0.348987	0.305743	Only_Thaps_Significant	Only_Thaps_Up	AtLeastSignificant	AtLeastRegulatedInOne
Q12946	ENSG00000103241.6	FOXF1	protein_coding	0.021351	0.973061	0.0110101	0.973039	Not_Significant	None	1.86516	0.0140656	0.197402	0.590314	Only_Thaps_Significant	Only_Thaps_Up	AtLeastSignificant	AtLeastRegulatedInOne
P62805	ENSG00000273542.1	HIST1H4K	protein_coding	1.67625	0.0073648	0.518421	0.110787	Only_Thaps_Significant	Only_Thaps_Up	1.84928	0.00833386	0.400834	0.358107	Only_Thaps_Significant	Only_Thaps_Up	AtLeastSignificant	AtLeastRegulatedInOne
Q6UXH1	ENSG00000184164.14	CRELD2	protein_coding	0.0570598	0.895102	0.203043	0.503571	Not_Significant	None	1.84908	4.14412e-05	1.52966	1.00677e-08	Both_Significant	Both_Up	AtLeastSignificant	AtLeastRegulatedInOne
P08865	ENSG00000168028.13	RPSA	protein_coding					NA	NA	1.84879	0.000257885	0.459383	0.183773	Only_Thaps_Significant	Only_Thaps_Up	AtLeastSignificant	AtLeastRegulatedInOne
P55040	ENSG00000164949.7	GEM	protein_coding	2.07538	0.000103222	0.253877	0.44861	Only_Thaps_Significant	Only_Thaps_Up	1.8428	0.00138081	-0.295341	0.417714	Only_Thaps_Significant	Only_Thaps_Up	AtLeastSignificant	AtLeastRegulatedInOne
P19876	ENSG00000163734.4	CXCL3	protein_coding	1.5435	0.0096499	-0.0520979	0.872647	Only_Thaps_Significant	Only_Thaps_Up	1.83955	0.00489359	0.7055	0.0829999	Only_Thaps_Significant	Only_Thaps_Up	AtLeastSignificant	AtLeastRegulatedInOne
Q96GS4	ENSG00000196544.7	BORCS6	protein_coding	0.150704	0.812978	0.0144096	0.965586	Not_Significant	None	1.83725	0.0109906	0.598701	0.152948	Only_Thaps_Significant	Only_Thaps_Up	AtLeastSignificant	AtLeastRegulatedInOne
Q9BSB4	ENSG00000123395.14	ATG101	protein_coding	0.909798	0.0705649	0.339146	0.292771	Not_Significant	None	1.83519	0.000597129	0.882495	0.00476523	Both_Significant	Both_Up	AtLeastSignificant	AtLeastRegulatedInOne
Q9Y3E2	ENSG00000178096.8	BOLA1	protein_coding	0.736245	0.162094	0.485597	0.14286	Not_Significant	None	1.82975	0.000934535	0.863432	0.0221427	Both_Significant	Both_Up	AtLeastSignificant	AtLeastRegulatedInOne
Q9NP61	ENSG00000242247.10	ARFGAP3	protein_coding	0.555262	0.241514	-0.087649	0.769912	Not_Significant	None	1.82419	0.000230209	1.29541	5.53238e-06	Both_Significant	Both_Up	AtLeastSignificant	AtLeastRegulatedInOne
Q9UIY3	ENSG00000013392.7	RWDD2A	protein_coding	-0.509503	0.392401	-0.18788	0.577443	Not_Significant	None	1.8221	0.00435403	1.64508	4.07183e-06	Both_Significant	Both_Up	AtLeastSignificant	AtLeastRegulatedInOne
Q9Y617	ENSG00000135069.13	PSAT1	protein_coding	0.434658	0.332642	0.192873	0.521446	Not_Significant	None	1.81053	8.8861e-05	1.80212	8.07035e-11	Both_Significant	Both_Up	AtLeastSignificant	AtLeastRegulatedInOne
Q13501	ENSG00000161011.19	SQSTM1	protein_coding	0.582646	0.27341	0.377388	0.232287	Not_Significant	None	1.81024	0.00166432	0.5277	0.109561	Only_Thaps_Significant	Only_Thaps_Up	AtLeastSignificant	AtLeastRegulatedInOne
P46527	ENSG00000111276.10	CDKN1B	protein_coding	0.375122	0.398478	-0.0636531	0.830803	Not_Significant	None	1.80674	8.05518e-05	0.96965	0.000205543	Both_Significant	Both_Up	AtLeastSignificant	AtLeastRegulatedInOne
P49589	ENSG00000110619.17	CARS	protein_coding	0.985376	0.0342404	0.337818	0.250615	Only_Thaps_Significant	Only_Thaps_Up	1.80377	0.000220456	1.44003	1.80221e-07	Both_Significant	Both_Up	AtLeastSignificant	AtLeastRegulatedInOne
Q14258	ENSG00000121060.16	TRIM25	protein_coding	0.27238	0.543783	0.0358974	0.898532	Not_Significant	None	1.80143	0.000121074	1.21083	4.91697e-05	Both_Significant	Both_Up	AtLeastSignificant	AtLeastRegulatedInOne
Q969S3	ENSG00000173545.4	ZNF622	protein_coding	0.641111	0.175469	0.26207	0.375066	Not_Significant	None	1.79923	0.000232819	1.20695	1.86214e-05	Both_Significant	Both_Up	AtLeastSignificant	AtLeastRegulatedInOne
Q6KCM7	ENSG00000148339.12	SLC25A25	protein_coding	1.34506	0.00616789	0.345111	0.267966	Only_Thaps_Significant	Only_Thaps_Up	1.79576	0.000554558	0.601645	0.0507552	Only_Thaps_Significant	Only_Thaps_Up	AtLeastSignificant	AtLeastRegulatedInOne
Q96AV8	ENSG00000165891.15	E2F7	protein_coding	1.48298	0.00108203	0.616727	0.0380419	Both_Significant	Both_Up	1.78673	0.00018564	1.35028	5.29886e-07	Both_Significant	Both_Up	AtLeastSignificant	AtLeastRegulatedInOne
Q9P2F8	ENSG00000116991.10	SIPA1L2	protein_coding	0.570543	0.172877	-0.205135	0.460408	Not_Significant	None	1.78561	4.57542e-05	0.550933	0.0255142	Both_Significant	Only_Thaps_Up	AtLeastSignificant	AtLeastRegulatedInOne
Q8TC76	ENSG00000169122.11	FAM110B	protein_coding	0.372973	0.46521	0.0250463	0.936277	Not_Significant	None	1.78461	0.000575746	1.8777	4.55378e-11	Both_Significant	Both_Up	AtLeastSignificant	AtLeastRegulatedInOne
Q7L7L0	ENSG00000181218.5	HIST3H2A	protein_coding	0.499495	0.280972	0.442888	0.136372	Not_Significant	None	1.77415	0.000200292	0.425865	0.173875	Only_Thaps_Significant	Only_Thaps_Up	AtLeastSignificant	AtLeastRegulatedInOne
O15534	ENSG00000179094.15	PER1	protein_coding	1.96657	0.000107648	0.432812	0.194054	Only_Thaps_Significant	Only_Thaps_Up	1.77406	0.00109311	0.333287	0.296437	Only_Thaps_Significant	Only_Thaps_Up	AtLeastSignificant	AtLeastRegulatedInOne
Q9NYM9	ENSG00000177951.17	BET1L	protein_coding	0.449522	0.302567	-0.00657109	0.981489	Not_Significant	None	1.77219	9.02694e-05	1.09868	2.87251e-05	Both_Significant	Both_Up	AtLeastSignificant	AtLeastRegulatedInOne
P62324	ENSG00000133639.4	BTG1	protein_coding	0.464621	0.306774	-0.0448117	0.879691	Not_Significant	None	1.77006	0.000216262	1.3748	1.10033e-06	Both_Significant	Both_Up	AtLeastSignificant	AtLeastRegulatedInOne
P00491	ENSG00000198805.11	PNP	protein_coding	0.73732	0.214891	0.238882	0.478902	Not_Significant	None	1.76704	0.00492009	1.00473	0.00720472	Both_Significant	Both_Up	AtLeastSignificant	AtLeastRegulatedInOne
P02545	ENSG00000160789.19	LMNA	protein_coding	1.09031	0.0364378	0.312749	0.319273	Only_Thaps_Significant	Only_Thaps_Up	1.76052	0.00165946	0.383536	0.235704	Only_Thaps_Significant	Only_Thaps_Up	AtLeastSignificant	AtLeastRegulatedInOne
P58166	ENSG00000139269.2	INHBE	protein_coding					NA	NA	1.76043	0.02775	1.18579	0.00108161	Both_Significant	Both_Up	AtLeastSignificant	AtLeastRegulatedInOne
P0CG48	ENSG00000150991.14	UBC	protein_coding	1.02469	0.0207684	0.541067	0.0646416	Only_Thaps_Significant	Only_Thaps_Up	1.7502	0.000172539	0.922864	0.000776203	Both_Significant	Both_Up	AtLeastSignificant	AtLeastRegulatedInOne
Q92974	ENSG00000116584.17	ARHGEF2	protein_coding	0.650703	0.12075	0.257727	0.396761	Not_Significant	None	1.74996	6.53415e-05	1.50977	1.98472e-09	Both_Significant	Both_Up	AtLeastSignificant	AtLeastRegulatedInOne
Q96PE7	ENSG00000124370.10	MCEE	protein_coding	0.804929	0.205925	-0.113362	0.734442	Not_Significant	None	1.74746	0.0124545	1.05695	0.00855843	Both_Significant	Both_Up	AtLeastSignificant	AtLeastRegulatedInOne
P37287	ENSG00000165195.15	PIGA	protein_coding	0.60072	0.278619	0.283201	0.388036	Not_Significant	None	1.74626	0.00231694	1.67561	1.54105e-07	Both_Significant	Both_Up	AtLeastSignificant	AtLeastRegulatedInOne
O43175	ENSG00000092621.11	PHGDH	protein_coding	0.589159	0.239516	0.464915	0.142462	Not_Significant	None	1.74605	0.00108805	1.0988	0.000328462	Both_Significant	Both_Up	AtLeastSignificant	AtLeastRegulatedInOne
P24522	ENSG00000116717.11	GADD45A	protein_coding	0.916485	0.12152	0.501415	0.131013	Not_Significant	None	1.73993	0.00782463	1.66557	1.05766e-05	Both_Significant	Both_Up	AtLeastSignificant	AtLeastRegulatedInOne
P07305	ENSG00000189060.5	H1F0	protein_coding	0.751206	0.0809277	0.120144	0.664355	Not_Significant	None	1.72394	0.000131346	1.0659	7.82418e-05	Both_Significant	Both_Up	AtLeastSignificant	AtLeastRegulatedInOne
P62191	ENSG00000100764.13	PSMC1	protein_coding	0.816056	0.224071	0.0924648	0.746669	Not_Significant	None	1.71757	0.0335907	0.777285	0.0703683	Only_Thaps_Significant	Only_Thaps_Up	AtLeastSignificant	AtLeastRegulatedInOne
Q7Z7A4	ENSG00000168297.15	PXK	protein_coding	0.966226	0.0696406	0.444412	0.17057	Not_Significant	None	1.71462	0.0023551	1.16304	0.000912502	Both_Significant	Both_Up	AtLeastSignificant	AtLeastRegulatedInOne
P41250	ENSG00000106105.13	GARS	protein_coding	0.659089	0.165199	0.13491	0.640068	Not_Significant	None	1.71214	0.000668027	1.75516	8.16317e-10	Both_Significant	Both_Up	AtLeastSignificant	AtLeastRegulatedInOne
P55822	ENSG00000185437.13	SH3BGR	protein_coding	-0.0807681	0.897233	0.171607	0.601212	Not_Significant	None	1.70851	0.0233459	1.32738	0.00128769	Both_Significant	Both_Up	AtLeastSignificant	AtLeastRegulatedInOne
O95025	ENSG00000153993.13	SEMA3D	protein_coding	0.136842	0.808737	-0.242947	0.465069	Not_Significant	None	1.70646	0.0032181	0.218186	0.549404	Only_Thaps_Significant	Only_Thaps_Up	AtLeastSignificant	AtLeastRegulatedInOne
O94929	ENSG00000173210.19	ABLIM3	protein_coding	0.89323	0.131873	0.180745	0.584647	Not_Significant	None	1.69886	0.00877774	0.377083	0.317748	Only_Thaps_Significant	Only_Thaps_Up	AtLeastSignificant	AtLeastRegulatedInOne
P48745	ENSG00000136999.4	NOV	protein_coding	0.334516	0.592652	-0.00338499	0.991956	Not_Significant	None	1.69713	0.0146881	0.0262101	0.94935	Only_Thaps_Significant	Only_Thaps_Up	AtLeastSignificant	AtLeastRegulatedInOne
O75807	ENSG00000087074.7	PPP1R15A	protein_coding	0.909877	0.152342	0.418556	0.210821	Not_Significant	None	1.68971	0.0195668	1.41363	0.00051249	Both_Significant	Both_Up	AtLeastSignificant	AtLeastRegulatedInOne
Q2TAP0	ENSG00000155265.10	GOLGA7B	protein_coding	0.0192756	0.974221	0.290615	0.38201	Not_Significant	None	1.68791	0.00746372	-0.34755	0.389826	Only_Thaps_Significant	Only_Thaps_Up	AtLeastSignificant	AtLeastRegulatedInOne
Q96EQ0	ENSG00000197860.9	SGTB	protein_coding	-0.12451	0.811923	-0.250879	0.436954	Not_Significant	None	1.68111	0.00136786	1.52338	3.58548e-07	Both_Significant	Both_Up	AtLeastSignificant	AtLeastRegulatedInOne
Q9NS18	ENSG00000023572.8	GLRX2	protein_coding	0.555999	0.289185	-0.012814	0.967498	Not_Significant	None	1.67983	0.00229706	1.58401	3.25557e-06	Both_Significant	Both_Up	AtLeastSignificant	AtLeastRegulatedInOne
Q5TBA9	ENSG00000073910.19	FRY	protein_coding	-0.885695	0.107009	-0.0136507	0.966494	Not_Significant	None	1.67816	0.0282464	0.72778	0.0908706	Only_Thaps_Significant	Only_Thaps_Up	AtLeastSignificant	AtLeastRegulatedInOne
Q567V2	ENSG00000254858.9	MPV17L2	protein_coding	0.334182	0.50203	0.0190771	0.950218	Not_Significant	None	1.6763	0.00101235	0.835717	0.0057978	Both_Significant	Both_Up	AtLeastSignificant	AtLeastRegulatedInOne
O00458	ENSG00000006652.13	IFRD1	protein_coding	1.09809	0.0158468	0.0255453	0.928621	Only_Thaps_Significant	Only_Thaps_Up	1.66742	0.000500566	0.940986	0.000528328	Both_Significant	Both_Up	AtLeastSignificant	AtLeastRegulatedInOne
Q9H553	ENSG00000119523.9	ALG2	protein_coding	0.113442	0.807908	0.00357149	0.990609	Not_Significant	None	1.65626	0.000658425	1.19959	0.000116209	Both_Significant	Both_Up	AtLeastSignificant	AtLeastRegulatedInOne
O00257	ENSG00000141582.14	CBX4	protein_coding	1.23547	0.00544907	0.445867	0.1636	Only_Thaps_Significant	Only_Thaps_Up	1.65265	0.000406902	0.515739	0.05443	Only_Thaps_Significant	Only_Thaps_Up	AtLeastSignificant	AtLeastRegulatedInOne
Q12948	ENSG00000054598.6	FOXC1	protein_coding	0.41508	0.419288	0.142674	0.660149	Not_Significant	None	1.64886	0.00271255	0.471662	0.158368	Only_Thaps_Significant	Only_Thaps_Up	AtLeastSignificant	AtLeastRegulatedInOne
Q9HAW0	ENSG00000104221.12	BRF2	protein_coding	0.702015	0.205796	0.104371	0.754179	Not_Significant	None	1.64874	0.00425213	0.15676	0.664331	Only_Thaps_Significant	Only_Thaps_Up	AtLeastSignificant	AtLeastRegulatedInOne
Q9NQ48	ENSG00000163818.16	LZTFL1	protein_coding	-0.495289	0.392594	0.107112	0.744197	Not_Significant	None	1.64739	0.00704797	1.36931	8.113e-05	Both_Significant	Both_Up	AtLeastSignificant	AtLeastRegulatedInOne
Q9BX10	ENSG00000172432.18	GTPBP2	protein_coding	0.166866	0.708818	-0.135287	0.634384	Not_Significant	None	1.64593	0.000379187	1.67599	1.0872e-10	Both_Significant	Both_Up	AtLeastSignificant	AtLeastRegulatedInOne
Q53EP0	ENSG00000075420.12	FNDC3B	protein_coding	0.247641	0.555694	-0.248821	0.36777	Not_Significant	None	1.64512	0.000170615	1.08709	1.72064e-05	Both_Significant	Both_Up	AtLeastSignificant	AtLeastRegulatedInOne
P49591	ENSG00000031698.12	SARS	protein_coding	0.814612	0.0656148	0.254185	0.371225	Not_Significant	None	1.64474	0.000396697	1.38406	1.20097e-07	Both_Significant	Both_Up	AtLeastSignificant	AtLeastRegulatedInOne
Q96F24	ENSG00000148572.15	NRBF2	protein_coding	0.770289	0.135349	0.00644054	0.983757	Not_Significant	None	1.64032	0.00213413	1.46831	2.19457e-06	Both_Significant	Both_Up	AtLeastSignificant	AtLeastRegulatedInOne
Q5BN46	ENSG00000160345.12	C9orf116	protein_coding					NA	NA	1.63781	0.0314427	-0.0223483	0.959022	Only_Thaps_Significant	Only_Thaps_Up	AtLeastSignificant	AtLeastRegulatedInOne
Q6QNY0	ENSG00000189114.6	BLOC1S3	protein_coding	0.0265643	0.960878	0.0453619	0.885776	Not_Significant	None	1.63103	0.0041028	0.785462	0.0176292	Both_Significant	Both_Up	AtLeastSignificant	AtLeastRegulatedInOne
Q14549	ENSG00000164900.4	GBX1	protein_coding	0.579249	0.379706	-0.0476241	0.874109	Not_Significant	None	1.62915	0.0386686	-0.0851214	0.838844	Only_Thaps_Significant	Only_Thaps_Up	AtLeastSignificant	AtLeastRegulatedInOne
Q9BY50	ENSG00000166562.8	SEC11C	protein_coding	-0.238126	0.654678	0.19724	0.52319	Not_Significant	None	1.62394	0.00405303	1.22772	0.000154825	Both_Significant	Both_Up	AtLeastSignificant	AtLeastRegulatedInOne
Q9BYH8	ENSG00000144802.11	NFKBIZ	protein_coding	1.12651	0.0322078	0.130286	0.684111	Only_Thaps_Significant	Only_Thaps_Up	1.62337	0.00386171	1.05702	0.00130493	Both_Significant	Both_Up	AtLeastSignificant	AtLeastRegulatedInOne
P28562	ENSG00000120129.5	DUSP1	protein_coding	3.11819	1.30423e-10	0.0833597	0.802731	Only_Thaps_Significant	Only_Thaps_Up	1.62194	0.00214619	0.439897	0.27757	Only_Thaps_Significant	Only_Thaps_Up	AtLeastSignificant	AtLeastRegulatedInOne
Q8TD30	ENSG00000166123.13	GPT2	protein_coding	0.559647	0.242972	0.0618563	0.841525	Not_Significant	None	1.62164	0.00129038	1.76025	1.04726e-09	Both_Significant	Both_Up	AtLeastSignificant	AtLeastRegulatedInOne
Q15653	ENSG00000104825.16	NFKBIB	protein_coding	0.546222	0.286229	0.0881893	0.779981	Not_Significant	None	1.61737	0.00278644	0.590002	0.0659208	Only_Thaps_Significant	Only_Thaps_Up	AtLeastSignificant	AtLeastRegulatedInOne
Q86UA6	ENSG00000129197.14	RPAIN	protein_coding	0.885437	0.123612	0.26128	0.425677	Not_Significant	None	1.6089	0.00966966	0.543301	0.140086	Only_Thaps_Significant	Only_Thaps_Up	AtLeastSignificant	AtLeastRegulatedInOne
P38646	ENSG00000113013.12	HSPA9	protein_coding	0.97028	0.0221888	0.109724	0.703442	Only_Thaps_Significant	Only_Thaps_Up	1.60597	0.000302632	1.32438	1.04189e-07	Both_Significant	Both_Up	AtLeastSignificant	AtLeastRegulatedInOne
Q9NXV2	ENSG00000167977.8	KCTD5	protein_coding	0.242703	0.659911	0.0978617	0.758064	Not_Significant	None	1.6055	0.00760173	0.975281	0.00528746	Both_Significant	Both_Up	AtLeastSignificant	AtLeastRegulatedInOne
P23381	ENSG00000140105.17	WARS	protein_coding	0.0704248	0.870381	0.0199262	0.943091	Not_Significant	None	1.60395	0.00038947	1.46714	1.00454e-08	Both_Significant	Both_Up	AtLeastSignificant	AtLeastRegulatedInOne
Q00653	ENSG00000077150.18	NFKB2	protein_coding	0.294391	0.567902	0.274879	0.40726	Not_Significant	None	1.59909	0.00342357	0.768346	0.036211	Both_Significant	Both_Up	AtLeastSignificant	AtLeastRegulatedInOne
Q8IUE6	ENSG00000184270.4	HIST2H2AB	protein_coding	0.572738	0.217542	0.398008	0.175836	Not_Significant	None	1.59901	0.00108303	0.703692	0.0191846	Both_Significant	Only_Thaps_Up	AtLeastSignificant	AtLeastRegulatedInOne
O43781	ENSG00000143479.15	DYRK3	protein_coding	1.411	0.00232321	-0.193916	0.534732	Only_Thaps_Significant	Only_Thaps_Up	1.59767	0.00111292	1.22817	2.02452e-05	Both_Significant	Both_Up	AtLeastSignificant	AtLeastRegulatedInOne
Q5TGI4	ENSG00000203727.3	SAMD5	protein_coding	-0.00130796	0.998097	-0.275457	0.395476	Not_Significant	None	1.59346	0.00602479	-0.161558	0.675379	Only_Thaps_Significant	Only_Thaps_Up	AtLeastSignificant	AtLeastRegulatedInOne
P05161	ENSG00000187608.8	ISG15	protein_coding	1.4274	0.0265158	0.462303	0.161286	Only_Thaps_Significant	Only_Thaps_Up	1.59316	0.0295013	0.0354032	0.935374	Only_Thaps_Significant	Only_Thaps_Up	AtLeastSignificant	AtLeastRegulatedInOne
P39905	ENSG00000168621.14	GDNF	protein_coding	0.866828	0.0866765	-0.117369	0.69744	Not_Significant	None	1.59284	0.00315309	-0.416362	0.208878	Only_Thaps_Significant	Only_Thaps_Up	AtLeastSignificant	AtLeastRegulatedInOne
O15492	ENSG00000143333.6	RGS16	protein_coding	2.50878	2.35576e-07	0.516531	0.0971922	Only_Thaps_Significant	Only_Thaps_Up	1.59076	0.00344253	0.411292	0.221939	Only_Thaps_Significant	Only_Thaps_Up	AtLeastSignificant	AtLeastRegulatedInOne
P68431	ENSG00000275379.1	HIST1H3I	protein_coding	0.411781	0.383769	0.344853	0.263285	Not_Significant	None	1.58722	0.00153676	0.991527	0.00353979	Both_Significant	Both_Up	AtLeastSignificant	AtLeastRegulatedInOne
Q6UXL0	ENSG00000174564.12	IL20RB	protein_coding					NA	NA	1.58454	0.0476858	1.4978	0.000471877	Both_Significant	Both_Up	AtLeastSignificant	AtLeastRegulatedInOne
Q96C45	ENSG00000168038.10	ULK4	protein_coding	1.05584	0.0911838	0.00450134	0.989235	Not_Significant	None	1.58397	0.0214597	0.813658	0.04328	Both_Significant	Both_Up	AtLeastSignificant	AtLeastRegulatedInOne
Q8WV99	ENSG00000158552.12	ZFAND2B	protein_coding	1.11035	0.0534148	0.480257	0.137545	Not_Significant	None	1.58239	0.0111427	0.639694	0.0805692	Only_Thaps_Significant	Only_Thaps_Up	AtLeastSignificant	AtLeastRegulatedInOne
NA	ENSG00000145050.15	MANF	protein_coding	0.28715	0.512583	0.188945	0.49677	Not_Significant	None	1.5809	0.000560248	1.66814	2.17023e-09	Both_Significant	Both_Up	AtLeastSignificant	AtLeastRegulatedInOne
O76024	ENSG00000109501.13	WFS1	protein_coding	-0.230777	0.640946	0.0884036	0.772387	Not_Significant	None	1.57817	0.00206577	1.44973	3.61047e-06	Both_Significant	Both_Up	AtLeastSignificant	AtLeastRegulatedInOne
Q96IJ6	ENSG00000144591.18	GMPPA	protein_coding	0.620677	0.176657	0.089179	0.757854	Not_Significant	None	1.57277	0.000972017	1.19795	7.89154e-06	Both_Significant	Both_Up	AtLeastSignificant	AtLeastRegulatedInOne
P14550	ENSG00000117448.13	AKR1A1	protein_coding	0.618327	0.19227	0.125628	0.680605	Not_Significant	None	1.57201	0.00139834	0.628132	0.0325903	Both_Significant	Only_Thaps_Up	AtLeastSignificant	AtLeastRegulatedInOne
Q969D9	ENSG00000145777.14	TSLP	protein_coding					NA	NA	1.56827	0.0624684	1.79179	3.2869e-05	Only_TM_Significant	Only_TM_Up	AtLeastSignificant	AtLeastRegulatedInOne
Q9UHB9	ENSG00000167881.14	SRP68	protein_coding	0.496343	0.235972	0.1619	0.558993	Not_Significant	None	1.5674	0.000337988	1.12539	5.33219e-06	Both_Significant	Both_Up	AtLeastSignificant	AtLeastRegulatedInOne
Q9Y3B2	ENSG00000171311.12	EXOSC1	protein_coding	0.704162	0.162021	0.0634124	0.846186	Not_Significant	None	1.56397	0.00274598	0.77568	0.0201858	Both_Significant	Both_Up	AtLeastSignificant	AtLeastRegulatedInOne
Q9HD15	ENSG00000213523.10	SRA1	protein_coding	0.509329	0.320689	0.385051	0.203739	Not_Significant	None	1.56389	0.00427333	0.871925	0.00565841	Both_Significant	Both_Up	AtLeastSignificant	AtLeastRegulatedInOne
Q9Y6X8	ENSG00000178764.7	ZHX2	protein_coding	-0.0225551	0.968867	-0.226821	0.488407	Not_Significant	None	1.56366	0.0124991	0.231	0.530446	Only_Thaps_Significant	Only_Thaps_Up	AtLeastSignificant	AtLeastRegulatedInOne
Q9NVS2	ENSG00000096080.11	MRPS18A	protein_coding	0.473561	0.369455	0.252889	0.424832	Not_Significant	None	1.56121	0.00427751	0.264237	0.473469	Only_Thaps_Significant	Only_Thaps_Up	AtLeastSignificant	AtLeastRegulatedInOne
Q5TH69	ENSG00000112379.8	ARFGEF3	protein_coding	0.208448	0.73685	0.03969	0.905808	Not_Significant	None	1.54809	0.0275082	0.99661	0.0120056	Both_Significant	Both_Up	AtLeastSignificant	AtLeastRegulatedInOne
Q8N264	ENSG00000138639.17	ARHGAP24	protein_coding	0.301022	0.628055	0.00358742	0.991525	Not_Significant	None	1.5475	0.0248791	0.119922	0.773666	Only_Thaps_Significant	Only_Thaps_Up	AtLeastSignificant	AtLeastRegulatedInOne
Q9H4A5	ENSG00000143457.10	GOLPH3L	protein_coding	0.0634257	0.909172	-0.168851	0.599979	Not_Significant	None	1.54485	0.00931456	1.46857	1.74115e-05	Both_Significant	Both_Up	AtLeastSignificant	AtLeastRegulatedInOne
Q6NUQ4	ENSG00000119777.18	TMEM214	protein_coding	0.239824	0.569716	-0.0951334	0.72792	Not_Significant	None	1.54312	0.000445772	0.901684	0.000279825	Both_Significant	Both_Up	AtLeastSignificant	AtLeastRegulatedInOne
Q13505	ENSG00000173171.14	MTX1	protein_coding	0.484445	0.35113	0.39152	0.212575	Not_Significant	None	1.53902	0.00472045	0.460741	0.173025	Only_Thaps_Significant	Only_Thaps_Up	AtLeastSignificant	AtLeastRegulatedInOne
Q99576	ENSG00000157514.16	TSC22D3	protein_coding	0.798621	0.216121	-0.456724	0.169362	Not_Significant	None	1.53834	0.0369306	0.175448	0.678488	Only_Thaps_Significant	Only_Thaps_Up	AtLeastSignificant	AtLeastRegulatedInOne
Q12796	ENSG00000146278.10	PNRC1	protein_coding	0.268687	0.636399	-0.53052	0.0999743	Not_Significant	None	1.53293	0.0141682	0.192463	0.604192	Only_Thaps_Significant	Only_Thaps_Up	AtLeastSignificant	AtLeastRegulatedInOne
Q5VU43	ENSG00000178104.19	PDE4DIP	protein_coding	0.84611	0.0846241	0.0304972	0.920078	Not_Significant	None	1.5319	0.00284399	1.0729	0.000380894	Both_Significant	Both_Up	AtLeastSignificant	AtLeastRegulatedInOne
P36776	ENSG00000196365.11	LONP1	protein_coding	0.248163	0.56048	-0.0143878	0.959156	Not_Significant	None	1.52889	0.00058121	0.936541	0.000259829	Both_Significant	Both_Up	AtLeastSignificant	AtLeastRegulatedInOne
Q86WR7	ENSG00000148426.12	PROSER2	protein_coding	0.172323	0.743833	0.0121076	0.969193	Not_Significant	None	1.52355	0.00674295	0.14132	0.691806	Only_Thaps_Significant	Only_Thaps_Up	AtLeastSignificant	AtLeastRegulatedInOne
Q66K66	ENSG00000188760.10	TMEM198	protein_coding	-0.483793	0.328363	-0.22322	0.485618	Not_Significant	None	1.52215	0.00218763	0.301946	0.325049	Only_Thaps_Significant	Only_Thaps_Up	AtLeastSignificant	AtLeastRegulatedInOne
Q659C4	ENSG00000138709.17	LARP1B	protein_coding	0.548956	0.315367	-0.0725607	0.82637	Not_Significant	None	1.51966	0.00911103	1.6843	2.18096e-07	Both_Significant	Both_Up	AtLeastSignificant	AtLeastRegulatedInOne
P0CG47	ENSG00000170315.13	UBB	protein_coding	1.0599	0.0249314	0.563495	0.073352	Only_Thaps_Significant	Only_Thaps_Up	1.51341	0.00247216	0.363766	0.246423	Only_Thaps_Significant	Only_Thaps_Up	AtLeastSignificant	AtLeastRegulatedInOne
Q96DU7	ENSG00000086544.2	ITPKC	protein_coding	0.459133	0.35965	0.247875	0.451133	Not_Significant	None	1.51226	0.00392276	0.550322	0.0728504	Only_Thaps_Significant	Only_Thaps_Up	AtLeastSignificant	AtLeastRegulatedInOne
Q96AZ6	ENSG00000172183.14	ISG20	protein_coding	-0.250328	0.669416	-0.440861	0.185786	Not_Significant	None	1.5087	0.0121338	0.437195	0.261044	Only_Thaps_Significant	Only_Thaps_Up	AtLeastSignificant	AtLeastRegulatedInOne
P53567	ENSG00000153879.8	CEBPG	protein_coding	0.782806	0.128664	0.189606	0.532029	Not_Significant	None	1.50522	0.00618905	1.61748	2.67062e-07	Both_Significant	Both_Up	AtLeastSignificant	AtLeastRegulatedInOne
Q9UBA6	ENSG00000204387.12	C6orf48	protein_coding	0.965359	0.0236119	0.13763	0.629245	Only_Thaps_Significant	Only_Thaps_Up	1.50358	0.000762345	0.732491	0.00442504	Both_Significant	Both_Up	AtLeastSignificant	AtLeastRegulatedInOne
Q5T7V8	ENSG00000120370.12	GORAB	protein_coding	1.06599	0.0285792	0.434416	0.156931	Only_Thaps_Significant	Only_Thaps_Up	1.50094	0.00343124	1.47657	2.63353e-07	Both_Significant	Both_Up	AtLeastSignificant	AtLeastRegulatedInOne
P01583	ENSG00000115008.5	IL1A	protein_coding					NA	NA	1.49961	0.0586808	2.28024	2.24297e-08	Only_TM_Significant	Only_TM_Up	AtLeastSignificant	AtLeastRegulatedInOne
Q92597	ENSG00000104419.14	NDRG1	protein_coding	-0.202562	0.712946	-0.273237	0.387921	Not_Significant	None	1.49344	0.0133093	0.283252	0.419116	Only_Thaps_Significant	Only_Thaps_Up	AtLeastSignificant	AtLeastRegulatedInOne
O15156	ENSG00000160685.13	ZBTB7B	protein_coding	0.333954	0.485589	0.135321	0.662368	Not_Significant	None	1.49165	0.00276904	0.40268	0.165016	Only_Thaps_Significant	Only_Thaps_Up	AtLeastSignificant	AtLeastRegulatedInOne
O95394	ENSG00000013375.15	PGM3	protein_coding	-0.037911	0.934977	-0.0171009	0.955451	Not_Significant	None	1.49035	0.00185015	1.74733	4.05881e-11	Both_Significant	Both_Up	AtLeastSignificant	AtLeastRegulatedInOne
Q8N531	ENSG00000182325.10	FBXL6	protein_coding	0.462235	0.345478	0.268708	0.367901	Not_Significant	None	1.48916	0.00343248	0.613386	0.0473151	Both_Significant	Only_Thaps_Up	AtLeastSignificant	AtLeastRegulatedInOne
Q8TB40	ENSG00000100439.10	ABHD4	protein_coding	0.242982	0.639963	0.357137	0.246385	Not_Significant	None	1.48793	0.00538404	-0.0656249	0.841569	Only_Thaps_Significant	Only_Thaps_Up	AtLeastSignificant	AtLeastRegulatedInOne
P54845	ENSG00000129535.12	NRL	protein_coding	0.676845	0.288118	-0.0259151	0.935028	Not_Significant	None	1.48606	0.0348295	0.673564	0.104908	Only_Thaps_Significant	Only_Thaps_Up	AtLeastSignificant	AtLeastRegulatedInOne
Q96MY7	ENSG00000156050.8	FAM161B	protein_coding	0.944756	0.116153	-0.0772198	0.817396	Not_Significant	None	1.48473	0.0234322	0.827764	0.0306767	Both_Significant	Both_Up	AtLeastSignificant	AtLeastRegulatedInOne
Q9BVI4	ENSG00000184967.6	NOC4L	protein_coding	0.452748	0.342528	0.249513	0.401859	Not_Significant	None	1.48313	0.00255181	0.0473295	0.873071	Only_Thaps_Significant	Only_Thaps_Up	AtLeastSignificant	AtLeastRegulatedInOne
Q2M2I8	ENSG00000115977.18	AAK1	protein_coding	0.347278	0.409425	-0.0621655	0.823142	Not_Significant	None	1.48117	0.000745379	1.20916	9.8805e-07	Both_Significant	Both_Up	AtLeastSignificant	AtLeastRegulatedInOne
Q96G25	ENSG00000159479.16	MED8	protein_coding	0.580613	0.213882	0.307692	0.299353	Not_Significant	None	1.4804	0.00248314	0.903732	0.00205091	Both_Significant	Both_Up	AtLeastSignificant	AtLeastRegulatedInOne
Q9H081	ENSG00000167842.15	MIS12	protein_coding	1.09785	0.0190047	0.123277	0.674476	Only_Thaps_Significant	Only_Thaps_Up	1.47536	0.00284568	1.45946	1.49481e-07	Both_Significant	Both_Up	AtLeastSignificant	AtLeastRegulatedInOne
P60468	ENSG00000106803.9	SEC61B	protein_coding	-0.298732	0.558284	0.148554	0.628905	Not_Significant	None	1.47442	0.00651695	1.01482	0.00112224	Both_Significant	Both_Up	AtLeastSignificant	AtLeastRegulatedInOne
Q9BZQ8	ENSG00000135842.16	FAM129A	protein_coding	0.341974	0.548635	0.15338	0.631971	Not_Significant	None	1.47307	0.0192735	1.09687	0.00232461	Both_Significant	Both_Up	AtLeastSignificant	AtLeastRegulatedInOne
P22004	ENSG00000153162.8	BMP6	protein_coding	-0.719104	0.221836	-0.934672	0.00480586	Only_TM_Significant	Only_TM_Down	1.47282	0.0222183	0.242257	0.575864	Only_Thaps_Significant	Only_Thaps_Up	AtLeastSignificant	AtLeastRegulatedInOne
O95817	ENSG00000151929.9	BAG3	protein_coding	0.562864	0.198758	0.145468	0.611307	Not_Significant	None	1.47237	0.00126169	0.814122	0.00172512	Both_Significant	Both_Up	AtLeastSignificant	AtLeastRegulatedInOne
Q8IVF5	ENSG00000146426.17	TIAM2	protein_coding	0.713827	0.148064	-0.101749	0.742831	Not_Significant	None	1.47226	0.0042774	-0.53779	0.100473	Only_Thaps_Significant	Only_Thaps_Up	AtLeastSignificant	AtLeastRegulatedInOne
P14174	ENSG00000240972.1	MIF	protein_coding	1.0718	0.0548606	0.58618	0.0791837	Not_Significant	None	1.47131	0.0148918	0.584793	0.145503	Only_Thaps_Significant	Only_Thaps_Up	AtLeastSignificant	AtLeastRegulatedInOne
P56937	ENSG00000132196.13	HSD17B7	protein_coding	0.528612	0.414921	0.0306384	0.926405	Not_Significant	None	1.46942	0.0465222	0.136131	0.7529	Only_Thaps_Significant	Only_Thaps_Up	AtLeastSignificant	AtLeastRegulatedInOne
Q13191	ENSG00000114423.18	CBLB	protein_coding	0.0840369	0.876068	-0.516183	0.11141	Not_Significant	None	1.45702	0.0100414	0.992579	0.00235176	Both_Significant	Both_Up	AtLeastSignificant	AtLeastRegulatedInOne
Q13541	ENSG00000187840.4	EIF4EBP1	protein_coding	0.13111	0.760374	0.155445	0.594978	Not_Significant	None	1.45618	0.00115806	0.895455	0.00058643	Both_Significant	Both_Up	AtLeastSignificant	AtLeastRegulatedInOne
O43615	ENSG00000104980.7	TIMM44	protein_coding	0.393366	0.463075	0.402078	0.202149	Not_Significant	None	1.45575	0.0111218	0.922954	0.00568109	Both_Significant	Both_Up	AtLeastSignificant	AtLeastRegulatedInOne
Q9NZJ5	ENSG00000172071.11	EIF2AK3	protein_coding	0.97861	0.0399511	-0.0285097	0.923876	Only_Thaps_Significant	Only_Thaps_Up	1.4537	0.00382357	1.4256	7.41139e-07	Both_Significant	Both_Up	AtLeastSignificant	AtLeastRegulatedInOne
Q5VV17	ENSG00000165312.6	OTUD1	protein_coding	0.81023	0.131048	0.0221306	0.945729	Not_Significant	None	1.4507	0.0103292	0.603957	0.0707659	Only_Thaps_Significant	Only_Thaps_Up	AtLeastSignificant	AtLeastRegulatedInOne
P41273	ENSG00000125657.4	TNFSF9	protein_coding	1.4642	0.004328	0.755741	0.0221487	Both_Significant	Both_Up	1.4505	0.00874494	-0.389886	0.295618	Only_Thaps_Significant	Only_Thaps_Up	AtLeastSignificant	AtLeastRegulatedInOne
Q92985	ENSG00000185507.19	IRF7	protein_coding	-0.200939	0.730905	0.185752	0.574499	Not_Significant	None	1.44961	0.0192297	0.755912	0.0359164	Both_Significant	Both_Up	AtLeastSignificant	AtLeastRegulatedInOne
P53365	ENSG00000132254.12	ARFIP2	protein_coding	0.152055	0.728006	0.0416883	0.882393	Not_Significant	None	1.44727	0.00148372	0.788101	0.00215701	Both_Significant	Both_Up	AtLeastSignificant	AtLeastRegulatedInOne
Q8IXH6	ENSG00000078804.12	TP53INP2	protein_coding	0.015985	0.973857	-0.102598	0.740992	Not_Significant	None	1.4427	0.00492549	-0.476075	0.127836	Only_Thaps_Significant	Only_Thaps_Up	AtLeastSignificant	AtLeastRegulatedInOne
Q8TES7	ENSG00000188878.19	FBF1	protein_coding	1.09239	0.0415652	0.455404	0.159731	Only_Thaps_Significant	Only_Thaps_Up	1.44043	0.012223	0.0471857	0.894013	Only_Thaps_Significant	Only_Thaps_Up	AtLeastSignificant	AtLeastRegulatedInOne
Q9UHV9	ENSG00000143256.4	PFDN2	protein_coding	0.701538	0.148093	0.320726	0.286877	Not_Significant	None	1.43946	0.00506382	1.23377	0.000128951	Both_Significant	Both_Up	AtLeastSignificant	AtLeastRegulatedInOne
Q9BWJ5	ENSG00000169976.6	SF3B5	protein_coding	0.367337	0.458646	0.34182	0.2677	Not_Significant	None	1.43921	0.00584575	0.709856	0.0198111	Both_Significant	Only_Thaps_Up	AtLeastSignificant	AtLeastRegulatedInOne
Q53H96	ENSG00000104524.13	PYCRL	protein_coding	0.467589	0.333965	0.330322	0.270145	Not_Significant	None	1.4369	0.00457345	0.659655	0.0272567	Both_Significant	Only_Thaps_Up	AtLeastSignificant	AtLeastRegulatedInOne
A4D2B0	ENSG00000214309.4	MBLAC1	protein_coding	0.554344	0.387284	0.204044	0.537934	Not_Significant	None	1.43681	0.0465262	0.34055	0.419562	Only_Thaps_Significant	Only_Thaps_Up	AtLeastSignificant	AtLeastRegulatedInOne
Q9NWS9	ENSG00000083838.15	ZNF446	protein_coding	0.771522	0.180603	0.0767751	0.815866	Not_Significant	None	1.43575	0.0204163	0.900512	0.0125716	Both_Significant	Both_Up	AtLeastSignificant	AtLeastRegulatedInOne
Q96NM4	ENSG00000124191.17	TOX2	protein_coding	-0.0341786	0.950292	0.190495	0.555842	Not_Significant	None	1.43414	0.0116442	0.404533	0.234318	Only_Thaps_Significant	Only_Thaps_Up	AtLeastSignificant	AtLeastRegulatedInOne
O60739	ENSG00000114784.3	EIF1B	protein_coding	0.658155	0.177998	0.660103	0.0323835	Only_TM_Significant	Only_TM_Up	1.43351	0.00501161	1.60243	2.80417e-07	Both_Significant	Both_Up	AtLeastSignificant	AtLeastRegulatedInOne
Q969G5	ENSG00000170955.9	PRKCDBP	protein_coding	0.425109	0.414497	0.420681	0.181089	Not_Significant	None	1.42971	0.0108501	0.464748	0.152554	Only_Thaps_Significant	Only_Thaps_Up	AtLeastSignificant	AtLeastRegulatedInOne
Q93015	ENSG00000243477.5	NAT6	protein_coding	0.228054	0.693673	0.027587	0.933607	Not_Significant	None	1.42958	0.0182947	0.227358	0.550568	Only_Thaps_Significant	Only_Thaps_Up	AtLeastSignificant	AtLeastRegulatedInOne
P08174	ENSG00000196352.14	CD55	protein_coding	0.0737929	0.863845	-0.148096	0.591497	Not_Significant	None	1.42939	0.00143349	0.470861	0.126431	Only_Thaps_Significant	Only_Thaps_Up	AtLeastSignificant	AtLeastRegulatedInOne
Q9H4P4	ENSG00000181852.17	RNF41	protein_coding	0.421063	0.327599	0.0729857	0.793258	Not_Significant	None	1.42745	0.00145406	1.07794	2.80767e-05	Both_Significant	Both_Up	AtLeastSignificant	AtLeastRegulatedInOne
Q9Y6V7	ENSG00000105671.11	DDX49	protein_coding	0.583882	0.217604	0.400687	0.167728	Not_Significant	None	1.42442	0.00421189	0.976732	0.000647078	Both_Significant	Both_Up	AtLeastSignificant	AtLeastRegulatedInOne
O95361	ENSG00000221926.11	TRIM16	protein_coding	0.40066	0.496234	0.0198787	0.952578	Not_Significant	None	1.41882	0.0225337	1.1243	0.00164864	Both_Significant	Both_Up	AtLeastSignificant	AtLeastRegulatedInOne
P56192	ENSG00000166986.14	MARS	protein_coding	0.368165	0.400647	0.0696538	0.802443	Not_Significant	None	1.41802	0.00205877	0.979648	0.000161737	Both_Significant	Both_Up	AtLeastSignificant	AtLeastRegulatedInOne
Q86YB8	ENSG00000086619.13	ERO1B	protein_coding	-0.69256	0.18525	-0.259634	0.403938	Not_Significant	None	1.41669	0.00940322	1.61565	1.74185e-07	Both_Significant	Both_Up	AtLeastSignificant	AtLeastRegulatedInOne
P42677	ENSG00000177954.11	RPS27	protein_coding	2.54428	1.96001e-06	0.533879	0.110404	Only_Thaps_Significant	Only_Thaps_Up	1.41358	0.0155239	0.815587	0.0254742	Both_Significant	Both_Up	AtLeastSignificant	AtLeastRegulatedInOne
Q96RK1	ENSG00000179862.6	CITED4	protein_coding	0.537601	0.387371	-0.193672	0.56332	Not_Significant	None	1.41218	0.0455108	-0.90858	0.0257268	Both_Significant	Thaps_Up_Tm_Down	AtLeastSignificant	AtLeastRegulatedInOne
P18848	ENSG00000128272.14	ATF4	protein_coding	0.764767	0.113528	0.25112	0.391653	Not_Significant	None	1.40994	0.00603796	1.2574	2.01909e-05	Both_Significant	Both_Up	AtLeastSignificant	AtLeastRegulatedInOne
Q9UKB3	ENSG00000108176.14	DNAJC12	protein_coding	-0.127749	0.838286	-0.448093	0.174046	Not_Significant	None	1.40896	0.0622887	0.401269	0.353744	Not_Significant	None	NoSignificant	NoRegulation
O60784	ENSG00000100284.20	TOM1	protein_coding	0.426474	0.373831	0.319906	0.299516	Not_Significant	None	1.40891	0.00480407	0.264088	0.367916	Only_Thaps_Significant	Only_Thaps_Up	AtLeastSignificant	AtLeastRegulatedInOne
Q52MB2	ENSG00000177875.4	CCDC184	protein_coding	1.0152	0.0842751	-0.179765	0.59241	Not_Significant	None	1.40634	0.0285087	-0.0484145	0.901742	Only_Thaps_Significant	Only_Thaps_Up	AtLeastSignificant	AtLeastRegulatedInOne
P61353	ENSG00000131469.12	RPL27	protein_coding	1.2769	0.00616687	0.133494	0.667923	Only_Thaps_Significant	Only_Thaps_Up	1.40268	0.00445908	0.0207739	0.943608	Only_Thaps_Significant	Only_Thaps_Up	AtLeastSignificant	AtLeastRegulatedInOne
Q5JWF8	ENSG00000182584.4	ACTL10	protein_coding	-0.616579	0.297158	0.372234	0.260051	Not_Significant	None	1.40128	0.0547842	0.66202	0.117548	Not_Significant	None	NoSignificant	NoRegulation
Q9BTD8	ENSG00000126254.11	RBM42	protein_coding	0.806796	0.0974194	0.37519	0.219446	Not_Significant	None	1.40007	0.00668003	0.684056	0.0209378	Both_Significant	Only_Thaps_Up	AtLeastSignificant	AtLeastRegulatedInOne
Q01433	ENSG00000116337.15	AMPD2	protein_coding	0.281324	0.52042	0.116892	0.691241	Not_Significant	None	1.39516	0.00216099	0.307641	0.249079	Only_Thaps_Significant	Only_Thaps_Up	AtLeastSignificant	AtLeastRegulatedInOne
O15155	ENSG00000105829.11	BET1	protein_coding	-0.0528122	0.921135	-0.229134	0.479596	Not_Significant	None	1.39118	0.0131711	1.49493	1.60671e-05	Both_Significant	Both_Up	AtLeastSignificant	AtLeastRegulatedInOne
P26373	ENSG00000167526.13	RPL13	protein_coding	0.584915	0.177271	0.0494371	0.866075	Not_Significant	None	1.38968	0.00232226	-0.175419	0.499546	Only_Thaps_Significant	Only_Thaps_Up	AtLeastSignificant	AtLeastRegulatedInOne
Q96CN9	ENSG00000179562.2	GCC1	protein_coding	1.06692	0.0124343	0.122896	0.67606	Only_Thaps_Significant	Only_Thaps_Up	1.38644	0.00196399	0.934404	0.000216123	Both_Significant	Both_Up	AtLeastSignificant	AtLeastRegulatedInOne
O14617	ENSG00000065000.15	AP3D1	protein_coding	0.605716	0.145612	0.0736296	0.79376	Not_Significant	None	1.38324	0.00149033	0.960679	0.000256726	Both_Significant	Both_Up	AtLeastSignificant	AtLeastRegulatedInOne
Q96QD5	ENSG00000121690.10	DEPDC7	protein_coding	1.24197	0.012938	0.685573	0.0305318	Both_Significant	Both_Up	1.38268	0.00965224	2.12417	1.83375e-10	Both_Significant	Both_Up	AtLeastSignificant	AtLeastRegulatedInOne
Q92556	ENSG00000155849.15	ELMO1	protein_coding	-0.335325	0.468821	-0.134716	0.63799	Not_Significant	None	1.3822	0.00426822	-0.137573	0.626557	Only_Thaps_Significant	Only_Thaps_Up	AtLeastSignificant	AtLeastRegulatedInOne
Q8NI38	ENSG00000167604.13	NFKBID	protein_coding	1.58038	0.00577039	-0.0161998	0.960824	Only_Thaps_Significant	Only_Thaps_Up	1.38196	0.0292515	-0.73225	0.0683116	Only_Thaps_Significant	Only_Thaps_Up	AtLeastSignificant	AtLeastRegulatedInOne
Q13217	ENSG00000102580.14	DNAJC3	protein_coding	0.230795	0.600849	-0.167345	0.555312	Not_Significant	None	1.38004	0.00284561	1.92536	2.12582e-12	Both_Significant	Both_Up	AtLeastSignificant	AtLeastRegulatedInOne
Q14814	ENSG00000116604.17	MEF2D	protein_coding	0.050203	0.913438	0.0839597	0.784949	Not_Significant	None	1.37897	0.00441748	0.507407	0.0768953	Only_Thaps_Significant	Only_Thaps_Up	AtLeastSignificant	AtLeastRegulatedInOne
Q8N2R0	ENSG00000164920.9	OSR2	protein_coding	1.1385	0.0839631	-0.234304	0.458537	Not_Significant	None	1.37766	0.0686636	0.102326	0.81295	Not_Significant	None	NoSignificant	NoRegulation
Q9P0P0	ENSG00000168894.9	RNF181	protein_coding	0.324777	0.495487	0.366749	0.240045	Not_Significant	None	1.37614	0.00567269	0.786724	0.00877358	Both_Significant	Both_Up	AtLeastSignificant	AtLeastRegulatedInOne
P35790	ENSG00000110721.11	CHKA	protein_coding	0.630752	0.268419	0.145905	0.654217	Not_Significant	None	1.37528	0.0270796	0.193789	0.593159	Only_Thaps_Significant	Only_Thaps_Up	AtLeastSignificant	AtLeastRegulatedInOne
Q9UK12	ENSG00000159885.13	ZNF222	protein_coding	0.696947	0.276427	-0.0927169	0.779695	Not_Significant	None	1.37459	0.0555076	1.62884	2.45744e-05	Only_TM_Significant	Only_TM_Up	AtLeastSignificant	AtLeastRegulatedInOne
Q99611	ENSG00000179918.18	SEPHS2	protein_coding	0.060984	0.893055	0.00189129	0.99473	Not_Significant	None	1.37347	0.00392227	1.20561	9.7658e-06	Both_Significant	Both_Up	AtLeastSignificant	AtLeastRegulatedInOne
Q5T653	ENSG00000112651.11	MRPL2	protein_coding	0.605084	0.251446	0.0216115	0.946217	Not_Significant	None	1.37171	0.0136224	0.464328	0.201209	Only_Thaps_Significant	Only_Thaps_Up	AtLeastSignificant	AtLeastRegulatedInOne
Q9H0R8	ENSG00000139112.10	GABARAPL1	protein_coding	0.203192	0.728283	0.327152	0.318716	Not_Significant	None	1.37005	0.0313041	0.547538	0.136878	Only_Thaps_Significant	Only_Thaps_Up	AtLeastSignificant	AtLeastRegulatedInOne
Q96FA3	ENSG00000197329.11	PELI1	protein_coding	1.52585	0.00105114	0.0770192	0.795601	Only_Thaps_Significant	Only_Thaps_Up	1.36961	0.00584407	0.178027	0.562903	Only_Thaps_Significant	Only_Thaps_Up	AtLeastSignificant	AtLeastRegulatedInOne
Q4W4Y0	ENSG00000179476.7	C14orf28	protein_coding	-0.0355864	0.954587	0.153648	0.648472	Not_Significant	None	1.36891	0.049553	0.804196	0.0474601	Both_Significant	Both_Up	AtLeastSignificant	AtLeastRegulatedInOne
Q9H4F1	ENSG00000136840.18	ST6GALNAC4	protein_coding	-0.124535	0.814418	0.000224274	0.999433	Not_Significant	None	1.36685	0.0134477	0.157589	0.636563	Only_Thaps_Significant	Only_Thaps_Up	AtLeastSignificant	AtLeastRegulatedInOne
P49137	ENSG00000162889.10	MAPKAPK2	protein_coding	0.550429	0.264419	0.133219	0.666231	Not_Significant	None	1.36459	0.00948066	0.39481	0.208089	Only_Thaps_Significant	Only_Thaps_Up	AtLeastSignificant	AtLeastRegulatedInOne
Q569K6	ENSG00000187860.10	CCDC157	protein_coding	0.284225	0.636975	0.464836	0.163429	Not_Significant	None	1.36156	0.0362821	0.359051	0.351161	Only_Thaps_Significant	Only_Thaps_Up	AtLeastSignificant	AtLeastRegulatedInOne
Q9HCH0	ENSG00000167566.16	NCKAP5L	protein_coding	0.423876	0.329358	0.266089	0.393224	Not_Significant	None	1.36133	0.00268037	1.16292	4.81146e-06	Both_Significant	Both_Up	AtLeastSignificant	AtLeastRegulatedInOne
P49842	ENSG00000204344.14	STK19	protein_coding	0.417659	0.455054	-0.317697	0.340614	Not_Significant	None	1.35991	0.020319	0.454097	0.220949	Only_Thaps_Significant	Only_Thaps_Up	AtLeastSignificant	AtLeastRegulatedInOne
Q9BZQ4	ENSG00000157064.10	NMNAT2	protein_coding	0.425958	0.473563	0.238874	0.474421	Not_Significant	None	1.35961	0.03193	0.730873	0.0469966	Both_Significant	Both_Up	AtLeastSignificant	AtLeastRegulatedInOne
Q9NNX1	ENSG00000143367.15	TUFT1	protein_coding	0.466601	0.376875	0.252764	0.432034	Not_Significant	None	1.35943	0.0156865	1.2585	0.000123995	Both_Significant	Both_Up	AtLeastSignificant	AtLeastRegulatedInOne
P55735	ENSG00000157020.17	SEC13	protein_coding	0.479677	0.273116	0.220685	0.457276	Not_Significant	None	1.35892	0.00306386	0.876122	0.00102676	Both_Significant	Both_Up	AtLeastSignificant	AtLeastRegulatedInOne
P19235	ENSG00000187266.13	EPOR	protein_coding	0.179701	0.739197	-0.106838	0.742465	Not_Significant	None	1.35884	0.0147157	-0.143336	0.682524	Only_Thaps_Significant	Only_Thaps_Up	AtLeastSignificant	AtLeastRegulatedInOne
Q9UJX0	ENSG00000140961.12	OSGIN1	protein_coding	0.388234	0.535399	0.150861	0.652277	Not_Significant	None	1.35435	0.0593321	0.572681	0.161945	Not_Significant	None	NoSignificant	NoRegulation
Q0GE19	ENSG00000120519.14	SLC10A7	protein_coding	0.0867947	0.875091	-0.329401	0.30905	Not_Significant	None	1.35409	0.0195418	1.3644	2.86985e-05	Both_Significant	Both_Up	AtLeastSignificant	AtLeastRegulatedInOne
O43255	ENSG00000181788.3	SIAH2	protein_coding	0.805197	0.102327	0.235327	0.441504	Not_Significant	None	1.35407	0.00958911	0.760474	0.0125424	Both_Significant	Both_Up	AtLeastSignificant	AtLeastRegulatedInOne
Q9BRX2	ENSG00000152684.10	PELO	protein_coding	0.815086	0.112889	0.122612	0.686862	Not_Significant	None	1.34927	0.0139936	0.79807	0.0155572	Both_Significant	Both_Up	AtLeastSignificant	AtLeastRegulatedInOne
O14523	ENSG00000172375.12	C2CD2L	protein_coding	0.0229823	0.96174	-0.0186883	0.951471	Not_Significant	None	1.34861	0.0066662	0.334503	0.284378	Only_Thaps_Significant	Only_Thaps_Up	AtLeastSignificant	AtLeastRegulatedInOne
O00178	ENSG00000100226.15	GTPBP1	protein_coding	0.414528	0.364982	0.108502	0.708685	Not_Significant	None	1.34733	0.0051125	0.386478	0.169164	Only_Thaps_Significant	Only_Thaps_Up	AtLeastSignificant	AtLeastRegulatedInOne
Q99466	ENSG00000204301.6	NOTCH4	protein_coding	0.480529	0.438659	0.688431	0.0381748	Only_TM_Significant	Only_TM_Up	1.34647	0.0469349	0.334164	0.414518	Only_Thaps_Significant	Only_Thaps_Up	AtLeastSignificant	AtLeastRegulatedInOne
P0CJ70	ENSG00000256222.2	MTRNR2L3	protein_coding	1.30293	0.0400615	0.544275	0.101275	Only_Thaps_Significant	Only_Thaps_Up	1.3461	0.0599226	0.878925	0.0375847	Only_TM_Significant	Only_TM_Up	AtLeastSignificant	AtLeastRegulatedInOne
Q8NEB5	ENSG00000147535.16	PLPP5	protein_coding	0.0532501	0.920482	-0.207344	0.511013	Not_Significant	None	1.34582	0.0163583	0.843662	0.00849518	Both_Significant	Both_Up	AtLeastSignificant	AtLeastRegulatedInOne
Q9UK53	ENSG00000153487.12	ING1	protein_coding	0.982634	0.0311304	0.371237	0.231141	Only_Thaps_Significant	Only_Thaps_Up	1.34498	0.00509051	-0.14128	0.628345	Only_Thaps_Significant	Only_Thaps_Up	AtLeastSignificant	AtLeastRegulatedInOne
Q9H6B1	ENSG00000151789.10	ZNF385D	protein_coding	-0.104924	0.837526	0.199514	0.518539	Not_Significant	None	1.34366	0.0100048	0.487907	0.133016	Only_Thaps_Significant	Only_Thaps_Up	AtLeastSignificant	AtLeastRegulatedInOne
Q7Z6J0	ENSG00000154447.14	SH3RF1	protein_coding	0.292273	0.564065	-0.145684	0.638824	Not_Significant	None	1.34222	0.013271	0.973075	0.00211866	Both_Significant	Both_Up	AtLeastSignificant	AtLeastRegulatedInOne
Q96DE9	ENSG00000197021.8	CXorf40B	protein_coding	-0.14277	0.793574	0.231953	0.459729	Not_Significant	None	1.34169	0.020841	0.85979	0.00988966	Both_Significant	Both_Up	AtLeastSignificant	AtLeastRegulatedInOne
P04179	ENSG00000112096.16	SOD2	protein_coding	0.513094	0.287461	-0.188769	0.529815	Not_Significant	None	1.34063	0.00835662	-0.231169	0.492051	Only_Thaps_Significant	Only_Thaps_Up	AtLeastSignificant	AtLeastRegulatedInOne
Q08379	ENSG00000167110.17	GOLGA2	protein_coding	0.204316	0.659619	-0.0515316	0.866162	Not_Significant	None	1.34003	0.00582576	0.718598	0.00943866	Both_Significant	Only_Thaps_Up	AtLeastSignificant	AtLeastRegulatedInOne
Q96MC5	ENSG00000166780.10	C16orf45	protein_coding	-0.379598	0.443403	0.0811001	0.787554	Not_Significant	None	1.3393	0.00929851	0.213398	0.502736	Only_Thaps_Significant	Only_Thaps_Up	AtLeastSignificant	AtLeastRegulatedInOne
Q9UBV2	ENSG00000071537.13	SEL1L	protein_coding	-0.0204802	0.962797	-0.150725	0.59205	Not_Significant	None	1.33695	0.00368704	1.75263	1.99795e-10	Both_Significant	Both_Up	AtLeastSignificant	AtLeastRegulatedInOne
P78330	ENSG00000146733.13	PSPH	protein_coding	0.226308	0.638016	0.465004	0.114084	Not_Significant	None	1.33657	0.00813481	1.25446	6.37873e-05	Both_Significant	Both_Up	AtLeastSignificant	AtLeastRegulatedInOne
O14508	ENSG00000120833.13	SOCS2	protein_coding	-0.00487967	0.992085	-0.42487	0.166165	Not_Significant	None	1.33655	0.00876562	-0.41506	0.246262	Only_Thaps_Significant	Only_Thaps_Up	AtLeastSignificant	AtLeastRegulatedInOne
Q96GF1	ENSG00000138942.15	RNF185	protein_coding	-0.00835235	0.986843	-0.156216	0.608684	Not_Significant	None	1.33458	0.0119631	0.553245	0.0708964	Only_Thaps_Significant	Only_Thaps_Up	AtLeastSignificant	AtLeastRegulatedInOne
Q9BRQ3	ENSG00000149761.8	NUDT22	protein_coding	0.310437	0.514906	0.632506	0.033834	Only_TM_Significant	Only_TM_Up	1.3343	0.007277	0.434518	0.141325	Only_Thaps_Significant	Only_Thaps_Up	AtLeastSignificant	AtLeastRegulatedInOne
P22670	ENSG00000132005.8	RFX1	protein_coding	0.287266	0.534481	0.0540172	0.861728	Not_Significant	None	1.33292	0.00536345	-0.099426	0.740126	Only_Thaps_Significant	Only_Thaps_Up	AtLeastSignificant	AtLeastRegulatedInOne
Q86SG6	ENSG00000160602.13	NEK8	protein_coding	0.0527843	0.933406	-0.0467727	0.888209	Not_Significant	None	1.33125	0.061402	0.376402	0.382926	Not_Significant	None	NoSignificant	NoRegulation
Q9Y272	ENSG00000108551.4	RASD1	protein_coding	1.71024	0.0132953	0.101512	0.737794	Only_Thaps_Significant	Only_Thaps_Up	1.33055	0.100231	0.210586	0.612357	Not_Significant	None	AtLeastSignificant	AtLeastRegulatedInOne
Q9Y385	ENSG00000198833.6	UBE2J1	protein_coding	0.259947	0.558955	-0.063997	0.828917	Not_Significant	None	1.3301	0.00425937	1.15013	1.24301e-05	Both_Significant	Both_Up	AtLeastSignificant	AtLeastRegulatedInOne
Q12899	ENSG00000234127.8	TRIM26	protein_coding	0.937371	0.0376232	0.304167	0.296675	Only_Thaps_Significant	Only_Thaps_Up	1.32791	0.00509814	0.620909	0.0240301	Both_Significant	Only_Thaps_Up	AtLeastSignificant	AtLeastRegulatedInOne
Q6BDS2	ENSG00000065060.16	UHRF1BP1	protein_coding	0.322258	0.466246	-0.000916557	0.997422	Not_Significant	None	1.32649	0.00394578	1.38484	6.18728e-08	Both_Significant	Both_Up	AtLeastSignificant	AtLeastRegulatedInOne
P55072	ENSG00000165280.15	VCP	protein_coding	0.626299	0.176304	0.229869	0.418642	Not_Significant	None	1.32594	0.00681885	0.83524	0.00278795	Both_Significant	Both_Up	AtLeastSignificant	AtLeastRegulatedInOne
Q9NS00	ENSG00000106392.10	C1GALT1	protein_coding	0.466912	0.298642	0.0667732	0.822248	Not_Significant	None	1.32569	0.00468276	1.02845	0.000104089	Both_Significant	Both_Up	AtLeastSignificant	AtLeastRegulatedInOne
Q9ULD2	ENSG00000129422.14	MTUS1	protein_coding	0.747343	0.227011	0.174308	0.603955	Not_Significant	None	1.32554	0.0515239	-0.388248	0.374221	Not_Significant	None	NoSignificant	NoRegulation
O75164	ENSG00000066135.12	KDM4A	protein_coding	0.460637	0.324529	-0.000500398	0.998617	Not_Significant	None	1.3254	0.00706128	1.16418	3.54054e-05	Both_Significant	Both_Up	AtLeastSignificant	AtLeastRegulatedInOne
A8MPS7	ENSG00000161179.13	YDJC	protein_coding	0.307933	0.546388	0.363721	0.245009	Not_Significant	None	1.32494	0.0148924	0.607644	0.0523956	Only_Thaps_Significant	Only_Thaps_Up	AtLeastSignificant	AtLeastRegulatedInOne
O43189	ENSG00000112511.17	PHF1	protein_coding	0.472438	0.404604	0.206174	0.523409	Not_Significant	None	1.32419	0.0324475	0.234743	0.513948	Only_Thaps_Significant	Only_Thaps_Up	AtLeastSignificant	AtLeastRegulatedInOne
P05386	ENSG00000137818.11	RPLP1	protein_coding	0.499161	0.238685	0.3525	0.258257	Not_Significant	None	1.32261	0.00294554	0.325669	0.250019	Only_Thaps_Significant	Only_Thaps_Up	AtLeastSignificant	AtLeastRegulatedInOne
Q9UHR6	ENSG00000174276.6	ZNHIT2	protein_coding	0.60618	0.189693	0.0652048	0.826318	Not_Significant	None	1.32245	0.00610456	0.481672	0.0928762	Only_Thaps_Significant	Only_Thaps_Up	AtLeastSignificant	AtLeastRegulatedInOne
Q16526	ENSG00000008405.11	CRY1	protein_coding	0.423171	0.405186	-0.236042	0.441409	Not_Significant	None	1.3216	0.0145748	0.257346	0.447215	Only_Thaps_Significant	Only_Thaps_Up	AtLeastSignificant	AtLeastRegulatedInOne
Q9NX57	ENSG00000139832.4	RAB20	protein_coding					NA	NA	1.31688	0.0956936	0.599584	0.168746	Not_Significant	None	NoSignificant	NoRegulation
O15320	ENSG00000150527.16	CTAGE5	protein_coding	0.0320553	0.959477	0.314	0.347118	Not_Significant	None	1.31557	0.0680273	0.809031	0.0518259	Not_Significant	None	NoSignificant	NoRegulation
Q9NZJ9	ENSG00000173598.13	NUDT4	protein_coding	0.587969	0.275565	-0.174926	0.585918	Not_Significant	None	1.31344	0.022161	0.243862	0.495111	Only_Thaps_Significant	Only_Thaps_Up	AtLeastSignificant	AtLeastRegulatedInOne
P24723	ENSG00000027075.14	PRKCH	protein_coding					NA	NA	1.31257	0.0969806	0.779938	0.0720437	Not_Significant	None	NoSignificant	NoRegulation
Q86VQ0	ENSG00000135338.13	LCA5	protein_coding	0.839787	0.150455	-0.31557	0.348042	Not_Significant	None	1.31136	0.039451	1.43991	4.35039e-05	Both_Significant	Both_Up	AtLeastSignificant	AtLeastRegulatedInOne
Q9ULD5	ENSG00000196453.7	ZNF777	protein_coding	0.400459	0.400569	0.0399222	0.896109	Not_Significant	None	1.31125	0.00848033	0.577114	0.044404	Both_Significant	Only_Thaps_Up	AtLeastSignificant	AtLeastRegulatedInOne
Q6P9H4	ENSG00000153721.18	CNKSR3	protein_coding	0.431285	0.362759	-0.0840916	0.778601	Not_Significant	None	1.31037	0.00778483	0.179205	0.607962	Only_Thaps_Significant	Only_Thaps_Up	AtLeastSignificant	AtLeastRegulatedInOne
Q96GA7	ENSG00000139410.14	SDSL	protein_coding	0.133949	0.832263	0.0823779	0.805068	Not_Significant	None	1.30865	0.0728388	0.00778708	0.985407	Not_Significant	None	NoSignificant	NoRegulation
O15055	ENSG00000132326.11	PER2	protein_coding	1.4837	0.00153936	0.281248	0.358425	Only_Thaps_Significant	Only_Thaps_Up	1.30795	0.00893888	0.562766	0.0619338	Only_Thaps_Significant	Only_Thaps_Up	AtLeastSignificant	AtLeastRegulatedInOne
NA	ENSG00000070081.15	NUCB2	protein_coding	0.290157	0.555949	-0.00280476	0.992499	Not_Significant	None	1.30782	0.0118122	1.80373	6.36532e-10	Both_Significant	Both_Up	AtLeastSignificant	AtLeastRegulatedInOne
Q9BUI4	ENSG00000186141.8	POLR3C	protein_coding	0.774016	0.091055	0.13773	0.65405	Not_Significant	None	1.30675	0.00665021	1.25706	3.13658e-06	Both_Significant	Both_Up	AtLeastSignificant	AtLeastRegulatedInOne
Q9H5J0	ENSG00000185670.7	ZBTB3	protein_coding	0.1994	0.709582	-0.0401475	0.90121	Not_Significant	None	1.30582	0.0184862	-0.0248931	0.94237	Only_Thaps_Significant	Only_Thaps_Up	AtLeastSignificant	AtLeastRegulatedInOne
Q8NI37	ENSG00000196850.5	PPTC7	protein_coding	0.922227	0.0732611	0.436523	0.150317	Not_Significant	None	1.30428	0.0179765	0.165634	0.604318	Only_Thaps_Significant	Only_Thaps_Up	AtLeastSignificant	AtLeastRegulatedInOne
O15287	ENSG00000221829.9	FANCG	protein_coding	1.07546	0.0359718	0.436054	0.161465	Only_Thaps_Significant	Only_Thaps_Up	1.30133	0.0177246	0.371347	0.281959	Only_Thaps_Significant	Only_Thaps_Up	AtLeastSignificant	AtLeastRegulatedInOne
P0C7X2	ENSG00000229809.8	ZNF688	protein_coding	0.183131	0.741384	0.205773	0.522932	Not_Significant	None	1.29988	0.0241615	0.502459	0.156885	Only_Thaps_Significant	Only_Thaps_Up	AtLeastSignificant	AtLeastRegulatedInOne
P33552	ENSG00000123975.4	CKS2	protein_coding	1.02574	0.0253828	0.490418	0.104756	Only_Thaps_Significant	Only_Thaps_Up	1.29828	0.00734936	0.623825	0.0436175	Both_Significant	Only_Thaps_Up	AtLeastSignificant	AtLeastRegulatedInOne
P08195	ENSG00000168003.16	SLC3A2	protein_coding	0.586098	0.329763	0.484909	0.142207	Not_Significant	None	1.29437	0.0543827	1.06157	0.00597085	Only_TM_Significant	Only_TM_Up	AtLeastSignificant	AtLeastRegulatedInOne
P30043	ENSG00000090013.9	BLVRB	protein_coding	0.275156	0.590982	0.4192	0.1711	Not_Significant	None	1.29435	0.016561	0.576092	0.10707	Only_Thaps_Significant	Only_Thaps_Up	AtLeastSignificant	AtLeastRegulatedInOne
O60231	ENSG00000204560.9	DHX16	protein_coding	0.858864	0.0580884	0.371668	0.209821	Not_Significant	None	1.29297	0.00667352	0.714951	0.00808184	Both_Significant	Only_Thaps_Up	AtLeastSignificant	AtLeastRegulatedInOne
Q9H469	ENSG00000107872.12	FBXL15	protein_coding	0.348693	0.516077	0.622328	0.0501392	Not_Significant	None	1.29152	0.0214593	0.156117	0.644435	Only_Thaps_Significant	Only_Thaps_Up	AtLeastSignificant	AtLeastRegulatedInOne
P53539	ENSG00000125740.13	FOSB	protein_coding	1.49023	0.0152659	0.332438	0.0637767	Only_Thaps_Significant	Only_Thaps_Up	1.29129	0.117474	-0.112091	0.779818	Not_Significant	None	AtLeastSignificant	AtLeastRegulatedInOne
O95340	ENSG00000198682.12	PAPSS2	protein_coding	0.0457029	0.932693	-0.523164	0.0962135	Not_Significant	None	1.28912	0.0283241	0.527423	0.131735	Only_Thaps_Significant	Only_Thaps_Up	AtLeastSignificant	AtLeastRegulatedInOne
Q96S44	ENSG00000172315.5	TP53RK	protein_coding	0.660604	0.127724	-0.15747	0.571836	Not_Significant	None	1.28818	0.00457403	0.253193	0.350302	Only_Thaps_Significant	Only_Thaps_Up	AtLeastSignificant	AtLeastRegulatedInOne
Q8N5K1	ENSG00000145354.9	CISD2	protein_coding	-0.0602996	0.904877	0.269584	0.385744	Not_Significant	None	1.28798	0.0132348	0.747867	0.0123885	Both_Significant	Both_Up	AtLeastSignificant	AtLeastRegulatedInOne
Q92734	ENSG00000114354.13	TFG	protein_coding	0.448949	0.299943	0.0661239	0.815229	Not_Significant	None	1.28785	0.00444585	0.963888	0.000289729	Both_Significant	Both_Up	AtLeastSignificant	AtLeastRegulatedInOne
Q13007	ENSG00000162892.15	IL24	protein_coding	0.967726	0.148241	-0.247871	0.298716	Not_Significant	None	1.2871	0.120922	-0.0244154	0.952064	Not_Significant	None	NoSignificant	NoRegulation
Q9BYU1	ENSG00000105717.13	PBX4	protein_coding	-0.329124	0.580102	0.0190729	0.952848	Not_Significant	None	1.28654	0.0960433	0.509008	0.244355	Not_Significant	None	NoSignificant	NoRegulation
Q96ES7	ENSG00000176476.8	SGF29	protein_coding	0.456422	0.477916	0.561087	0.0913163	Not_Significant	None	1.28593	0.0804529	0.491395	0.246273	Not_Significant	None	NoSignificant	NoRegulation
Q9BVP2	ENSG00000163938.16	GNL3	protein_coding	0.369494	0.413525	0.109997	0.713323	Not_Significant	None	1.28562	0.0067592	1.03706	0.000180832	Both_Significant	Both_Up	AtLeastSignificant	AtLeastRegulatedInOne
Q9UI10	ENSG00000115211.15	EIF2B4	protein_coding	0.750906	0.107491	0.128111	0.669182	Not_Significant	None	1.28541	0.00862995	0.329126	0.266249	Only_Thaps_Significant	Only_Thaps_Up	AtLeastSignificant	AtLeastRegulatedInOne
O00222	ENSG00000179603.17	GRM8	protein_coding	-0.0181273	0.97084	0.117642	0.695274	Not_Significant	None	1.28443	0.0140195	0.791464	0.0191365	Both_Significant	Both_Up	AtLeastSignificant	AtLeastRegulatedInOne
P40121	ENSG00000042493.15	CAPG	protein_coding	0.422196	0.498533	0.443137	0.183335	Not_Significant	None	1.28371	0.0700893	0.31984	0.431828	Not_Significant	None	NoSignificant	NoRegulation
Q6P1K8	ENSG00000183474.15	GTF2H2C	protein_coding	0.539114	0.409526	-0.0867989	0.780033	Not_Significant	None	1.28093	0.0949052	0.919351	0.0302175	Only_TM_Significant	Only_TM_Up	AtLeastSignificant	AtLeastRegulatedInOne
Q8N3J3	ENSG00000125319.14	C17orf53	protein_coding	0.597925	0.271824	0.26666	0.398661	Not_Significant	None	1.27823	0.0280225	0.119569	0.731526	Only_Thaps_Significant	Only_Thaps_Up	AtLeastSignificant	AtLeastRegulatedInOne
P30408	ENSG00000169908.11	TM4SF1	protein_coding	0.704186	0.188483	-0.0760379	0.805506	Not_Significant	None	1.27768	0.0271248	-0.0292823	0.933891	Only_Thaps_Significant	Only_Thaps_Up	AtLeastSignificant	AtLeastRegulatedInOne
P22059	ENSG00000110048.11	OSBP	protein_coding	0.413296	0.384889	-0.254623	0.386757	Not_Significant	None	1.27754	0.0109312	1.01812	0.000422493	Both_Significant	Both_Up	AtLeastSignificant	AtLeastRegulatedInOne
Q96LD4	ENSG00000132481.6	TRIM47	protein_coding	0.49423	0.350422	-0.00286218	0.992731	Not_Significant	None	1.27351	0.0254373	0.00852196	0.979901	Only_Thaps_Significant	Only_Thaps_Up	AtLeastSignificant	AtLeastRegulatedInOne
Q96FX7	ENSG00000166166.12	TRMT61A	protein_coding	0.153108	0.793379	0.277679	0.401573	Not_Significant	None	1.27284	0.0502643	0.916717	0.0239928	Only_TM_Significant	Only_TM_Up	AtLeastSignificant	AtLeastRegulatedInOne
Q8WU68	ENSG00000161265.14	U2AF1L4	protein_coding					NA	NA	1.27278	0.117257	0.489584	0.248762	Not_Significant	None	NoSignificant	NoRegulation
P60059	ENSG00000132432.13	SEC61G	protein_coding	-0.317986	0.479764	0.156151	0.61995	Not_Significant	None	1.27274	0.00688444	1.03297	0.000809095	Both_Significant	Both_Up	AtLeastSignificant	AtLeastRegulatedInOne
Q13886	ENSG00000119138.4	KLF9	protein_coding	0.492601	0.378951	-0.129071	0.688094	Not_Significant	None	1.27235	0.037989	0.293561	0.405507	Only_Thaps_Significant	Only_Thaps_Up	AtLeastSignificant	AtLeastRegulatedInOne
Q9UIF7	ENSG00000132781.17	MUTYH	protein_coding	0.667968	0.189222	0.655784	0.0315809	Only_TM_Significant	Only_TM_Up	1.27192	0.0173718	0.640729	0.0647602	Only_Thaps_Significant	Only_Thaps_Up	AtLeastSignificant	AtLeastRegulatedInOne
Q99828	ENSG00000185043.10	CIB1	protein_coding	0.618027	0.222921	0.433373	0.153957	Not_Significant	None	1.27142	0.0183573	0.494496	0.111064	Only_Thaps_Significant	Only_Thaps_Up	AtLeastSignificant	AtLeastRegulatedInOne
O60232	ENSG00000173465.7	SSSCA1	protein_coding	0.357721	0.44598	0.267885	0.355146	Not_Significant	None	1.27119	0.00993646	0.579606	0.0404489	Both_Significant	Only_Thaps_Up	AtLeastSignificant	AtLeastRegulatedInOne
Q07352	ENSG00000185650.9	ZFP36L1	protein_coding	1.12705	0.0105992	-0.202902	0.498948	Only_Thaps_Significant	Only_Thaps_Up	1.26958	0.00628046	0.0901546	0.761757	Only_Thaps_Significant	Only_Thaps_Up	AtLeastSignificant	AtLeastRegulatedInOne
P78540	ENSG00000081181.7	ARG2	protein_coding	0.660084	0.269457	0.139335	0.678216	Not_Significant	None	1.26934	0.0510721	0.0503492	0.900563	Not_Significant	None	NoSignificant	NoRegulation
Q5I0G3	ENSG00000138400.12	MDH1B	protein_coding					NA	NA	1.26905	0.102568	0.389469	0.365184	Not_Significant	None	NoSignificant	NoRegulation
Q13045	ENSG00000177731.15	FLII	protein_coding	0.586508	0.217536	0.11597	0.69225	Not_Significant	None	1.26897	0.0117319	0.526459	0.0712209	Only_Thaps_Significant	Only_Thaps_Up	AtLeastSignificant	AtLeastRegulatedInOne
Q9P1W9	ENSG00000102096.9	PIM2	protein_coding	0.960803	0.0389547	0.230999	0.431259	Only_Thaps_Significant	Only_Thaps_Up	1.26782	0.00986228	0.707196	0.0118458	Both_Significant	Only_Thaps_Up	AtLeastSignificant	AtLeastRegulatedInOne
Q9H3P7	ENSG00000182827.8	ACBD3	protein_coding	0.929851	0.0329786	-0.0637452	0.820833	Only_Thaps_Significant	Only_Thaps_Up	1.26648	0.00571911	0.70383	0.00732453	Both_Significant	Only_Thaps_Up	AtLeastSignificant	AtLeastRegulatedInOne
Q9HBH9	ENSG00000099875.14	MKNK2	protein_coding	-0.106874	0.809817	0.111264	0.710947	Not_Significant	None	1.26606	0.00615764	0.432492	0.1426	Only_Thaps_Significant	Only_Thaps_Up	AtLeastSignificant	AtLeastRegulatedInOne
O75143	ENSG00000175224.16	ATG13	protein_coding	0.281052	0.52672	0.13097	0.641611	Not_Significant	None	1.26306	0.00658184	0.728602	0.00714957	Both_Significant	Both_Up	AtLeastSignificant	AtLeastRegulatedInOne
Q8IZL9	ENSG00000156345.17	CDK20	protein_coding	0.0255756	0.96502	-0.300067	0.365711	Not_Significant	None	1.2583	0.0444265	0.466067	0.202207	Only_Thaps_Significant	Only_Thaps_Up	AtLeastSignificant	AtLeastRegulatedInOne
Q5T1V6	ENSG00000118197.13	DDX59	protein_coding	0.493757	0.292242	0.385082	0.190712	Not_Significant	None	1.25803	0.00999343	1.17475	2.0014e-05	Both_Significant	Both_Up	AtLeastSignificant	AtLeastRegulatedInOne
P56545	ENSG00000175029.16	CTBP2	protein_coding	0.322139	0.509544	0.0470206	0.880988	Not_Significant	None	1.25603	0.014968	0.545997	0.0795996	Only_Thaps_Significant	Only_Thaps_Up	AtLeastSignificant	AtLeastRegulatedInOne
Q9H1I8	ENSG00000100325.14	ASCC2	protein_coding	0.846893	0.0821513	0.382209	0.19365	Not_Significant	None	1.2554	0.0151689	0.706843	0.017024	Both_Significant	Only_Thaps_Up	AtLeastSignificant	AtLeastRegulatedInOne
O43889	ENSG00000107175.11	CREB3	protein_coding	0.446217	0.361629	0.136217	0.645847	Not_Significant	None	1.25417	0.0156054	0.135215	0.652449	Only_Thaps_Significant	Only_Thaps_Up	AtLeastSignificant	AtLeastRegulatedInOne
Q9P2F5	ENSG00000173320.11	STOX2	protein_coding	0.0755165	0.896114	-0.216461	0.511455	Not_Significant	None	1.25362	0.0473779	0.856421	0.018458	Both_Significant	Both_Up	AtLeastSignificant	AtLeastRegulatedInOne
Q9UJW9	ENSG00000167565.12	SERTAD3	protein_coding	1.64075	0.000506876	0.260785	0.38655	Only_Thaps_Significant	Only_Thaps_Up	1.25297	0.0143093	0.709286	0.016021	Both_Significant	Only_Thaps_Up	AtLeastSignificant	AtLeastRegulatedInOne
O60701	ENSG00000109814.11	UGDH	protein_coding	0.483333	0.284213	-0.0689828	0.815241	Not_Significant	None	1.25183	0.00824709	1.07271	8.48642e-05	Both_Significant	Both_Up	AtLeastSignificant	AtLeastRegulatedInOne
P35221	ENSG00000044115.20	CTNNA1	protein_coding	0.31561	0.463183	0.141301	0.613165	Not_Significant	None	1.25137	0.00568274	0.702384	0.00588986	Both_Significant	Only_Thaps_Up	AtLeastSignificant	AtLeastRegulatedInOne
Q9Y484	ENSG00000196998.17	WDR45	protein_coding	-0.165906	0.725105	-0.0132667	0.964683	Not_Significant	None	1.25085	0.0104766	0.569337	0.0608353	Only_Thaps_Significant	Only_Thaps_Up	AtLeastSignificant	AtLeastRegulatedInOne
Q9H000	ENSG00000075975.15	MKRN2	protein_coding	0.295435	0.507394	0.190405	0.511851	Not_Significant	None	1.2506	0.00720528	0.579273	0.0379177	Both_Significant	Only_Thaps_Up	AtLeastSignificant	AtLeastRegulatedInOne
Q9HB07	ENSG00000139637.13	C12orf10	protein_coding	0.486464	0.272857	0.169385	0.548858	Not_Significant	None	1.25003	0.00689189	0.833418	0.00169202	Both_Significant	Both_Up	AtLeastSignificant	AtLeastRegulatedInOne
Q92730	ENSG00000172602.9	RND1	protein_coding	0.708845	0.273829	-0.207468	0.116289	Not_Significant	None	1.24882	0.134178	0.433145	0.258677	Not_Significant	None	NoSignificant	NoRegulation
Q5I0X4	ENSG00000221821.3	C6orf226	protein_coding	0.521573	0.390671	0.347015	0.297493	Not_Significant	None	1.24759	0.0597345	0.286483	0.474642	Not_Significant	None	NoSignificant	NoRegulation
Q5T9C9	ENSG00000167103.11	PIP5KL1	protein_coding	1.10242	0.088118	-0.0669741	0.830439	Not_Significant	None	1.24547	0.0927342	0.285863	0.512106	Not_Significant	None	NoSignificant	NoRegulation
Q9H2V7	ENSG00000169682.17	SPNS1	protein_coding	-0.404139	0.465597	-0.18958	0.495062	Not_Significant	None	1.24433	0.118363	0.0680301	0.870656	Not_Significant	None	NoSignificant	NoRegulation
Q13884	ENSG00000172164.13	SNTB1	protein_coding	-0.258046	0.620538	0.190904	0.541368	Not_Significant	None	1.24291	0.0253048	0.244291	0.46369	Only_Thaps_Significant	Only_Thaps_Up	AtLeastSignificant	AtLeastRegulatedInOne
Q5D0E6	ENSG00000178149.16	DALRD3	protein_coding	0.511222	0.324782	0.361783	0.239958	Not_Significant	None	1.23959	0.0232616	0.236821	0.464216	Only_Thaps_Significant	Only_Thaps_Up	AtLeastSignificant	AtLeastRegulatedInOne
Q5VZF2	ENSG00000139793.18	MBNL2	protein_coding	0.535224	0.25044	0.0415464	0.891828	Not_Significant	None	1.23875	0.0116982	1.59433	2.33128e-08	Both_Significant	Both_Up	AtLeastSignificant	AtLeastRegulatedInOne
Q16665	ENSG00000100644.16	HIF1A	protein_coding	0.624737	0.130535	0.159104	0.563298	Not_Significant	None	1.23804	0.00425123	0.79047	0.00221289	Both_Significant	Both_Up	AtLeastSignificant	AtLeastRegulatedInOne
Q9NUQ8	ENSG00000161204.11	ABCF3	protein_coding	0.685329	0.152153	0.111065	0.710048	Not_Significant	None	1.23439	0.0143851	0.887906	0.00278953	Both_Significant	Both_Up	AtLeastSignificant	AtLeastRegulatedInOne
P68431	ENSG00000278828.1	HIST1H3H	protein_coding	0.622164	0.18846	0.47917	0.112438	Not_Significant	None	1.23433	0.0139078	0.770901	0.0175368	Both_Significant	Both_Up	AtLeastSignificant	AtLeastRegulatedInOne
Q99622	ENSG00000111678.10	C12orf57	protein_coding	-0.0929965	0.83834	0.418598	0.158453	Not_Significant	None	1.23293	0.00893861	0.368389	0.192598	Only_Thaps_Significant	Only_Thaps_Up	AtLeastSignificant	AtLeastRegulatedInOne
P60981	ENSG00000125868.15	DSTN	protein_coding	0.633587	0.131385	0.139612	0.644967	Not_Significant	None	1.2321	0.00517969	0.105345	0.699942	Only_Thaps_Significant	Only_Thaps_Up	AtLeastSignificant	AtLeastRegulatedInOne
Q9UC06	ENSG00000187792.4	ZNF70	protein_coding	-0.264971	0.55724	-0.31943	0.286536	Not_Significant	None	1.23202	0.00812424	0.952748	0.000336176	Both_Significant	Both_Up	AtLeastSignificant	AtLeastRegulatedInOne
Q96KG9	ENSG00000142186.16	SCYL1	protein_coding	0.399478	0.386152	0.202744	0.491715	Not_Significant	None	1.23125	0.0113578	0.674197	0.0164072	Both_Significant	Only_Thaps_Up	AtLeastSignificant	AtLeastRegulatedInOne
Q9UJT0	ENSG00000074935.13	TUBE1	protein_coding	0.844347	0.104538	0.183977	0.570095	Not_Significant	None	1.2308	0.0263325	1.54168	2.65661e-07	Both_Significant	Both_Up	AtLeastSignificant	AtLeastRegulatedInOne
P49703	ENSG00000175906.4	ARL4D	protein_coding	-0.0997886	0.844722	-0.387709	0.223781	Not_Significant	None	1.22822	0.0188988	-0.440825	0.228557	Only_Thaps_Significant	Only_Thaps_Up	AtLeastSignificant	AtLeastRegulatedInOne
Q9BVT8	ENSG00000164897.12	TMUB1	protein_coding	0.315184	0.533634	0.438374	0.146794	Not_Significant	None	1.22461	0.023546	0.0529611	0.865432	Only_Thaps_Significant	Only_Thaps_Up	AtLeastSignificant	AtLeastRegulatedInOne
Q6MZP7	ENSG00000189308.10	LIN54	protein_coding	0.773965	0.102886	0.437045	0.167149	Not_Significant	None	1.22411	0.0144923	0.949929	0.00234649	Both_Significant	Both_Up	AtLeastSignificant	AtLeastRegulatedInOne
Q9NYA4	ENSG00000108389.9	MTMR4	protein_coding	0.719539	0.164244	0.0790032	0.797942	Not_Significant	None	1.22302	0.0275876	0.722085	0.0238078	Both_Significant	Both_Up	AtLeastSignificant	AtLeastRegulatedInOne
Q01850	ENSG00000140743.7	CDR2	protein_coding	0.595892	0.268096	-0.134144	0.670819	Not_Significant	None	1.22224	0.0345204	1.27296	0.000135264	Both_Significant	Both_Up	AtLeastSignificant	AtLeastRegulatedInOne
Q9GZM8	ENSG00000166579.15	NDEL1	protein_coding	0.314479	0.531473	-0.0888383	0.772442	Not_Significant	None	1.22119	0.0221498	0.614194	0.05754	Only_Thaps_Significant	Only_Thaps_Up	AtLeastSignificant	AtLeastRegulatedInOne
Q9UJ70	ENSG00000124357.12	NAGK	protein_coding	0.397531	0.417975	0.221331	0.458897	Not_Significant	None	1.22109	0.0181402	0.541679	0.0732676	Only_Thaps_Significant	Only_Thaps_Up	AtLeastSignificant	AtLeastRegulatedInOne
O94811	ENSG00000171368.11	TPPP	protein_coding	0.567812	0.388485	-0.184018	0.534044	Not_Significant	None	1.2207	0.124673	-0.204627	0.632587	Not_Significant	None	NoSignificant	NoRegulation
Q13794	ENSG00000141682.11	PMAIP1	protein_coding	1.20314	0.0335779	0.564567	0.080303	Only_Thaps_Significant	Only_Thaps_Up	1.21982	0.0476446	1.60663	4.62533e-06	Both_Significant	Both_Up	AtLeastSignificant	AtLeastRegulatedInOne
O15431	ENSG00000136868.10	SLC31A1	protein_coding	0.137751	0.772245	-0.106889	0.715544	Not_Significant	None	1.21946	0.0144912	1.22091	1.48214e-05	Both_Significant	Both_Up	AtLeastSignificant	AtLeastRegulatedInOne
O94983	ENSG00000108509.20	CAMTA2	protein_coding	0.126531	0.778575	-0.0398266	0.889731	Not_Significant	None	1.21828	0.00938371	0.767688	0.00638118	Both_Significant	Both_Up	AtLeastSignificant	AtLeastRegulatedInOne
Q7Z7F7	ENSG00000162910.18	MRPL55	protein_coding	0.422843	0.340609	0.353704	0.225339	Not_Significant	None	1.21753	0.00859922	0.15787	0.560023	Only_Thaps_Significant	Only_Thaps_Up	AtLeastSignificant	AtLeastRegulatedInOne
Q9H8Y8	ENSG00000115806.12	GORASP2	protein_coding	0.236023	0.58052	0.0124377	0.964549	Not_Significant	None	1.2173	0.00642255	1.17175	2.74662e-06	Both_Significant	Both_Up	AtLeastSignificant	AtLeastRegulatedInOne
Q96M27	ENSG00000164244.20	PRRC1	protein_coding	0.415799	0.352952	-0.0509165	0.871288	Not_Significant	None	1.21592	0.00964355	1.11833	2.34287e-05	Both_Significant	Both_Up	AtLeastSignificant	AtLeastRegulatedInOne
P0CG08	ENSG00000188092.14	GPR89B	protein_coding	0.0647793	0.918222	0.0298265	0.924447	Not_Significant	None	1.21466	0.112565	0.459543	0.290724	Not_Significant	None	NoSignificant	NoRegulation
P32970	ENSG00000125726.10	CD70	protein_coding	-0.0106507	0.985493	0.12617	0.702109	Not_Significant	None	1.21317	0.0640648	0.0686158	0.861617	Not_Significant	None	NoSignificant	NoRegulation
Q7L1V2	ENSG00000103111.14	MON1B	protein_coding	-0.0840162	0.843664	0.112075	0.691348	Not_Significant	None	1.21199	0.00635399	0.867433	0.0014327	Both_Significant	Both_Up	AtLeastSignificant	AtLeastRegulatedInOne
Q6PKC3	ENSG00000153066.12	TXNDC11	protein_coding	0.149521	0.744792	0.0973511	0.735258	Not_Significant	None	1.20785	0.0114965	1.20597	1.02969e-05	Both_Significant	Both_Up	AtLeastSignificant	AtLeastRegulatedInOne
Q7Z3E5	ENSG00000135931.17	ARMC9	protein_coding	0.245636	0.596838	-0.106396	0.717396	Not_Significant	None	1.20442	0.0127911	0.231132	0.415311	Only_Thaps_Significant	Only_Thaps_Up	AtLeastSignificant	AtLeastRegulatedInOne
P50053	ENSG00000138030.12	KHK	protein_coding	0.915019	0.157063	0.268893	0.408554	Not_Significant	None	1.20314	0.103615	-0.196074	0.653571	Not_Significant	None	NoSignificant	NoRegulation
Q9Y678	ENSG00000181789.14	COPG1	protein_coding	0.28114	0.542059	-0.0890132	0.754889	Not_Significant	None	1.20273	0.0135414	0.639847	0.0212019	Both_Significant	Only_Thaps_Up	AtLeastSignificant	AtLeastRegulatedInOne
Q8IWE4	ENSG00000188215.9	DCUN1D3	protein_coding	1.25132	0.00686453	0.0325124	0.915845	Only_Thaps_Significant	Only_Thaps_Up	1.20252	0.015041	0.54752	0.0543246	Only_Thaps_Significant	Only_Thaps_Up	AtLeastSignificant	AtLeastRegulatedInOne
Q9H3K2	ENSG00000165678.20	GHITM	protein_coding	0.265827	0.534864	0.129973	0.648081	Not_Significant	None	1.20125	0.00748669	0.752501	0.00525703	Both_Significant	Both_Up	AtLeastSignificant	AtLeastRegulatedInOne
Q6P582	ENSG00000173272.15	MZT2A	protein_coding	0.863633	0.0563437	0.219568	0.445572	Not_Significant	None	1.20118	0.0117644	-0.0833249	0.768186	Only_Thaps_Significant	Only_Thaps_Up	AtLeastSignificant	AtLeastRegulatedInOne
Q99583	ENSG00000070444.14	MNT	protein_coding	0.22087	0.63831	0.24557	0.458349	Not_Significant	None	1.20081	0.0148348	0.0240332	0.940672	Only_Thaps_Significant	Only_Thaps_Up	AtLeastSignificant	AtLeastRegulatedInOne
O95870	ENSG00000204427.11	ABHD16A	protein_coding	0.40371	0.518198	0.0559381	0.866318	Not_Significant	None	1.20069	0.0827056	-0.33557	0.437525	Not_Significant	None	NoSignificant	NoRegulation
Q9UGN5	ENSG00000129484.13	PARP2	protein_coding	0.820537	0.0982568	0.310887	0.326259	Not_Significant	None	1.20038	0.0227403	0.819385	0.00922767	Both_Significant	Both_Up	AtLeastSignificant	AtLeastRegulatedInOne
Q92611	ENSG00000134109.10	EDEM1	protein_coding	-0.0190326	0.965222	-0.21082	0.44608	Not_Significant	None	1.20002	0.00897059	0.775022	0.00355167	Both_Significant	Both_Up	AtLeastSignificant	AtLeastRegulatedInOne
Q03938	ENSG00000213988.10	ZNF90	protein_coding	0.47384	0.442285	0.300018	0.371377	Not_Significant	None	1.19854	0.0778384	0.407583	0.335187	Not_Significant	None	NoSignificant	NoRegulation
NA	ENSG00000219481.10	NBPF1	protein_coding	0.697356	0.189393	0.33822	0.278665	Not_Significant	None	1.19845	0.034877	0.610514	0.067549	Only_Thaps_Significant	Only_Thaps_Up	AtLeastSignificant	AtLeastRegulatedInOne
Q8IXM3	ENSG00000182154.7	MRPL41	protein_coding	0.568746	0.276182	0.318085	0.297524	Not_Significant	None	1.19824	0.0320523	0.405144	0.211286	Only_Thaps_Significant	Only_Thaps_Up	AtLeastSignificant	AtLeastRegulatedInOne
P11926	ENSG00000115758.12	ODC1	protein_coding	0.763675	0.107153	0.0439543	0.882967	Not_Significant	None	1.19818	0.0171251	0.586586	0.0451106	Both_Significant	Only_Thaps_Up	AtLeastSignificant	AtLeastRegulatedInOne
Q9H4T2	ENSG00000196812.4	ZSCAN16	protein_coding	0.251147	0.696103	0.118224	0.713762	Not_Significant	None	1.19811	0.112784	0.252393	0.561764	Not_Significant	None	NoSignificant	NoRegulation
O95081	ENSG00000106351.12	AGFG2	protein_coding	0.703272	0.148682	0.180141	0.56058	Not_Significant	None	1.19775	0.0199	0.110359	0.724193	Only_Thaps_Significant	Only_Thaps_Up	AtLeastSignificant	AtLeastRegulatedInOne
Q9Y296	ENSG00000196655.11	TRAPPC4	protein_coding	0.550319	0.221392	0.143025	0.620587	Not_Significant	None	1.19748	0.011056	0.422295	0.13186	Only_Thaps_Significant	Only_Thaps_Up	AtLeastSignificant	AtLeastRegulatedInOne
Q9BT73	ENSG00000157778.8	PSMG3	protein_coding	0.630295	0.220351	0.366266	0.225898	Not_Significant	None	1.19714	0.0297475	0.24057	0.453742	Only_Thaps_Significant	Only_Thaps_Up	AtLeastSignificant	AtLeastRegulatedInOne
P35269	ENSG00000125651.13	GTF2F1	protein_coding	0.578026	0.183854	-0.0604587	0.834878	Not_Significant	None	1.19703	0.00854508	0.530074	0.0420577	Both_Significant	Only_Thaps_Up	AtLeastSignificant	AtLeastRegulatedInOne
Q9BV86	ENSG00000148335.14	NTMT1	protein_coding	0.926802	0.0638169	0.225812	0.470771	Not_Significant	None	1.19546	0.0249483	0.692251	0.0246694	Both_Significant	Only_Thaps_Up	AtLeastSignificant	AtLeastRegulatedInOne
O95831	ENSG00000156709.13	AIFM1	protein_coding	0.418222	0.379212	0.0528976	0.857434	Not_Significant	None	1.19506	0.0163623	0.610559	0.0394333	Both_Significant	Only_Thaps_Up	AtLeastSignificant	AtLeastRegulatedInOne
P78383	ENSG00000121073.13	SLC35B1	protein_coding	0.0209727	0.96468	0.259198	0.369754	Not_Significant	None	1.19128	0.0174554	1.1077	0.000109494	Both_Significant	Both_Up	AtLeastSignificant	AtLeastRegulatedInOne
Q9NYH9	ENSG00000108651.9	UTP6	protein_coding	0.574056	0.233201	0.149401	0.626759	Not_Significant	None	1.18909	0.0189738	0.590261	0.0476106	Both_Significant	Only_Thaps_Up	AtLeastSignificant	AtLeastRegulatedInOne
P09012	ENSG00000077312.8	SNRPA	protein_coding	0.294822	0.504007	0.239138	0.393871	Not_Significant	None	1.18842	0.0100307	0.911829	0.000509018	Both_Significant	Both_Up	AtLeastSignificant	AtLeastRegulatedInOne
O95905	ENSG00000122882.10	ECD	protein_coding	0.483898	0.327411	0.0516209	0.865043	Not_Significant	None	1.18802	0.0229192	0.647072	0.0334836	Both_Significant	Only_Thaps_Up	AtLeastSignificant	AtLeastRegulatedInOne
Q6PK81	ENSG00000152439.12	ZNF773	protein_coding	0.751428	0.197717	0.0584258	0.860482	Not_Significant	None	1.18793	0.061647	0.921482	0.0128522	Only_TM_Significant	Only_TM_Up	AtLeastSignificant	AtLeastRegulatedInOne
Q9H3W5	ENSG00000173114.12	LRRN3	protein_coding	0.548295	0.403433	-0.0762792	0.805337	Not_Significant	None	1.18716	0.123839	0.0404489	0.92656	Not_Significant	None	NoSignificant	NoRegulation
Q96AG4	ENSG00000108829.9	LRRC59	protein_coding	0.505	0.305476	0.193508	0.512493	Not_Significant	None	1.18683	0.023947	0.945874	0.00164837	Both_Significant	Both_Up	AtLeastSignificant	AtLeastRegulatedInOne
Q86SQ9	ENSG00000117682.16	DHDDS	protein_coding	0.405298	0.37967	0.0882357	0.762127	Not_Significant	None	1.18645	0.0140158	0.759227	0.0057326	Both_Significant	Both_Up	AtLeastSignificant	AtLeastRegulatedInOne
Q9UM82	ENSG00000158480.10	SPATA2	protein_coding	0.670773	0.140172	0.104924	0.712041	Not_Significant	None	1.18423	0.0133964	0.387307	0.175281	Only_Thaps_Significant	Only_Thaps_Up	AtLeastSignificant	AtLeastRegulatedInOne
O14964	ENSG00000185359.12	HGS	protein_coding	0.438468	0.372653	0.143272	0.627093	Not_Significant	None	1.18386	0.0239958	0.760269	0.0122292	Both_Significant	Both_Up	AtLeastSignificant	AtLeastRegulatedInOne
Q4G0I0	ENSG00000174109.4	C16orf91	protein_coding	0.268131	0.575088	0.361446	0.215959	Not_Significant	None	1.18286	0.017582	0.516999	0.0756125	Only_Thaps_Significant	Only_Thaps_Up	AtLeastSignificant	AtLeastRegulatedInOne
Q8WTS1	ENSG00000011198.7	ABHD5	protein_coding	0.534547	0.273962	0.109077	0.721841	Not_Significant	None	1.18098	0.0217361	0.686	0.0198561	Both_Significant	Only_Thaps_Up	AtLeastSignificant	AtLeastRegulatedInOne
Q9BZR6	ENSG00000040608.13	RTN4R	protein_coding	-0.299692	0.627262	0.327294	0.324677	Not_Significant	None	1.17821	0.100305	0.403249	0.354595	Not_Significant	None	NoSignificant	NoRegulation
Q15555	ENSG00000166974.12	MAPRE2	protein_coding	0.875253	0.0570563	0.155817	0.605018	Not_Significant	None	1.17722	0.0154493	-0.174998	0.550975	Only_Thaps_Significant	Only_Thaps_Up	AtLeastSignificant	AtLeastRegulatedInOne
Q99595	ENSG00000134375.10	TIMM17A	protein_coding	0.302346	0.486243	-0.00262158	0.99307	Not_Significant	None	1.17712	0.00947806	1.30636	2.89418e-07	Both_Significant	Both_Up	AtLeastSignificant	AtLeastRegulatedInOne
O75150	ENSG00000103549.21	RNF40	protein_coding	0.728451	0.113727	0.257404	0.384902	Not_Significant	None	1.17567	0.015569	0.490195	0.0809936	Only_Thaps_Significant	Only_Thaps_Up	AtLeastSignificant	AtLeastRegulatedInOne
Q9ULL1	ENSG00000120278.15	PLEKHG1	protein_coding	0.621697	0.272211	-0.240652	0.462838	Not_Significant	None	1.17534	0.0553685	0.935623	0.007631	Only_TM_Significant	Only_TM_Up	AtLeastSignificant	AtLeastRegulatedInOne
O95456	ENSG00000183527.11	PSMG1	protein_coding	0.898327	0.0491073	0.188785	0.53799	Only_Thaps_Significant	Only_Thaps_Up	1.17482	0.0147596	0.743166	0.010703	Both_Significant	Both_Up	AtLeastSignificant	AtLeastRegulatedInOne
P51784	ENSG00000102226.9	USP11	protein_coding	0.346839	0.427691	-0.0336318	0.906983	Not_Significant	None	1.17451	0.0105148	0.302439	0.246464	Only_Thaps_Significant	Only_Thaps_Up	AtLeastSignificant	AtLeastRegulatedInOne
P61960	ENSG00000120686.11	UFM1	protein_coding	0.326358	0.470859	0.213159	0.502116	Not_Significant	None	1.17428	0.0127665	1.35633	8.62772e-07	Both_Significant	Both_Up	AtLeastSignificant	AtLeastRegulatedInOne
Q9BYM8	ENSG00000125826.20	RBCK1	protein_coding	0.537808	0.203436	0.158655	0.595211	Not_Significant	None	1.17339	0.00806995	0.219498	0.418073	Only_Thaps_Significant	Only_Thaps_Up	AtLeastSignificant	AtLeastRegulatedInOne
Q9H0I2	ENSG00000124074.11	ENKD1	protein_coding	0.259184	0.609913	0.137383	0.67071	Not_Significant	None	1.17122	0.0276593	0.0298373	0.926989	Only_Thaps_Significant	Only_Thaps_Up	AtLeastSignificant	AtLeastRegulatedInOne
O43399	ENSG00000101150.17	TPD52L2	protein_coding	0.0742451	0.866591	-0.00268249	0.992345	Not_Significant	None	1.17091	0.0118529	0.697352	0.0107982	Both_Significant	Only_Thaps_Up	AtLeastSignificant	AtLeastRegulatedInOne
P10412	ENSG00000168298.6	HIST1H1E	protein_coding	0.343106	0.488509	0.46597	0.119103	Not_Significant	None	1.16992	0.0272611	0.678241	0.0278015	Both_Significant	Only_Thaps_Up	AtLeastSignificant	AtLeastRegulatedInOne
O14893	ENSG00000092208.16	GEMIN2	protein_coding	0.453839	0.436295	0.194028	0.56314	Not_Significant	None	1.16856	0.0635041	0.905637	0.015293	Only_TM_Significant	Only_TM_Up	AtLeastSignificant	AtLeastRegulatedInOne
O00217	ENSG00000110717.12	NDUFS8	protein_coding	0.200658	0.678719	0.26682	0.367256	Not_Significant	None	1.16811	0.0229215	0.24887	0.414208	Only_Thaps_Significant	Only_Thaps_Up	AtLeastSignificant	AtLeastRegulatedInOne
Q8N960	ENSG00000168944.15	CEP120	protein_coding	0.216798	0.642069	0.0625477	0.836833	Not_Significant	None	1.16797	0.0166171	1.06092	0.000105019	Both_Significant	Both_Up	AtLeastSignificant	AtLeastRegulatedInOne
P05231	ENSG00000136244.11	IL6	protein_coding					NA	NA	1.16762	0.0729294	0.675729	0.101396	Not_Significant	None	NoSignificant	NoRegulation
Q8IZ26	ENSG00000196378.11	ZNF34	protein_coding	0.605794	0.307357	0.10902	0.743677	Not_Significant	None	1.16757	0.0706736	0.287866	0.457958	Not_Significant	None	NoSignificant	NoRegulation
Q9Y3R0	ENSG00000155974.11	GRIP1	protein_coding	0.236572	0.701244	0.0538832	0.872681	Not_Significant	None	1.16709	0.087852	-0.0716245	0.862586	Not_Significant	None	NoSignificant	NoRegulation
Q9NXH9	ENSG00000104907.12	TRMT1	protein_coding	0.392217	0.392762	0.164475	0.57028	Not_Significant	None	1.16344	0.0151003	0.570745	0.0370415	Both_Significant	Only_Thaps_Up	AtLeastSignificant	AtLeastRegulatedInOne
P68431	ENSG00000274267.1	HIST1H3B	protein_coding	0.444054	0.350457	0.537393	0.0755786	Not_Significant	None	1.16311	0.0213595	0.569718	0.0953274	Only_Thaps_Significant	Only_Thaps_Up	AtLeastSignificant	AtLeastRegulatedInOne
P48960	ENSG00000123146.19	ADGRE5	protein_coding	0.240945	0.586066	0.0875598	0.764062	Not_Significant	None	1.1631	0.0115767	0.260575	0.361172	Only_Thaps_Significant	Only_Thaps_Up	AtLeastSignificant	AtLeastRegulatedInOne
Q96MF6	ENSG00000135469.13	COQ10A	protein_coding	0.461376	0.354798	-0.119479	0.704323	Not_Significant	None	1.16285	0.0261003	0.0203621	0.948153	Only_Thaps_Significant	Only_Thaps_Up	AtLeastSignificant	AtLeastRegulatedInOne
Q96C36	ENSG00000143811.18	PYCR2	protein_coding	0.822987	0.0661014	0.138801	0.629541	Not_Significant	None	1.16224	0.0136861	0.515894	0.0679864	Only_Thaps_Significant	Only_Thaps_Up	AtLeastSignificant	AtLeastRegulatedInOne
Q96BK5	ENSG00000254093.8	PINX1	protein_coding	0.0655325	0.916414	0.658918	0.0483777	Only_TM_Significant	Only_TM_Up	1.1621	0.0972002	0.897429	0.0224312	Only_TM_Significant	Only_TM_Up	AtLeastSignificant	AtLeastRegulatedInOne
Q9BSM1	ENSG00000115289.13	PCGF1	protein_coding	0.0419172	0.934473	0.106568	0.730107	Not_Significant	None	1.16094	0.0299637	0.430722	0.169131	Only_Thaps_Significant	Only_Thaps_Up	AtLeastSignificant	AtLeastRegulatedInOne
Q00341	ENSG00000115677.16	HDLBP	protein_coding	0.408343	0.317751	0.0407421	0.878742	Not_Significant	None	1.16052	0.00676061	0.579943	0.0150086	Both_Significant	Only_Thaps_Up	AtLeastSignificant	AtLeastRegulatedInOne
Q7Z7F0	ENSG00000132680.10	KIAA0907	protein_coding	0.621672	0.162547	-0.209376	0.482303	Not_Significant	None	1.16025	0.0131611	0.0087982	0.974326	Only_Thaps_Significant	Only_Thaps_Up	AtLeastSignificant	AtLeastRegulatedInOne
Q8TDC3	ENSG00000160469.16	BRSK1	protein_coding	0.0111761	0.981526	-0.0104165	0.972992	Not_Significant	None	1.15937	0.0206372	0.202602	0.488969	Only_Thaps_Significant	Only_Thaps_Up	AtLeastSignificant	AtLeastRegulatedInOne
P16403	ENSG00000187837.3	HIST1H1C	protein_coding	0.67617	0.167054	0.598118	0.0523308	Not_Significant	None	1.15932	0.0261483	0.671274	0.0360143	Both_Significant	Only_Thaps_Up	AtLeastSignificant	AtLeastRegulatedInOne
Q9UDX5	ENSG00000242114.5	MTFP1	protein_coding	-0.562516	0.327695	0.103046	0.754657	Not_Significant	None	1.15735	0.0577566	0.610961	0.0883604	Not_Significant	None	NoSignificant	NoRegulation
Q8NCJ5	ENSG00000167778.8	SPRYD3	protein_coding	0.386113	0.45894	0.143566	0.64008	Not_Significant	None	1.1562	0.0382889	0.841929	0.00937725	Both_Significant	Both_Up	AtLeastSignificant	AtLeastRegulatedInOne
Q15628	ENSG00000102871.15	TRADD	protein_coding	0.823424	0.104741	0.359482	0.271636	Not_Significant	None	1.1558	0.0325215	0.278736	0.391761	Only_Thaps_Significant	Only_Thaps_Up	AtLeastSignificant	AtLeastRegulatedInOne
O15079	ENSG00000101298.13	SNPH	protein_coding	0.696115	0.187695	0.428597	0.175318	Not_Significant	None	1.15548	0.0401176	-0.252612	0.47547	Only_Thaps_Significant	Only_Thaps_Up	AtLeastSignificant	AtLeastRegulatedInOne
Q9BQE4	ENSG00000131871.14	SELENOS	protein_coding	-0.0710267	0.878857	-0.172487	0.555197	Not_Significant	None	1.15429	0.0188701	1.20121	3.1584e-05	Both_Significant	Both_Up	AtLeastSignificant	AtLeastRegulatedInOne
Q9P0K8	ENSG00000065970.8	FOXJ2	protein_coding	0.229081	0.606499	0.0435938	0.878333	Not_Significant	None	1.1531	0.012877	0.145231	0.591845	Only_Thaps_Significant	Only_Thaps_Up	AtLeastSignificant	AtLeastRegulatedInOne
Q01415	ENSG00000156958.14	GALK2	protein_coding	0.0696443	0.891388	0.0102022	0.974173	Not_Significant	None	1.15047	0.029832	0.527114	0.109932	Only_Thaps_Significant	Only_Thaps_Up	AtLeastSignificant	AtLeastRegulatedInOne
Q8NCE2	ENSG00000163719.19	MTMR14	protein_coding	0.155135	0.735299	0.0743421	0.796748	Not_Significant	None	1.15034	0.0167356	0.449502	0.12258	Only_Thaps_Significant	Only_Thaps_Up	AtLeastSignificant	AtLeastRegulatedInOne
Q96F44	ENSG00000154370.15	TRIM11	protein_coding	0.182285	0.714797	0.121885	0.69278	Not_Significant	None	1.14898	0.0301283	0.591329	0.0607	Only_Thaps_Significant	Only_Thaps_Up	AtLeastSignificant	AtLeastRegulatedInOne
P48454	ENSG00000120910.14	PPP3CC	protein_coding	0.401867	0.479218	-0.0681907	0.833177	Not_Significant	None	1.14866	0.0621189	0.215979	0.562865	Not_Significant	None	NoSignificant	NoRegulation
P54920	ENSG00000105402.7	NAPA	protein_coding	0.699844	0.148996	0.356992	0.233794	Not_Significant	None	1.14759	0.0253388	0.352011	0.238074	Only_Thaps_Significant	Only_Thaps_Up	AtLeastSignificant	AtLeastRegulatedInOne
Q13435	ENSG00000087365.15	SF3B2	protein_coding	0.520276	0.216328	0.161067	0.559449	Not_Significant	None	1.14597	0.0094991	0.500365	0.0448296	Both_Significant	Only_Thaps_Up	AtLeastSignificant	AtLeastRegulatedInOne
O00165	ENSG00000143575.14	HAX1	protein_coding	0.0444462	0.918704	0.150831	0.587315	Not_Significant	None	1.14586	0.0120984	0.572454	0.0325262	Both_Significant	Only_Thaps_Up	AtLeastSignificant	AtLeastRegulatedInOne
Q14511	ENSG00000111859.16	NEDD9	protein_coding	2.15284	1.27754e-06	0.398374	0.198281	Only_Thaps_Significant	Only_Thaps_Up	1.14482	0.0170919	-0.00272768	0.992384	Only_Thaps_Significant	Only_Thaps_Up	AtLeastSignificant	AtLeastRegulatedInOne
P06748	ENSG00000181163.13	NPM1	protein_coding	1.50468	0.000697723	0.57487	0.0796994	Only_Thaps_Significant	Only_Thaps_Up	1.14401	0.0149188	0.428035	0.205249	Only_Thaps_Significant	Only_Thaps_Up	AtLeastSignificant	AtLeastRegulatedInOne
Q92947	ENSG00000105607.12	GCDH	protein_coding	0.958039	0.0772294	0.199888	0.536743	Not_Significant	None	1.14319	0.0517816	0.253126	0.468567	Not_Significant	None	NoSignificant	NoRegulation
Q92784	ENSG00000205683.11	DPF3	protein_coding	-0.300425	0.625505	-0.016219	0.961304	Not_Significant	None	1.1431	0.0963132	0.240983	0.579334	Not_Significant	None	NoSignificant	NoRegulation
Q9UKD1	ENSG00000101216.10	GMEB2	protein_coding	0.68392	0.185041	0.397217	0.20496	Not_Significant	None	1.14256	0.0387167	0.0839237	0.802546	Only_Thaps_Significant	Only_Thaps_Up	AtLeastSignificant	AtLeastRegulatedInOne
Q15027	ENSG00000072818.11	ACAP1	protein_coding					NA	NA	1.14234	0.143597	1.04926	0.0135692	Only_TM_Significant	Only_TM_Up	AtLeastSignificant	AtLeastRegulatedInOne
P21580	ENSG00000118503.14	TNFAIP3	protein_coding	1.53904	0.0111034	0.428222	0.199683	Only_Thaps_Significant	Only_Thaps_Up	1.14225	0.0877517	0.13476	0.750155	Not_Significant	None	AtLeastSignificant	AtLeastRegulatedInOne
Q9Y463	ENSG00000105204.13	DYRK1B	protein_coding	0.0600654	0.919681	-0.550612	0.0977301	Not_Significant	None	1.14213	0.0794177	-0.132446	0.738518	Not_Significant	None	NoSignificant	NoRegulation
P11169	ENSG00000059804.15	SLC2A3	protein_coding	1.11332	0.0324702	0.080779	0.798082	Only_Thaps_Significant	Only_Thaps_Up	1.14174	0.0425423	-0.125396	0.730366	Only_Thaps_Significant	Only_Thaps_Up	AtLeastSignificant	AtLeastRegulatedInOne
P07814	ENSG00000136628.17	EPRS	protein_coding	0.591632	0.204158	-0.167845	0.567535	Not_Significant	None	1.14127	0.020602	0.88407	0.00162295	Both_Significant	Both_Up	AtLeastSignificant	AtLeastRegulatedInOne
P08151	ENSG00000111087.9	GLI1	protein_coding	-0.230813	0.704147	0.100889	0.753242	Not_Significant	None	1.13974	0.138487	-0.135183	0.756717	Not_Significant	None	NoSignificant	NoRegulation
Q96DW6	ENSG00000144659.10	SLC25A38	protein_coding	0.63669	0.172203	0.104393	0.737068	Not_Significant	None	1.13877	0.0201717	0.5068	0.0752661	Only_Thaps_Significant	Only_Thaps_Up	AtLeastSignificant	AtLeastRegulatedInOne
O95755	ENSG00000100228.12	RAB36	protein_coding	0.441397	0.357018	0.0389558	0.89639	Not_Significant	None	1.13732	0.0244091	1.40661	1.6597e-06	Both_Significant	Both_Up	AtLeastSignificant	AtLeastRegulatedInOne
Q9NPA3	ENSG00000165175.15	MID1IP1	protein_coding	0.226315	0.639483	-0.0421442	0.890414	Not_Significant	None	1.13705	0.0257997	0.75937	0.0113454	Both_Significant	Both_Up	AtLeastSignificant	AtLeastRegulatedInOne
Q8TBP5	ENSG00000174132.8	FAM174A	protein_coding	0.243331	0.630748	0.378938	0.231272	Not_Significant	None	1.13653	0.032944	0.042027	0.894503	Only_Thaps_Significant	Only_Thaps_Up	AtLeastSignificant	AtLeastRegulatedInOne
NA	ENSG00000259417.2	LINC01314	protein_coding	-0.0150166	0.980767	-0.15214	0.651032	Not_Significant	None	1.136	0.108848	-0.494301	0.246248	Not_Significant	None	NoSignificant	NoRegulation
Q9P202	ENSG00000095397.13	WHRN	protein_coding	0.247056	0.618657	-0.0220863	0.945258	Not_Significant	None	1.13481	0.0283546	-0.125739	0.693991	Only_Thaps_Significant	Only_Thaps_Up	AtLeastSignificant	AtLeastRegulatedInOne
Q8N196	ENSG00000177045.7	SIX5	protein_coding	0.326626	0.545945	0.386154	0.241526	Not_Significant	None	1.13456	0.0469867	0.153837	0.693987	Only_Thaps_Significant	Only_Thaps_Up	AtLeastSignificant	AtLeastRegulatedInOne
P09630	ENSG00000197757.7	HOXC6	protein_coding	0.33149	0.52708	0.259319	0.411534	Not_Significant	None	1.13343	0.0398351	-0.0478632	0.89274	Only_Thaps_Significant	Only_Thaps_Up	AtLeastSignificant	AtLeastRegulatedInOne
Q9UGI6	ENSG00000143603.18	KCNN3	protein_coding	0.0242073	0.958299	-0.104652	0.73763	Not_Significant	None	1.13263	0.0202348	-0.0318586	0.910086	Only_Thaps_Significant	Only_Thaps_Up	AtLeastSignificant	AtLeastRegulatedInOne
Q8WTV1	ENSG00000041988.15	THAP3	protein_coding	0.28898	0.577308	0.177274	0.57006	Not_Significant	None	1.12962	0.0370912	0.319909	0.321361	Only_Thaps_Significant	Only_Thaps_Up	AtLeastSignificant	AtLeastRegulatedInOne
Q8NG27	ENSG00000181191.11	PJA1	protein_coding	0.452309	0.372536	0.0290255	0.925493	Not_Significant	None	1.12891	0.0356674	0.736625	0.0165446	Both_Significant	Both_Up	AtLeastSignificant	AtLeastRegulatedInOne
Q9Y285	ENSG00000179115.10	FARSA	protein_coding	0.471167	0.282101	0.0872145	0.754252	Not_Significant	None	1.12764	0.0141558	0.685959	0.0112124	Both_Significant	Only_Thaps_Up	AtLeastSignificant	AtLeastRegulatedInOne
Q96JC9	ENSG00000144597.13	EAF1	protein_coding	0.537353	0.244293	0.0455196	0.87725	Not_Significant	None	1.1275	0.0203264	0.875127	0.00151808	Both_Significant	Both_Up	AtLeastSignificant	AtLeastRegulatedInOne
Q4G0X9	ENSG00000141519.14	CCDC40	protein_coding	-0.0674093	0.911878	-0.0547897	0.870484	Not_Significant	None	1.12605	0.0908515	0.0434504	0.914908	Not_Significant	None	NoSignificant	NoRegulation
Q9BTE0	ENSG00000109065.11	NAT9	protein_coding	0.317826	0.495461	0.101292	0.727278	Not_Significant	None	1.12518	0.0210488	0.695054	0.0134435	Both_Significant	Only_Thaps_Up	AtLeastSignificant	AtLeastRegulatedInOne
O60381	ENSG00000105856.13	HBP1	protein_coding	0.0875877	0.882618	-0.424266	0.203242	Not_Significant	None	1.125	0.0900268	0.404027	0.30101	Not_Significant	None	NoSignificant	NoRegulation
Q9NVM6	ENSG00000104129.9	DNAJC17	protein_coding	0.174759	0.764262	0.242281	0.458113	Not_Significant	None	1.12462	0.0728008	0.33333	0.369406	Not_Significant	None	NoSignificant	NoRegulation
Q8N319	ENSG00000181577.15	C6orf223	protein_coding	0.147863	0.814994	0.0265123	0.911113	Not_Significant	None	1.12089	0.133027	-0.0170268	0.964938	Not_Significant	None	NoSignificant	NoRegulation
P50616	ENSG00000141232.4	TOB1	protein_coding	1.43102	0.00404621	-0.0743626	0.808881	Only_Thaps_Significant	Only_Thaps_Up	1.12062	0.0361557	-0.900374	0.00843131	Both_Significant	Thaps_Up_Tm_Down	AtLeastSignificant	AtLeastRegulatedInOne
Q9C073	ENSG00000121104.7	FAM117A	protein_coding	0.047725	0.938765	0.364104	0.277216	Not_Significant	None	1.11996	0.107248	0.0938259	0.822268	Not_Significant	None	NoSignificant	NoRegulation
Q8IYB5	ENSG00000112305.14	SMAP1	protein_coding	0.0250698	0.961451	0.0616903	0.847127	Not_Significant	None	1.11988	0.0373026	0.689	0.0281866	Both_Significant	Only_Thaps_Up	AtLeastSignificant	AtLeastRegulatedInOne
Q5JTH9	ENSG00000052749.13	RRP12	protein_coding	0.467748	0.291205	-0.165992	0.595656	Not_Significant	None	1.11892	0.0162768	0.432066	0.174053	Only_Thaps_Significant	Only_Thaps_Up	AtLeastSignificant	AtLeastRegulatedInOne
Q96T60	ENSG00000039650.11	PNKP	protein_coding	0.250573	0.616262	0.189912	0.547739	Not_Significant	None	1.11715	0.0335441	0.316673	0.305035	Only_Thaps_Significant	Only_Thaps_Up	AtLeastSignificant	AtLeastRegulatedInOne
P21281	ENSG00000147416.10	ATP6V1B2	protein_coding	0.582488	0.192855	0.0747568	0.792139	Not_Significant	None	1.11567	0.0176128	0.294271	0.277171	Only_Thaps_Significant	Only_Thaps_Up	AtLeastSignificant	AtLeastRegulatedInOne
Q9H4I9	ENSG00000183172.8	SMDT1	protein_coding	0.0201975	0.966238	0.223207	0.455935	Not_Significant	None	1.11521	0.0240048	0.447532	0.146003	Only_Thaps_Significant	Only_Thaps_Up	AtLeastSignificant	AtLeastRegulatedInOne
Q9H0B6	ENSG00000174996.11	KLC2	protein_coding	0.314103	0.581276	0.226154	0.481108	Not_Significant	None	1.11396	0.0753129	0.217007	0.549771	Not_Significant	None	NoSignificant	NoRegulation
Q6PI98	ENSG00000153391.15	INO80C	protein_coding	0.273804	0.648768	0.612457	0.0626213	Not_Significant	None	1.11382	0.0887377	0.835377	0.0237516	Only_TM_Significant	Only_TM_Up	AtLeastSignificant	AtLeastRegulatedInOne
Q9Y6B7	ENSG00000134262.12	AP4B1	protein_coding	0.698061	0.167545	0.195685	0.528373	Not_Significant	None	1.1131	0.0381574	0.747967	0.0233512	Both_Significant	Both_Up	AtLeastSignificant	AtLeastRegulatedInOne
Q9Y5J3	ENSG00000164683.16	HEY1	protein_coding	0.845991	0.170197	-0.110776	0.740286	Not_Significant	None	1.1123	0.106701	-0.134815	0.74013	Not_Significant	None	NoSignificant	NoRegulation
Q9NP80	ENSG00000135241.16	PNPLA8	protein_coding	0.207415	0.665978	-0.0609421	0.847471	Not_Significant	None	1.11219	0.028182	0.926874	0.00124436	Both_Significant	Both_Up	AtLeastSignificant	AtLeastRegulatedInOne
O14771	ENSG00000085644.13	ZNF213	protein_coding	-0.12038	0.803835	0.0710106	0.814459	Not_Significant	None	1.11097	0.0284848	0.862566	0.00502494	Both_Significant	Both_Up	AtLeastSignificant	AtLeastRegulatedInOne
Q8N6H7	ENSG00000149182.14	ARFGAP2	protein_coding	0.612618	0.159769	0.338983	0.246738	Not_Significant	None	1.11073	0.0150863	0.672612	0.0108832	Both_Significant	Only_Thaps_Up	AtLeastSignificant	AtLeastRegulatedInOne
Q7Z3D4	ENSG00000176018.12	LYSMD3	protein_coding	0.850165	0.0914934	-0.0184295	0.952505	Not_Significant	None	1.10986	0.0392657	1.61809	1.5839e-07	Both_Significant	Both_Up	AtLeastSignificant	AtLeastRegulatedInOne
O60285	ENSG00000074590.13	NUAK1	protein_coding	0.374141	0.458784	0.125833	0.694008	Not_Significant	None	1.10879	0.0386968	-0.199135	0.532805	Only_Thaps_Significant	Only_Thaps_Up	AtLeastSignificant	AtLeastRegulatedInOne
Q969E4	ENSG00000196507.10	TCEAL3	protein_coding	0.275048	0.583468	0.111178	0.72417	Not_Significant	None	1.10867	0.0350346	0.246821	0.453895	Only_Thaps_Significant	Only_Thaps_Up	AtLeastSignificant	AtLeastRegulatedInOne
Q04323	ENSG00000162191.13	UBXN1	protein_coding	0.282476	0.502866	0.263109	0.361034	Not_Significant	None	1.10807	0.0119578	0.456086	0.0796138	Only_Thaps_Significant	Only_Thaps_Up	AtLeastSignificant	AtLeastRegulatedInOne
Q96FT9	ENSG00000119650.12	IFT43	protein_coding	0.89921	0.0855456	0.185883	0.558413	Not_Significant	None	1.10583	0.0495109	0.404371	0.222711	Only_Thaps_Significant	Only_Thaps_Up	AtLeastSignificant	AtLeastRegulatedInOne
Q99661	ENSG00000142945.12	KIF2C	protein_coding	0.597676	0.213707	0.371559	0.201836	Not_Significant	None	1.10508	0.0301674	0.873099	0.0030254	Both_Significant	Both_Up	AtLeastSignificant	AtLeastRegulatedInOne
Q9GZP9	ENSG00000072849.10	DERL2	protein_coding	0.0760907	0.865835	0.00319024	0.991424	Not_Significant	None	1.10428	0.0184035	1.40036	1.75104e-07	Both_Significant	Both_Up	AtLeastSignificant	AtLeastRegulatedInOne
Q9NZU1	ENSG00000126500.3	FLRT1	protein_coding	-1.19241	0.0422748	0.0477645	0.881909	Only_Thaps_Significant	Only_Thaps_Down	1.10316	0.116455	0.0967727	0.816429	Not_Significant	None	AtLeastSignificant	AtLeastRegulatedInOne
Q8N7R7	ENSG00000163249.11	CCNYL1	protein_coding	-0.0921956	0.857414	0.247394	0.424885	Not_Significant	None	1.10311	0.0418605	1.06178	0.000892402	Both_Significant	Both_Up	AtLeastSignificant	AtLeastRegulatedInOne
Q92934	ENSG00000002330.13	BAD	protein_coding	0.320133	0.509112	0.28047	0.35173	Not_Significant	None	1.10173	0.0312224	0.160024	0.596128	Only_Thaps_Significant	Only_Thaps_Up	AtLeastSignificant	AtLeastRegulatedInOne
Q9UBP6	ENSG00000037897.16	METTL1	protein_coding	0.410482	0.48849	0.227281	0.491328	Not_Significant	None	1.10099	0.091552	0.801406	0.034455	Only_TM_Significant	Only_TM_Up	AtLeastSignificant	AtLeastRegulatedInOne
P09104	ENSG00000111674.8	ENO2	protein_coding	0.831583	0.14439	0.60423	0.0627818	Not_Significant	None	1.10097	0.0768693	0.396398	0.281053	Not_Significant	None	NoSignificant	NoRegulation
Q5EBL2	ENSG00000197483.9	ZNF628	protein_coding	0.752359	0.15943	0.360386	0.260064	Not_Significant	None	1.09977	0.0562544	0.235595	0.508271	Not_Significant	None	NoSignificant	NoRegulation
NA	ENSG00000276345.1	AC004556.1	protein_coding	0.729666	0.240396	0.167912	0.617428	Not_Significant	None	1.09924	0.113935	0.150206	0.721681	Not_Significant	None	NoSignificant	NoRegulation
Q9Y223	ENSG00000159921.14	GNE	protein_coding	0.713524	0.148287	0.0537934	0.857596	Not_Significant	None	1.09904	0.0364493	0.537186	0.0744021	Only_Thaps_Significant	Only_Thaps_Up	AtLeastSignificant	AtLeastRegulatedInOne
Q13671	ENSG00000174791.10	RIN1	protein_coding	0.989169	0.0506746	-0.015553	0.958988	Not_Significant	None	1.09571	0.0429977	-0.322375	0.310248	Only_Thaps_Significant	Only_Thaps_Up	AtLeastSignificant	AtLeastRegulatedInOne
Q96PG8	ENSG00000105327.17	BBC3	protein_coding	0.634293	0.242045	0.38178	0.252203	Not_Significant	None	1.09522	0.0593351	0.371612	0.343397	Not_Significant	None	NoSignificant	NoRegulation
Q9UBC1	ENSG00000204498.10	NFKBIL1	protein_coding	0.438633	0.412602	0.0716968	0.822147	Not_Significant	None	1.09514	0.0541224	0.567317	0.0954701	Not_Significant	None	NoSignificant	NoRegulation
Q15040	ENSG00000100221.10	JOSD1	protein_coding	0.285958	0.555511	0.163709	0.576568	Not_Significant	None	1.0948	0.0338631	0.494137	0.100443	Only_Thaps_Significant	Only_Thaps_Up	AtLeastSignificant	AtLeastRegulatedInOne
Q86SX3	ENSG00000185347.17	C14orf80	protein_coding	1.04866	0.0733426	0.338729	0.30611	Not_Significant	None	1.09467	0.0893113	0.535636	0.168131	Not_Significant	None	NoSignificant	NoRegulation
Q9C0C9	ENSG00000175931.12	UBE2O	protein_coding	0.129697	0.763216	-0.204904	0.47257	Not_Significant	None	1.09438	0.0151359	0.306204	0.270491	Only_Thaps_Significant	Only_Thaps_Up	AtLeastSignificant	AtLeastRegulatedInOne
Q9H2G4	ENSG00000184205.14	TSPYL2	protein_coding	-0.38535	0.51003	0.263922	0.43076	Not_Significant	None	1.09369	0.0985463	0.81664	0.0312839	Only_TM_Significant	Only_TM_Up	AtLeastSignificant	AtLeastRegulatedInOne
Q96DR4	ENSG00000164211.12	STARD4	protein_coding	0.25537	0.580908	-0.137026	0.646695	Not_Significant	None	1.09305	0.0245326	1.29351	2.14361e-06	Both_Significant	Both_Up	AtLeastSignificant	AtLeastRegulatedInOne
Q9Y3A5	ENSG00000126524.9	SBDS	protein_coding	0.587107	0.257738	0.095945	0.757278	Not_Significant	None	1.09275	0.0494246	0.689944	0.0342734	Both_Significant	Only_Thaps_Up	AtLeastSignificant	AtLeastRegulatedInOne
Q9NZN4	ENSG00000024422.11	EHD2	protein_coding	0.383024	0.458928	0.253507	0.40781	Not_Significant	None	1.09268	0.0490972	0.00361566	0.991089	Only_Thaps_Significant	Only_Thaps_Up	AtLeastSignificant	AtLeastRegulatedInOne
Q8TAE6	ENSG00000198729.4	PPP1R14C	protein_coding	0.546474	0.24191	0.316988	0.285982	Not_Significant	None	1.09241	0.0263066	0.0406481	0.889249	Only_Thaps_Significant	Only_Thaps_Up	AtLeastSignificant	AtLeastRegulatedInOne
Q14494	ENSG00000082641.15	NFE2L1	protein_coding	0.298777	0.509973	0.178136	0.552237	Not_Significant	None	1.09183	0.0226867	0.667576	0.0225349	Both_Significant	Only_Thaps_Up	AtLeastSignificant	AtLeastRegulatedInOne
P53621	ENSG00000122218.14	COPA	protein_coding	0.348385	0.465794	-0.103673	0.721403	Not_Significant	None	1.0916	0.031617	0.664709	0.0221091	Both_Significant	Only_Thaps_Up	AtLeastSignificant	AtLeastRegulatedInOne
P0C0S8	ENSG00000278677.1	HIST1H2AM	protein_coding	0.666598	0.1859	0.295802	0.352946	Not_Significant	None	1.09087	0.0417141	0.649477	0.0801735	Only_Thaps_Significant	Only_Thaps_Up	AtLeastSignificant	AtLeastRegulatedInOne
Q8TAI7	ENSG00000167550.10	RHEBL1	protein_coding	-0.165866	0.775364	-0.243778	0.468449	Not_Significant	None	1.09016	0.0757489	-0.313962	0.4313	Not_Significant	None	NoSignificant	NoRegulation
Q9NR20	ENSG00000010219.13	DYRK4	protein_coding	0.385604	0.468261	0.228063	0.491381	Not_Significant	None	1.09005	0.0521327	1.2203	0.000106018	Only_TM_Significant	Only_TM_Up	AtLeastSignificant	AtLeastRegulatedInOne
Q9C035	ENSG00000132256.18	TRIM5	protein_coding	-0.152628	0.782077	-0.148245	0.647955	Not_Significant	None	1.08932	0.0675189	0.916545	0.00846274	Only_TM_Significant	Only_TM_Up	AtLeastSignificant	AtLeastRegulatedInOne
Q9UIS9	ENSG00000141644.17	MBD1	protein_coding	0.255402	0.568817	0.130351	0.646177	Not_Significant	None	1.08801	0.0211547	0.89268	0.000860298	Both_Significant	Both_Up	AtLeastSignificant	AtLeastRegulatedInOne
Q15053	ENSG00000235750.9	KIAA0040	protein_coding	0.163423	0.731861	0.389431	0.197803	Not_Significant	None	1.088	0.0307756	0.984034	0.000830688	Both_Significant	Both_Up	AtLeastSignificant	AtLeastRegulatedInOne
Q7Z5Q1	ENSG00000137449.15	CPEB2	protein_coding	1.33016	0.0155053	-0.0976413	0.756658	Only_Thaps_Significant	Only_Thaps_Up	1.08719	0.0675916	0.203408	0.556641	Not_Significant	None	AtLeastSignificant	AtLeastRegulatedInOne
P35268	ENSG00000116251.9	RPL22	protein_coding	0.106547	0.834186	0.197732	0.551299	Not_Significant	None	1.08678	0.046142	-0.00436224	0.989619	Only_Thaps_Significant	Only_Thaps_Up	AtLeastSignificant	AtLeastRegulatedInOne
O60869	ENSG00000107223.12	EDF1	protein_coding	0.287147	0.536091	0.191893	0.504907	Not_Significant	None	1.08533	0.0267659	0.687361	0.0189973	Both_Significant	Only_Thaps_Up	AtLeastSignificant	AtLeastRegulatedInOne
Q8N5V2	ENSG00000066248.14	NGEF	protein_coding	0.83865	0.11697	-0.0643275	0.841205	Not_Significant	None	1.08218	0.0607679	-0.000656539	0.998461	Not_Significant	None	NoSignificant	NoRegulation
O60828	ENSG00000102103.15	PQBP1	protein_coding	0.0796565	0.878505	0.0912618	0.766949	Not_Significant	None	1.08215	0.0514921	0.491274	0.143371	Not_Significant	None	NoSignificant	NoRegulation
O94979	ENSG00000138674.16	SEC31A	protein_coding	0.0666029	0.882951	-0.230592	0.43141	Not_Significant	None	1.08182	0.023289	0.910383	0.000768088	Both_Significant	Both_Up	AtLeastSignificant	AtLeastRegulatedInOne
Q9Y3B6	ENSG00000100908.13	EMC9	protein_coding	0.270356	0.627333	0.0724535	0.821567	Not_Significant	None	1.08018	0.0704911	0.581788	0.0966962	Not_Significant	None	NoSignificant	NoRegulation
P28070	ENSG00000159377.10	PSMB4	protein_coding	0.590334	0.150494	0.163491	0.563815	Not_Significant	None	1.08015	0.012098	0.080151	0.777568	Only_Thaps_Significant	None	AtLeastSignificant	NoRegulation
P08559	ENSG00000131828.13	PDHA1	protein_coding	0.772216	0.101132	0.021956	0.941208	Not_Significant	None	1.08009	0.0301838	0.268533	0.356021	Only_Thaps_Significant	None	AtLeastSignificant	NoRegulation
O95447	ENSG00000157578.13	LCA5L	protein_coding					NA	NA	1.079	0.181489	0.469185	0.286377	Not_Significant	None	NoSignificant	NoRegulation
Q6ZUX7	ENSG00000145685.13	LHFPL2	protein_coding	0.456398	0.288415	-0.288786	0.293175	Not_Significant	None	1.07812	0.0170132	0.166463	0.539002	Only_Thaps_Significant	None	AtLeastSignificant	NoRegulation
Q96HD1	ENSG00000163703.17	CRELD1	protein_coding	-0.152835	0.764384	0.0262699	0.934462	Not_Significant	None	1.07563	0.0455686	0.671136	0.0331329	Both_Significant	None	AtLeastSignificant	NoRegulation
Q9NR50	ENSG00000070785.16	EIF2B3	protein_coding	1.03757	0.0289903	0.177561	0.561882	Only_Thaps_Significant	Only_Thaps_Up	1.0749	0.034402	0.621844	0.0539387	Only_Thaps_Significant	None	AtLeastSignificant	AtLeastRegulatedInOne
Q9NV64	ENSG00000176142.12	TMEM39A	protein_coding	0.231393	0.611188	-0.0897874	0.760908	Not_Significant	None	1.07414	0.0241979	1.3734	4.74516e-07	Both_Significant	Only_Tm_Up	AtLeastSignificant	AtLeastRegulatedInOne
P61619	ENSG00000058262.9	SEC61A1	protein_coding	0.177363	0.690617	0.102942	0.713641	Not_Significant	None	1.0728	0.022568	0.892632	0.00220245	Both_Significant	Only_Tm_Up	AtLeastSignificant	AtLeastRegulatedInOne
Q8N8R3	ENSG00000197119.12	SLC25A29	protein_coding	-0.195645	0.722193	0.104087	0.747151	Not_Significant	None	1.07278	0.0708732	0.0179338	0.959431	Not_Significant	None	NoSignificant	NoRegulation
Q13685	ENSG00000127837.9	AAMP	protein_coding	0.4529	0.319926	0.185786	0.522392	Not_Significant	None	1.0727	0.025618	0.310216	0.263539	Only_Thaps_Significant	None	AtLeastSignificant	NoRegulation
Q92522	ENSG00000184897.5	H1FX	protein_coding	0.204014	0.665356	0.151879	0.606837	Not_Significant	None	1.07176	0.0320555	0.203459	0.481869	Only_Thaps_Significant	None	AtLeastSignificant	NoRegulation
O94851	ENSG00000133816.13	MICAL2	protein_coding	-0.0560568	0.927481	-0.163228	0.626284	Not_Significant	None	1.07171	0.134373	1.11671	0.00709954	Only_TM_Significant	Only_TM_Up	AtLeastSignificant	AtLeastRegulatedInOne
Q9UK39	ENSG00000151014.5	NOCT	protein_coding	0.669137	0.218348	0.463714	0.14627	Not_Significant	None	1.07129	0.0682493	0.576764	0.107058	Not_Significant	None	NoSignificant	NoRegulation
Q5T7B8	ENSG00000186638.16	KIF24	protein_coding	0.685306	0.178319	0.32356	0.28937	Not_Significant	None	1.07048	0.0485519	-0.0112439	0.972373	Only_Thaps_Significant	None	AtLeastSignificant	NoRegulation
O43592	ENSG00000184575.11	XPOT	protein_coding	0.236926	0.571552	-0.0927783	0.744303	Not_Significant	None	1.06926	0.0147564	0.995046	6.49717e-05	Both_Significant	Only_Tm_Up	AtLeastSignificant	AtLeastRegulatedInOne
Q9BTX3	ENSG00000168701.18	TMEM208	protein_coding	0.0552179	0.899498	0.284513	0.319018	Not_Significant	None	1.06924	0.0189658	0.244123	0.354232	Only_Thaps_Significant	None	AtLeastSignificant	NoRegulation
Q5TID7	ENSG00000117477.12	CCDC181	protein_coding	0.706246	0.194216	0.141731	0.660944	Not_Significant	None	1.06914	0.0680429	0.938214	0.00608749	Only_TM_Significant	Only_TM_Up	AtLeastSignificant	AtLeastRegulatedInOne
Q9Y266	ENSG00000090273.13	NUDC	protein_coding	0.40403	0.377702	0.111368	0.695601	Not_Significant	None	1.06873	0.0268585	0.249063	0.399406	Only_Thaps_Significant	None	AtLeastSignificant	NoRegulation
Q9UQL6	ENSG00000108840.15	HDAC5	protein_coding	-0.344459	0.477955	-0.419821	0.180231	Not_Significant	None	1.06859	0.0360585	-0.395324	0.253918	Only_Thaps_Significant	None	AtLeastSignificant	NoRegulation
Q9HAB3	ENSG00000185803.8	SLC52A2	protein_coding	0.22487	0.631647	0.166588	0.568492	Not_Significant	None	1.06785	0.0313847	0.598268	0.0611586	Only_Thaps_Significant	None	AtLeastSignificant	NoRegulation
O14653	ENSG00000108433.16	GOSR2	protein_coding	0.241167	0.590572	0.129862	0.657113	Not_Significant	None	1.06761	0.0230179	0.947679	0.0003272	Both_Significant	Only_Tm_Up	AtLeastSignificant	AtLeastRegulatedInOne
Q16186	ENSG00000130706.12	ADRM1	protein_coding	0.640749	0.23365	0.228606	0.464293	Not_Significant	None	1.06721	0.0665841	0.558797	0.0941953	Not_Significant	None	NoSignificant	NoRegulation
Q9NRX3	ENSG00000185633.10	NDUFA4L2	protein_coding					NA	NA	1.06717	0.191685	0.816407	0.0455018	Only_TM_Significant	Only_TM_Up	AtLeastSignificant	AtLeastRegulatedInOne
Q9BTK6	ENSG00000280789.1	PAGR1	protein_coding	0.142359	0.811716	0.385932	0.244736	Not_Significant	None	1.06688	0.106935	0.239667	0.539011	Not_Significant	None	NoSignificant	NoRegulation
Q92569	ENSG00000117461.14	PIK3R3	protein_coding	0.645573	0.261256	0.0426536	0.895268	Not_Significant	None	1.06673	0.0898492	-0.485561	0.194024	Not_Significant	None	NoSignificant	NoRegulation
P05026	ENSG00000143153.12	ATP1B1	protein_coding	0.227642	0.691302	-0.017285	0.957278	Not_Significant	None	1.06409	0.0932519	-0.294839	0.438951	Not_Significant	None	NoSignificant	NoRegulation
P43243	ENSG00000015479.18	MATR3	protein_coding	0.482015	0.36867	0.300851	0.351764	Not_Significant	None	1.06364	0.0627249	-0.217261	0.555215	Not_Significant	None	NoSignificant	NoRegulation
Q4VXU2	ENSG00000101104.12	PABPC1L	protein_coding	0.166478	0.769996	0.117046	0.719688	Not_Significant	None	1.06343	0.0851347	0.960407	0.00684347	Only_TM_Significant	Only_TM_Up	AtLeastSignificant	AtLeastRegulatedInOne
Q86TL0	ENSG00000130734.9	ATG4D	protein_coding	0.308233	0.526378	0.331407	0.267192	Not_Significant	None	1.06276	0.0382406	0.31432	0.303533	Only_Thaps_Significant	None	AtLeastSignificant	NoRegulation
Q9ULG6	ENSG00000260916.7	CCPG1	protein_coding	0.0883423	0.867563	-0.163307	0.602286	Not_Significant	None	1.06276	0.0586308	0.603135	0.0673371	Not_Significant	None	NoSignificant	NoRegulation
P60174	ENSG00000111669.14	TPI1	protein_coding	0.940999	0.0498833	0.412557	0.160253	Only_Thaps_Significant	Only_Thaps_Up	1.06273	0.0370211	0.0803148	0.794789	Only_Thaps_Significant	None	AtLeastSignificant	AtLeastRegulatedInOne
Q86WX3	ENSG00000187051.8	RPS19BP1	protein_coding	0.377102	0.413259	0.411333	0.162152	Not_Significant	None	1.06264	0.0290507	0.330157	0.233808	Only_Thaps_Significant	None	AtLeastSignificant	NoRegulation
Q9NYB0	ENSG00000166848.5	TERF2IP	protein_coding	0.340543	0.439661	-0.0980784	0.725341	Not_Significant	None	1.06261	0.0218011	0.564022	0.0321278	Both_Significant	None	AtLeastSignificant	NoRegulation
Q96EN9	ENSG00000006015.17	C19orf60	protein_coding	0.328662	0.566444	0.386765	0.23499	Not_Significant	None	1.06106	0.0921123	0.22289	0.540088	Not_Significant	None	NoSignificant	NoRegulation
Q96B18	ENSG00000197380.10	DACT3	protein_coding	-0.157829	0.800311	0.133411	0.67979	Not_Significant	None	1.06068	0.138226	-0.304658	0.485617	Not_Significant	None	NoSignificant	NoRegulation
Q9BPU9	ENSG00000123810.7	B9D2	protein_coding	0.41548	0.506948	0.164441	0.623956	Not_Significant	None	1.06053	0.131821	0.321628	0.439258	Not_Significant	None	NoSignificant	NoRegulation
Q9BV29	ENSG00000128891.15	C15orf57	protein_coding	-0.118719	0.832088	0.354836	0.269694	Not_Significant	None	1.05998	0.0713732	-0.0804636	0.824677	Not_Significant	None	NoSignificant	NoRegulation
Q96CU9	ENSG00000110074.10	FOXRED1	protein_coding	0.644292	0.182006	0.458721	0.119807	Not_Significant	None	1.05932	0.0381057	0.665582	0.0228833	Both_Significant	None	AtLeastSignificant	NoRegulation
P62807	ENSG00000278588.1	HIST1H2BI	protein_coding	0.582724	0.302248	0.0961067	0.771703	Not_Significant	None	1.05913	0.0820465	0.254056	0.528965	Not_Significant	None	NoSignificant	NoRegulation
Q92819	ENSG00000170961.6	HAS2	protein_coding	1.70157	0.0042617	0.0681121	0.839413	Only_Thaps_Significant	Only_Thaps_Up	1.05837	0.129202	-0.409663	0.341984	Not_Significant	None	AtLeastSignificant	AtLeastRegulatedInOne
NA	ENSG00000256806.5	C17orf100	protein_coding	-1.15828	0.0532994	-0.250906	0.451835	Not_Significant	None	1.05785	0.0983077	1.05829	0.0036344	Only_TM_Significant	Only_TM_Up	AtLeastSignificant	AtLeastRegulatedInOne
Q9Y294	ENSG00000111875.7	ASF1A	protein_coding	0.178665	0.723648	0.150808	0.638011	Not_Significant	None	1.05753	0.0467097	1.24253	0.000339607	Both_Significant	Only_Tm_Up	AtLeastSignificant	AtLeastRegulatedInOne
Q9UPN4	ENSG00000141577.13	CEP131	protein_coding	0.810304	0.095749	0.334176	0.273524	Not_Significant	None	1.05576	0.0413434	0.28654	0.340231	Only_Thaps_Significant	None	AtLeastSignificant	NoRegulation
P82094	ENSG00000144747.15	TMF1	protein_coding	0.630061	0.152986	0.032622	0.909593	Not_Significant	None	1.05464	0.0227366	1.04435	6.49048e-05	Both_Significant	Only_Tm_Up	AtLeastSignificant	AtLeastRegulatedInOne
Q96CN4	ENSG00000142459.8	EVI5L	protein_coding	0.319976	0.578817	0.551829	0.097494	Not_Significant	None	1.05438	0.0927495	0.736554	0.0397245	Only_TM_Significant	Only_TM_Up	AtLeastSignificant	AtLeastRegulatedInOne
P17252	ENSG00000154229.11	PRKCA	protein_coding	0.242628	0.624542	-0.176365	0.562338	Not_Significant	None	1.05419	0.0448431	0.21898	0.473456	Only_Thaps_Significant	None	AtLeastSignificant	NoRegulation
P55055	ENSG00000131408.13	NR1H2	protein_coding	-0.0697676	0.874588	0.130795	0.641378	Not_Significant	None	1.05396	0.0226431	0.196627	0.505118	Only_Thaps_Significant	None	AtLeastSignificant	NoRegulation
Q96MS0	ENSG00000154134.14	ROBO3	protein_coding	0.0976708	0.855049	0.432993	0.169668	Not_Significant	None	1.05378	0.0612222	0.477407	0.146398	Not_Significant	None	NoSignificant	NoRegulation
Q8TAP8	ENSG00000160813.6	PPP1R35	protein_coding	0.865978	0.0930552	0.387313	0.218908	Not_Significant	None	1.05305	0.0571247	0.250904	0.43978	Not_Significant	None	NoSignificant	NoRegulation
Q9HCS7	ENSG00000076924.11	XAB2	protein_coding	0.283785	0.529174	0.0981899	0.748321	Not_Significant	None	1.05246	0.0255046	0.187783	0.495168	Only_Thaps_Significant	None	AtLeastSignificant	NoRegulation
O14744	ENSG00000100462.15	PRMT5	protein_coding	0.722957	0.110008	0.14685	0.618421	Not_Significant	None	1.05209	0.0273419	0.508391	0.0650574	Only_Thaps_Significant	None	AtLeastSignificant	NoRegulation
P27348	ENSG00000134308.13	YWHAQ	protein_coding	0.769271	0.107265	0.425685	0.162413	Not_Significant	None	1.05176	0.0380053	0.456485	0.165849	Only_Thaps_Significant	None	AtLeastSignificant	NoRegulation
Q8WYK2	ENSG00000140044.12	JDP2	protein_coding	0.302955	0.609042	0.270125	0.418846	Not_Significant	None	1.05176	0.105128	1.17975	0.00143422	Only_TM_Significant	Only_TM_Up	AtLeastSignificant	AtLeastRegulatedInOne
Q14678	ENSG00000107104.18	KANK1	protein_coding	0.314743	0.543176	-0.267506	0.380369	Not_Significant	None	1.05154	0.0589308	0.123461	0.706287	Not_Significant	None	NoSignificant	NoRegulation
Q99798	ENSG00000100412.15	ACO2	protein_coding	0.440588	0.333595	0.42795	0.137776	Not_Significant	None	1.05142	0.0281009	0.396239	0.148635	Only_Thaps_Significant	None	AtLeastSignificant	NoRegulation
O43325	ENSG00000102897.9	LYRM1	protein_coding	0.177923	0.728343	-0.00788271	0.980699	Not_Significant	None	1.05124	0.0506698	0.192484	0.546871	Not_Significant	None	NoSignificant	NoRegulation
Q86X02	ENSG00000109089.7	CDR2L	protein_coding	0.329699	0.469612	0.104808	0.721381	Not_Significant	None	1.05104	0.0277424	-0.102297	0.724908	Only_Thaps_Significant	None	AtLeastSignificant	NoRegulation
Q96S65	ENSG00000144655.14	CSRNP1	protein_coding	1.22417	0.0534211	0.39199	0.160907	Not_Significant	None	1.05069	0.13752	0.502221	0.219831	Not_Significant	None	NoSignificant	NoRegulation
Q8N9B4	ENSG00000137494.13	ANKRD42	protein_coding	0.465648	0.374049	-0.168875	0.605173	Not_Significant	None	1.05008	0.0597323	0.352224	0.300191	Not_Significant	None	NoSignificant	NoRegulation
O95872	ENSG00000204438.10	GPANK1	protein_coding	0.125673	0.787473	0.288599	0.329578	Not_Significant	None	1.05	0.0311247	0.325056	0.248871	Only_Thaps_Significant	None	AtLeastSignificant	NoRegulation
Q53SF7	ENSG00000082438.15	COBLL1	protein_coding	0.100224	0.827415	0.0324246	0.911935	Not_Significant	None	1.04984	0.028259	0.0180945	0.949381	Only_Thaps_Significant	None	AtLeastSignificant	NoRegulation
P31040	ENSG00000073578.16	SDHA	protein_coding	0.457791	0.353254	-0.0513153	0.864768	Not_Significant	None	1.04975	0.044675	-0.132671	0.666129	Only_Thaps_Significant	None	AtLeastSignificant	NoRegulation
Q8NC96	ENSG00000089818.17	NECAP1	protein_coding	0.657704	0.168786	0.174943	0.578745	Not_Significant	None	1.04902	0.0377676	0.709533	0.0205963	Both_Significant	None	AtLeastSignificant	NoRegulation
O15054	ENSG00000132510.10	KDM6B	protein_coding	0.788777	0.117112	0.674136	0.0425736	Only_TM_Significant	Only_TM_Up	1.04856	0.051258	0.612047	0.0807402	Not_Significant	None	AtLeastSignificant	AtLeastRegulatedInOne
Q96BR1	ENSG00000104205.12	SGK3	protein_coding	-0.214506	0.730663	-0.3493	0.285532	Not_Significant	None	1.04769	0.153493	0.182263	0.66821	Not_Significant	None	NoSignificant	NoRegulation
NA	ENSG00000198225.5	FKBP1C	protein_coding	0.23273	0.716997	0.00416915	0.989588	Not_Significant	None	1.0475	0.174778	-0.280081	0.496008	Not_Significant	None	NoSignificant	NoRegulation
Q6AI08	ENSG00000068097.14	HEATR6	protein_coding	0.261301	0.587083	0.085033	0.775006	Not_Significant	None	1.04693	0.0390552	0.736657	0.0136067	Both_Significant	Only_Tm_Up	AtLeastSignificant	AtLeastRegulatedInOne
Q92917	ENSG00000068394.10	GPKOW	protein_coding	0.141445	0.769428	-0.00852446	0.97771	Not_Significant	None	1.046	0.0386013	0.291325	0.334889	Only_Thaps_Significant	None	AtLeastSignificant	NoRegulation
Q96EP0	ENSG00000092098.16	RNF31	protein_coding	0.0482377	0.924256	0.090034	0.773734	Not_Significant	None	1.04512	0.0510822	0.457921	0.1432	Not_Significant	None	NoSignificant	NoRegulation
Q13137	ENSG00000136436.14	CALCOCO2	protein_coding	0.373088	0.397951	-0.0884328	0.770424	Not_Significant	None	1.04421	0.0238465	0.948058	0.000258664	Both_Significant	Only_Tm_Up	AtLeastSignificant	AtLeastRegulatedInOne
O43818	ENSG00000114767.6	RRP9	protein_coding	0.590058	0.202296	0.343547	0.232453	Not_Significant	None	1.04385	0.032189	0.716634	0.0113588	Both_Significant	None	AtLeastSignificant	NoRegulation
Q53GI3	ENSG00000160908.14	ZNF394	protein_coding	0.36106	0.440162	-0.043372	0.885127	Not_Significant	None	1.04307	0.0332676	0.0983959	0.738606	Only_Thaps_Significant	None	AtLeastSignificant	NoRegulation
Q9H9A5	ENSG00000182973.18	CNOT10	protein_coding	0.342952	0.45911	0.0679081	0.816962	Not_Significant	None	1.04301	0.0314195	0.37782	0.188442	Only_Thaps_Significant	None	AtLeastSignificant	NoRegulation
Q8N9B5	ENSG00000152409.8	JMY	protein_coding	-0.246521	0.683874	-0.621613	0.0626495	Not_Significant	None	1.04264	0.134149	0.332119	0.406192	Not_Significant	None	NoSignificant	NoRegulation
P16402	ENSG00000124575.6	HIST1H1D	protein_coding	0.183283	0.669257	0.364311	0.222489	Not_Significant	None	1.04225	0.0204449	0.588911	0.0441717	Both_Significant	None	AtLeastSignificant	NoRegulation
O43299	ENSG00000242802.6	AP5Z1	protein_coding	0.493607	0.314345	0.367332	0.238949	Not_Significant	None	1.04179	0.0453397	0.860053	0.00361277	Both_Significant	Only_Tm_Up	AtLeastSignificant	AtLeastRegulatedInOne
Q9P2Z0	ENSG00000129028.8	THAP10	protein_coding	0.849711	0.131301	0.350298	0.289723	Not_Significant	None	1.0416	0.0908996	0.99409	0.00489427	Only_TM_Significant	Only_TM_Up	AtLeastSignificant	AtLeastRegulatedInOne
P46821	ENSG00000131711.14	MAP1B	protein_coding	0.302247	0.578921	-0.0220749	0.944026	Not_Significant	None	1.04143	0.0792635	0.895355	0.0106936	Only_TM_Significant	Only_TM_Up	AtLeastSignificant	AtLeastRegulatedInOne
O94842	ENSG00000092203.13	TOX4	protein_coding	0.431629	0.328188	0.196573	0.483878	Not_Significant	None	1.04098	0.0244575	0.714988	0.00757412	Both_Significant	None	AtLeastSignificant	NoRegulation
Q92538	ENSG00000107862.4	GBF1	protein_coding	0.372498	0.430135	-0.206931	0.480881	Not_Significant	None	1.04016	0.0375769	0.371662	0.194689	Only_Thaps_Significant	None	AtLeastSignificant	NoRegulation
Q9NQT4	ENSG00000077348.8	EXOSC5	protein_coding	0.11202	0.808642	0.267756	0.37401	Not_Significant	None	1.04	0.0305306	0.0939755	0.756942	Only_Thaps_Significant	None	AtLeastSignificant	NoRegulation
Q96BH1	ENSG00000163481.7	RNF25	protein_coding	0.0501363	0.920702	0.186036	0.536697	Not_Significant	None	1.03975	0.0517722	0.634405	0.0391449	Only_TM_Significant	None	AtLeastSignificant	NoRegulation
P50402	ENSG00000102119.10	EMD	protein_coding	0.211892	0.672323	0.183956	0.540567	Not_Significant	None	1.03834	0.0525362	0.298608	0.333341	Not_Significant	None	NoSignificant	NoRegulation
Q9NQT5	ENSG00000107371.12	EXOSC3	protein_coding	0.329986	0.472947	0.214303	0.459252	Not_Significant	None	1.03817	0.0316262	0.265564	0.337332	Only_Thaps_Significant	None	AtLeastSignificant	NoRegulation
Q86T03	ENSG00000165782.10	TMEM55B	protein_coding	0.357822	0.455833	0.0378069	0.899425	Not_Significant	None	1.0378	0.0402068	-0.0204857	0.946831	Only_Thaps_Significant	None	AtLeastSignificant	NoRegulation
Q9UPM9	ENSG00000108641.14	B9D1	protein_coding	-0.820922	0.111278	-0.444155	0.156701	Not_Significant	None	1.03637	0.0488901	0.0737071	0.815266	Only_Thaps_Significant	None	AtLeastSignificant	NoRegulation
Q86X76	ENSG00000158793.13	NIT1	protein_coding	0.326927	0.49052	0.0573637	0.846407	Not_Significant	None	1.03598	0.0373164	0.915206	0.00162139	Both_Significant	Only_Tm_Up	AtLeastSignificant	AtLeastRegulatedInOne
P14373	ENSG00000204713.10	TRIM27	protein_coding	-0.40972	0.3451	-0.173049	0.551906	Not_Significant	None	1.03595	0.0219401	0.813018	0.00292077	Both_Significant	Only_Tm_Up	AtLeastSignificant	AtLeastRegulatedInOne
Q9Y230	ENSG00000183207.13	RUVBL2	protein_coding	0.527402	0.216058	0.179787	0.513951	Not_Significant	None	1.03499	0.0206316	0.481379	0.0724905	Only_Thaps_Significant	None	AtLeastSignificant	NoRegulation
P62805	ENSG00000276966.2	HIST1H4E	protein_coding	1.22779	0.00956636	0.451854	0.156034	Only_Thaps_Significant	Only_Thaps_Up	1.03479	0.0392505	0.637079	0.0619799	Only_Thaps_Significant	None	AtLeastSignificant	AtLeastRegulatedInOne
Q6P6C2	ENSG00000091542.8	ALKBH5	protein_coding	0.672744	0.143079	0.292179	0.303949	Not_Significant	None	1.03442	0.0331875	0.168667	0.544287	Only_Thaps_Significant	None	AtLeastSignificant	NoRegulation
Q5JXC2	ENSG00000116691.10	MIIP	protein_coding	0.637169	0.200901	0.378684	0.211419	Not_Significant	None	1.03302	0.0507605	0.414183	0.178014	Not_Significant	None	NoSignificant	NoRegulation
Q9H063	ENSG00000179632.9	MAF1	protein_coding	0.0380799	0.931256	0.0884866	0.75482	Not_Significant	None	1.0327	0.0253954	-0.0213852	0.937998	Only_Thaps_Significant	None	AtLeastSignificant	NoRegulation
Q10469	ENSG00000168282.5	MGAT2	protein_coding	-0.242189	0.684198	0.0229636	0.945128	Not_Significant	None	1.03094	0.115427	0.457515	0.278991	Not_Significant	None	NoSignificant	NoRegulation
Q5SRD1	ENSG00000204152.10	TIMM23B	protein_coding	0.417405	0.47504	-0.040057	0.904482	Not_Significant	None	1.0304	0.104526	1.08023	0.00229297	Only_TM_Significant	Only_TM_Up	AtLeastSignificant	AtLeastRegulatedInOne
P35606	ENSG00000184432.9	COPB2	protein_coding	0.4826	0.292737	-0.152411	0.60156	Not_Significant	None	1.02974	0.0335493	0.625875	0.0266252	Both_Significant	None	AtLeastSignificant	NoRegulation
P31949	ENSG00000163191.5	S100A11	protein_coding	0.191433	0.711518	0.299195	0.352286	Not_Significant	None	1.02968	0.0647098	0.738608	0.0302714	Only_TM_Significant	Only_TM_Up	AtLeastSignificant	AtLeastRegulatedInOne
O43290	ENSG00000175467.14	SART1	protein_coding	0.321917	0.455584	0.0637404	0.834352	Not_Significant	None	1.02938	0.0229962	0.385359	0.139395	Only_Thaps_Significant	None	AtLeastSignificant	NoRegulation
P25440	ENSG00000204256.12	BRD2	protein_coding	0.681357	0.115086	0.164511	0.549543	Not_Significant	None	1.02925	0.0236356	0.682511	0.00862157	Both_Significant	None	AtLeastSignificant	NoRegulation
P46781	ENSG00000170889.13	RPS9	protein_coding	0.600106	0.198988	0.112688	0.71403	Not_Significant	None	1.02793	0.0377947	-0.0331784	0.909719	Only_Thaps_Significant	None	AtLeastSignificant	NoRegulation
Q9H5N1	ENSG00000177548.12	RABEP2	protein_coding	0.534181	0.392681	0.287647	0.389578	Not_Significant	None	1.02774	0.146615	0.356891	0.37764	Not_Significant	None	NoSignificant	NoRegulation
Q5GH76	ENSG00000206579.8	XKR4	protein_coding	0.0390463	0.950806	-0.0555083	0.865432	Not_Significant	None	1.02663	0.181167	-0.217903	0.617051	Not_Significant	None	NoSignificant	NoRegulation
Q16763	ENSG00000108106.13	UBE2S	protein_coding	0.537267	0.353359	0.329869	0.312196	Not_Significant	None	1.0257	0.107751	0.159524	0.673512	Not_Significant	None	NoSignificant	NoRegulation
P04424	ENSG00000126522.16	ASL	protein_coding	0.510926	0.323745	-0.01325	0.966336	Not_Significant	None	1.02519	0.0636919	0.559359	0.0895345	Not_Significant	None	NoSignificant	NoRegulation
Q96EY1	ENSG00000103423.13	DNAJA3	protein_coding	0.488735	0.260205	0.0774305	0.783409	Not_Significant	None	1.02517	0.0243211	0.743977	0.0036939	Both_Significant	Only_Tm_Up	AtLeastSignificant	AtLeastRegulatedInOne
Q9NZL4	ENSG00000133265.10	HSPBP1	protein_coding	0.52848	0.256258	0.414396	0.162996	Not_Significant	None	1.02507	0.0372912	0.42716	0.131199	Only_Thaps_Significant	None	AtLeastSignificant	NoRegulation
O43741	ENSG00000131791.7	PRKAB2	protein_coding	-0.382016	0.40273	-0.0244937	0.932991	Not_Significant	None	1.02485	0.030835	1.22188	4.06937e-06	Both_Significant	Only_Tm_Up	AtLeastSignificant	AtLeastRegulatedInOne
O15541	ENSG00000125352.5	RNF113A	protein_coding	0.233914	0.686531	-0.201847	0.539154	Not_Significant	None	1.02276	0.105258	0.636998	0.0800639	Not_Significant	None	NoSignificant	NoRegulation
O75396	ENSG00000265808.3	SEC22B	protein_coding	0.255273	0.61014	0.252847	0.417932	Not_Significant	None	1.02248	0.0520687	0.848618	0.00835495	Only_TM_Significant	Only_TM_Up	AtLeastSignificant	AtLeastRegulatedInOne
Q6IPU0	ENSG00000188312.13	CENPP	protein_coding	0.760842	0.165001	0.471267	0.144297	Not_Significant	None	1.02229	0.0852339	0.074858	0.836707	Not_Significant	None	NoSignificant	NoRegulation
Q8IVL5	ENSG00000090530.9	P3H2	protein_coding	-0.208927	0.688235	-0.82005	0.00981382	Only_TM_Significant	Only_TM_Down	1.02227	0.0672116	-0.702075	0.0361415	Only_TM_Significant	None	AtLeastSignificant	AtLeastRegulatedInOne
P31930	ENSG00000010256.10	UQCRC1	protein_coding	0.816455	0.0976374	0.359406	0.225372	Not_Significant	None	1.02184	0.0516953	0.280134	0.354953	Not_Significant	None	NoSignificant	NoRegulation
Q96BZ8	ENSG00000105617.3	LENG1	protein_coding	-0.0738667	0.895902	0.165623	0.608349	Not_Significant	None	1.02117	0.0881803	0.555749	0.108461	Not_Significant	None	NoSignificant	NoRegulation
P41161	ENSG00000244405.7	ETV5	protein_coding	0.242729	0.658694	-0.00829753	0.979162	Not_Significant	None	1.02099	0.0887988	0.691121	0.0457763	Only_TM_Significant	None	AtLeastSignificant	NoRegulation
P53602	ENSG00000167508.11	MVD	protein_coding	0.248015	0.602508	0.300288	0.359747	Not_Significant	None	1.02066	0.0411077	0.390318	0.175544	Only_Thaps_Significant	None	AtLeastSignificant	NoRegulation
Q9BX68	ENSG00000137133.10	HINT2	protein_coding	1.09407	0.0292294	0.380846	0.224251	Only_Thaps_Significant	Only_Thaps_Up	1.01987	0.059378	0.428433	0.220244	Not_Significant	None	AtLeastSignificant	AtLeastRegulatedInOne
Q9UNZ2	ENSG00000088833.17	NSFL1C	protein_coding	0.71438	0.140481	0.122547	0.681617	Not_Significant	None	1.01966	0.0477961	0.372953	0.208144	Only_Thaps_Significant	None	AtLeastSignificant	NoRegulation
Q2M2Z5	ENSG00000088970.15	KIZ	protein_coding	-0.0277553	0.961152	0.128859	0.692533	Not_Significant	None	1.01927	0.0964484	0.846631	0.0174586	Only_TM_Significant	Only_TM_Up	AtLeastSignificant	AtLeastRegulatedInOne
Q68D10	ENSG00000179119.14	SPTY2D1	protein_coding	0.780302	0.0866271	-0.217188	0.456452	Not_Significant	None	1.01924	0.0341693	0.334578	0.236694	Only_Thaps_Significant	None	AtLeastSignificant	NoRegulation
Q9BXA6	ENSG00000178093.13	TSSK6	protein_coding	0.23334	0.712486	0.276221	0.40997	Not_Significant	None	1.01867	0.157327	0.878819	0.0289977	Only_TM_Significant	Only_TM_Up	AtLeastSignificant	AtLeastRegulatedInOne
P58753	ENSG00000150455.13	TIRAP	protein_coding	-0.0881828	0.878474	0.554898	0.0858211	Not_Significant	None	1.01828	0.0959418	0.612755	0.0902244	Not_Significant	None	NoSignificant	NoRegulation
Q15818	ENSG00000171246.5	NPTX1	protein_coding	0.492696	0.447277	0.155703	0.641033	Not_Significant	None	1.0177	0.179093	-0.121159	0.778393	Not_Significant	None	NoSignificant	NoRegulation
Q96NB3	ENSG00000198783.5	ZNF830	protein_coding	0.533336	0.314549	0.241464	0.443608	Not_Significant	None	1.01702	0.073242	0.664691	0.0463544	Only_TM_Significant	None	AtLeastSignificant	NoRegulation
P84077	ENSG00000143761.15	ARF1	protein_coding	0.160709	0.705636	0.0376715	0.890202	Not_Significant	None	1.01692	0.0229844	0.465628	0.0638556	Only_Thaps_Significant	None	AtLeastSignificant	NoRegulation
Q7L5A3	ENSG00000005238.19	FAM214B	protein_coding	-0.177434	0.736871	-0.124107	0.689188	Not_Significant	None	1.01615	0.0725054	0.243698	0.475084	Not_Significant	None	NoSignificant	NoRegulation
Q6UN15	ENSG00000145216.15	FIP1L1	protein_coding	0.740554	0.185429	0.136631	0.681283	Not_Significant	None	1.0159	0.0949385	0.796687	0.0207329	Only_TM_Significant	Only_TM_Up	AtLeastSignificant	AtLeastRegulatedInOne
Q9H3U1	ENSG00000140553.17	UNC45A	protein_coding	0.522524	0.249473	0.0434979	0.884451	Not_Significant	None	1.01579	0.0335303	0.314355	0.247592	Only_Thaps_Significant	None	AtLeastSignificant	NoRegulation
P22570	ENSG00000161513.11	FDXR	protein_coding	0.722655	0.153108	0.28771	0.352588	Not_Significant	None	1.01342	0.0607867	0.0892406	0.781296	Not_Significant	None	NoSignificant	NoRegulation
P57078	ENSG00000183421.11	RIPK4	protein_coding	1.40608	0.0120177	-0.257895	0.438382	Only_Thaps_Significant	Only_Thaps_Up	1.0134	0.108127	-0.110766	0.798396	Not_Significant	None	AtLeastSignificant	AtLeastRegulatedInOne
Q9NY93	ENSG00000136271.10	DDX56	protein_coding	0.518288	0.24592	0.0759116	0.792943	Not_Significant	None	1.01308	0.0314651	0.309997	0.253806	Only_Thaps_Significant	None	AtLeastSignificant	NoRegulation
P15311	ENSG00000092820.17	EZR	protein_coding	0.481202	0.380319	0.0525982	0.868069	Not_Significant	None	1.01239	0.089284	0.378486	0.293729	Not_Significant	None	NoSignificant	NoRegulation
Q5VZY2	ENSG00000203805.10	PLPP4	protein_coding	0.489931	0.407923	0.487916	0.134189	Not_Significant	None	1.00928	0.123821	0.21341	0.58281	Not_Significant	None	NoSignificant	NoRegulation
Q8N6T7	ENSG00000077463.14	SIRT6	protein_coding	0.137787	0.796022	0.309037	0.333978	Not_Significant	None	1.00832	0.0771326	0.0980503	0.785232	Not_Significant	None	NoSignificant	NoRegulation
P0C6T2	ENSG00000228474.5	OST4	protein_coding	0.723568	0.106907	0.174377	0.568047	Not_Significant	None	1.00777	0.03321	0.309443	0.284916	Only_Thaps_Significant	None	AtLeastSignificant	NoRegulation
P43686	ENSG00000013275.7	PSMC4	protein_coding	0.529524	0.22722	0.101507	0.724873	Not_Significant	None	1.00735	0.0289495	0.491442	0.0929186	Only_Thaps_Significant	None	AtLeastSignificant	NoRegulation
Q96AP0	ENSG00000102977.13	ACD	protein_coding	0.378824	0.427894	0.18665	0.526047	Not_Significant	None	1.00642	0.0453492	0.305182	0.30063	Only_Thaps_Significant	None	AtLeastSignificant	NoRegulation
Q53QV2	ENSG00000213626.11	LBH	protein_coding	0.139402	0.818169	-0.10689	0.749594	Not_Significant	None	1.00613	0.142426	-0.285134	0.484691	Not_Significant	None	NoSignificant	NoRegulation
Q6IQ49	ENSG00000143751.9	SDE2	protein_coding	0.428892	0.329741	0.099597	0.727311	Not_Significant	None	1.00547	0.0295192	0.886005	0.000874106	Both_Significant	Only_Tm_Up	AtLeastSignificant	AtLeastRegulatedInOne
P13196	ENSG00000023330.14	ALAS1	protein_coding	0.401132	0.392762	0.257998	0.376089	Not_Significant	None	1.00517	0.0416533	0.399283	0.175204	Only_Thaps_Significant	None	AtLeastSignificant	NoRegulation
Q49AN0	ENSG00000121671.11	CRY2	protein_coding	0.47601	0.355642	0.104884	0.734979	Not_Significant	None	1.00473	0.0661697	0.438833	0.169822	Not_Significant	None	NoSignificant	NoRegulation
P55769	ENSG00000100138.13	SNU13	protein_coding	0.376927	0.391875	0.390163	0.193609	Not_Significant	None	1.00419	0.0299716	0.673225	0.0240803	Both_Significant	None	AtLeastSignificant	NoRegulation
Q9BTE6	ENSG00000266967.6	AARSD1	protein_coding					NA	NA	1.00417	0.216817	0.962729	0.0207043	Only_TM_Significant	Only_TM_Up	AtLeastSignificant	AtLeastRegulatedInOne
O75909	ENSG00000090061.17	CCNK	protein_coding	-0.0390795	0.938019	0.386371	0.214297	Not_Significant	None	1.00221	0.0560882	0.683757	0.0255805	Only_TM_Significant	None	AtLeastSignificant	NoRegulation
Q5BJH7	ENSG00000167645.16	YIF1B	protein_coding	0.186042	0.691204	0.119052	0.690397	Not_Significant	None	1.00217	0.0421241	0.157025	0.587035	Only_Thaps_Significant	None	AtLeastSignificant	NoRegulation
A6NC86	ENSG00000234465.10	PINLYP	protein_coding					NA	NA	1.00059	0.220288	0.999682	0.0151742	Only_TM_Significant	Only_TM_Up	AtLeastSignificant	AtLeastRegulatedInOne
P58340	ENSG00000178053.17	MLF1	protein_coding	0.679568	0.180595	-0.0541968	0.866117	Not_Significant	None	1.00041	0.0647672	0.31182	0.340034	Not_Significant	None	NoSignificant	NoRegulation
Q96G75	ENSG00000145916.18	RMND5B	protein_coding	-0.121865	0.781828	0.308382	0.276027	Not_Significant	None	1.00016	0.028841	0.321391	0.229453	Only_Thaps_Significant	None	AtLeastSignificant	NoRegulation
O00541	ENSG00000100029.17	PES1	protein_coding	0.491109	0.278209	0.256197	0.372511	Not_Significant	None	0.999045	0.0365544	0.525227	0.0533129	Only_Thaps_Significant	None	AtLeastSignificant	NoRegulation
Q9NWM8	ENSG00000106080.10	FKBP14	protein_coding	-0.589006	0.267218	-0.246969	0.426323	Not_Significant	None	0.998984	0.082086	1.20746	0.000234776	Only_TM_Significant	Only_TM_Up	AtLeastSignificant	AtLeastRegulatedInOne
P23193	ENSG00000187735.13	TCEA1	protein_coding	0.713518	0.151249	0.24303	0.434821	Not_Significant	None	0.998521	0.0596174	1.08218	0.000518285	Only_TM_Significant	Only_TM_Up	AtLeastSignificant	AtLeastRegulatedInOne
Q5T6V5	ENSG00000165118.14	C9orf64	protein_coding	0.591407	0.367187	0.347907	0.284192	Not_Significant	None	0.998127	0.198304	0.852197	0.0473728	Only_TM_Significant	Only_TM_Up	AtLeastSignificant	AtLeastRegulatedInOne
Q15291	ENSG00000117222.13	RBBP5	protein_coding	0.684907	0.128095	0.00234675	0.993663	Not_Significant	None	0.997851	0.0355577	0.277968	0.31669	Only_Thaps_Significant	None	AtLeastSignificant	NoRegulation
Q16831	ENSG00000183696.13	UPP1	protein_coding	0.327692	0.554326	0.488846	0.121628	Not_Significant	None	0.997741	0.0996382	1.26881	0.000268073	Only_TM_Significant	Only_TM_Up	AtLeastSignificant	AtLeastRegulatedInOne
O75446	ENSG00000164105.3	SAP30	protein_coding	0.542661	0.26727	0.233817	0.437821	Not_Significant	None	0.997646	0.0538242	0.0248074	0.93971	Not_Significant	None	NoSignificant	NoRegulation
P36543	ENSG00000131100.12	ATP6V1E1	protein_coding	0.430408	0.332418	0.333392	0.264213	Not_Significant	None	0.99661	0.0327042	0.47255	0.109247	Only_Thaps_Significant	None	AtLeastSignificant	NoRegulation
P54577	ENSG00000134684.10	YARS	protein_coding	0.368673	0.389157	0.0885592	0.746895	Not_Significant	None	0.995174	0.0268594	1.00876	6.14318e-05	Both_Significant	Only_Tm_Up	AtLeastSignificant	AtLeastRegulatedInOne
Q6UB35	ENSG00000120254.15	MTHFD1L	protein_coding	0.460759	0.379806	0.105479	0.73164	Not_Significant	None	0.994654	0.0780891	0.790156	0.0143033	Only_TM_Significant	Only_TM_Up	AtLeastSignificant	AtLeastRegulatedInOne
Q8TD31	ENSG00000204536.13	CCHCR1	protein_coding	0.736967	0.143763	0.240449	0.432747	Not_Significant	None	0.994415	0.0649143	0.13679	0.665166	Not_Significant	None	NoSignificant	NoRegulation
P04075	ENSG00000149925.17	ALDOA	protein_coding	0.604507	0.210556	0.373453	0.201667	Not_Significant	None	0.992983	0.0532053	0.359306	0.226467	Not_Significant	None	NoSignificant	NoRegulation
Q9UDY4	ENSG00000162616.8	DNAJB4	protein_coding	0.49602	0.33434	0.0661837	0.831645	Not_Significant	None	0.991918	0.0688531	0.246926	0.4601	Not_Significant	None	NoSignificant	NoRegulation
O95528	ENSG00000197496.5	SLC2A10	protein_coding	-0.463855	0.44058	-0.27283	0.414813	Not_Significant	None	0.990509	0.156305	-0.249616	0.537873	Not_Significant	None	NoSignificant	NoRegulation
Q9Y2Y0	ENSG00000102931.7	ARL2BP	protein_coding	-0.147464	0.7909	0.270329	0.406677	Not_Significant	None	0.990155	0.0943005	0.12441	0.734969	Not_Significant	None	NoSignificant	NoRegulation
P12110	ENSG00000142173.14	COL6A2	protein_coding	0.0673949	0.872933	0.0190985	0.947721	Not_Significant	None	0.990095	0.0250708	0.408153	0.186269	Only_Thaps_Significant	None	AtLeastSignificant	NoRegulation
Q1ZZU3	ENSG00000175854.11	SWI5	protein_coding	0.33179	0.520101	0.20082	0.517002	Not_Significant	None	0.989644	0.0698268	0.0743319	0.825193	Not_Significant	None	NoSignificant	NoRegulation
O43776	ENSG00000134440.11	NARS	protein_coding	0.648905	0.123386	0.184018	0.508836	Not_Significant	None	0.988725	0.0252945	1.05152	2.04976e-05	Both_Significant	Only_Tm_Up	AtLeastSignificant	AtLeastRegulatedInOne
Q8IV61	ENSG00000152689.17	RASGRP3	protein_coding	0.936895	0.158435	0.0276139	0.931795	Not_Significant	None	0.988404	0.201873	-0.16416	0.70911	Not_Significant	None	NoSignificant	NoRegulation
Q96A37	ENSG00000158717.10	RNF166	protein_coding	0.562876	0.284648	0.383292	0.215959	Not_Significant	None	0.987916	0.079952	0.585528	0.0775064	Not_Significant	None	NoSignificant	NoRegulation
Q9H3Q1	ENSG00000179604.9	CDC42EP4	protein_coding	0.71953	0.114802	0.169006	0.553787	Not_Significant	None	0.987864	0.0404552	-0.026463	0.933075	Only_Thaps_Significant	None	AtLeastSignificant	NoRegulation
Q9NQS1	ENSG00000169857.7	AVEN	protein_coding	0.420885	0.426477	-0.0165875	0.957916	Not_Significant	None	0.987447	0.0801891	0.326653	0.332685	Not_Significant	None	NoSignificant	NoRegulation
Q8N3Z6	ENSG00000147905.17	ZCCHC7	protein_coding	0.327984	0.528934	-0.165054	0.605275	Not_Significant	None	0.986902	0.0753595	0.72681	0.0281381	Only_TM_Significant	Only_TM_Up	AtLeastSignificant	AtLeastRegulatedInOne
Q68CQ4	ENSG00000117597.17	DIEXF	protein_coding	0.188671	0.704031	0.0792316	0.792393	Not_Significant	None	0.986402	0.061886	0.281081	0.358208	Not_Significant	None	NoSignificant	NoRegulation
Q9NX63	ENSG00000106554.11	CHCHD3	protein_coding	0.298871	0.512745	0.0826001	0.790724	Not_Significant	None	0.984739	0.0396162	0.427981	0.130155	Only_Thaps_Significant	None	AtLeastSignificant	NoRegulation
P30793	ENSG00000131979.18	GCH1	protein_coding	0.171933	0.784208	-0.0379945	0.909515	Not_Significant	None	0.984556	0.169329	0.710383	0.0791914	Not_Significant	None	NoSignificant	NoRegulation
Q01581	ENSG00000112972.14	HMGCS1	protein_coding	1.48525	0.00108109	-0.0221438	0.941033	Only_Thaps_Significant	Only_Thaps_Up	0.984409	0.043246	0.145707	0.603652	Only_Thaps_Significant	None	AtLeastSignificant	AtLeastRegulatedInOne
Q969L4	ENSG00000181817.5	LSM10	protein_coding	0.514836	0.297358	0.50585	0.0979112	Not_Significant	None	0.984373	0.0608352	0.419495	0.188453	Not_Significant	None	NoSignificant	NoRegulation
Q8WW01	ENSG00000198860.11	TSEN15	protein_coding	0.211272	0.633627	0.277255	0.339717	Not_Significant	None	0.984092	0.0338498	0.646191	0.0147908	Both_Significant	None	AtLeastSignificant	NoRegulation
P35914	ENSG00000117305.14	HMGCL	protein_coding	0.0781123	0.887038	0.0696818	0.828727	Not_Significant	None	0.983944	0.0943261	-0.168225	0.63348	Not_Significant	None	NoSignificant	NoRegulation
P61326	ENSG00000162385.10	MAGOH	protein_coding	0.505247	0.341293	0.355191	0.265225	Not_Significant	None	0.983844	0.0848595	0.591162	0.0784843	Not_Significant	None	NoSignificant	NoRegulation
P12235	ENSG00000151729.10	SLC25A4	protein_coding	0.693815	0.165009	0.382825	0.198208	Not_Significant	None	0.982568	0.0654126	0.227976	0.459599	Not_Significant	None	NoSignificant	NoRegulation
Q969G2	ENSG00000121454.5	LHX4	protein_coding	-0.140158	0.78505	0.287516	0.324206	Not_Significant	None	0.981766	0.230572	0.0770123	0.851615	Not_Significant	None	NoSignificant	NoRegulation
Q8N2I9	ENSG00000196182.10	STK40	protein_coding	0.436213	0.399892	0.422516	0.190895	Not_Significant	None	0.98129	0.0777838	1.07022	0.00122482	Only_TM_Significant	Only_TM_Up	AtLeastSignificant	AtLeastRegulatedInOne
Q96JB2	ENSG00000136152.14	COG3	protein_coding	0.238677	0.639816	0.0842505	0.781396	Not_Significant	None	0.981187	0.0706123	1.06157	0.000537667	Only_TM_Significant	Only_TM_Up	AtLeastSignificant	AtLeastRegulatedInOne
A4FU01	ENSG00000014914.20	MTMR11	protein_coding	0.728658	0.190904	0.362662	0.258838	Not_Significant	None	0.980982	0.105712	0.10059	0.794167	Not_Significant	None	NoSignificant	NoRegulation
A5D8V6	ENSG00000167987.10	VPS37C	protein_coding	-0.184364	0.710186	0.138519	0.656076	Not_Significant	None	0.980786	0.0629544	0.610634	0.0504921	Not_Significant	None	NoSignificant	NoRegulation
P17535	ENSG00000130522.5	JUND	protein_coding	0.77853	0.160064	0.420039	0.209342	Not_Significant	None	0.980764	0.103236	-0.721913	0.048077	Only_TM_Significant	None	AtLeastSignificant	NoRegulation
Q9NYK5	ENSG00000154719.13	MRPL39	protein_coding	0.742068	0.157877	0.455059	0.153153	Not_Significant	None	0.980275	0.0829815	0.547517	0.111269	Not_Significant	None	NoSignificant	NoRegulation
Q63HQ0	ENSG00000138660.11	AP1AR	protein_coding	0.1535	0.74941	0.0134369	0.966106	Not_Significant	None	0.979923	0.0522967	1.0194	0.000423897	Only_TM_Significant	Only_TM_Up	AtLeastSignificant	AtLeastRegulatedInOne
Q5DX21	ENSG00000144847.12	IGSF11	protein_coding	-0.00860147	0.98914	-0.239493	0.458812	Not_Significant	None	0.977561	0.193441	-0.488826	0.263052	Not_Significant	None	NoSignificant	NoRegulation
Q9BTU6	ENSG00000155252.13	PI4K2A	protein_coding	0.445902	0.360907	0.15802	0.604198	Not_Significant	None	0.977193	0.0590047	0.282858	0.342884	Not_Significant	None	NoSignificant	NoRegulation
Q9ULD4	ENSG00000096070.19	BRPF3	protein_coding	0.662245	0.154422	0.191305	0.508715	Not_Significant	None	0.974937	0.0475976	0.282052	0.335564	Only_Thaps_Significant	None	AtLeastSignificant	NoRegulation
Q9BQE5	ENSG00000128335.13	APOL2	protein_coding	0.277925	0.564064	0.0286448	0.923756	Not_Significant	None	0.974851	0.0535951	0.137685	0.64498	Not_Significant	None	NoSignificant	NoRegulation
Q8N6T3	ENSG00000101199.12	ARFGAP1	protein_coding	0.119864	0.794958	0.0259203	0.929558	Not_Significant	None	0.974051	0.0454766	0.599952	0.0473079	Both_Significant	None	AtLeastSignificant	NoRegulation
Q14296	ENSG00000164896.19	FASTK	protein_coding	0.420046	0.398852	0.392982	0.192329	Not_Significant	None	0.974003	0.0668595	0.432181	0.157422	Not_Significant	None	NoSignificant	NoRegulation
NA	ENSG00000160584.15	SIK3	protein_coding	0.476091	0.322678	-0.038711	0.896101	Not_Significant	None	0.973623	0.0562232	-0.195878	0.513432	Not_Significant	None	NoSignificant	NoRegulation
Q9H693	ENSG00000260456.6	C16orf95	protein_coding	0.233647	0.709801	0.16814	0.615939	Not_Significant	None	0.972778	0.171466	-0.321398	0.452961	Not_Significant	None	NoSignificant	NoRegulation
O95455	ENSG00000088451.10	TGDS	protein_coding	-0.0779126	0.897974	-0.323819	0.335985	Not_Significant	None	0.971713	0.159729	0.722249	0.0670574	Not_Significant	None	NoSignificant	NoRegulation
Q9HD33	ENSG00000136522.13	MRPL47	protein_coding	0.15651	0.753073	0.437894	0.170077	Not_Significant	None	0.971442	0.0650154	0.762521	0.0201281	Only_TM_Significant	Only_TM_Up	AtLeastSignificant	AtLeastRegulatedInOne
P06132	ENSG00000126088.13	UROD	protein_coding	0.598698	0.220578	0.251565	0.401029	Not_Significant	None	0.970954	0.0618318	0.321958	0.316659	Not_Significant	None	NoSignificant	NoRegulation
Q96I13	ENSG00000127220.5	ABHD8	protein_coding	-0.086168	0.868421	0.423105	0.182004	Not_Significant	None	0.970882	0.0751958	-0.216829	0.517841	Not_Significant	None	NoSignificant	NoRegulation
P18615	ENSG00000204356.13	NELFE	protein_coding	0.175693	0.712388	0.327267	0.262028	Not_Significant	None	0.970658	0.0543796	0.423168	0.145924	Not_Significant	None	NoSignificant	NoRegulation
Q8IUQ4	ENSG00000196470.11	SIAH1	protein_coding	0.80149	0.143197	0.410026	0.198784	Not_Significant	None	0.970452	0.103454	0.244684	0.517112	Not_Significant	None	NoSignificant	NoRegulation
P35609	ENSG00000077522.12	ACTN2	protein_coding	0.373412	0.53791	-0.185235	0.579279	Not_Significant	None	0.97004	0.149019	-0.00926769	0.981972	Not_Significant	None	NoSignificant	NoRegulation
P35869	ENSG00000106546.12	AHR	protein_coding	0.859511	0.0832499	-0.060405	0.83961	Not_Significant	None	0.969367	0.0673421	0.64296	0.0362995	Only_TM_Significant	None	AtLeastSignificant	NoRegulation
Q9UHQ7	ENSG00000185222.8	TCEAL9	protein_coding	0.222041	0.630048	-0.0699297	0.818478	Not_Significant	None	0.968904	0.0452563	0.463308	0.11203	Only_Thaps_Significant	None	AtLeastSignificant	NoRegulation
Q15738	ENSG00000147383.10	NSDHL	protein_coding	0.383309	0.467684	-0.0406667	0.896889	Not_Significant	None	0.968752	0.0857288	0.553771	0.0861844	Not_Significant	None	NoSignificant	NoRegulation
O96008	ENSG00000130204.12	TOMM40	protein_coding	0.0631349	0.907674	0.0393307	0.901495	Not_Significant	None	0.968475	0.101669	0.203316	0.555745	Not_Significant	None	NoSignificant	NoRegulation
Q6P444	ENSG00000146410.11	MTFR2	protein_coding	0.846373	0.195846	0.400123	0.225244	Not_Significant	None	0.968144	0.200965	0.539681	0.207556	Not_Significant	None	NoSignificant	NoRegulation
Q05084	ENSG00000003147.17	ICA1	protein_coding	0.127477	0.816401	-0.241028	0.455731	Not_Significant	None	0.968041	0.0995592	0.574658	0.101082	Not_Significant	None	NoSignificant	NoRegulation
Q9H1C7	ENSG00000120306.9	CYSTM1	protein_coding	0.0967818	0.838289	-0.0892227	0.762994	Not_Significant	None	0.968022	0.0516273	-0.0881311	0.770281	Not_Significant	None	NoSignificant	NoRegulation
Q3YBR2	ENSG00000154144.12	TBRG1	protein_coding	0.189149	0.686033	0.130066	0.659864	Not_Significant	None	0.966972	0.0482089	0.72912	0.00858359	Both_Significant	Only_Tm_Up	AtLeastSignificant	AtLeastRegulatedInOne
Q70YC4	ENSG00000138311.15	ZNF365	protein_coding	0.12941	0.806526	0.042609	0.891903	Not_Significant	None	0.966878	0.0882286	0.52803	0.111091	Not_Significant	None	NoSignificant	NoRegulation
Q9BY27	ENSG00000128185.9	DGCR6L	protein_coding	0.332328	0.525675	0.51658	0.0990378	Not_Significant	None	0.96642	0.0847451	0.242021	0.483954	Not_Significant	None	NoSignificant	NoRegulation
P62917	ENSG00000161016.17	RPL8	protein_coding	0.319339	0.448587	0.278807	0.313985	Not_Significant	None	0.965979	0.0291082	0.284515	0.274918	Only_Thaps_Significant	None	AtLeastSignificant	NoRegulation
O75638	ENSG00000126890.13	CTAG2	protein_coding	0.358499	0.565183	0.156022	0.640694	Not_Significant	None	0.965069	0.173346	0.294087	0.469967	Not_Significant	None	NoSignificant	NoRegulation
P47224	ENSG00000183155.4	RABIF	protein_coding	0.673261	0.233598	0.317228	0.33636	Not_Significant	None	0.964984	0.117905	0.489185	0.18211	Not_Significant	None	NoSignificant	NoRegulation
Q6ZMW3	ENSG00000214595.11	EML6	protein_coding	0.19738	0.7289	0.0602684	0.854702	Not_Significant	None	0.964711	0.113489	-0.00900157	0.980559	Not_Significant	None	NoSignificant	NoRegulation
Q6ICL7	ENSG00000100036.12	SLC35E4	protein_coding	-0.186805	0.727297	-0.24003	0.461716	Not_Significant	None	0.963936	0.0973606	-0.624757	0.113665	Not_Significant	None	NoSignificant	NoRegulation
Q15013	ENSG00000124688.13	MAD2L1BP	protein_coding	0.778666	0.0949838	0.332553	0.269239	Not_Significant	None	0.963375	0.05163	0.547041	0.0621291	Not_Significant	None	NoSignificant	NoRegulation
P62273	ENSG00000213741.9	RPS29	protein_coding	0.793272	0.0709208	0.215769	0.498195	Not_Significant	None	0.962519	0.03758	-0.147294	0.594579	Only_Thaps_Significant	None	AtLeastSignificant	NoRegulation
P17081	ENSG00000119729.11	RHOQ	protein_coding	-0.630271	0.18824	-0.268156	0.371518	Not_Significant	None	0.962504	0.051615	0.972475	0.00206335	Only_TM_Significant	Only_TM_Up	AtLeastSignificant	AtLeastRegulatedInOne
Q9NXS2	ENSG00000011478.11	QPCTL	protein_coding	-0.356085	0.474606	-0.0911808	0.769887	Not_Significant	None	0.962392	0.0673915	0.100171	0.75697	Not_Significant	None	NoSignificant	NoRegulation
Q8N183	ENSG00000164182.10	NDUFAF2	protein_coding	0.1028	0.856622	0.0270903	0.934686	Not_Significant	None	0.961825	0.114288	0.976048	0.0049101	Only_TM_Significant	Only_TM_Up	AtLeastSignificant	AtLeastRegulatedInOne
Q9Y388	ENSG00000134597.15	RBMX2	protein_coding	0.648272	0.191073	0.0591453	0.853336	Not_Significant	None	0.961612	0.0685547	0.717623	0.0235697	Only_TM_Significant	None	AtLeastSignificant	NoRegulation
Q9Y3U8	ENSG00000130255.12	RPL36	protein_coding	0.752343	0.0920164	0.268224	0.365466	Not_Significant	None	0.960336	0.0414567	0.159117	0.581194	Only_Thaps_Significant	None	AtLeastSignificant	NoRegulation
Q5VTQ0	ENSG00000155158.20	TTC39B	protein_coding	-0.0940892	0.865447	-0.268414	0.415066	Not_Significant	None	0.959937	0.1062	1.08042	0.00154586	Only_TM_Significant	Only_TM_Up	AtLeastSignificant	AtLeastRegulatedInOne
Q14137	ENSG00000261236.7	BOP1	protein_coding	0.546191	0.266914	0.31063	0.305857	Not_Significant	None	0.959554	0.0671253	0.22006	0.470366	Not_Significant	None	NoSignificant	NoRegulation
O15498	ENSG00000106636.7	YKT6	protein_coding	0.442121	0.313918	0.158025	0.569485	Not_Significant	None	0.959396	0.0379915	0.46802	0.0837828	Only_Thaps_Significant	None	AtLeastSignificant	NoRegulation
Q86TS9	ENSG00000172590.18	MRPL52	protein_coding	0.438076	0.369018	0.186433	0.546025	Not_Significant	None	0.958755	0.0631468	0.43061	0.178356	Not_Significant	None	NoSignificant	NoRegulation
O95997	ENSG00000164611.12	PTTG1	protein_coding	0.954363	0.0653609	0.547418	0.0904759	Not_Significant	None	0.958509	0.0847227	0.586705	0.0961141	Not_Significant	None	NoSignificant	NoRegulation
P39748	ENSG00000168496.3	FEN1	protein_coding	0.567573	0.187594	0.190122	0.506487	Not_Significant	None	0.956494	0.0344781	0.0903284	0.726699	Only_Thaps_Significant	None	AtLeastSignificant	NoRegulation
O75792	ENSG00000104889.5	RNASEH2A	protein_coding	0.789082	0.113303	0.393071	0.194774	Not_Significant	None	0.955383	0.0727255	0.269073	0.421865	Not_Significant	None	NoSignificant	NoRegulation
Q8TAW3	ENSG00000083814.13	ZNF671	protein_coding	0.625643	0.285401	0.129497	0.696266	Not_Significant	None	0.95535	0.137645	-0.0669576	0.863261	Not_Significant	None	NoSignificant	NoRegulation
Q15349	ENSG00000071242.11	RPS6KA2	protein_coding	0.0398534	0.937018	0.111523	0.718801	Not_Significant	None	0.95532	0.0709007	1.0505	0.000387562	Only_TM_Significant	Only_TM_Up	AtLeastSignificant	AtLeastRegulatedInOne
Q96QD8	ENSG00000134294.13	SLC38A2	protein_coding	0.738748	0.0859211	0.0214773	0.937656	Not_Significant	None	0.954555	0.0348464	1.24257	3.24779e-06	Both_Significant	Only_Tm_Up	AtLeastSignificant	AtLeastRegulatedInOne
Q9H147	ENSG00000101457.12	DNTTIP1	protein_coding	0.284462	0.573168	0.0517355	0.863484	Not_Significant	None	0.953907	0.0772247	0.736665	0.017563	Only_TM_Significant	Only_TM_Up	AtLeastSignificant	AtLeastRegulatedInOne
Q9NZ43	ENSG00000053501.12	USE1	protein_coding	0.213299	0.701122	0.471031	0.145571	Not_Significant	None	0.953751	0.111287	0.753874	0.0334702	Only_TM_Significant	Only_TM_Up	AtLeastSignificant	AtLeastRegulatedInOne
P30566	ENSG00000239900.12	ADSL	protein_coding	0.216076	0.661598	0.298152	0.335406	Not_Significant	None	0.952488	0.0657033	0.295986	0.32879	Not_Significant	None	NoSignificant	NoRegulation
Q9BZF3	ENSG00000079156.16	OSBPL6	protein_coding	0.0705166	0.875294	-0.0889605	0.763085	Not_Significant	None	0.952008	0.0425794	0.755476	0.00431447	Both_Significant	Only_Tm_Up	AtLeastSignificant	AtLeastRegulatedInOne
O95198	ENSG00000109466.13	KLHL2	protein_coding	0.175719	0.718206	0.0328007	0.913673	Not_Significant	None	0.951511	0.0632372	0.292817	0.338301	Not_Significant	None	NoSignificant	NoRegulation
Q15020	ENSG00000075856.11	SART3	protein_coding	0.46757	0.296665	0.12582	0.656049	Not_Significant	None	0.950745	0.0437485	0.848541	0.00148825	Both_Significant	Only_Tm_Up	AtLeastSignificant	AtLeastRegulatedInOne
Q9BT92	ENSG00000139437.17	TCHP	protein_coding	0.623604	0.18466	0.389134	0.183908	Not_Significant	None	0.949755	0.0561732	0.455946	0.109816	Not_Significant	None	NoSignificant	NoRegulation
Q8N9Z2	ENSG00000253276.2	CCDC71L	protein_coding	-0.217245	0.664571	-0.0683315	0.827323	Not_Significant	None	0.947287	0.0771487	0.539029	0.0912757	Not_Significant	None	NoSignificant	NoRegulation
Q13509	ENSG00000258947.6	TUBB3	protein_coding	0.489571	0.374034	0.26857	0.398584	Not_Significant	None	0.946926	0.111705	0.174929	0.622707	Not_Significant	None	NoSignificant	NoRegulation
O94927	ENSG00000249115.8	HAUS5	protein_coding	0.449786	0.382611	0.451167	0.144445	Not_Significant	None	0.943345	0.0862477	0.199241	0.547596	Not_Significant	None	NoSignificant	NoRegulation
O43566	ENSG00000169220.17	RGS14	protein_coding	0.0727348	0.882915	0.407317	0.206614	Not_Significant	None	0.943279	0.0672659	0.427622	0.149989	Not_Significant	None	NoSignificant	NoRegulation
P13639	ENSG00000167658.15	EEF2	protein_coding	0.519206	0.274874	0.0721756	0.805525	Not_Significant	None	0.942826	0.0621202	0.274614	0.342929	Not_Significant	None	NoSignificant	NoRegulation
P18085	ENSG00000168374.10	ARF4	protein_coding	0.260021	0.532839	-0.101691	0.71854	Not_Significant	None	0.94181	0.0310864	0.871408	0.000372997	Both_Significant	Only_Tm_Up	AtLeastSignificant	AtLeastRegulatedInOne
Q8N8N0	ENSG00000176641.10	RNF152	protein_coding	0.261972	0.619298	-0.383489	0.215426	Not_Significant	None	0.940508	0.0973853	-0.182859	0.589641	Not_Significant	None	NoSignificant	NoRegulation
Q9UPV0	ENSG00000110274.15	CEP164	protein_coding	0.458953	0.307411	0.0192201	0.947839	Not_Significant	None	0.939752	0.0467001	0.605155	0.0228956	Both_Significant	None	AtLeastSignificant	NoRegulation
Q9HCC6	ENSG00000188290.10	HES4	protein_coding	-0.536658	0.377791	0.0298165	0.928898	Not_Significant	None	0.939405	0.188096	-0.0454246	0.916036	Not_Significant	None	NoSignificant	NoRegulation
Q15573	ENSG00000143498.17	TAF1A	protein_coding	0.557564	0.286049	0.0147049	0.963015	Not_Significant	None	0.93928	0.0931801	0.949149	0.00234299	Only_TM_Significant	Only_TM_Up	AtLeastSignificant	AtLeastRegulatedInOne
Q9NPB8	ENSG00000125772.12	GPCPD1	protein_coding	1.17041	0.0217123	0.155115	0.624389	Only_Thaps_Significant	Only_Thaps_Up	0.939115	0.0880242	0.371784	0.24288	Not_Significant	None	AtLeastSignificant	AtLeastRegulatedInOne
Q9UH62	ENSG00000102401.19	ARMCX3	protein_coding	-0.274259	0.615793	-0.568771	0.0789578	Not_Significant	None	0.938899	0.113349	0.939815	0.0060301	Only_TM_Significant	Only_TM_Up	AtLeastSignificant	AtLeastRegulatedInOne
Q8IZ83	ENSG00000161618.9	ALDH16A1	protein_coding	0.431072	0.371841	0.199914	0.527269	Not_Significant	None	0.938304	0.0657781	0.227385	0.448105	Not_Significant	None	NoSignificant	NoRegulation
P98175	ENSG00000182872.15	RBM10	protein_coding	0.242375	0.579699	0.156275	0.585884	Not_Significant	None	0.938287	0.0411466	0.318328	0.227045	Only_Thaps_Significant	None	AtLeastSignificant	NoRegulation
P13489	ENSG00000023191.16	RNH1	protein_coding	0.397753	0.350798	0.330343	0.259887	Not_Significant	None	0.93768	0.0361489	0.389811	0.124968	Only_Thaps_Significant	None	AtLeastSignificant	NoRegulation
O75486	ENSG00000196284.15	SUPT3H	protein_coding	0.283935	0.647131	0.441825	0.18907	Not_Significant	None	0.937475	0.176848	0.528754	0.18877	Not_Significant	None	NoSignificant	NoRegulation
Q14192	ENSG00000115641.18	FHL2	protein_coding	0.296808	0.622797	0.116053	0.725153	Not_Significant	None	0.937063	0.168173	0.727854	0.0611768	Not_Significant	None	NoSignificant	NoRegulation
O00170	ENSG00000110711.9	AIP	protein_coding	0.261557	0.559395	0.179777	0.526918	Not_Significant	None	0.936907	0.0466072	0.197507	0.468078	Only_Thaps_Significant	None	AtLeastSignificant	NoRegulation
P63218	ENSG00000174021.10	GNG5	protein_coding	-0.0747355	0.873621	0.15624	0.591247	Not_Significant	None	0.9365	0.0562132	0.256755	0.361623	Not_Significant	None	NoSignificant	NoRegulation
Q9H9D4	ENSG00000175213.2	ZNF408	protein_coding	0.484556	0.295992	0.107117	0.717388	Not_Significant	None	0.935581	0.0554038	0.577211	0.0495886	Only_TM_Significant	None	AtLeastSignificant	NoRegulation
P46782	ENSG00000083845.8	RPS5	protein_coding	0.516621	0.213279	0.179568	0.520817	Not_Significant	None	0.935556	0.0317429	0.15675	0.535294	Only_Thaps_Significant	None	AtLeastSignificant	NoRegulation
Q14195	ENSG00000113657.12	DPYSL3	protein_coding	0.77545	0.100232	0.153531	0.595928	Not_Significant	None	0.93548	0.0616027	0.0351139	0.904946	Not_Significant	None	NoSignificant	NoRegulation
P30044	ENSG00000126432.13	PRDX5	protein_coding	0.160304	0.703113	0.105545	0.699705	Not_Significant	None	0.935334	0.0338656	0.317024	0.224514	Only_Thaps_Significant	None	AtLeastSignificant	NoRegulation
P61244	ENSG00000125952.18	MAX	protein_coding	0.0542184	0.904592	-0.16457	0.57212	Not_Significant	None	0.935219	0.0480405	0.734968	0.00587464	Both_Significant	Only_Tm_Up	AtLeastSignificant	AtLeastRegulatedInOne
Q9BU79	ENSG00000135185.11	TMEM243	protein_coding	-0.147218	0.757003	-0.0520687	0.862652	Not_Significant	None	0.935	0.0585187	0.91672	0.00115283	Only_TM_Significant	Only_TM_Up	AtLeastSignificant	AtLeastRegulatedInOne
O14978	ENSG00000006194.9	ZNF263	protein_coding	0.616105	0.178331	0.0222468	0.941123	Not_Significant	None	0.934217	0.0533161	0.656823	0.0235331	Only_TM_Significant	None	AtLeastSignificant	NoRegulation
Q69YI7	ENSG00000171169.8	NAIF1	protein_coding	0.359257	0.478572	0.207445	0.502181	Not_Significant	None	0.934168	0.0815716	0.204913	0.520487	Not_Significant	None	NoSignificant	NoRegulation
Q9BVN2	ENSG00000160753.15	RUSC1	protein_coding	0.444003	0.365425	0.317668	0.283545	Not_Significant	None	0.933449	0.0735799	-0.00398428	0.989688	Not_Significant	None	NoSignificant	NoRegulation
O00566	ENSG00000124383.8	MPHOSPH10	protein_coding	0.487836	0.296676	0.201532	0.493794	Not_Significant	None	0.933234	0.0584417	0.694442	0.0149412	Only_TM_Significant	None	AtLeastSignificant	NoRegulation
Q0VAA5	ENSG00000240891.7	PLCXD2	protein_coding	-0.230199	0.710036	-0.339374	0.298128	Not_Significant	None	0.932903	0.220033	1.20321	0.00400019	Only_TM_Significant	Only_TM_Up	AtLeastSignificant	AtLeastRegulatedInOne
Q6P1N0	ENSG00000132024.17	CC2D1A	protein_coding	0.468768	0.319913	0.29481	0.333152	Not_Significant	None	0.932679	0.060612	0.289302	0.334706	Not_Significant	None	NoSignificant	NoRegulation
O15403	ENSG00000108932.11	SLC16A6	protein_coding	0.525902	0.396156	-0.0943548	0.778538	Not_Significant	None	0.932329	0.181888	-0.0377398	0.927128	Not_Significant	None	NoSignificant	NoRegulation
Q6IBW4	ENSG00000025770.18	NCAPH2	protein_coding	0.491962	0.354231	0.244171	0.427469	Not_Significant	None	0.931356	0.104303	0.364102	0.269988	Not_Significant	None	NoSignificant	NoRegulation
Q8TBZ5	ENSG00000196653.11	ZNF502	protein_coding	-0.841953	0.149325	0.140433	0.670402	Not_Significant	None	0.931038	0.205894	0.481464	0.253634	Not_Significant	None	NoSignificant	NoRegulation
O15235	ENSG00000128626.11	MRPS12	protein_coding	0.0613345	0.899698	0.136765	0.649516	Not_Significant	None	0.931033	0.0711208	0.125233	0.678458	Not_Significant	None	NoSignificant	NoRegulation
Q6S5L8	ENSG00000185634.11	SHC4	protein_coding	0.501309	0.302231	-0.398987	0.186076	Not_Significant	None	0.930478	0.0709288	-0.843108	0.0105296	Only_TM_Significant	None	AtLeastSignificant	NoRegulation
Q32MZ4	ENSG00000124831.18	LRRFIP1	protein_coding	0.125881	0.780323	-0.180069	0.527693	Not_Significant	None	0.929921	0.0504259	0.385754	0.215416	Not_Significant	None	NoSignificant	NoRegulation
Q96FF9	ENSG00000146670.9	CDCA5	protein_coding	0.646311	0.217407	0.423168	0.165443	Not_Significant	None	0.929885	0.0991376	0.201063	0.535437	Not_Significant	None	NoSignificant	NoRegulation
Q9NSP4	ENSG00000100162.14	CENPM	protein_coding	0.59343	0.300183	0.409571	0.209678	Not_Significant	None	0.92975	0.138678	0.219161	0.558667	Not_Significant	None	NoSignificant	NoRegulation
P08133	ENSG00000197043.13	ANXA6	protein_coding	0.410519	0.401155	-0.141229	0.639158	Not_Significant	None	0.929046	0.0735559	0.63584	0.0340394	Only_TM_Significant	None	AtLeastSignificant	NoRegulation
Q99956	ENSG00000130829.17	DUSP9	protein_coding	0.438701	0.494608	0.522239	0.116673	Not_Significant	None	0.928304	0.210376	-0.41573	0.340557	Not_Significant	None	NoSignificant	NoRegulation
O75874	ENSG00000138413.13	IDH1	protein_coding	0.356781	0.49231	0.215582	0.483171	Not_Significant	None	0.928113	0.0960622	0.532656	0.115524	Not_Significant	None	NoSignificant	NoRegulation
Q86UW6	ENSG00000078177.13	N4BP2	protein_coding	-0.094107	0.861673	-0.222304	0.484708	Not_Significant	None	0.92792	0.109868	0.968138	0.00326992	Only_TM_Significant	Only_TM_Up	AtLeastSignificant	AtLeastRegulatedInOne
Q9NVL1	ENSG00000158483.15	FAM86C1	protein_coding	-0.465433	0.448468	0.179916	0.591396	Not_Significant	None	0.927584	0.184304	0.191337	0.644104	Not_Significant	None	NoSignificant	NoRegulation
Q9Y2C3	ENSG00000183778.17	B3GALT5	protein_coding	-0.772702	0.194375	-0.0263783	0.936974	Not_Significant	None	0.927001	0.181782	1.26685	0.00137592	Only_TM_Significant	Only_TM_Up	AtLeastSignificant	AtLeastRegulatedInOne
Q06609	ENSG00000051180.16	RAD51	protein_coding	0.41066	0.43788	0.285434	0.385821	Not_Significant	None	0.926242	0.102174	0.305867	0.360653	Not_Significant	None	NoSignificant	NoRegulation
Q6ZTW0	ENSG00000141933.9	TPGS1	protein_coding	0.236774	0.668485	-0.177061	0.587693	Not_Significant	None	0.926175	0.121037	-0.0958635	0.798505	Not_Significant	None	NoSignificant	NoRegulation
P48729	ENSG00000113712.17	CSNK1A1	protein_coding	0.366027	0.427632	0.436512	0.126214	Not_Significant	None	0.926099	0.0578582	0.888285	0.00157678	Only_TM_Significant	Only_TM_Up	AtLeastSignificant	AtLeastRegulatedInOne
P41223	ENSG00000106245.10	BUD31	protein_coding	0.377099	0.474712	0.42049	0.173588	Not_Significant	None	0.92608	0.102988	0.825843	0.0130839	Only_TM_Significant	Only_TM_Up	AtLeastSignificant	AtLeastRegulatedInOne
O95644	ENSG00000131196.17	NFATC1	protein_coding	0.424332	0.362934	0.252782	0.400642	Not_Significant	None	0.925511	0.0601513	-0.195454	0.530255	Not_Significant	None	NoSignificant	NoRegulation
Q99877	ENSG00000233822.4	HIST1H2BN	protein_coding	-0.0181404	0.969784	0.1718	0.565029	Not_Significant	None	0.924712	0.0685305	0.211497	0.474637	Not_Significant	None	NoSignificant	NoRegulation
O15213	ENSG00000227057.9	WDR46	protein_coding	0.478293	0.270591	0.0810775	0.770987	Not_Significant	None	0.923876	0.0427151	0.389488	0.132325	Only_Thaps_Significant	None	AtLeastSignificant	NoRegulation
P62805	ENSG00000158406.4	HIST1H4H	protein_coding	0.665273	0.15779	0.448927	0.137598	Not_Significant	None	0.922535	0.064656	0.611763	0.0667316	Not_Significant	None	NoSignificant	NoRegulation
Q15599	ENSG00000065054.13	SLC9A3R2	protein_coding	0.266976	0.61298	0.324645	0.290767	Not_Significant	None	0.922423	0.103613	0.09871	0.768908	Not_Significant	None	NoSignificant	NoRegulation
Q9Y6Q3	ENSG00000136866.13	ZFP37	protein_coding	0.462969	0.438824	-0.0395866	0.906436	Not_Significant	None	0.922066	0.163355	0.652363	0.0857612	Not_Significant	None	NoSignificant	NoRegulation
Q96CW6	ENSG00000103061.12	SLC7A6OS	protein_coding	0.316079	0.562337	0.364783	0.253704	Not_Significant	None	0.920793	0.113851	0.751619	0.0369184	Only_TM_Significant	Only_TM_Up	AtLeastSignificant	AtLeastRegulatedInOne
Q9BWG6	ENSG00000163156.11	SCNM1	protein_coding	0.157228	0.741528	0.26644	0.38822	Not_Significant	None	0.920462	0.0656587	0.482629	0.143111	Not_Significant	None	NoSignificant	NoRegulation
Q9BSJ2	ENSG00000130640.13	TUBGCP2	protein_coding	0.247539	0.5709	0.179325	0.533348	Not_Significant	None	0.920414	0.0446627	0.340687	0.188817	Only_Thaps_Significant	None	AtLeastSignificant	NoRegulation
A6NFY7	ENSG00000205138.3	SDHAF1	protein_coding	0.223689	0.64334	-0.235989	0.43968	Not_Significant	None	0.918829	0.0699441	-0.343513	0.266333	Not_Significant	None	NoSignificant	NoRegulation
Q9UNT1	ENSG00000079974.17	RABL2B	protein_coding	0.278034	0.640935	0.283475	0.393378	Not_Significant	None	0.917496	0.159499	0.619112	0.104389	Not_Significant	None	NoSignificant	NoRegulation
Q9NP92	ENSG00000112996.10	MRPS30	protein_coding	0.495285	0.262114	-0.159357	0.575935	Not_Significant	None	0.917375	0.0484008	0.183259	0.501376	Only_Thaps_Significant	None	AtLeastSignificant	NoRegulation
Q8IWP9	ENSG00000024862.17	CCDC28A	protein_coding	-0.419536	0.483172	-0.0555445	0.868623	Not_Significant	None	0.917366	0.16174	0.334267	0.384667	Not_Significant	None	NoSignificant	NoRegulation
P11498	ENSG00000173599.13	PC	protein_coding	0.0447393	0.926377	0.0874513	0.779061	Not_Significant	None	0.916928	0.0725274	0.276184	0.36028	Not_Significant	None	NoSignificant	NoRegulation
Q96GC6	ENSG00000171606.17	ZNF274	protein_coding	0.172508	0.750944	0.265701	0.412675	Not_Significant	None	0.916855	0.116065	0.484166	0.154171	Not_Significant	None	NoSignificant	NoRegulation
Q9NQG6	ENSG00000100335.13	MIEF1	protein_coding	0.0688732	0.869259	-0.134563	0.637102	Not_Significant	None	0.915967	0.0367518	0.458951	0.072973	Only_Thaps_Significant	None	AtLeastSignificant	NoRegulation
Q9H2K8	ENSG00000135090.13	TAOK3	protein_coding	0.0141147	0.978126	0.0892672	0.770906	Not_Significant	None	0.915271	0.0953604	0.240883	0.450157	Not_Significant	None	NoSignificant	NoRegulation
Q9UPY8	ENSG00000084764.10	MAPRE3	protein_coding	0.338686	0.505619	0.391717	0.196352	Not_Significant	None	0.915231	0.0909789	0.247175	0.430051	Not_Significant	None	NoSignificant	NoRegulation
P38935	ENSG00000132740.8	IGHMBP2	protein_coding	0.431672	0.336661	-0.0503458	0.860501	Not_Significant	None	0.913842	0.0529448	0.130859	0.638027	Not_Significant	None	NoSignificant	NoRegulation
P48444	ENSG00000095139.13	ARCN1	protein_coding	0.260113	0.535992	0.0490452	0.858872	Not_Significant	None	0.913186	0.0381622	0.989313	5.83935e-05	Both_Significant	Only_Tm_Up	AtLeastSignificant	AtLeastRegulatedInOne
P55317	ENSG00000129514.5	FOXA1	protein_coding	-0.501516	0.410432	-0.0477837	0.88561	Not_Significant	None	0.913008	0.211513	0.336822	0.438387	Not_Significant	None	NoSignificant	NoRegulation
Q9ULA0	ENSG00000123992.18	DNPEP	protein_coding	0.242883	0.579215	0.0207407	0.942457	Not_Significant	None	0.911413	0.0468639	0.0890929	0.738759	Only_Thaps_Significant	None	AtLeastSignificant	NoRegulation
Q9Y6J9	ENSG00000162227.7	TAF6L	protein_coding	0.419062	0.39988	0.193899	0.52739	Not_Significant	None	0.911315	0.0839683	-0.25328	0.438329	Not_Significant	None	NoSignificant	NoRegulation
P43088	ENSG00000122420.9	PTGFR	protein_coding	0.746349	0.257507	0.0877599	0.77388	Not_Significant	None	0.911139	0.240589	0.630162	0.145612	Not_Significant	None	NoSignificant	NoRegulation
O75427	ENSG00000077454.15	LRCH4	protein_coding	0.0665096	0.9045	0.00862201	0.978835	Not_Significant	None	0.910323	0.12487	0.159263	0.651462	Not_Significant	None	NoSignificant	NoRegulation
P12694	ENSG00000248098.11	BCKDHA	protein_coding	-0.00633416	0.991973	0.433792	0.177191	Not_Significant	None	0.910259	0.233104	0.242866	0.575691	Not_Significant	None	NoSignificant	NoRegulation
Q7Z5L9	ENSG00000168264.10	IRF2BP2	protein_coding	0.166187	0.707686	0.141956	0.632469	Not_Significant	None	0.910188	0.0512834	0.416142	0.173978	Not_Significant	None	NoSignificant	NoRegulation
Q9Y3F4	ENSG00000023734.10	STRAP	protein_coding	0.472473	0.265521	-0.0187765	0.94924	Not_Significant	None	0.910097	0.0410753	0.293435	0.245745	Only_Thaps_Significant	None	AtLeastSignificant	NoRegulation
Q01813	ENSG00000067057.16	PFKP	protein_coding	0.481891	0.335064	0.120936	0.685751	Not_Significant	None	0.909898	0.0886507	0.350045	0.25954	Not_Significant	None	NoSignificant	NoRegulation
P18887	ENSG00000073050.11	XRCC1	protein_coding	0.567512	0.226585	0.155097	0.604282	Not_Significant	None	0.90977	0.0669552	0.622289	0.0354031	Only_TM_Significant	None	AtLeastSignificant	NoRegulation
Q8TF68	ENSG00000126746.17	ZNF384	protein_coding	0.192103	0.682702	0.298207	0.301962	Not_Significant	None	0.909391	0.0660284	0.224803	0.428244	Not_Significant	None	NoSignificant	NoRegulation
O00299	ENSG00000213719.8	CLIC1	protein_coding	0.552264	0.296326	0.229474	0.454939	Not_Significant	None	0.90882	0.111054	0.56384	0.0849195	Not_Significant	None	NoSignificant	NoRegulation
P50213	ENSG00000166411.13	IDH3A	protein_coding	1.14928	0.0232942	0.222596	0.475185	Only_Thaps_Significant	Only_Thaps_Up	0.908227	0.0969667	0.547969	0.117027	Not_Significant	None	AtLeastSignificant	AtLeastRegulatedInOne
P09601	ENSG00000100292.16	HMOX1	protein_coding	-0.196775	0.709893	0.373511	0.230959	Not_Significant	None	0.907975	0.103131	-0.212955	0.550069	Not_Significant	None	NoSignificant	NoRegulation
P56537	ENSG00000242372.6	EIF6	protein_coding	0.670792	0.163072	0.282919	0.343666	Not_Significant	None	0.907778	0.0757446	0.366361	0.218755	Not_Significant	None	NoSignificant	NoRegulation
O00400	ENSG00000169359.13	SLC33A1	protein_coding	-0.34401	0.501413	-0.465091	0.137325	Not_Significant	None	0.906989	0.0962449	1.20919	0.000117944	Only_TM_Significant	Only_TM_Up	AtLeastSignificant	AtLeastRegulatedInOne
O94967	ENSG00000085433.15	WDR47	protein_coding	1.4402	0.00156146	-0.115421	0.712181	Only_Thaps_Significant	Only_Thaps_Up	0.906369	0.0660637	0.00688172	0.98106	Not_Significant	None	AtLeastSignificant	AtLeastRegulatedInOne
Q8NAU1	ENSG00000160097.16	FNDC5	protein_coding	-0.817577	0.123254	0.262563	0.352359	Not_Significant	None	0.905718	0.243017	1.06494	0.0108303	Only_TM_Significant	Only_TM_Up	AtLeastSignificant	AtLeastRegulatedInOne
Q8N612	ENSG00000051009.10	FAM160A2	protein_coding	0.172387	0.712761	-0.246269	0.401917	Not_Significant	None	0.905598	0.0655099	0.154053	0.618273	Not_Significant	None	NoSignificant	NoRegulation
P51956	ENSG00000136098.16	NEK3	protein_coding	0.898019	0.146387	0.243149	0.468813	Not_Significant	None	0.905516	0.197335	0.387019	0.354217	Not_Significant	None	NoSignificant	NoRegulation
O60762	ENSG00000000419.12	DPM1	protein_coding	0.300593	0.489372	0.168809	0.563888	Not_Significant	None	0.904928	0.0473907	0.74344	0.0104205	Both_Significant	Only_Tm_Up	AtLeastSignificant	AtLeastRegulatedInOne
P62993	ENSG00000177885.13	GRB2	protein_coding	0.294087	0.53363	0.110731	0.70267	Not_Significant	None	0.904854	0.0709325	0.323483	0.259124	Not_Significant	None	NoSignificant	NoRegulation
Q9H116	ENSG00000125812.15	GZF1	protein_coding	0.492699	0.272406	0.00538597	0.985041	Not_Significant	None	0.903218	0.0558793	0.582035	0.0375107	Only_TM_Significant	None	AtLeastSignificant	NoRegulation
P61011	ENSG00000100883.11	SRP54	protein_coding	0.298355	0.537207	-0.045539	0.878692	Not_Significant	None	0.903205	0.0777923	0.825963	0.00507487	Only_TM_Significant	Only_TM_Up	AtLeastSignificant	AtLeastRegulatedInOne
O15527	ENSG00000114026.21	OGG1	protein_coding	0.225054	0.63336	0.193943	0.507246	Not_Significant	None	0.902036	0.0683032	-0.240569	0.412062	Not_Significant	None	NoSignificant	NoRegulation
Q9ULG1	ENSG00000128908.15	INO80	protein_coding	0.618941	0.165635	0.054238	0.84811	Not_Significant	None	0.901964	0.0553593	0.733097	0.00648563	Only_TM_Significant	Only_TM_Up	AtLeastSignificant	AtLeastRegulatedInOne
Q7Z2Z2	ENSG00000140598.13	EFL1	protein_coding	0.670829	0.196842	0.0162625	0.959839	Not_Significant	None	0.901838	0.106823	0.895433	0.00451864	Only_TM_Significant	Only_TM_Up	AtLeastSignificant	AtLeastRegulatedInOne
P18621	ENSG00000265681.7	RPL17	protein_coding	-0.237094	0.683003	0.23506	0.471251	Not_Significant	None	0.901543	0.160561	0.314122	0.405579	Not_Significant	None	NoSignificant	NoRegulation
Q8WUY3	ENSG00000106772.17	PRUNE2	protein_coding	-0.3759	0.497865	-0.336351	0.310777	Not_Significant	None	0.901292	0.129334	0.353934	0.352605	Not_Significant	None	NoSignificant	NoRegulation
Q86VX9	ENSG00000164077.13	MON1A	protein_coding	0.613138	0.272507	0.0942846	0.770049	Not_Significant	None	0.900663	0.13907	0.211969	0.549448	Not_Significant	None	NoSignificant	NoRegulation
Q13105	ENSG00000116809.11	ZBTB17	protein_coding	0.457496	0.35959	0.277026	0.369324	Not_Significant	None	0.900478	0.0902962	0.555079	0.0749994	Not_Significant	None	NoSignificant	NoRegulation
Q9BWQ6	ENSG00000130733.10	YIPF2	protein_coding	-0.229762	0.607462	0.126321	0.676714	Not_Significant	None	0.899796	0.0534252	0.452166	0.105473	Not_Significant	None	NoSignificant	NoRegulation
P07738	ENSG00000172331.11	BPGM	protein_coding	1.15889	0.0295495	0.241976	0.459427	Only_Thaps_Significant	Only_Thaps_Up	0.899621	0.120847	-0.0626681	0.85767	Not_Significant	None	AtLeastSignificant	AtLeastRegulatedInOne
Q86VE9	ENSG00000164300.16	SERINC5	protein_coding	-0.0707193	0.878008	-0.543484	0.0805702	Not_Significant	None	0.897264	0.063396	0.246083	0.460294	Not_Significant	None	NoSignificant	NoRegulation
Q15714	ENSG00000102804.14	TSC22D1	protein_coding	1.05602	0.0110527	0.0792734	0.770977	Only_Thaps_Significant	Only_Thaps_Up	0.897171	0.0396537	0.245891	0.32038	Only_Thaps_Significant	None	AtLeastSignificant	AtLeastRegulatedInOne
Q9H2H9	ENSG00000111371.15	SLC38A1	protein_coding	-0.282108	0.531209	-0.137875	0.633445	Not_Significant	None	0.897108	0.058582	1.33427	1.00201e-05	Only_TM_Significant	Only_TM_Up	AtLeastSignificant	AtLeastRegulatedInOne
Q9NVI7	ENSG00000197785.13	ATAD3A	protein_coding	0.369443	0.497951	0.0805581	0.799481	Not_Significant	None	0.895912	0.129759	0.236306	0.490282	Not_Significant	None	NoSignificant	NoRegulation
Q8IZ73	ENSG00000166133.17	RPUSD2	protein_coding	-0.260594	0.598202	0.0587175	0.848121	Not_Significant	None	0.895872	0.0802705	0.212904	0.474612	Not_Significant	None	NoSignificant	NoRegulation
Q99797	ENSG00000027001.9	MIPEP	protein_coding	0.3647	0.532253	0.610666	0.0642105	Not_Significant	None	0.894313	0.159991	0.108869	0.776677	Not_Significant	None	NoSignificant	NoRegulation
Q9H9R9	ENSG00000003249.13	DBNDD1	protein_coding	0.0360027	0.932288	-0.0620643	0.824113	Not_Significant	None	0.893674	0.0443034	-0.433962	0.126304	Only_Thaps_Significant	None	AtLeastSignificant	NoRegulation
P0C1Z6	ENSG00000105619.13	TFPT	protein_coding	0.165301	0.744611	0.193415	0.544488	Not_Significant	None	0.893404	0.0941827	0.194618	0.535392	Not_Significant	None	NoSignificant	NoRegulation
O00423	ENSG00000066629.16	EML1	protein_coding	0.384916	0.419417	-0.234502	0.455462	Not_Significant	None	0.892922	0.0756165	-0.0529531	0.874995	Not_Significant	None	NoSignificant	NoRegulation
Q96I76	ENSG00000198746.12	GPATCH3	protein_coding	0.455558	0.403807	0.282819	0.372261	Not_Significant	None	0.891989	0.130403	0.0298303	0.932131	Not_Significant	None	NoSignificant	NoRegulation
P46779	ENSG00000108107.14	RPL28	protein_coding	0.449491	0.289257	0.346823	0.230464	Not_Significant	None	0.891579	0.0453539	0.0753429	0.785712	Only_Thaps_Significant	None	AtLeastSignificant	NoRegulation
Q8NI17	ENSG00000164509.13	IL31RA	protein_coding	0.0703035	0.911706	0.0841935	0.801185	Not_Significant	None	0.890544	0.240959	0.44749	0.297362	Not_Significant	None	NoSignificant	NoRegulation
P43007	ENSG00000115902.10	SLC1A4	protein_coding	0.366745	0.385445	0.355609	0.21157	Not_Significant	None	0.890393	0.0448475	0.704278	0.00475385	Both_Significant	None	AtLeastSignificant	NoRegulation
Q96BT3	ENSG00000102901.12	CENPT	protein_coding	0.719346	0.210268	0.227377	0.482508	Not_Significant	None	0.889628	0.157857	0.224884	0.539796	Not_Significant	None	NoSignificant	NoRegulation
P14618	ENSG00000067225.17	PKM	protein_coding	0.629422	0.226388	0.334317	0.271153	Not_Significant	None	0.889373	0.111789	0.432684	0.178227	Not_Significant	None	NoSignificant	NoRegulation
P62820	ENSG00000138069.16	RAB1A	protein_coding	0.230352	0.604674	0.0965947	0.735834	Not_Significant	None	0.888853	0.0575765	1.07745	4.35627e-05	Only_TM_Significant	Only_TM_Up	AtLeastSignificant	AtLeastRegulatedInOne
Q7L2K0	ENSG00000162062.14	C16orf59	protein_coding	0.85902	0.10676	0.480708	0.124477	Not_Significant	None	0.888332	0.12344	0.110579	0.749436	Not_Significant	None	NoSignificant	NoRegulation
Q6RUI8	ENSG00000167747.13	C19orf48	protein_coding	0.528506	0.315029	0.41385	0.17599	Not_Significant	None	0.887849	0.117239	0.508511	0.122364	Not_Significant	None	NoSignificant	NoRegulation
Q6GMV2	ENSG00000135632.11	SMYD5	protein_coding	0.175884	0.706936	0.0915563	0.752938	Not_Significant	None	0.887412	0.0715631	0.323028	0.260689	Not_Significant	None	NoSignificant	NoRegulation
O15027	ENSG00000148396.18	SEC16A	protein_coding	0.168464	0.690403	0.0197298	0.944963	Not_Significant	None	0.88704	0.0456815	0.579824	0.0290834	Both_Significant	None	AtLeastSignificant	NoRegulation
Q96B26	ENSG00000120699.12	EXOSC8	protein_coding	0.777734	0.123949	0.313044	0.326867	Not_Significant	None	0.886162	0.102442	0.945255	0.00765208	Only_TM_Significant	Only_TM_Up	AtLeastSignificant	AtLeastRegulatedInOne
Q7Z628	ENSG00000173848.18	NET1	protein_coding	0.535546	0.231752	0.331251	0.247153	Not_Significant	None	0.886081	0.0603645	-0.0205292	0.940518	Not_Significant	None	NoSignificant	NoRegulation
Q9Y5X1	ENSG00000130340.15	SNX9	protein_coding	-0.0308294	0.945719	-0.145089	0.615667	Not_Significant	None	0.885982	0.0615572	0.485411	0.0945795	Not_Significant	None	NoSignificant	NoRegulation
O95251	ENSG00000136504.11	KAT7	protein_coding	0.692846	0.116679	0.292923	0.313231	Not_Significant	None	0.885866	0.0572839	0.420357	0.123002	Not_Significant	None	NoSignificant	NoRegulation
P35544	ENSG00000149806.10	FAU	protein_coding	-0.145494	0.729974	0.0533315	0.844828	Not_Significant	None	0.885017	0.0452801	0.177706	0.48003	Only_Thaps_Significant	None	AtLeastSignificant	NoRegulation
P15121	ENSG00000085662.13	AKR1B1	protein_coding	0.203017	0.66802	0.19258	0.51339	Not_Significant	None	0.884932	0.0775409	0.0268735	0.930072	Not_Significant	None	NoSignificant	NoRegulation
P28360	ENSG00000163132.6	MSX1	protein_coding	0.326784	0.577462	0.132725	0.688745	Not_Significant	None	0.884521	0.170636	-0.0882815	0.825807	Not_Significant	None	NoSignificant	NoRegulation
Q7Z2W9	ENSG00000197345.12	MRPL21	protein_coding	0.323717	0.48456	0.278153	0.356584	Not_Significant	None	0.884154	0.0701412	0.491216	0.109012	Not_Significant	None	NoSignificant	NoRegulation
Q2VPK5	ENSG00000174177.12	CTU2	protein_coding	-0.0913426	0.848831	0.193438	0.512781	Not_Significant	None	0.883605	0.0803129	0.201181	0.488691	Not_Significant	None	NoSignificant	NoRegulation
Q9NWS0	ENSG00000104872.10	PIH1D1	protein_coding	0.136645	0.772038	0.182721	0.531742	Not_Significant	None	0.882665	0.0757163	0.457537	0.114348	Not_Significant	None	NoSignificant	NoRegulation
P62807	ENSG00000277224.2	HIST1H2BF	protein_coding	0.510861	0.320576	0.417024	0.178585	Not_Significant	None	0.881947	0.110181	0.530791	0.129907	Not_Significant	None	NoSignificant	NoRegulation
Q15758	ENSG00000105281.12	SLC1A5	protein_coding	-0.0140192	0.97542	0.117347	0.70133	Not_Significant	None	0.881725	0.0668878	0.896192	0.00471806	Only_TM_Significant	Only_TM_Up	AtLeastSignificant	AtLeastRegulatedInOne
P31323	ENSG00000005249.12	PRKAR2B	protein_coding	0.458383	0.30664	0.206423	0.481878	Not_Significant	None	0.881258	0.0620359	-0.0895107	0.752784	Not_Significant	None	NoSignificant	NoRegulation
Q6IE81	ENSG00000077684.15	JADE1	protein_coding	0.312527	0.524902	-0.0509112	0.865073	Not_Significant	None	0.880457	0.0921735	0.736407	0.0144372	Only_TM_Significant	Only_TM_Up	AtLeastSignificant	AtLeastRegulatedInOne
O75128	ENSG00000106078.17	COBL	protein_coding	-0.0259906	0.952348	-0.253295	0.388225	Not_Significant	None	0.878234	0.0535135	0.149727	0.583362	Not_Significant	None	NoSignificant	NoRegulation
Q8N9I9	ENSG00000178498.15	DTX3	protein_coding	-0.118498	0.800563	0.264304	0.359306	Not_Significant	None	0.877665	0.0736453	0.165058	0.562336	Not_Significant	None	NoSignificant	NoRegulation
NA	ENSG00000233757.6	AC092835.2	protein_coding	-0.213426	0.679493	-0.490097	0.119745	Not_Significant	None	0.8776	0.104167	0.157557	0.618974	Not_Significant	None	NoSignificant	NoRegulation
Q9UKM7	ENSG00000177239.14	MAN1B1	protein_coding	-0.545501	0.348824	0.0434555	0.896955	Not_Significant	None	0.877017	0.189056	-0.267286	0.514183	Not_Significant	None	NoSignificant	NoRegulation
Q9UMY1	ENSG00000225921.6	NOL7	protein_coding	-0.170501	0.74562	0.373945	0.230848	Not_Significant	None	0.877013	0.121387	0.517837	0.113	Not_Significant	None	NoSignificant	NoRegulation
Q96PM9	ENSG00000161642.17	ZNF385A	protein_coding	-0.111086	0.840373	0.137583	0.662896	Not_Significant	None	0.875739	0.147101	-0.16561	0.636592	Not_Significant	None	NoSignificant	NoRegulation
P24539	ENSG00000116459.10	ATP5F1	protein_coding	0.539546	0.234351	0.253465	0.39144	Not_Significant	None	0.875258	0.0675227	0.247082	0.421798	Not_Significant	None	NoSignificant	NoRegulation
Q8IYL3	ENSG00000198912.10	C1orf174	protein_coding	0.018687	0.970353	0.155114	0.627337	Not_Significant	None	0.875062	0.0970214	0.40914	0.205878	Not_Significant	None	NoSignificant	NoRegulation
Q15051	ENSG00000173226.16	IQCB1	protein_coding	0.498927	0.354965	0.137282	0.674744	Not_Significant	None	0.874652	0.131865	0.85615	0.00834339	Only_TM_Significant	Only_TM_Up	AtLeastSignificant	AtLeastRegulatedInOne
Q9Y6E0	ENSG00000102572.14	STK24	protein_coding	-0.00130566	0.997993	0.127506	0.675091	Not_Significant	None	0.874063	0.118209	0.368453	0.253898	Not_Significant	None	NoSignificant	NoRegulation
Q9H4Z3	ENSG00000100982.11	PCIF1	protein_coding	0.383182	0.387508	0.457478	0.116486	Not_Significant	None	0.87378	0.0608554	0.114153	0.673585	Not_Significant	None	NoSignificant	NoRegulation
P16333	ENSG00000158092.6	NCK1	protein_coding	0.828019	0.102214	0.0474259	0.879316	Not_Significant	None	0.873262	0.110081	1.0624	0.000915632	Only_TM_Significant	Only_TM_Up	AtLeastSignificant	AtLeastRegulatedInOne
Q9C0J9	ENSG00000123095.5	BHLHE41	protein_coding	-0.230164	0.703703	0.0257105	0.938747	Not_Significant	None	0.87307	0.203939	0.741296	0.0596284	Not_Significant	None	NoSignificant	NoRegulation
Q14554	ENSG00000065485.19	PDIA5	protein_coding	-0.801948	0.154613	-0.0334863	0.91922	Not_Significant	None	0.872843	0.152751	0.756017	0.0342015	Only_TM_Significant	Only_TM_Up	AtLeastSignificant	AtLeastRegulatedInOne
P17568	ENSG00000099795.6	NDUFB7	protein_coding	0.207687	0.657016	0.420064	0.157207	Not_Significant	None	0.871877	0.0769006	0.212806	0.467529	Not_Significant	None	NoSignificant	NoRegulation
Q92561	ENSG00000168490.13	PHYHIP	protein_coding	0.328189	0.603995	0.0330629	0.920588	Not_Significant	None	0.871665	0.227253	0.335709	0.422042	Not_Significant	None	NoSignificant	NoRegulation
O60547	ENSG00000112699.10	GMDS	protein_coding	0.334803	0.474867	0.0887262	0.771771	Not_Significant	None	0.871324	0.0769805	0.164227	0.605273	Not_Significant	None	NoSignificant	NoRegulation
Q96DM3	ENSG00000141452.9	C18orf8	protein_coding	0.0272787	0.95994	0.146721	0.648804	Not_Significant	None	0.870828	0.137851	0.588272	0.0813257	Not_Significant	None	NoSignificant	NoRegulation
Q9GZN7	ENSG00000067836.12	ROGDI	protein_coding	0.33388	0.525203	0.431918	0.160569	Not_Significant	None	0.869997	0.12058	-0.263441	0.438516	Not_Significant	None	NoSignificant	NoRegulation
Q5T7W7	ENSG00000136925.14	TSTD2	protein_coding	0.293894	0.582388	-0.0216271	0.946406	Not_Significant	None	0.869896	0.128613	0.462212	0.167397	Not_Significant	None	NoSignificant	NoRegulation
P35251	ENSG00000035928.15	RFC1	protein_coding	0.530239	0.2605	0.224185	0.454164	Not_Significant	None	0.869506	0.0817616	0.849815	0.00398181	Only_TM_Significant	Only_TM_Up	AtLeastSignificant	AtLeastRegulatedInOne
P31629	ENSG00000010818.9	HIVEP2	protein_coding	0.769997	0.082439	-0.317127	0.302465	Not_Significant	None	0.869132	0.0637019	-0.300326	0.342784	Not_Significant	None	NoSignificant	NoRegulation
Q9BQ70	ENSG00000141002.19	TCF25	protein_coding	0.365831	0.402918	0.149742	0.600879	Not_Significant	None	0.868361	0.0589273	0.358316	0.170419	Not_Significant	None	NoSignificant	NoRegulation
Q6UWE0	ENSG00000148356.13	LRSAM1	protein_coding	-0.036787	0.944115	0.162098	0.603243	Not_Significant	None	0.868149	0.11634	0.332513	0.321232	Not_Significant	None	NoSignificant	NoRegulation
Q8NBS9	ENSG00000239264.8	TXNDC5	protein_coding	-0.607953	0.230189	0.499355	0.1106	Not_Significant	None	0.86743	0.10947	0.457391	0.148039	Not_Significant	None	NoSignificant	NoRegulation
Q6ZN19	ENSG00000197608.11	ZNF841	protein_coding	-0.536043	0.305871	-0.122504	0.697134	Not_Significant	None	0.866886	0.108877	1.68403	8.81783e-08	Only_TM_Significant	Only_TM_Up	AtLeastSignificant	AtLeastRegulatedInOne
P46379	ENSG00000204463.12	BAG6	protein_coding	0.414795	0.328345	0.0730118	0.799281	Not_Significant	None	0.866761	0.0518244	0.249241	0.356451	Not_Significant	None	NoSignificant	NoRegulation
P16989	ENSG00000060138.12	YBX3	protein_coding	-0.223667	0.626848	0.0455208	0.874743	Not_Significant	None	0.865505	0.0749408	0.525275	0.0634459	Not_Significant	None	NoSignificant	NoRegulation
Q9UBV8	ENSG00000162517.12	PEF1	protein_coding	0.543784	0.219094	0.189	0.521884	Not_Significant	None	0.865443	0.0633833	0.134213	0.622756	Not_Significant	None	NoSignificant	NoRegulation
Q99519	ENSG00000204386.10	NEU1	protein_coding	0.297744	0.494335	0.0542749	0.846949	Not_Significant	None	0.865017	0.0585367	-0.274645	0.316627	Not_Significant	None	NoSignificant	NoRegulation
Q8TCX5	ENSG00000158106.13	RHPN1	protein_coding	0.170565	0.783515	0.425375	0.202634	Not_Significant	None	0.864257	0.215429	-0.259993	0.542284	Not_Significant	None	NoSignificant	NoRegulation
Q9NRD0	ENSG00000164117.13	FBXO8	protein_coding	0.40205	0.44148	-0.375243	0.249437	Not_Significant	None	0.863821	0.12241	0.388114	0.263762	Not_Significant	None	NoSignificant	NoRegulation
P0DMB2	ENSG00000253250.2	C8orf88	protein_coding	-0.260424	0.640374	0.270397	0.416794	Not_Significant	None	0.863721	0.141675	0.94146	0.00375624	Only_TM_Significant	Only_TM_Up	AtLeastSignificant	AtLeastRegulatedInOne
Q92805	ENSG00000136935.13	GOLGA1	protein_coding	0.358067	0.434589	0.0978607	0.735481	Not_Significant	None	0.86349	0.0732347	0.482981	0.0768814	Not_Significant	None	NoSignificant	NoRegulation
Q2QGD7	ENSG00000070476.14	ZXDC	protein_coding	-0.0925752	0.835609	0.00407361	0.989104	Not_Significant	None	0.863204	0.0637695	0.269981	0.347517	Not_Significant	None	NoSignificant	NoRegulation
P05408	ENSG00000166922.8	SCG5	protein_coding	0.32836	0.606892	0.259531	0.40114	Not_Significant	None	0.863002	0.284572	0.76423	0.0751343	Not_Significant	None	NoSignificant	NoRegulation
Q9BSW2	ENSG00000130038.9	CRACR2A	protein_coding	0.279457	0.663502	-0.0874798	0.775144	Not_Significant	None	0.862845	0.252323	-0.0574983	0.895198	Not_Significant	None	NoSignificant	NoRegulation
P80297	ENSG00000187193.8	MT1X	protein_coding	0.210358	0.677715	0.49329	0.113604	Not_Significant	None	0.86231	0.106995	-0.0768663	0.811521	Not_Significant	None	NoSignificant	NoRegulation
Q9H2W6	ENSG00000259494.1	MRPL46	protein_coding	-0.0266319	0.960043	0.0646791	0.836952	Not_Significant	None	0.86221	0.125074	0.25854	0.455981	Not_Significant	None	NoSignificant	NoRegulation
Q8IYB8	ENSG00000156502.13	SUPV3L1	protein_coding	0.176548	0.726339	-0.0594254	0.85047	Not_Significant	None	0.861316	0.107245	0.662004	0.0330866	Only_TM_Significant	None	AtLeastSignificant	NoRegulation
Q9NXK8	ENSG00000127452.8	FBXL12	protein_coding	0.552008	0.286624	0.523846	0.0923845	Not_Significant	None	0.861003	0.121319	0.213215	0.531019	Not_Significant	None	NoSignificant	NoRegulation
P37837	ENSG00000177156.10	TALDO1	protein_coding	0.428875	0.356215	0.385789	0.185893	Not_Significant	None	0.860936	0.0802342	0.156636	0.5858	Not_Significant	None	NoSignificant	NoRegulation
O95639	ENSG00000160917.14	CPSF4	protein_coding	0.19309	0.657814	0.142584	0.617322	Not_Significant	None	0.860764	0.0593297	1.14224	1.31447e-05	Only_TM_Significant	Only_TM_Up	AtLeastSignificant	AtLeastRegulatedInOne
Q9HCM9	ENSG00000204599.14	TRIM39	protein_coding	0.257796	0.617262	-0.102497	0.750312	Not_Significant	None	0.860097	0.115141	0.482353	0.14694	Not_Significant	None	NoSignificant	NoRegulation
Q13724	ENSG00000115275.11	MOGS	protein_coding	-0.343294	0.425843	-0.158571	0.601755	Not_Significant	None	0.857669	0.0566943	0.488902	0.132038	Not_Significant	None	NoSignificant	NoRegulation
P09936	ENSG00000154277.12	UCHL1	protein_coding	0.256592	0.658336	0.343862	0.294883	Not_Significant	None	0.857172	0.181855	0.459663	0.212294	Not_Significant	None	NoSignificant	NoRegulation
Q92871	ENSG00000100417.11	PMM1	protein_coding	0.483563	0.301978	0.326072	0.26347	Not_Significant	None	0.856849	0.0834801	0.459492	0.104013	Not_Significant	None	NoSignificant	NoRegulation
Q99933	ENSG00000107262.18	BAG1	protein_coding	0.654658	0.151436	0.0366958	0.900266	Not_Significant	None	0.855342	0.0766699	0.141329	0.615928	Not_Significant	None	NoSignificant	NoRegulation
O14579	ENSG00000105669.13	COPE	protein_coding	-0.0939322	0.829382	0.311953	0.267181	Not_Significant	None	0.854532	0.0619764	0.479616	0.0639362	Not_Significant	None	NoSignificant	NoRegulation
O75934	ENSG00000116752.5	BCAS2	protein_coding	0.756705	0.117082	0.362615	0.263904	Not_Significant	None	0.854485	0.097837	0.879761	0.00545811	Only_TM_Significant	Only_TM_Up	AtLeastSignificant	AtLeastRegulatedInOne
Q12905	ENSG00000143621.16	ILF2	protein_coding	0.800727	0.0654222	0.0671359	0.811711	Not_Significant	None	0.854042	0.0620025	0.53912	0.0433521	Only_TM_Significant	None	AtLeastSignificant	NoRegulation
Q14061	ENSG00000138495.6	COX17	protein_coding	0.0835543	0.887615	0.519872	0.117813	Not_Significant	None	0.853667	0.191191	0.479783	0.199272	Not_Significant	None	NoSignificant	NoRegulation
P51571	ENSG00000180879.13	SSR4	protein_coding	-0.198836	0.634702	0.0136393	0.960228	Not_Significant	None	0.85331	0.0516879	0.154272	0.54416	Not_Significant	None	NoSignificant	NoRegulation
NA	ENSG00000198832.10	SELENOM	protein_coding	-0.569834	0.274736	0.0754842	0.81518	Not_Significant	None	0.853306	0.131092	0.128111	0.711683	Not_Significant	None	NoSignificant	NoRegulation
O77932	ENSG00000204348.9	DXO	protein_coding	0.559076	0.295556	0.181058	0.56587	Not_Significant	None	0.853216	0.139157	0.595484	0.071445	Not_Significant	None	NoSignificant	NoRegulation
Q49AM3	ENSG00000115282.19	TTC31	protein_coding	0.133241	0.782599	0.145183	0.626056	Not_Significant	None	0.853074	0.0944685	0.45718	0.117621	Not_Significant	None	NoSignificant	NoRegulation
P26447	ENSG00000196154.11	S100A4	protein_coding	0.316519	0.558296	0.517986	0.0979101	Not_Significant	None	0.851989	0.143099	0.000609179	0.998618	Not_Significant	None	NoSignificant	NoRegulation
Q96S21	ENSG00000197562.9	RAB40C	protein_coding	0.0378132	0.947336	0.17816	0.582389	Not_Significant	None	0.851368	0.175513	0.153296	0.682043	Not_Significant	None	NoSignificant	NoRegulation
Q8WUH6	ENSG00000151135.9	TMEM263	protein_coding	0.201131	0.650185	-0.0275238	0.92773	Not_Significant	None	0.850715	0.0678451	0.80175	0.00239587	Only_TM_Significant	Only_TM_Up	AtLeastSignificant	AtLeastRegulatedInOne
P05423	ENSG00000168495.12	POLR3D	protein_coding	0.00200811	0.996497	-0.0135403	0.963369	Not_Significant	None	0.850396	0.0777267	0.548902	0.0537298	Not_Significant	None	NoSignificant	NoRegulation
Q9Y2Z2	ENSG00000135297.15	MTO1	protein_coding	0.142402	0.761181	-0.120016	0.689393	Not_Significant	None	0.850176	0.0840778	0.874318	0.00274978	Only_TM_Significant	Only_TM_Up	AtLeastSignificant	AtLeastRegulatedInOne
Q96KP4	ENSG00000133313.14	CNDP2	protein_coding	0.51313	0.246772	0.135788	0.635491	Not_Significant	None	0.849575	0.0686713	0.363806	0.168097	Not_Significant	None	NoSignificant	NoRegulation
Q15650	ENSG00000103671.9	TRIP4	protein_coding	0.438477	0.389711	-0.0964115	0.758645	Not_Significant	None	0.849312	0.117746	0.530918	0.106134	Not_Significant	None	NoSignificant	NoRegulation
P49585	ENSG00000161217.11	PCYT1A	protein_coding	0.522786	0.264038	0.00156491	0.99566	Not_Significant	None	0.848058	0.0872169	0.421691	0.146714	Not_Significant	None	NoSignificant	NoRegulation
Q99675	ENSG00000100532.11	CGRRF1	protein_coding	0.143948	0.794919	0.419944	0.19125	Not_Significant	None	0.848015	0.152501	0.55806	0.100827	Not_Significant	None	NoSignificant	NoRegulation
Q13405	ENSG00000149792.8	MRPL49	protein_coding	0.187546	0.680362	0.144585	0.613185	Not_Significant	None	0.848005	0.0773284	0.181728	0.513674	Not_Significant	None	NoSignificant	NoRegulation
Q3MIT2	ENSG00000162927.13	PUS10	protein_coding	0.106568	0.859272	-0.344689	0.305368	Not_Significant	None	0.847693	0.198404	0.692825	0.0787379	Not_Significant	None	NoSignificant	NoRegulation
P36954	ENSG00000105258.8	POLR2I	protein_coding	-0.173942	0.759771	0.292075	0.365142	Not_Significant	None	0.847359	0.167815	0.485368	0.185377	Not_Significant	None	NoSignificant	NoRegulation
Q15369	ENSG00000154582.16	ELOC	protein_coding	0.535948	0.258323	0.486177	0.114536	Not_Significant	None	0.847175	0.0920562	0.36813	0.232751	Not_Significant	None	NoSignificant	NoRegulation
Q8NFT8	ENSG00000187957.7	DNER	protein_coding	0.273157	0.633238	0.382202	0.235338	Not_Significant	None	0.846804	0.175587	0.360341	0.322244	Not_Significant	None	NoSignificant	NoRegulation
Q9GZP4	ENSG00000057757.9	PITHD1	protein_coding	0.553523	0.225407	0.247194	0.395771	Not_Significant	None	0.846391	0.079309	0.230217	0.449788	Not_Significant	None	NoSignificant	NoRegulation
P62195	ENSG00000087191.12	PSMC5	protein_coding	0.749885	0.108211	0.361701	0.224702	Not_Significant	None	0.846156	0.0872122	0.519841	0.0761895	Not_Significant	None	NoSignificant	NoRegulation
Q9HAQ2	ENSG00000088727.12	KIF9	protein_coding	1.28106	0.0218011	0.311454	0.344488	Only_Thaps_Significant	Only_Thaps_Up	0.845801	0.181982	0.124105	0.742422	Not_Significant	None	AtLeastSignificant	AtLeastRegulatedInOne
Q6RFH5	ENSG00000133316.15	WDR74	protein_coding	0.543482	0.240731	0.0440095	0.880917	Not_Significant	None	0.845495	0.084511	0.605547	0.04754	Only_TM_Significant	None	AtLeastSignificant	NoRegulation
Q8IV42	ENSG00000179988.13	PSTK	protein_coding	-0.263661	0.656865	0.214113	0.520117	Not_Significant	None	0.845422	0.187372	0.1896	0.625048	Not_Significant	None	NoSignificant	NoRegulation
Q96EY5	ENSG00000141971.12	MVB12A	protein_coding	0.16736	0.715501	0.277409	0.345022	Not_Significant	None	0.845373	0.0799792	0.0105568	0.970315	Not_Significant	None	NoSignificant	NoRegulation
Q8NEH6	ENSG00000138587.5	MNS1	protein_coding	0.78124	0.167542	0.285334	0.385116	Not_Significant	None	0.845186	0.176613	0.361815	0.339464	Not_Significant	None	NoSignificant	NoRegulation
P60903	ENSG00000197747.8	S100A10	protein_coding	0.338221	0.453166	0.114461	0.710197	Not_Significant	None	0.845147	0.0758347	0.389032	0.181976	Not_Significant	None	NoSignificant	NoRegulation
Q08629	ENSG00000152377.13	SPOCK1	protein_coding	0.852651	0.0999598	0.306063	0.316736	Not_Significant	None	0.845087	0.128584	0.2426	0.44992	Not_Significant	None	NoSignificant	NoRegulation
Q9BWD1	ENSG00000120437.8	ACAT2	protein_coding	0.805323	0.114468	0.350568	0.253609	Not_Significant	None	0.844309	0.123839	0.0181945	0.955268	Not_Significant	None	NoSignificant	NoRegulation
Q96C92	ENSG00000165689.16	SDCCAG3	protein_coding	0.356629	0.429912	0.300642	0.299215	Not_Significant	None	0.844229	0.0759715	-0.00577938	0.98324	Not_Significant	None	NoSignificant	NoRegulation
O00763	ENSG00000076555.15	ACACB	protein_coding	0.510739	0.377169	0.269783	0.416635	Not_Significant	None	0.843166	0.183534	0.162729	0.686669	Not_Significant	None	NoSignificant	NoRegulation
Q9ULZ9	ENSG00000198598.6	MMP17	protein_coding	-0.182171	0.694785	0.0478064	0.878541	Not_Significant	None	0.84171	0.0864377	-0.0655204	0.827028	Not_Significant	None	NoSignificant	NoRegulation
Q6GQQ9	ENSG00000264522.5	OTUD7B	protein_coding	0.235153	0.624349	-0.151253	0.614318	Not_Significant	None	0.841538	0.0995399	0.271495	0.369048	Not_Significant	None	NoSignificant	NoRegulation
Q9C0H5	ENSG00000147799.11	ARHGAP39	protein_coding	-0.0599642	0.920542	0.144142	0.665565	Not_Significant	None	0.840886	0.214619	0.893798	0.020895	Only_TM_Significant	Only_TM_Up	AtLeastSignificant	AtLeastRegulatedInOne
Q9GZQ3	ENSG00000170619.9	COMMD5	protein_coding	0.509794	0.321602	0.103284	0.734392	Not_Significant	None	0.840617	0.127573	0.394935	0.226437	Not_Significant	None	NoSignificant	NoRegulation
Q9UBB9	ENSG00000100109.16	TFIP11	protein_coding	0.497437	0.287482	0.0458132	0.878716	Not_Significant	None	0.840509	0.0894304	0.350445	0.224753	Not_Significant	None	NoSignificant	NoRegulation
O75817	ENSG00000172336.4	POP7	protein_coding	0.449706	0.385782	0.220505	0.474638	Not_Significant	None	0.840296	0.131526	0.667362	0.0401311	Only_TM_Significant	None	AtLeastSignificant	NoRegulation
Q9BVA0	ENSG00000140854.12	KATNB1	protein_coding	0.102029	0.820941	0.0847103	0.767428	Not_Significant	None	0.840144	0.0756943	0.357446	0.188166	Not_Significant	None	NoSignificant	NoRegulation
Q14766	ENSG00000049323.15	LTBP1	protein_coding	-0.0336099	0.952283	-0.0369371	0.909304	Not_Significant	None	0.839675	0.167946	0.156748	0.673492	Not_Significant	None	NoSignificant	NoRegulation
Q9H299	ENSG00000142669.14	SH3BGRL3	protein_coding	0.447211	0.430397	0.405741	0.203407	Not_Significant	None	0.839508	0.177291	0.1927	0.593364	Not_Significant	None	NoSignificant	NoRegulation
Q9NX31	ENSG00000132823.10	OSER1	protein_coding	0.517408	0.238859	0.0620439	0.830221	Not_Significant	None	0.839066	0.0696516	0.518273	0.0511002	Not_Significant	None	NoSignificant	NoRegulation
Q8NA29	ENSG00000168389.17	MFSD2A	protein_coding	-0.0806887	0.868141	0.11424	0.710899	Not_Significant	None	0.838811	0.102351	0.749928	0.0223867	Only_TM_Significant	Only_TM_Up	AtLeastSignificant	AtLeastRegulatedInOne
O75175	ENSG00000088038.17	CNOT3	protein_coding	-0.11387	0.825569	0.226251	0.475369	Not_Significant	None	0.838576	0.131669	0.707326	0.028406	Only_TM_Significant	None	AtLeastSignificant	NoRegulation
O00154	ENSG00000097021.19	ACOT7	protein_coding	0.478943	0.367293	0.356962	0.246348	Not_Significant	None	0.838001	0.143933	0.17409	0.598658	Not_Significant	None	NoSignificant	NoRegulation
P62847	ENSG00000138326.18	RPS24	protein_coding	0.87426	0.0862986	0.347762	0.29104	Not_Significant	None	0.837921	0.124769	0.254416	0.47714	Not_Significant	None	NoSignificant	NoRegulation
O75899	ENSG00000136928.6	GABBR2	protein_coding	-0.709782	0.237059	0.42615	0.203961	Not_Significant	None	0.837619	0.215422	1.09073	0.0109615	Only_TM_Significant	Only_TM_Up	AtLeastSignificant	AtLeastRegulatedInOne
Q53S33	ENSG00000163170.11	BOLA3	protein_coding	-0.293166	0.585084	0.10981	0.741307	Not_Significant	None	0.837574	0.140749	-0.0809757	0.810737	Not_Significant	None	NoSignificant	NoRegulation
Q8TDM0	ENSG00000124243.17	BCAS4	protein_coding	0.302158	0.577086	0.370692	0.235158	Not_Significant	None	0.83701	0.151413	-0.123095	0.722062	Not_Significant	None	NoSignificant	NoRegulation
Q70SY1	ENSG00000182158.14	CREB3L2	protein_coding	0.0938349	0.835678	-0.0103383	0.971456	Not_Significant	None	0.836847	0.0801062	0.667899	0.0228141	Only_TM_Significant	None	AtLeastSignificant	NoRegulation
Q08170	ENSG00000116350.16	SRSF4	protein_coding	0.665528	0.130217	0.210522	0.451047	Not_Significant	None	0.836591	0.071259	0.514467	0.0510568	Not_Significant	None	NoSignificant	NoRegulation
P51116	ENSG00000129245.11	FXR2	protein_coding	0.196397	0.694135	0.139113	0.651686	Not_Significant	None	0.836558	0.116923	0.46241	0.152317	Not_Significant	None	NoSignificant	NoRegulation
Q9NQ86	ENSG00000152503.9	TRIM36	protein_coding	0.59508	0.298376	0.0728753	0.827845	Not_Significant	None	0.836557	0.182953	0.238482	0.537983	Not_Significant	None	NoSignificant	NoRegulation
Q96CT7	ENSG00000007080.10	CCDC124	protein_coding	0.451412	0.333153	0.105373	0.714434	Not_Significant	None	0.836081	0.0902695	0.0674524	0.813137	Not_Significant	None	NoSignificant	NoRegulation
Q96J01	ENSG00000051596.9	THOC3	protein_coding	-0.12799	0.8114	0.025874	0.934591	Not_Significant	None	0.835753	0.138915	-0.314612	0.379767	Not_Significant	None	NoSignificant	NoRegulation
P48723	ENSG00000155304.5	HSPA13	protein_coding	0.316003	0.46986	-0.0271967	0.924599	Not_Significant	None	0.834886	0.0691174	1.48682	6.3714e-09	Only_TM_Significant	Only_TM_Up	AtLeastSignificant	AtLeastRegulatedInOne
Q96PK6	ENSG00000239306.4	RBM14	protein_coding	0.0321085	0.947786	0.0957073	0.745764	Not_Significant	None	0.834805	0.110616	-0.0814666	0.792684	Not_Significant	None	NoSignificant	NoRegulation
P82914	ENSG00000116898.11	MRPS15	protein_coding	0.144746	0.74606	0.284685	0.348387	Not_Significant	None	0.834794	0.0750981	0.303754	0.283869	Not_Significant	None	NoSignificant	NoRegulation
Q9BXK5	ENSG00000099968.17	BCL2L13	protein_coding	0.536029	0.248268	0.0522533	0.856355	Not_Significant	None	0.834568	0.0897566	0.303166	0.294235	Not_Significant	None	NoSignificant	NoRegulation
Q8N4H5	ENSG00000175768.12	TOMM5	protein_coding	0.278314	0.630762	0.396344	0.22245	Not_Significant	None	0.834348	0.19109	0.354428	0.345063	Not_Significant	None	NoSignificant	NoRegulation
Q9BWV3	ENSG00000102543.14	CDADC1	protein_coding	0.439815	0.427785	-0.161573	0.620376	Not_Significant	None	0.833689	0.165048	0.307423	0.384649	Not_Significant	None	NoSignificant	NoRegulation
O75161	ENSG00000131697.17	NPHP4	protein_coding	0.181921	0.714415	0.0953539	0.766352	Not_Significant	None	0.833045	0.113203	0.178704	0.58172	Not_Significant	None	NoSignificant	NoRegulation
Q6NVU6	ENSG00000176125.4	UFSP1	protein_coding	0.156335	0.786788	0.0287157	0.930802	Not_Significant	None	0.832926	0.182869	0.460526	0.203366	Not_Significant	None	NoSignificant	NoRegulation
Q9BV10	ENSG00000182858.13	ALG12	protein_coding	0.161281	0.72818	0.0771483	0.797604	Not_Significant	None	0.832509	0.0875577	0.573082	0.0554182	Not_Significant	None	NoSignificant	NoRegulation
O95801	ENSG00000243725.6	TTC4	protein_coding	0.313256	0.626857	0.268068	0.40323	Not_Significant	None	0.831077	0.297686	0.663726	0.125336	Not_Significant	None	NoSignificant	NoRegulation
P62249	ENSG00000105193.8	RPS16	protein_coding	0.0509639	0.905923	0.1876	0.531503	Not_Significant	None	0.830764	0.0672345	0.168963	0.56562	Not_Significant	None	NoSignificant	NoRegulation
Q9H1K1	ENSG00000136003.15	ISCU	protein_coding	-0.00413717	0.993849	0.145331	0.642882	Not_Significant	None	0.830389	0.150823	0.606312	0.0665457	Not_Significant	None	NoSignificant	NoRegulation
Q9BSE2	ENSG00000163472.18	TMEM79	protein_coding	0.229769	0.641621	-0.11944	0.69474	Not_Significant	None	0.830249	0.111164	0.341435	0.261566	Not_Significant	None	NoSignificant	NoRegulation
P04406	ENSG00000111640.14	GAPDH	protein_coding	0.326256	0.465819	0.478826	0.105859	Not_Significant	None	0.830208	0.0787337	0.374546	0.201692	Not_Significant	None	NoSignificant	NoRegulation
Q06587	ENSG00000204227.4	RING1	protein_coding	0.0175092	0.969774	0.276308	0.347243	Not_Significant	None	0.830184	0.0881472	0.360876	0.193044	Not_Significant	None	NoSignificant	NoRegulation
Q9UJA2	ENSG00000088766.11	CRLS1	protein_coding	0.259263	0.543672	0.137387	0.619931	Not_Significant	None	0.829625	0.0637638	0.241372	0.354004	Not_Significant	None	NoSignificant	NoRegulation
Q9H0E3	ENSG00000136715.17	SAP130	protein_coding	0.41799	0.348958	0.300214	0.31068	Not_Significant	None	0.829093	0.0779747	0.285434	0.339688	Not_Significant	None	NoSignificant	NoRegulation
Q9UFG5	ENSG00000119559.15	C19orf25	protein_coding	-0.344359	0.490021	0.238631	0.427931	Not_Significant	None	0.829068	0.115183	0.262794	0.392002	Not_Significant	None	NoSignificant	NoRegulation
Q8TA86	ENSG00000164610.8	RP9	protein_coding	0.699737	0.130301	0.0622927	0.837043	Not_Significant	None	0.828613	0.091919	0.69246	0.0162517	Only_TM_Significant	None	AtLeastSignificant	NoRegulation
Q9BRV3	ENSG00000169241.17	SLC50A1	protein_coding	-0.438402	0.370998	-0.2395	0.423928	Not_Significant	None	0.828473	0.109437	0.333495	0.267795	Not_Significant	None	NoSignificant	NoRegulation
Q14CZ0	ENSG00000182831.11	C16orf72	protein_coding	0.335079	0.492728	-0.0734041	0.806478	Not_Significant	None	0.828325	0.111488	0.488982	0.111436	Not_Significant	None	NoSignificant	NoRegulation
Q6PGQ7	ENSG00000136122.15	BORA	protein_coding	0.0712927	0.896224	0.0464339	0.886632	Not_Significant	None	0.828101	0.156418	0.995388	0.00295218	Only_TM_Significant	Only_TM_Up	AtLeastSignificant	AtLeastRegulatedInOne
O75348	ENSG00000136888.6	ATP6V1G1	protein_coding	0.489784	0.282201	0.211422	0.474421	Not_Significant	None	0.827771	0.0852441	0.0587067	0.83726	Not_Significant	None	NoSignificant	NoRegulation
Q6UXM1	ENSG00000139263.11	LRIG3	protein_coding	0.773572	0.102381	0.190676	0.52809	Not_Significant	None	0.826966	0.100855	-0.55708	0.0600472	Not_Significant	None	NoSignificant	NoRegulation
P50583	ENSG00000164978.17	NUDT2	protein_coding	0.673978	0.214017	0.547913	0.0811428	Not_Significant	None	0.826348	0.160932	0.555516	0.103103	Not_Significant	None	NoSignificant	NoRegulation
Q15084	ENSG00000143870.12	PDIA6	protein_coding	0.085141	0.8479	0.227615	0.44218	Not_Significant	None	0.826098	0.0778146	0.79689	0.00329347	Only_TM_Significant	Only_TM_Up	AtLeastSignificant	AtLeastRegulatedInOne
Q8TE02	ENSG00000170291.14	ELP5	protein_coding	0.103832	0.817501	0.177125	0.530633	Not_Significant	None	0.825604	0.0807155	0.308114	0.25245	Not_Significant	None	NoSignificant	NoRegulation
Q5TA89	ENSG00000197921.5	HES5	protein_coding	-0.156418	0.799195	0.0251285	0.931252	Not_Significant	None	0.825104	0.290766	-0.00693644	0.986784	Not_Significant	None	NoSignificant	NoRegulation
P62263	ENSG00000164587.11	RPS14	protein_coding	0.114426	0.784732	-0.000364881	0.99895	Not_Significant	None	0.824947	0.060576	0.00708431	0.977453	Not_Significant	None	NoSignificant	NoRegulation
Q92504	ENSG00000112473.17	SLC39A7	protein_coding	-0.182367	0.662657	0.0103129	0.972815	Not_Significant	None	0.824529	0.0599418	0.457972	0.0867659	Not_Significant	None	NoSignificant	NoRegulation
Q4V328	ENSG00000068400.13	GRIPAP1	protein_coding	0.345501	0.46087	-0.0025755	0.993239	Not_Significant	None	0.824241	0.0951277	0.422359	0.153293	Not_Significant	None	NoSignificant	NoRegulation
Q9NQX6	ENSG00000130844.16	ZNF331	protein_coding	0.633114	0.181811	-0.130403	0.673171	Not_Significant	None	0.824187	0.102267	0.731374	0.0166573	Only_TM_Significant	Only_TM_Up	AtLeastSignificant	AtLeastRegulatedInOne
Q96A25	ENSG00000184988.8	TMEM106A	protein_coding	0.151596	0.807218	-0.00545893	0.987052	Not_Significant	None	0.824029	0.240199	-0.0942168	0.821031	Not_Significant	None	NoSignificant	NoRegulation
O15525	ENSG00000197063.10	MAFG	protein_coding	0.221304	0.645487	0.09365	0.766591	Not_Significant	None	0.823483	0.107537	0.149677	0.635281	Not_Significant	None	NoSignificant	NoRegulation
P08729	ENSG00000135480.15	KRT7	protein_coding	0.0401505	0.94838	0.0609469	0.846042	Not_Significant	None	0.823443	0.300981	0.884435	0.0399201	Only_TM_Significant	Only_TM_Up	AtLeastSignificant	AtLeastRegulatedInOne
Q96GQ7	ENSG00000124228.14	DDX27	protein_coding	0.457533	0.291043	0.0930696	0.740055	Not_Significant	None	0.823392	0.0707741	0.60421	0.0191649	Only_TM_Significant	None	AtLeastSignificant	NoRegulation
Q92870	ENSG00000163697.16	APBB2	protein_coding	0.033419	0.939471	0.162574	0.575617	Not_Significant	None	0.823327	0.0735498	0.73898	0.00414069	Only_TM_Significant	Only_TM_Up	AtLeastSignificant	AtLeastRegulatedInOne
Q8IZP0	ENSG00000136754.16	ABI1	protein_coding	0.294179	0.524188	-0.198173	0.520508	Not_Significant	None	0.823072	0.0911266	0.278348	0.321823	Not_Significant	None	NoSignificant	NoRegulation
Q03060	ENSG00000095794.19	CREM	protein_coding	0.70922	0.173951	0.0732367	0.818826	Not_Significant	None	0.821822	0.145093	0.602301	0.101658	Not_Significant	None	NoSignificant	NoRegulation
P04843	ENSG00000163902.11	RPN1	protein_coding	0.0275308	0.94994	0.2009	0.47199	Not_Significant	None	0.821082	0.0757144	0.552222	0.0407866	Only_TM_Significant	None	AtLeastSignificant	NoRegulation
Q9Y2K6	ENSG00000136878.12	USP20	protein_coding	-0.072964	0.887932	-0.0734089	0.815938	Not_Significant	None	0.820805	0.134667	0.408041	0.197484	Not_Significant	None	NoSignificant	NoRegulation
P06753	ENSG00000143549.19	TPM3	protein_coding	0.715622	0.163901	0.508022	0.101943	Not_Significant	None	0.820201	0.136681	0.253977	0.428846	Not_Significant	None	NoSignificant	NoRegulation
Q9NZ81	ENSG00000205352.10	PRR13	protein_coding	0.488303	0.360801	-0.0630086	0.84717	Not_Significant	None	0.81997	0.154343	0.264352	0.438174	Not_Significant	None	NoSignificant	NoRegulation
P51946	ENSG00000134480.13	CCNH	protein_coding	0.256277	0.585209	0.279168	0.360131	Not_Significant	None	0.819941	0.0967719	0.661771	0.0189298	Only_TM_Significant	None	AtLeastSignificant	NoRegulation
Q8IX29	ENSG00000214050.7	FBXO16	protein_coding	0.0287316	0.962486	-0.112281	0.68371	Not_Significant	None	0.819152	0.307445	1.05793	0.0151615	Only_TM_Significant	Only_TM_Up	AtLeastSignificant	AtLeastRegulatedInOne
Q01064	ENSG00000123360.11	PDE1B	protein_coding	-0.964236	0.0951316	-0.177931	0.591787	Not_Significant	None	0.818352	0.196069	0.430971	0.178095	Not_Significant	None	NoSignificant	NoRegulation
P78424	ENSG00000106536.19	POU6F2	protein_coding	0.864398	0.189788	-0.00131583	0.99665	Not_Significant	None	0.817831	0.290317	0.407265	0.342387	Not_Significant	None	NoSignificant	NoRegulation
Q8N7H5	ENSG00000006712.14	PAF1	protein_coding	1.04693	0.0215102	0.327242	0.257359	Only_Thaps_Significant	Only_Thaps_Up	0.817631	0.0932408	0.560884	0.0473194	Only_TM_Significant	None	AtLeastSignificant	AtLeastRegulatedInOne
Q9P0W5	ENSG00000283154.2	IQCJ-SCHIP1	protein_coding	0.578625	0.251928	0.413046	0.207454	Not_Significant	None	0.816631	0.130945	-0.127134	0.714554	Not_Significant	None	NoSignificant	NoRegulation
P30049	ENSG00000099624.7	ATP5D	protein_coding	0.16748	0.725596	0.35201	0.230358	Not_Significant	None	0.816613	0.107072	-0.0429287	0.886705	Not_Significant	None	NoSignificant	NoRegulation
P30050	ENSG00000197958.12	RPL12	protein_coding	0.68836	0.119431	0.180982	0.541281	Not_Significant	None	0.816289	0.0804615	0.0683872	0.805681	Not_Significant	None	NoSignificant	NoRegulation
Q9UQB3	ENSG00000169862.18	CTNND2	protein_coding	0.162841	0.788805	0.0992939	0.713054	Not_Significant	None	0.815731	0.31141	0.154696	0.701364	Not_Significant	None	NoSignificant	NoRegulation
P62879	ENSG00000172354.9	GNB2	protein_coding	0.0294845	0.949753	0.243931	0.403725	Not_Significant	None	0.815276	0.100852	0.150976	0.594285	Not_Significant	None	NoSignificant	NoRegulation
Q9BQ52	ENSG00000006744.18	ELAC2	protein_coding	0.36055	0.443801	0.185754	0.526288	Not_Significant	None	0.815091	0.101912	0.193226	0.500715	Not_Significant	None	NoSignificant	NoRegulation
Q9P0S2	ENSG00000133983.14	COX16	protein_coding	-0.793858	0.184229	-0.0915459	0.783432	Not_Significant	None	0.815087	0.259763	-0.178357	0.679187	Not_Significant	None	NoSignificant	NoRegulation
Q9NUJ1	ENSG00000144827.8	ABHD10	protein_coding	0.182961	0.735381	-0.149424	0.638795	Not_Significant	None	0.814853	0.161564	0.53532	0.127855	Not_Significant	None	NoSignificant	NoRegulation
Q15477	ENSG00000204351.11	SKIV2L	protein_coding	0.395595	0.412689	-0.0272249	0.927146	Not_Significant	None	0.81447	0.112528	0.0479242	0.871784	Not_Significant	None	NoSignificant	NoRegulation
Q9UNP9	ENSG00000084072.16	PPIE	protein_coding	0.451999	0.339728	0.151707	0.612755	Not_Significant	None	0.814451	0.104714	0.43411	0.147876	Not_Significant	None	NoSignificant	NoRegulation
Q96LU5	ENSG00000148950.9	IMMP1L	protein_coding	-0.298108	0.606178	0.407756	0.222914	Not_Significant	None	0.81445	0.18693	0.355891	0.375579	Not_Significant	None	NoSignificant	NoRegulation
O00442	ENSG00000137996.12	RTCA	protein_coding	0.616134	0.182399	0.110748	0.714078	Not_Significant	None	0.814204	0.096492	0.830815	0.00353575	Only_TM_Significant	Only_TM_Up	AtLeastSignificant	AtLeastRegulatedInOne
Q66K89	ENSG00000167967.15	E4F1	protein_coding	0.196392	0.701322	-0.00530807	0.986414	Not_Significant	None	0.813992	0.136967	-0.0344366	0.914663	Not_Significant	None	NoSignificant	NoRegulation
P49662	ENSG00000196954.13	CASP4	protein_coding	0.460091	0.461854	0.355021	0.284173	Not_Significant	None	0.81373	0.250043	0.977264	0.0119599	Only_TM_Significant	Only_TM_Up	AtLeastSignificant	AtLeastRegulatedInOne
P26639	ENSG00000113407.13	TARS	protein_coding	0.741637	0.0851438	0.229007	0.42857	Not_Significant	None	0.813276	0.0730182	1.25434	8.26565e-07	Only_TM_Significant	Only_TM_Up	AtLeastSignificant	AtLeastRegulatedInOne
Q9BU89	ENSG00000129932.7	DOHH	protein_coding	0.500977	0.365341	0.123224	0.702712	Not_Significant	None	0.81293	0.176933	0.421066	0.237927	Not_Significant	None	NoSignificant	NoRegulation
Q02750	ENSG00000169032.9	MAP2K1	protein_coding	0.0225194	0.964382	-0.0363544	0.903726	Not_Significant	None	0.812272	0.13082	0.305259	0.350275	Not_Significant	None	NoSignificant	NoRegulation
Q07020	ENSG00000063177.12	RPL18	protein_coding	0.0445862	0.915583	0.0633638	0.820213	Not_Significant	None	0.81145	0.0662118	0.00754539	0.976583	Not_Significant	None	NoSignificant	NoRegulation
Q969Q5	ENSG00000169228.13	RAB24	protein_coding	-0.0227813	0.965931	0.29511	0.37421	Not_Significant	None	0.811383	0.150793	0.752452	0.0187553	Only_TM_Significant	Only_TM_Up	AtLeastSignificant	AtLeastRegulatedInOne
Q9Y5M8	ENSG00000144867.11	SRPRB	protein_coding	-0.0114669	0.979268	-0.170681	0.558659	Not_Significant	None	0.811139	0.0804875	0.647408	0.0158685	Only_TM_Significant	None	AtLeastSignificant	NoRegulation
Q9UDY2	ENSG00000119139.17	TJP2	protein_coding	0.452935	0.318856	-0.0163492	0.956374	Not_Significant	None	0.810974	0.0909412	0.411761	0.134632	Not_Significant	None	NoSignificant	NoRegulation
P55036	ENSG00000159352.15	PSMD4	protein_coding	0.549005	0.208961	0.317385	0.275002	Not_Significant	None	0.810763	0.0780649	0.5541	0.051845	Not_Significant	None	NoSignificant	NoRegulation
NA	ENSG00000275183.1	LENG9	protein_coding	-0.482769	0.425428	-0.0436385	0.89578	Not_Significant	None	0.810543	0.231033	-0.607275	0.144997	Not_Significant	None	NoSignificant	NoRegulation
Q92993	ENSG00000172977.12	KAT5	protein_coding	0.372955	0.462749	0.231239	0.44341	Not_Significant	None	0.808822	0.136122	0.252787	0.423053	Not_Significant	None	NoSignificant	NoRegulation
O60462	ENSG00000118257.16	NRP2	protein_coding	0.478992	0.259787	0.0473112	0.863666	Not_Significant	None	0.808804	0.070188	-0.416094	0.135982	Not_Significant	None	NoSignificant	NoRegulation
Q6ICL3	ENSG00000183597.15	TANGO2	protein_coding	0.360276	0.488981	0.271189	0.375703	Not_Significant	None	0.808252	0.147673	-0.00992391	0.975874	Not_Significant	None	NoSignificant	NoRegulation
P36915	ENSG00000204590.12	GNL1	protein_coding	0.461813	0.292672	0.0921005	0.751754	Not_Significant	None	0.807799	0.0804524	-0.0327715	0.908296	Not_Significant	None	NoSignificant	NoRegulation
A0A0B4J2F0	ENSG00000225973.3	PIGBOS1	protein_coding	0.451467	0.462281	0.375325	0.26411	Not_Significant	None	0.807793	0.240557	0.97624	0.0123848	Only_TM_Significant	Only_TM_Up	AtLeastSignificant	AtLeastRegulatedInOne
P78316	ENSG00000087269.15	NOP14	protein_coding	0.347909	0.435843	0.347402	0.219108	Not_Significant	None	0.807189	0.0855446	0.561316	0.0429766	Only_TM_Significant	None	AtLeastSignificant	NoRegulation
O95243	ENSG00000129071.9	MBD4	protein_coding	0.206123	0.668252	0.479285	0.120212	Not_Significant	None	0.806691	0.111107	0.937453	0.00171685	Only_TM_Significant	Only_TM_Up	AtLeastSignificant	AtLeastRegulatedInOne
P36871	ENSG00000079739.15	PGM1	protein_coding	0.112398	0.804238	0.0482465	0.867219	Not_Significant	None	0.806684	0.0909263	-0.202579	0.475648	Not_Significant	None	NoSignificant	NoRegulation
Q13322	ENSG00000106070.17	GRB10	protein_coding	-0.0979386	0.857567	-0.0161596	0.959362	Not_Significant	None	0.80662	0.177221	0.640848	0.0632742	Not_Significant	None	NoSignificant	NoRegulation
Q12766	ENSG00000113716.12	HMGXB3	protein_coding	0.160991	0.714358	0.00269455	0.99256	Not_Significant	None	0.805621	0.0817412	0.0356274	0.896653	Not_Significant	None	NoSignificant	NoRegulation
Q7KZF4	ENSG00000197157.10	SND1	protein_coding	0.343003	0.468165	-0.112693	0.696923	Not_Significant	None	0.805406	0.108749	0.160796	0.578369	Not_Significant	None	NoSignificant	NoRegulation
Q06889	ENSG00000179388.8	EGR3	protein_coding	2.00738	4.08228e-06	0.993978	0.0024282	Both_Significant	Both_Up	0.804378	0.0813714	-1.09904	4.79075e-05	Only_TM_Significant	Only_TM_Down	AtLeastSignificant	AtLeastRegulatedInOne
P19623	ENSG00000116649.9	SRM	protein_coding	-0.137899	0.764762	0.247887	0.39577	Not_Significant	None	0.803904	0.0995734	0.293632	0.290336	Not_Significant	None	NoSignificant	NoRegulation
O14763	ENSG00000120889.12	TNFRSF10B	protein_coding	-0.312589	0.502578	0.0158932	0.959321	Not_Significant	None	0.803081	0.104762	0.860876	0.005616	Only_TM_Significant	Only_TM_Up	AtLeastSignificant	AtLeastRegulatedInOne
Q6IBS0	ENSG00000247596.8	TWF2	protein_coding	0.182985	0.684124	0.0527891	0.852684	Not_Significant	None	0.802743	0.0894813	0.150786	0.579832	Not_Significant	None	NoSignificant	NoRegulation
O95445	ENSG00000204444.10	APOM	protein_coding					NA	NA	0.802682	0.308622	0.0794848	0.852374	Not_Significant	None	NoSignificant	NoRegulation
Q9NZM1	ENSG00000138119.16	MYOF	protein_coding	0.457119	0.446063	0.173298	0.59778	Not_Significant	None	0.802581	0.230691	0.604117	0.115368	Not_Significant	None	NoSignificant	NoRegulation
Q9H4M9	ENSG00000110047.17	EHD1	protein_coding	-0.405941	0.489745	0.0453087	0.891869	Not_Significant	None	0.80256	0.232286	0.64997	0.0950817	Not_Significant	None	NoSignificant	NoRegulation
P07237	ENSG00000185624.14	P4HB	protein_coding	0.164385	0.717036	0.215646	0.471566	Not_Significant	None	0.802022	0.0946502	0.624045	0.024667	Only_TM_Significant	None	AtLeastSignificant	NoRegulation
Q8N344	ENSG00000105556.11	MIER2	protein_coding	0.222943	0.672443	0.189123	0.539041	Not_Significant	None	0.802013	0.157803	0.124573	0.706019	Not_Significant	None	NoSignificant	NoRegulation
Q8TDD1	ENSG00000123064.12	DDX54	protein_coding	0.248268	0.598979	0.122712	0.676814	Not_Significant	None	0.801919	0.108694	0.178595	0.536726	Not_Significant	None	NoSignificant	NoRegulation
O43353	ENSG00000104312.7	RIPK2	protein_coding	0.239605	0.680419	0.191621	0.554841	Not_Significant	None	0.801602	0.213785	0.95311	0.0105287	Only_TM_Significant	Only_TM_Up	AtLeastSignificant	AtLeastRegulatedInOne
P53618	ENSG00000129083.12	COPB1	protein_coding	0.258228	0.586736	-0.118373	0.688638	Not_Significant	None	0.801337	0.112012	0.898633	0.00185575	Only_TM_Significant	Only_TM_Up	AtLeastSignificant	AtLeastRegulatedInOne
P24534	ENSG00000114942.13	EEF1B2	protein_coding	0.0705618	0.872354	0.292641	0.355466	Not_Significant	None	0.801075	0.0819406	0.176754	0.537739	Not_Significant	None	NoSignificant	NoRegulation
NA	ENSG00000256537.4	SMIM10L1	protein_coding	0.178509	0.714914	0.283605	0.356971	Not_Significant	None	0.800429	0.122128	0.531297	0.0752111	Not_Significant	None	NoSignificant	NoRegulation
O95168	ENSG00000065518.7	NDUFB4	protein_coding	0.683513	0.182096	0.467917	0.130556	Not_Significant	None	0.800045	0.145878	0.0398423	0.90963	Not_Significant	None	NoSignificant	NoRegulation
Q9H6S1	ENSG00000163512.13	AZI2	protein_coding	0.264004	0.585271	0.111091	0.716713	Not_Significant	None	0.799899	0.117805	0.899505	0.00180684	Only_TM_Significant	Only_TM_Up	AtLeastSignificant	AtLeastRegulatedInOne
Q9BVC4	ENSG00000167965.17	MLST8	protein_coding	-0.0239899	0.960477	0.29223	0.32847	Not_Significant	None	0.799766	0.118352	0.362704	0.221409	Not_Significant	None	NoSignificant	NoRegulation
Q9HA65	ENSG00000104946.12	TBC1D17	protein_coding	0.0665812	0.887215	0.220913	0.491373	Not_Significant	None	0.799761	0.103625	0.0717614	0.812558	Not_Significant	None	NoSignificant	NoRegulation
Q05932	ENSG00000136877.14	FPGS	protein_coding	0.436317	0.351286	0.147342	0.632743	Not_Significant	None	0.799554	0.106636	0.217603	0.443094	Not_Significant	None	NoSignificant	NoRegulation
Q86T75	ENSG00000263956.6	NBPF11	protein_coding	0.260592	0.685394	-0.344172	0.211868	Not_Significant	None	0.798985	0.294967	0.343707	0.426064	Not_Significant	None	NoSignificant	NoRegulation
Q9H444	ENSG00000101421.3	CHMP4B	protein_coding	0.194844	0.674218	0.00613837	0.983112	Not_Significant	None	0.79765	0.103392	-0.117406	0.686283	Not_Significant	None	NoSignificant	NoRegulation
P18031	ENSG00000196396.9	PTPN1	protein_coding	0.178498	0.71105	-0.0192493	0.947947	Not_Significant	None	0.797591	0.119975	0.160172	0.590884	Not_Significant	None	NoSignificant	NoRegulation
Q7Z3E1	ENSG00000163659.12	TIPARP	protein_coding	1.23608	0.00432761	0.243627	0.422635	Only_Thaps_Significant	Only_Thaps_Up	0.797545	0.0811525	0.443812	0.0905826	Not_Significant	None	AtLeastSignificant	AtLeastRegulatedInOne
O15321	ENSG00000100926.14	TM9SF1	protein_coding	-0.108738	0.828987	0.136861	0.653087	Not_Significant	None	0.796967	0.132251	0.0203164	0.956246	Not_Significant	None	NoSignificant	NoRegulation
Q8IV03	ENSG00000153714.5	LURAP1L	protein_coding	0.298102	0.536523	0.154817	0.486621	Not_Significant	None	0.796921	0.214135	0.685994	0.00715929	Only_TM_Significant	None	AtLeastSignificant	NoRegulation
Q7Z736	ENSG00000068137.14	PLEKHH3	protein_coding	0.42078	0.394543	0.263218	0.424676	Not_Significant	None	0.796349	0.129685	-0.159327	0.662835	Not_Significant	None	NoSignificant	NoRegulation
Q9H8M1	ENSG00000115520.8	COQ10B	protein_coding	0.71049	0.151153	0.0973211	0.758446	Not_Significant	None	0.795967	0.133026	0.439417	0.149165	Not_Significant	None	NoSignificant	NoRegulation
Q8TF50	ENSG00000167625.10	ZNF526	protein_coding	-0.320524	0.539172	-0.262861	0.407252	Not_Significant	None	0.795683	0.154638	0.773646	0.0148317	Only_TM_Significant	Only_TM_Up	AtLeastSignificant	AtLeastRegulatedInOne
Q16775	ENSG00000063854.12	HAGH	protein_coding	-0.269359	0.608693	0.14341	0.642237	Not_Significant	None	0.795613	0.158174	0.242255	0.462632	Not_Significant	None	NoSignificant	NoRegulation
Q96F05	ENSG00000171067.10	C11orf24	protein_coding	-0.58634	0.180646	-0.200447	0.485695	Not_Significant	None	0.795604	0.0848479	0.46924	0.0802393	Not_Significant	None	NoSignificant	NoRegulation
Q7L4S7	ENSG00000198960.10	ARMCX6	protein_coding	0.127896	0.831124	0.462769	0.166821	Not_Significant	None	0.795456	0.227676	0.641437	0.106838	Not_Significant	None	NoSignificant	NoRegulation
Q9UIE0	ENSG00000159882.12	ZNF230	protein_coding	-0.550571	0.365995	-0.178251	0.595396	Not_Significant	None	0.795284	0.274846	-0.1643	0.702342	Not_Significant	None	NoSignificant	NoRegulation
Q13263	ENSG00000130726.11	TRIM28	protein_coding	0.518643	0.237669	0.221726	0.45077	Not_Significant	None	0.795138	0.0856503	0.00693628	0.978843	Not_Significant	None	NoSignificant	NoRegulation
O15305	ENSG00000140650.11	PMM2	protein_coding	-0.18111	0.756795	-0.0965496	0.770036	Not_Significant	None	0.794378	0.219267	0.839747	0.0217046	Only_TM_Significant	Only_TM_Up	AtLeastSignificant	AtLeastRegulatedInOne
P11171	ENSG00000159023.19	EPB41	protein_coding	0.035439	0.948078	-0.148134	0.638523	Not_Significant	None	0.794306	0.178197	-0.0273297	0.936535	Not_Significant	None	NoSignificant	NoRegulation
Q5JRX3	ENSG00000107959.15	PITRM1	protein_coding	0.262569	0.59433	0.167099	0.575806	Not_Significant	None	0.794175	0.130684	0.636881	0.0340732	Only_TM_Significant	None	AtLeastSignificant	NoRegulation
P54819	ENSG00000004455.16	AK2	protein_coding	0.55009	0.214819	0.274543	0.34692	Not_Significant	None	0.793798	0.0898108	0.70263	0.00755214	Only_TM_Significant	None	AtLeastSignificant	NoRegulation
Q9ULJ3	ENSG00000173276.13	ZBTB21	protein_coding	0.99939	0.0395653	0.0575012	0.850489	Only_Thaps_Significant	Only_Thaps_Up	0.793766	0.124668	0.400584	0.179244	Not_Significant	None	AtLeastSignificant	AtLeastRegulatedInOne
Q3KQV9	ENSG00000197355.10	UAP1L1	protein_coding	0.726603	0.164108	0.0669169	0.834368	Not_Significant	None	0.793478	0.15864	-0.541754	0.10835	Not_Significant	None	NoSignificant	NoRegulation
P25325	ENSG00000128309.16	MPST	protein_coding	-0.0541409	0.913317	0.198343	0.53322	Not_Significant	None	0.793187	0.131797	-0.517593	0.117951	Not_Significant	None	NoSignificant	NoRegulation
Q53ET0	ENSG00000160741.16	CRTC2	protein_coding	-0.0330722	0.943475	0.0851172	0.770877	Not_Significant	None	0.793085	0.106559	0.208688	0.458993	Not_Significant	None	NoSignificant	NoRegulation
Q03923	ENSG00000105750.14	ZNF85	protein_coding	0.390547	0.53612	0.00212449	0.994919	Not_Significant	None	0.793049	0.272433	0.0178307	0.965946	Not_Significant	None	NoSignificant	NoRegulation
Q02779	ENSG00000130758.7	MAP3K10	protein_coding	-0.0601686	0.911043	0.1699	0.590521	Not_Significant	None	0.792099	0.173513	0.289522	0.405519	Not_Significant	None	NoSignificant	NoRegulation
O00487	ENSG00000115233.11	PSMD14	protein_coding	0.722474	0.0936586	0.115676	0.704423	Not_Significant	None	0.792043	0.0813797	0.713658	0.0189436	Only_TM_Significant	None	AtLeastSignificant	NoRegulation
Q96H40	ENSG00000256229.7	ZNF486	protein_coding	-0.332969	0.569887	-0.244726	0.46755	Not_Significant	None	0.791969	0.209513	0.419212	0.25118	Not_Significant	None	NoSignificant	NoRegulation
Q8TEL6	ENSG00000100991.11	TRPC4AP	protein_coding	0.268003	0.523518	0.0988514	0.72381	Not_Significant	None	0.791802	0.0723282	0.59267	0.0192495	Only_TM_Significant	None	AtLeastSignificant	NoRegulation
Q15389	ENSG00000154188.9	ANGPT1	protein_coding	0.000626438	0.999179	0.236652	0.481395	Not_Significant	None	0.791418	0.242465	-0.191678	0.637494	Not_Significant	None	NoSignificant	NoRegulation
Q9Y4P3	ENSG00000106638.15	TBL2	protein_coding	-0.126756	0.776934	-0.0894595	0.751839	Not_Significant	None	0.791249	0.0910393	0.606659	0.0401742	Only_TM_Significant	None	AtLeastSignificant	NoRegulation
Q6P2P2	ENSG00000164169.12	PRMT9	protein_coding	0.207945	0.713509	-0.27955	0.403841	Not_Significant	None	0.79119	0.198022	0.212978	0.567045	Not_Significant	None	NoSignificant	NoRegulation
Q99536	ENSG00000108828.15	VAT1	protein_coding	0.0833319	0.848921	0.0492987	0.860827	Not_Significant	None	0.790651	0.0847253	-0.255372	0.350755	Not_Significant	None	NoSignificant	NoRegulation
Q15102	ENSG00000079462.7	PAFAH1B3	protein_coding	0.154665	0.740452	0.323687	0.262883	Not_Significant	None	0.79057	0.106575	-0.101608	0.741966	Not_Significant	None	NoSignificant	NoRegulation
Q96MP8	ENSG00000243335.9	KCTD7	protein_coding	0.417378	0.3764	0.143888	0.629175	Not_Significant	None	0.790437	0.113323	0.530733	0.0618746	Not_Significant	None	NoSignificant	NoRegulation
Q9P1U0	ENSG00000066379.14	ZNRD1	protein_coding	0.232346	0.677176	0.27537	0.399449	Not_Significant	None	0.790071	0.188901	0.101365	0.790386	Not_Significant	None	NoSignificant	NoRegulation
P26640	ENSG00000204394.12	VARS	protein_coding	0.325896	0.464126	0.101928	0.732369	Not_Significant	None	0.79006	0.0925822	0.17663	0.512319	Not_Significant	None	NoSignificant	NoRegulation
P36959	ENSG00000137198.9	GMPR	protein_coding	0.573994	0.379838	0.346074	0.298096	Not_Significant	None	0.789271	0.301864	0.176973	0.681034	Not_Significant	None	NoSignificant	NoRegulation
Q93077	ENSG00000180573.9	HIST1H2AC	protein_coding	0.366168	0.481152	0.193423	0.527156	Not_Significant	None	0.789223	0.158486	0.549305	0.102334	Not_Significant	None	NoSignificant	NoRegulation
Q9P2I0	ENSG00000165934.12	CPSF2	protein_coding	0.362093	0.427054	0.201905	0.520498	Not_Significant	None	0.788695	0.10162	0.634881	0.033307	Only_TM_Significant	None	AtLeastSignificant	NoRegulation
Q969H8	ENSG00000074842.7	MYDGF	protein_coding	-0.171115	0.722098	0.224404	0.454601	Not_Significant	None	0.788209	0.124685	0.437749	0.137355	Not_Significant	None	NoSignificant	NoRegulation
O43488	ENSG00000053371.12	AKR7A2	protein_coding	0.221932	0.633928	0.106381	0.715837	Not_Significant	None	0.788193	0.108373	0.0525758	0.854414	Not_Significant	None	NoSignificant	NoRegulation
Q9UI26	ENSG00000086200.16	IPO11	protein_coding	1.0525	0.0265618	0.149448	0.63996	Only_Thaps_Significant	Only_Thaps_Up	0.787094	0.122066	0.526263	0.0921015	Not_Significant	None	AtLeastSignificant	AtLeastRegulatedInOne
O95876	ENSG00000143951.15	WDPCP	protein_coding	0.695039	0.188712	0.106533	0.737118	Not_Significant	None	0.786791	0.171091	0.0305908	0.930422	Not_Significant	None	NoSignificant	NoRegulation
Q8IZ63	ENSG00000212123.3	PRR22	protein_coding	-0.486804	0.409539	-0.0515327	0.874432	Not_Significant	None	0.786185	0.308687	0.474605	0.27086	Not_Significant	None	NoSignificant	NoRegulation
Q9NS23	ENSG00000068028.17	RASSF1	protein_coding	0.780088	0.182232	0.290552	0.370144	Not_Significant	None	0.785927	0.221882	0.690038	0.0625916	Not_Significant	None	NoSignificant	NoRegulation
Q6ZSY5	ENSG00000049769.12	PPP1R3F	protein_coding	0.220065	0.700512	0.340405	0.294106	Not_Significant	None	0.785855	0.212127	0.339741	0.353134	Not_Significant	None	NoSignificant	NoRegulation
Q8WXX5	ENSG00000213551.4	DNAJC9	protein_coding	0.227535	0.694367	0.325369	0.316723	Not_Significant	None	0.785514	0.218659	0.230909	0.538347	Not_Significant	None	NoSignificant	NoRegulation
Q8IUW3	ENSG00000158792.15	SPATA2L	protein_coding	0.677952	0.200701	0.250925	0.449142	Not_Significant	None	0.785335	0.169797	-0.413127	0.259702	Not_Significant	None	NoSignificant	NoRegulation
O95433	ENSG00000100591.7	AHSA1	protein_coding	0.316844	0.455204	0.0076626	0.977755	Not_Significant	None	0.78405	0.0782194	0.101421	0.693804	Not_Significant	None	NoSignificant	NoRegulation
P28072	ENSG00000142507.9	PSMB6	protein_coding	0.221204	0.671994	0.328457	0.286959	Not_Significant	None	0.782062	0.164661	0.177398	0.586228	Not_Significant	None	NoSignificant	NoRegulation
Q8TDY8	ENSG00000103742.11	IGDCC4	protein_coding	-0.738918	0.196368	0.0215088	0.944796	Not_Significant	None	0.781797	0.30088	0.0416116	0.923908	Not_Significant	None	NoSignificant	NoRegulation
P05387	ENSG00000177600.8	RPLP2	protein_coding	0.414246	0.338019	0.241421	0.41159	Not_Significant	None	0.781625	0.0858711	-0.10007	0.704272	Not_Significant	None	NoSignificant	NoRegulation
Q9BZE1	ENSG00000116221.15	MRPL37	protein_coding	0.325546	0.49811	0.315797	0.284529	Not_Significant	None	0.78137	0.126327	0.131182	0.664806	Not_Significant	None	NoSignificant	NoRegulation
Q86UE3	ENSG00000187187.13	ZNF546	protein_coding	0.0908769	0.885657	-0.388351	0.223912	Not_Significant	None	0.781187	0.286157	0.0348827	0.935208	Not_Significant	None	NoSignificant	NoRegulation
Q9HC52	ENSG00000141570.10	CBX8	protein_coding	0.443099	0.3417	-0.0364765	0.907012	Not_Significant	None	0.780912	0.113403	-0.37282	0.206601	Not_Significant	None	NoSignificant	NoRegulation
Q9BSH4	ENSG00000136463.7	TACO1	protein_coding	0.344661	0.481702	0.305211	0.30939	Not_Significant	None	0.78073	0.133727	0.531181	0.0829438	Not_Significant	None	NoSignificant	NoRegulation
Q499Z4	ENSG00000171161.12	ZNF672	protein_coding	0.260098	0.589539	0.0957874	0.750294	Not_Significant	None	0.780699	0.127943	-0.371415	0.209278	Not_Significant	None	NoSignificant	NoRegulation
Q9BVJ6	ENSG00000156697.12	UTP14A	protein_coding	0.52356	0.298682	0.121584	0.686905	Not_Significant	None	0.780664	0.147476	0.777926	0.0122017	Only_TM_Significant	Only_TM_Up	AtLeastSignificant	AtLeastRegulatedInOne
Q86TN4	ENSG00000149743.13	TRPT1	protein_coding	-0.12957	0.78742	0.277976	0.346387	Not_Significant	None	0.780531	0.121237	0.293392	0.345217	Not_Significant	None	NoSignificant	NoRegulation
Q6P5S7	ENSG00000219200.11	RNASEK	protein_coding	0.0208056	0.973722	-0.0514609	0.871828	Not_Significant	None	0.780445	0.309599	0.200728	0.646672	Not_Significant	None	NoSignificant	NoRegulation
O60930	ENSG00000171865.9	RNASEH1	protein_coding	0.0723066	0.885526	0.364656	0.22365	Not_Significant	None	0.780233	0.145756	0.677457	0.0266588	Only_TM_Significant	None	AtLeastSignificant	NoRegulation
Q16891	ENSG00000132305.20	IMMT	protein_coding	0.415872	0.37955	0.120575	0.692349	Not_Significant	None	0.779994	0.120309	0.406013	0.164763	Not_Significant	None	NoSignificant	NoRegulation
Q5T3J3	ENSG00000121931.15	LRIF1	protein_coding	0.357545	0.465618	-0.116359	0.713788	Not_Significant	None	0.779716	0.134048	1.02773	0.000412743	Only_TM_Significant	Only_TM_Up	AtLeastSignificant	AtLeastRegulatedInOne
Q9UJK0	ENSG00000007520.3	TSR3	protein_coding	0.303256	0.561476	0.312204	0.31245	Not_Significant	None	0.779418	0.165329	0.0458355	0.89316	Not_Significant	None	NoSignificant	NoRegulation
Q5VY09	ENSG00000162783.10	IER5	protein_coding	0.981044	0.0752617	0.209983	0.526719	Not_Significant	None	0.779292	0.192175	-0.399365	0.299965	Not_Significant	None	NoSignificant	NoRegulation
Q9Y5Y5	ENSG00000121680.15	PEX16	protein_coding	0.230029	0.634917	0.252011	0.3962	Not_Significant	None	0.778905	0.128007	0.394859	0.184902	Not_Significant	None	NoSignificant	NoRegulation
Q96K21	ENSG00000166140.17	ZFYVE19	protein_coding	0.712522	0.162375	0.533419	0.0805753	Not_Significant	None	0.778805	0.156143	0.321245	0.326587	Not_Significant	None	NoSignificant	NoRegulation
Q17RN3	ENSG00000130244.12	FAM98C	protein_coding	-0.122306	0.821272	0.0515751	0.870176	Not_Significant	None	0.778786	0.176891	0.0366302	0.914357	Not_Significant	None	NoSignificant	NoRegulation
O95070	ENSG00000174851.15	YIF1A	protein_coding	-0.234736	0.586005	0.0362121	0.895832	Not_Significant	None	0.778619	0.0838098	0.0481563	0.851037	Not_Significant	None	NoSignificant	NoRegulation
O15084	ENSG00000206560.11	ANKRD28	protein_coding	0.505623	0.317528	-0.0234742	0.938772	Not_Significant	None	0.778479	0.150637	0.399232	0.197996	Not_Significant	None	NoSignificant	NoRegulation
Q9BT49	ENSG00000184436.11	THAP7	protein_coding	0.265115	0.587723	0.460133	0.123491	Not_Significant	None	0.778249	0.135193	-0.0552021	0.858112	Not_Significant	None	NoSignificant	NoRegulation
P16083	ENSG00000124588.19	NQO2	protein_coding	-0.118039	0.824737	-0.00485679	0.987642	Not_Significant	None	0.777934	0.168952	0.358194	0.272925	Not_Significant	None	NoSignificant	NoRegulation
P61081	ENSG00000130725.7	UBE2M	protein_coding	-0.0498608	0.915594	0.278456	0.359413	Not_Significant	None	0.777716	0.118862	-0.0619477	0.833043	Not_Significant	None	NoSignificant	NoRegulation
Q16533	ENSG00000023608.4	SNAPC1	protein_coding	0.224242	0.670916	-0.0962843	0.759378	Not_Significant	None	0.777515	0.171384	1.27721	0.000142115	Only_TM_Significant	Only_TM_Up	AtLeastSignificant	AtLeastRegulatedInOne
P63167	ENSG00000088986.10	DYNLL1	protein_coding	0.885708	0.036165	0.711983	0.0249834	Both_Significant	Both_Up	0.776795	0.0812876	0.475575	0.169879	Not_Significant	None	AtLeastSignificant	AtLeastRegulatedInOne
Q15935	ENSG00000175691.8	ZNF77	protein_coding	0.145708	0.804596	0.299867	0.365915	Not_Significant	None	0.77671	0.227223	0.401621	0.284709	Not_Significant	None	NoSignificant	NoRegulation
Q9UKY7	ENSG00000091527.15	CDV3	protein_coding	0.035284	0.947263	-0.123875	0.692811	Not_Significant	None	0.776241	0.180292	0.483793	0.162114	Not_Significant	None	NoSignificant	NoRegulation
P45880	ENSG00000165637.13	VDAC2	protein_coding	0.261874	0.612212	0.124969	0.699273	Not_Significant	None	0.776187	0.158566	0.317218	0.329282	Not_Significant	None	NoSignificant	NoRegulation
P47928	ENSG00000172201.11	ID4	protein_coding	1.53712	0.00455669	0.14336	0.6645	Only_Thaps_Significant	Only_Thaps_Up	0.77604	0.189157	-1.20617	0.000753851	Only_TM_Significant	Only_TM_Down	AtLeastSignificant	AtLeastRegulatedInOne
Q96DF8	ENSG00000100056.11	DGCR14	protein_coding	0.229798	0.632352	-0.0564935	0.847951	Not_Significant	None	0.775954	0.127065	0.192173	0.512808	Not_Significant	None	NoSignificant	NoRegulation
O95140	ENSG00000116688.16	MFN2	protein_coding	0.795891	0.0745691	0.246874	0.379328	Not_Significant	None	0.775901	0.0997856	0.457898	0.088344	Not_Significant	None	NoSignificant	NoRegulation
O60675	ENSG00000198517.9	MAFK	protein_coding	-0.0839218	0.890846	0.0590661	0.837186	Not_Significant	None	0.775783	0.273054	0.153596	0.721745	Not_Significant	None	NoSignificant	NoRegulation
P10599	ENSG00000136810.12	TXN	protein_coding	0.792617	0.0765733	0.313945	0.29737	Not_Significant	None	0.774696	0.101373	0.234657	0.427521	Not_Significant	None	NoSignificant	NoRegulation
P27816	ENSG00000047849.21	MAP4	protein_coding	0.149955	0.736934	0.0375826	0.893961	Not_Significant	None	0.774134	0.100371	0.509327	0.0639478	Not_Significant	None	NoSignificant	NoRegulation
P63313	ENSG00000034510.5	TMSB10	protein_coding	-0.044725	0.925845	0.229047	0.435255	Not_Significant	None	0.773893	0.131035	0.327097	0.268984	Not_Significant	None	NoSignificant	NoRegulation
Q8IZC4	ENSG00000182010.10	RTKN2	protein_coding	0.725793	0.185476	0.550963	0.0976584	Not_Significant	None	0.773841	0.196507	0.771699	0.0351548	Only_TM_Significant	Only_TM_Up	AtLeastSignificant	AtLeastRegulatedInOne
Q8N5R6	ENSG00000140481.14	CCDC33	protein_coding	0.326847	0.606267	0.263839	0.428463	Not_Significant	None	0.773482	0.287761	0.117172	0.785088	Not_Significant	None	NoSignificant	NoRegulation
Q6P2C8	ENSG00000160563.13	MED27	protein_coding	1.1661	0.0236883	0.34842	0.26293	Only_Thaps_Significant	Only_Thaps_Up	0.773459	0.171015	0.296398	0.428188	Not_Significant	None	AtLeastSignificant	AtLeastRegulatedInOne
Q9NSV4	ENSG00000139734.17	DIAPH3	protein_coding	0.57947	0.239215	0.194291	0.521159	Not_Significant	None	0.772801	0.141427	0.913563	0.00208967	Only_TM_Significant	Only_TM_Up	AtLeastSignificant	AtLeastRegulatedInOne
Q13404	ENSG00000244687.11	UBE2V1	protein_coding	0.026159	0.964003	0.096831	0.77187	Not_Significant	None	0.772693	0.219544	0.268394	0.467215	Not_Significant	None	NoSignificant	NoRegulation
P62072	ENSG00000134809.8	TIMM10	protein_coding	0.772513	0.144777	0.532059	0.0899766	Not_Significant	None	0.772567	0.177472	0.589927	0.0835451	Not_Significant	None	NoSignificant	NoRegulation
Q13242	ENSG00000111786.8	SRSF9	protein_coding	0.124849	0.803422	0.290932	0.345178	Not_Significant	None	0.771049	0.150472	0.268756	0.387744	Not_Significant	None	NoSignificant	NoRegulation
Q96C90	ENSG00000173457.10	PPP1R14B	protein_coding	0.111967	0.8394	0.206159	0.517366	Not_Significant	None	0.770881	0.202276	0.157602	0.660552	Not_Significant	None	NoSignificant	NoRegulation
Q14249	ENSG00000167136.6	ENDOG	protein_coding	0.109452	0.847239	0.303502	0.349236	Not_Significant	None	0.770837	0.20924	-0.284375	0.445787	Not_Significant	None	NoSignificant	NoRegulation
O75391	ENSG00000091640.7	SPAG7	protein_coding	0.369548	0.429689	0.287884	0.33423	Not_Significant	None	0.77076	0.119261	0.367088	0.207703	Not_Significant	None	NoSignificant	NoRegulation
Q13319	ENSG00000171450.5	CDK5R2	protein_coding					NA	NA	0.770383	0.335393	0.484283	0.267037	Not_Significant	None	NoSignificant	NoRegulation
Q8IYJ3	ENSG00000142765.17	SYTL1	protein_coding	-0.448012	0.418678	-0.16603	0.53273	Not_Significant	None	0.770055	0.330483	0.0875163	0.840385	Not_Significant	None	NoSignificant	NoRegulation
Q8TAE8	ENSG00000179271.2	GADD45GIP1	protein_coding	0.410223	0.431985	0.150617	0.623121	Not_Significant	None	0.769749	0.170694	0.117615	0.718382	Not_Significant	None	NoSignificant	NoRegulation
Q92908	ENSG00000141448.8	GATA6	protein_coding	0.692984	0.229314	0.110232	0.741154	Not_Significant	None	0.769352	0.224214	0.136062	0.715902	Not_Significant	None	NoSignificant	NoRegulation
O15068	ENSG00000126217.20	MCF2L	protein_coding	-0.564358	0.347252	0.0634239	0.844993	Not_Significant	None	0.769045	0.30804	0.0422748	0.922325	Not_Significant	None	NoSignificant	NoRegulation
Q5VV52	ENSG00000164011.17	ZNF691	protein_coding	-0.258861	0.62688	0.0951979	0.763249	Not_Significant	None	0.769016	0.169054	-0.0939307	0.786817	Not_Significant	None	NoSignificant	NoRegulation
Q9Y3T9	ENSG00000188976.10	NOC2L	protein_coding	0.713813	0.137633	0.234595	0.466288	Not_Significant	None	0.768832	0.132686	0.238443	0.436463	Not_Significant	None	NoSignificant	NoRegulation
P46087	ENSG00000111641.11	NOP2	protein_coding	0.545079	0.276411	0.128104	0.671571	Not_Significant	None	0.768015	0.151471	0.55425	0.0713961	Not_Significant	None	NoSignificant	NoRegulation
Q9BUV8	ENSG00000101084.17	C20orf24	protein_coding	0.271027	0.637598	0.304649	0.349744	Not_Significant	None	0.767792	0.226454	-0.0546222	0.88487	Not_Significant	None	NoSignificant	NoRegulation
Q86Z02	ENSG00000163349.21	HIPK1	protein_coding	0.798915	0.0579717	-0.0505182	0.853739	Not_Significant	None	0.767761	0.0832783	0.109159	0.664527	Not_Significant	None	NoSignificant	NoRegulation
Q15126	ENSG00000163344.5	PMVK	protein_coding	0.65157	0.155238	-0.04245	0.884137	Not_Significant	None	0.767437	0.114406	-0.251482	0.395826	Not_Significant	None	NoSignificant	NoRegulation
Q9Y592	ENSG00000173588.14	CEP83	protein_coding	-0.142166	0.785402	-0.232704	0.467125	Not_Significant	None	0.767101	0.162679	0.518484	0.102103	Not_Significant	None	NoSignificant	NoRegulation
Q9UJZ1	ENSG00000165283.15	STOML2	protein_coding	0.50811	0.251265	0.264221	0.354267	Not_Significant	None	0.766713	0.100625	0.343789	0.263321	Not_Significant	None	NoSignificant	NoRegulation
Q96D15	ENSG00000142552.7	RCN3	protein_coding	0.307288	0.539738	0.0913444	0.77318	Not_Significant	None	0.766036	0.150421	0.341786	0.264051	Not_Significant	None	NoSignificant	NoRegulation
Q9BQE6	ENSG00000162194.12	LBHD1	protein_coding	-0.128319	0.837681	-0.318046	0.310556	Not_Significant	None	0.765392	0.300741	0.190031	0.656402	Not_Significant	None	NoSignificant	NoRegulation
P78352	ENSG00000132535.18	DLG4	protein_coding	0.115001	0.818624	0.0786176	0.796291	Not_Significant	None	0.765246	0.15042	-0.138954	0.675205	Not_Significant	None	NoSignificant	NoRegulation
P62805	ENSG00000278637.1	HIST1H4A	protein_coding	0.988635	0.0316799	0.343574	0.246617	Only_Thaps_Significant	Only_Thaps_Up	0.764897	0.1169	0.30792	0.358986	Not_Significant	None	AtLeastSignificant	AtLeastRegulatedInOne
Q13155	ENSG00000106305.9	AIMP2	protein_coding	0.357235	0.465158	0.230887	0.448773	Not_Significant	None	0.764684	0.14119	0.453044	0.146772	Not_Significant	None	NoSignificant	NoRegulation
Q8N4P3	ENSG00000184508.10	HDDC3	protein_coding	-0.59338	0.317655	0.477672	0.147906	Not_Significant	None	0.764413	0.23806	-0.0535855	0.891997	Not_Significant	None	NoSignificant	NoRegulation
Q9H267	ENSG00000184056.14	VPS33B	protein_coding	0.774382	0.123014	-0.143496	0.648807	Not_Significant	None	0.763833	0.159716	0.0903048	0.776641	Not_Significant	None	NoSignificant	NoRegulation
Q7L5D6	ENSG00000239857.6	GET4	protein_coding	0.0203815	0.972535	0.0551801	0.867794	Not_Significant	None	0.763649	0.245395	-0.106198	0.787714	Not_Significant	None	NoSignificant	NoRegulation
Q99259	ENSG00000128683.13	GAD1	protein_coding	0.0839844	0.869856	0.247245	0.417876	Not_Significant	None	0.763336	0.160103	0.138116	0.673911	Not_Significant	None	NoSignificant	NoRegulation
Q12929	ENSG00000151491.12	EPS8	protein_coding	0.223829	0.615224	-0.0453702	0.871852	Not_Significant	None	0.763266	0.103821	0.230335	0.394743	Not_Significant	None	NoSignificant	NoRegulation
Q9Y5B0	ENSG00000060069.16	CTDP1	protein_coding	-0.204119	0.669433	0.0532413	0.862027	Not_Significant	None	0.763188	0.129369	0.142222	0.629823	Not_Significant	None	NoSignificant	NoRegulation
Q8TBA6	ENSG00000066455.12	GOLGA5	protein_coding	-0.0813949	0.871873	-0.100611	0.750473	Not_Significant	None	0.763172	0.155452	0.939492	0.00217846	Only_TM_Significant	Only_TM_Up	AtLeastSignificant	AtLeastRegulatedInOne
Q9HCK5	ENSG00000134698.10	AGO4	protein_coding	2.22589	3.04145e-07	-0.420398	0.172168	Only_Thaps_Significant	Only_Thaps_Up	0.763155	0.10962	-0.427908	0.225194	Not_Significant	None	AtLeastSignificant	AtLeastRegulatedInOne
Q96NU7	ENSG00000139344.7	AMDHD1	protein_coding	0.352882	0.586547	0.178042	0.579966	Not_Significant	None	0.763028	0.324387	-0.107967	0.804434	Not_Significant	None	NoSignificant	NoRegulation
Q13630	ENSG00000104522.15	TSTA3	protein_coding	0.535442	0.272887	0.201585	0.496027	Not_Significant	None	0.762768	0.142917	0.128214	0.670322	Not_Significant	None	NoSignificant	NoRegulation
P38919	ENSG00000141543.9	EIF4A3	protein_coding	0.712481	0.0930669	0.263806	0.334914	Not_Significant	None	0.762652	0.087638	0.202356	0.423887	Not_Significant	None	NoSignificant	NoRegulation
Q5T619	ENSG00000179930.5	ZNF648	protein_coding	-0.885089	0.11712	-0.605777	0.0633929	Not_Significant	None	0.762505	0.21738	0.261585	0.465512	Not_Significant	None	NoSignificant	NoRegulation
Q6PJG2	ENSG00000156030.13	ELMSAN1	protein_coding	0.725258	0.0937987	0.579284	0.0785779	Not_Significant	None	0.762503	0.0946059	0.59388	0.0282668	Only_TM_Significant	None	AtLeastSignificant	NoRegulation
O00321	ENSG00000105672.14	ETV2	protein_coding	-0.109129	0.854564	0.0758509	0.805439	Not_Significant	None	0.762108	0.339183	0.550324	0.203202	Not_Significant	None	NoSignificant	NoRegulation
Q9UIK5	ENSG00000144339.11	TMEFF2	protein_coding	-0.600927	0.320073	0.130744	0.69403	Not_Significant	None	0.762033	0.298349	-0.234087	0.586589	Not_Significant	None	NoSignificant	NoRegulation
Q13098	ENSG00000169727.12	GPS1	protein_coding	0.261158	0.545827	0.347796	0.218437	Not_Significant	None	0.761942	0.0939626	0.232006	0.388177	Not_Significant	None	NoSignificant	NoRegulation
Q14011	ENSG00000099622.13	CIRBP	protein_coding	0.442177	0.307526	0.0488617	0.860656	Not_Significant	None	0.761626	0.0948164	0.501704	0.053776	Not_Significant	None	NoSignificant	NoRegulation
Q04206	ENSG00000173039.18	RELA	protein_coding	-0.0141527	0.975044	0.144947	0.614779	Not_Significant	None	0.761153	0.111162	0.454122	0.106544	Not_Significant	None	NoSignificant	NoRegulation
Q9BWU0	ENSG00000163798.13	SLC4A1AP	protein_coding	0.478642	0.325104	0.201266	0.497946	Not_Significant	None	0.760998	0.141614	0.460099	0.124261	Not_Significant	None	NoSignificant	NoRegulation
P35244	ENSG00000106399.11	RPA3	protein_coding	0.490784	0.297854	0.504106	0.111705	Not_Significant	None	0.760911	0.128153	0.519332	0.150742	Not_Significant	None	NoSignificant	NoRegulation
Q6NUQ1	ENSG00000135249.7	RINT1	protein_coding	0.674989	0.154787	0.0706458	0.814397	Not_Significant	None	0.760782	0.132286	0.730021	0.0167338	Only_TM_Significant	Only_TM_Up	AtLeastSignificant	AtLeastRegulatedInOne
Q12834	ENSG00000117399.13	CDC20	protein_coding	0.977847	0.0839594	0.415573	0.190768	Not_Significant	None	0.760623	0.2166	0.429784	0.231582	Not_Significant	None	NoSignificant	NoRegulation
Q9P031	ENSG00000133773.11	CCDC59	protein_coding	0.878604	0.0733263	0.24834	0.445826	Not_Significant	None	0.759711	0.152656	0.882756	0.0070075	Only_TM_Significant	Only_TM_Up	AtLeastSignificant	AtLeastRegulatedInOne
Q96G46	ENSG00000141994.15	DUS3L	protein_coding	0.208714	0.677285	0.191027	0.5387	Not_Significant	None	0.759634	0.156099	0.221661	0.504216	Not_Significant	None	NoSignificant	NoRegulation
Q9BWF2	ENSG00000183763.8	TRAIP	protein_coding	0.767426	0.17336	0.24969	0.443044	Not_Significant	None	0.759494	0.22035	0.351472	0.350213	Not_Significant	None	NoSignificant	NoRegulation
Q9BX66	ENSG00000095637.21	SORBS1	protein_coding	0.605216	0.274396	0.391098	0.218171	Not_Significant	None	0.759471	0.207741	0.0391508	0.911008	Not_Significant	None	NoSignificant	NoRegulation
Q8N3X1	ENSG00000109920.12	FNBP4	protein_coding	0.0679615	0.877457	-0.092513	0.74381	Not_Significant	None	0.758399	0.101052	0.72865	0.00506621	Only_TM_Significant	Only_TM_Up	AtLeastSignificant	AtLeastRegulatedInOne
Q16589	ENSG00000138764.14	CCNG2	protein_coding	-0.657744	0.236088	-0.387681	0.22917	Not_Significant	None	0.758328	0.214559	0.771389	0.0297093	Only_TM_Significant	Only_TM_Up	AtLeastSignificant	AtLeastRegulatedInOne
P78556	ENSG00000115009.11	CCL20	protein_coding	0.175249	0.783604	-0.111782	0.734068	Not_Significant	None	0.757909	0.315651	0.674769	0.108724	Not_Significant	None	NoSignificant	NoRegulation
Q8IVC4	ENSG00000171574.17	ZNF584	protein_coding	0.352335	0.454537	-0.196681	0.506198	Not_Significant	None	0.757474	0.128274	-0.230912	0.446088	Not_Significant	None	NoSignificant	NoRegulation
Q8TE76	ENSG00000133131.14	MORC4	protein_coding	-0.122421	0.824877	-0.41501	0.194481	Not_Significant	None	0.756706	0.210414	0.0591427	0.86685	Not_Significant	None	NoSignificant	NoRegulation
Q14320	ENSG00000071859.14	FAM50A	protein_coding	0.660533	0.160207	0.132984	0.648311	Not_Significant	None	0.756048	0.130489	-0.0363962	0.901917	Not_Significant	None	NoSignificant	NoRegulation
Q9UHW5	ENSG00000111231.8	GPN3	protein_coding	0.483301	0.319424	0.205825	0.505976	Not_Significant	None	0.756025	0.143445	0.495717	0.146277	Not_Significant	None	NoSignificant	NoRegulation
Q9NX24	ENSG00000145912.8	NHP2	protein_coding	0.133678	0.777157	0.324047	0.287406	Not_Significant	None	0.756019	0.129789	0.414942	0.152317	Not_Significant	None	NoSignificant	NoRegulation
Q7LBR1	ENSG00000255112.2	CHMP1B	protein_coding	0.59928	0.212934	-0.114036	0.707233	Not_Significant	None	0.755912	0.140872	0.068012	0.824989	Not_Significant	None	NoSignificant	NoRegulation
Q8TEB1	ENSG00000100897.17	DCAF11	protein_coding	0.100599	0.821356	0.0720821	0.797883	Not_Significant	None	0.75556	0.106322	0.14862	0.582699	Not_Significant	None	NoSignificant	NoRegulation
Q9C0C7	ENSG00000110497.14	AMBRA1	protein_coding	0.284471	0.549344	-0.0529227	0.864263	Not_Significant	None	0.755431	0.133947	-0.259766	0.379504	Not_Significant	None	NoSignificant	NoRegulation
P10073	ENSG00000182318.5	ZSCAN22	protein_coding	0.289998	0.558689	-0.106261	0.732754	Not_Significant	None	0.755397	0.151325	-0.155135	0.620956	Not_Significant	None	NoSignificant	NoRegulation
O75061	ENSG00000116675.15	DNAJC6	protein_coding	-0.149863	0.742963	-0.0848305	0.77299	Not_Significant	None	0.755338	0.11401	0.707075	0.0086507	Only_TM_Significant	None	AtLeastSignificant	NoRegulation
P54821	ENSG00000116132.11	PRRX1	protein_coding	0.561778	0.192038	0.0963154	0.730082	Not_Significant	None	0.754828	0.0961079	-0.780444	0.0062049	Only_TM_Significant	None	AtLeastSignificant	NoRegulation
Q02641	ENSG00000067191.15	CACNB1	protein_coding	-0.0999619	0.869128	-0.155924	0.641208	Not_Significant	None	0.754784	0.270597	0.068466	0.863638	Not_Significant	None	NoSignificant	NoRegulation
P27797	ENSG00000179218.13	CALR	protein_coding	0.250664	0.563481	0.248987	0.368085	Not_Significant	None	0.75465	0.0986297	1.03903	7.23246e-05	Only_TM_Significant	Only_TM_Up	AtLeastSignificant	AtLeastRegulatedInOne
P82909	ENSG00000134056.11	MRPS36	protein_coding	0.403204	0.460915	0.245056	0.451412	Not_Significant	None	0.754199	0.202211	0.72047	0.0605915	Not_Significant	None	NoSignificant	NoRegulation
Q6ZSS3	ENSG00000172888.11	ZNF621	protein_coding	0.105919	0.817261	-0.107363	0.713831	Not_Significant	None	0.753101	0.118032	0.647734	0.0225062	Only_TM_Significant	None	AtLeastSignificant	NoRegulation
Q8NEG7	ENSG00000205593.11	DENND6B	protein_coding	-0.000854285	0.998918	0.030354	0.923071	Not_Significant	None	0.75295	0.326122	-0.094259	0.829364	Not_Significant	None	NoSignificant	NoRegulation
Q9NRG7	ENSG00000100445.17	SDR39U1	protein_coding	0.326471	0.604847	0.148916	0.656297	Not_Significant	None	0.752513	0.297367	0.922141	0.0225821	Only_TM_Significant	Only_TM_Up	AtLeastSignificant	AtLeastRegulatedInOne
P49914	ENSG00000136371.10	MTHFS	protein_coding	0.79373	0.222109	0.613875	0.0644831	Not_Significant	None	0.752213	0.320031	0.766491	0.0681329	Not_Significant	None	NoSignificant	NoRegulation
Q86UX6	ENSG00000165752.16	STK32C	protein_coding	0.151341	0.80031	0.283673	0.392431	Not_Significant	None	0.752039	0.259209	0.10578	0.784547	Not_Significant	None	NoSignificant	NoRegulation
Q99942	ENSG00000204308.7	RNF5	protein_coding	-0.141377	0.79021	0.230405	0.465333	Not_Significant	None	0.752016	0.182254	0.118708	0.72633	Not_Significant	None	NoSignificant	NoRegulation
P78539	ENSG00000101955.14	SRPX	protein_coding	0.281821	0.54925	0.426455	0.144865	Not_Significant	None	0.75199	0.131514	0.327367	0.256995	Not_Significant	None	NoSignificant	NoRegulation
O95159	ENSG00000162300.11	ZFPL1	protein_coding	-0.447525	0.447352	0.229463	0.483287	Not_Significant	None	0.75098	0.246497	0.823141	0.0262867	Only_TM_Significant	Only_TM_Up	AtLeastSignificant	AtLeastRegulatedInOne
Q3ZCX4	ENSG00000198453.12	ZNF568	protein_coding	0.368336	0.482455	-0.027432	0.930104	Not_Significant	None	0.750745	0.182545	0.815388	0.0103954	Only_TM_Significant	Only_TM_Up	AtLeastSignificant	AtLeastRegulatedInOne
Q6ZW76	ENSG00000168096.14	ANKS3	protein_coding	0.212364	0.697482	0.404482	0.19697	Not_Significant	None	0.750492	0.204476	0.593475	0.0792326	Not_Significant	None	NoSignificant	NoRegulation
Q9P2D6	ENSG00000082269.16	FAM135A	protein_coding	-0.340335	0.514848	-0.264355	0.404867	Not_Significant	None	0.749996	0.179982	0.133149	0.692069	Not_Significant	None	NoSignificant	NoRegulation
Q6P161	ENSG00000183617.4	MRPL54	protein_coding	-0.0261264	0.959861	0.172133	0.577764	Not_Significant	None	0.749989	0.17358	0.367981	0.268501	Not_Significant	None	NoSignificant	NoRegulation
P08758	ENSG00000164111.14	ANXA5	protein_coding	0.358762	0.419437	0.17717	0.529335	Not_Significant	None	0.749933	0.10954	0.707996	0.00871521	Only_TM_Significant	None	AtLeastSignificant	NoRegulation
P60891	ENSG00000147224.10	PRPS1	protein_coding	0.38295	0.384936	0.101966	0.747945	Not_Significant	None	0.749879	0.106066	0.226179	0.455881	Not_Significant	None	NoSignificant	NoRegulation
Q96KC8	ENSG00000136770.10	DNAJC1	protein_coding	0.319594	0.505501	0.402968	0.179621	Not_Significant	None	0.749783	0.140617	0.54235	0.077743	Not_Significant	None	NoSignificant	NoRegulation
Q96E09	ENSG00000187866.8	FAM122A	protein_coding	0.128268	0.797232	0.106285	0.723824	Not_Significant	None	0.74966	0.156697	0.494991	0.10046	Not_Significant	None	NoSignificant	NoRegulation
P98168	ENSG00000198205.6	ZXDA	protein_coding	-0.298769	0.624921	-0.0896471	0.790253	Not_Significant	None	0.749525	0.272359	0.625051	0.10403	Not_Significant	None	NoSignificant	NoRegulation
O14795	ENSG00000198722.14	UNC13B	protein_coding	0.47878	0.339393	-0.0893933	0.769065	Not_Significant	None	0.749298	0.162159	0.16516	0.598769	Not_Significant	None	NoSignificant	NoRegulation
O43257	ENSG00000106400.11	ZNHIT1	protein_coding	0.143766	0.746118	0.203683	0.465133	Not_Significant	None	0.749172	0.10929	0.180305	0.502652	Not_Significant	None	NoSignificant	NoRegulation
Q8WWM7	ENSG00000168488.18	ATXN2L	protein_coding	-0.0390944	0.932807	0.164668	0.568416	Not_Significant	None	0.749052	0.127584	0.388494	0.166595	Not_Significant	None	NoSignificant	NoRegulation
P28066	ENSG00000143106.12	PSMA5	protein_coding	0.334336	0.454585	0.215575	0.45582	Not_Significant	None	0.748854	0.112298	0.528824	0.0827827	Not_Significant	None	NoSignificant	NoRegulation
Q99436	ENSG00000136930.12	PSMB7	protein_coding	0.393522	0.384234	0.141157	0.62427	Not_Significant	None	0.748823	0.116998	0.45446	0.123976	Not_Significant	None	NoSignificant	NoRegulation
Q96KC2	ENSG00000165997.4	ARL5B	protein_coding	0.0788522	0.883165	-0.286369	0.359245	Not_Significant	None	0.748015	0.198262	0.680194	0.0429457	Only_TM_Significant	None	AtLeastSignificant	NoRegulation
Q9UPQ4	ENSG00000104228.12	TRIM35	protein_coding	-0.177532	0.706125	-0.114111	0.695955	Not_Significant	None	0.74786	0.131166	0.644605	0.0239243	Only_TM_Significant	None	AtLeastSignificant	NoRegulation
Q969T9	ENSG00000132471.11	WBP2	protein_coding	-0.107747	0.798798	0.151057	0.579622	Not_Significant	None	0.747784	0.0911196	-0.0266898	0.91792	Not_Significant	None	NoSignificant	NoRegulation
Q9BSY4	ENSG00000125611.15	CHCHD5	protein_coding	0.0976806	0.837421	0.00383633	0.989838	Not_Significant	None	0.747757	0.137418	0.0458304	0.880059	Not_Significant	None	NoSignificant	NoRegulation
P13073	ENSG00000131143.8	COX4I1	protein_coding	0.452481	0.306876	0.186784	0.518303	Not_Significant	None	0.747642	0.109219	0.0843945	0.761705	Not_Significant	None	NoSignificant	NoRegulation
Q13561	ENSG00000175203.15	DCTN2	protein_coding	0.492779	0.259393	0.142266	0.611722	Not_Significant	None	0.747622	0.104292	0.310922	0.241294	Not_Significant	None	NoSignificant	NoRegulation
Q8TEB7	ENSG00000133135.13	RNF128	protein_coding	0.0229557	0.959397	-0.240067	0.41577	Not_Significant	None	0.747618	0.113795	-0.129343	0.687531	Not_Significant	None	NoSignificant	NoRegulation
Q9Y5L0	ENSG00000064419.13	TNPO3	protein_coding	0.465704	0.269955	0.0847355	0.764912	Not_Significant	None	0.747469	0.0920185	0.599881	0.023529	Only_TM_Significant	None	AtLeastSignificant	NoRegulation
P05388	ENSG00000089157.15	RPLP0	protein_coding	0.217938	0.599038	0.189447	0.511802	Not_Significant	None	0.747379	0.0856734	0.257848	0.34267	Not_Significant	None	NoSignificant	NoRegulation
Q5VUE5	ENSG00000203724.10	C1orf53	protein_coding	-0.190635	0.755907	0.078623	0.814158	Not_Significant	None	0.747219	0.280006	-0.255826	0.536047	Not_Significant	None	NoSignificant	NoRegulation
Q9H5H4	ENSG00000169957.9	ZNF768	protein_coding	0.180105	0.707064	0.128667	0.688291	Not_Significant	None	0.746972	0.141692	0.20608	0.513177	Not_Significant	None	NoSignificant	NoRegulation
Q8N1G0	ENSG00000143373.17	ZNF687	protein_coding	-0.059458	0.890156	0.06847	0.811771	Not_Significant	None	0.745681	0.0979938	0.0366734	0.886892	Not_Significant	None	NoSignificant	NoRegulation
Q96S19	ENSG00000130731.15	METTL26	protein_coding	0.00801121	0.987313	0.295724	0.325433	Not_Significant	None	0.74563	0.166615	-0.072006	0.817063	Not_Significant	None	NoSignificant	NoRegulation
P03950	ENSG00000214274.9	ANG	protein_coding	-0.493861	0.408354	0.169048	0.608933	Not_Significant	None	0.74544	0.328281	0.243593	0.577944	Not_Significant	None	NoSignificant	NoRegulation
P30101	ENSG00000167004.12	PDIA3	protein_coding	0.154626	0.744493	0.463386	0.142872	Not_Significant	None	0.745325	0.13921	1.1374	0.00013645	Only_TM_Significant	Only_TM_Up	AtLeastSignificant	AtLeastRegulatedInOne
O14646	ENSG00000153922.10	CHD1	protein_coding	0.967405	0.0212754	0.0981618	0.720212	Only_Thaps_Significant	Only_Thaps_Up	0.745316	0.0920017	0.253319	0.316253	Not_Significant	None	AtLeastSignificant	AtLeastRegulatedInOne
Q16778	ENSG00000184678.10	HIST2H2BE	protein_coding	0.0250756	0.958212	0.378307	0.203246	Not_Significant	None	0.745148	0.143345	0.499361	0.104872	Not_Significant	None	NoSignificant	NoRegulation
NA	ENSG00000232388.4	LINC00493	protein_coding	0.121536	0.826297	0.0941284	0.775474	Not_Significant	None	0.745017	0.21401	0.348236	0.356508	Not_Significant	None	NoSignificant	NoRegulation
Q96N11	ENSG00000146576.12	C7orf26	protein_coding	0.558801	0.272028	0.30024	0.333077	Not_Significant	None	0.74492	0.171864	0.176026	0.582442	Not_Significant	None	NoSignificant	NoRegulation
Q8N568	ENSG00000170390.15	DCLK2	protein_coding	0.126993	0.825982	0.0301238	0.926772	Not_Significant	None	0.744193	0.240227	0.134421	0.720167	Not_Significant	None	NoSignificant	NoRegulation
O14818	ENSG00000101182.14	PSMA7	protein_coding	0.652205	0.151246	0.180624	0.536703	Not_Significant	None	0.744047	0.121266	0.175846	0.554545	Not_Significant	None	NoSignificant	NoRegulation
NA	ENSG00000142396.10	ERVK3-1	protein_coding	-0.0462142	0.939706	0.09076	0.786861	Not_Significant	None	0.743996	0.276531	-0.0843256	0.836433	Not_Significant	None	NoSignificant	NoRegulation
Q8NE22	ENSG00000155542.11	SETD9	protein_coding	0.410146	0.52411	-0.352041	0.265478	Not_Significant	None	0.743612	0.322767	-0.297213	0.494488	Not_Significant	None	NoSignificant	NoRegulation
Q13418	ENSG00000166333.13	ILK	protein_coding	-0.0193229	0.975506	-0.0515635	0.868233	Not_Significant	None	0.743465	0.329692	0.109573	0.800374	Not_Significant	None	NoSignificant	NoRegulation
Q9BRF8	ENSG00000103381.11	CPPED1	protein_coding	0.673584	0.218213	-0.0113332	0.972214	Not_Significant	None	0.74344	0.213684	-0.0493213	0.892525	Not_Significant	None	NoSignificant	NoRegulation
Q8WZ71	ENSG00000249992.1	TMEM158	protein_coding	-0.497542	0.370492	-0.289342	0.385153	Not_Significant	None	0.7434	0.226935	-0.0464559	0.909837	Not_Significant	None	NoSignificant	NoRegulation
Q07065	ENSG00000136026.13	CKAP4	protein_coding	-0.0249325	0.955629	0.169695	0.573157	Not_Significant	None	0.742875	0.116579	0.452923	0.129544	Not_Significant	None	NoSignificant	NoRegulation
P35998	ENSG00000161057.11	PSMC2	protein_coding	0.680944	0.136397	0.256205	0.393722	Not_Significant	None	0.742823	0.124895	0.706668	0.0178135	Only_TM_Significant	None	AtLeastSignificant	NoRegulation
Q8NEZ2	ENSG00000155975.9	VPS37A	protein_coding	0.228521	0.621013	0.183775	0.534147	Not_Significant	None	0.742426	0.127281	0.76351	0.00523233	Only_TM_Significant	Only_TM_Up	AtLeastSignificant	AtLeastRegulatedInOne
Q9HAV5	ENSG00000131080.14	EDA2R	protein_coding	-0.397793	0.482111	0.00255006	0.993716	Not_Significant	None	0.742223	0.226278	1.27064	0.00017628	Only_TM_Significant	Only_TM_Up	AtLeastSignificant	AtLeastRegulatedInOne
Q9Y3B4	ENSG00000115128.6	SF3B6	protein_coding	0.100525	0.836119	0.291465	0.357225	Not_Significant	None	0.741384	0.150746	0.588893	0.0986117	Not_Significant	None	NoSignificant	NoRegulation
Q9NWZ5	ENSG00000198276.15	UCKL1	protein_coding	0.496355	0.333871	0.331615	0.277117	Not_Significant	None	0.741018	0.179004	0.322246	0.309177	Not_Significant	None	NoSignificant	NoRegulation
Q7Z7L1	ENSG00000172716.16	SLFN11	protein_coding	-0.374929	0.541117	-0.455228	0.166391	Not_Significant	None	0.74053	0.324942	1.21198	0.00345101	Only_TM_Significant	Only_TM_Up	AtLeastSignificant	AtLeastRegulatedInOne
Q13487	ENSG00000104976.11	SNAPC2	protein_coding	0.163173	0.734285	0.127061	0.669612	Not_Significant	None	0.74014	0.146436	-0.0346443	0.906381	Not_Significant	None	NoSignificant	NoRegulation
Q6P9B9	ENSG00000185085.2	INTS5	protein_coding	-0.11608	0.790345	-0.258698	0.360387	Not_Significant	None	0.739574	0.105881	-0.0787659	0.770382	Not_Significant	None	NoSignificant	NoRegulation
Q96ST8	ENSG00000121289.17	CEP89	protein_coding	0.590844	0.251033	0.119474	0.697313	Not_Significant	None	0.739426	0.181729	0.252946	0.440569	Not_Significant	None	NoSignificant	NoRegulation
O95782	ENSG00000196961.12	AP2A1	protein_coding	0.377598	0.381431	0.269833	0.338223	Not_Significant	None	0.739069	0.103301	0.152949	0.552854	Not_Significant	None	NoSignificant	NoRegulation
Q9NY33	ENSG00000254986.7	DPP3	protein_coding	0.666788	0.13247	0.169013	0.554598	Not_Significant	None	0.738782	0.115252	-0.0135506	0.960825	Not_Significant	None	NoSignificant	NoRegulation
O60513	ENSG00000121578.12	B4GALT4	protein_coding	0.274698	0.587202	0.0193625	0.949481	Not_Significant	None	0.73862	0.170672	-0.0515682	0.871719	Not_Significant	None	NoSignificant	NoRegulation
Q9HCU9	ENSG00000174744.13	BRMS1	protein_coding	0.561425	0.290407	0.181684	0.554807	Not_Significant	None	0.738348	0.197693	0.0941463	0.777026	Not_Significant	None	NoSignificant	NoRegulation
P58876	ENSG00000158373.8	HIST1H2BD	protein_coding	0.297481	0.527907	0.410387	0.192622	Not_Significant	None	0.738018	0.140064	0.679439	0.0388503	Only_TM_Significant	None	AtLeastSignificant	NoRegulation
Q9Y5J6	ENSG00000132286.11	TIMM10B	protein_coding	-0.0478869	0.924817	-0.276405	0.368086	Not_Significant	None	0.737895	0.171496	0.484745	0.115658	Not_Significant	None	NoSignificant	NoRegulation
Q8IXZ2	ENSG00000014164.6	ZC3H3	protein_coding	0.164389	0.756262	0.278729	0.366202	Not_Significant	None	0.7374	0.195807	0.206571	0.545609	Not_Significant	None	NoSignificant	NoRegulation
Q99759	ENSG00000198909.7	MAP3K3	protein_coding	0.348341	0.462265	0.0527338	0.857236	Not_Significant	None	0.736808	0.142828	0.0259268	0.928922	Not_Significant	None	NoSignificant	NoRegulation
Q9BSI4	ENSG00000092330.15	TINF2	protein_coding	0.185686	0.68533	-0.0337088	0.906673	Not_Significant	None	0.736201	0.127016	0.0621616	0.827467	Not_Significant	None	NoSignificant	NoRegulation
O75031	ENSG00000160207.8	HSF2BP	protein_coding	-0.671847	0.258366	-0.161906	0.620916	Not_Significant	None	0.73605	0.322709	-0.562302	0.195617	Not_Significant	None	NoSignificant	NoRegulation
Q9BTL3	ENSG00000169612.3	FAM103A1	protein_coding	0.108486	0.864083	0.262109	0.411021	Not_Significant	None	0.735917	0.322864	0.627705	0.132408	Not_Significant	None	NoSignificant	NoRegulation
Q9BZL1	ENSG00000198258.10	UBL5	protein_coding	0.243137	0.573797	0.390491	0.206591	Not_Significant	None	0.735302	0.105243	0.173147	0.554247	Not_Significant	None	NoSignificant	NoRegulation
Q99567	ENSG00000108559.11	NUP88	protein_coding	0.43696	0.336981	0.0825886	0.782811	Not_Significant	None	0.735256	0.126282	0.613546	0.045417	Only_TM_Significant	None	AtLeastSignificant	NoRegulation
P49748	ENSG00000072778.19	ACADVL	protein_coding	0.368098	0.382763	0.174226	0.529532	Not_Significant	None	0.735249	0.0968998	0.0944467	0.705645	Not_Significant	None	NoSignificant	NoRegulation
Q96SZ6	ENSG00000101391.20	CDK5RAP1	protein_coding	0.269799	0.556234	-0.0658639	0.82419	Not_Significant	None	0.734319	0.128327	0.353816	0.236214	Not_Significant	None	NoSignificant	NoRegulation
Q9UNS2	ENSG00000141030.12	COPS3	protein_coding	0.514883	0.256694	0.145038	0.637423	Not_Significant	None	0.734183	0.126217	0.371253	0.224077	Not_Significant	None	NoSignificant	NoRegulation
Q8WVI0	ENSG00000168273.7	SMIM4	protein_coding	0.215809	0.699791	-0.122587	0.705595	Not_Significant	None	0.733919	0.227556	0.0334763	0.92799	Not_Significant	None	NoSignificant	NoRegulation
P22314	ENSG00000130985.16	UBA1	protein_coding	0.47008	0.257709	0.0767952	0.780785	Not_Significant	None	0.733724	0.0922779	0.250307	0.307523	Not_Significant	None	NoSignificant	NoRegulation
P07954	ENSG00000091483.6	FH	protein_coding	0.285401	0.541798	0.100925	0.729293	Not_Significant	None	0.733628	0.138704	0.526385	0.0810307	Not_Significant	None	NoSignificant	NoRegulation
O95628	ENSG00000080802.18	CNOT4	protein_coding	0.257746	0.572127	0.0187226	0.948726	Not_Significant	None	0.733533	0.126842	0.582246	0.0350815	Only_TM_Significant	None	AtLeastSignificant	NoRegulation
Q8WUR7	ENSG00000169609.13	C15orf40	protein_coding	-0.712446	0.160773	0.169961	0.572261	Not_Significant	None	0.733164	0.1637	0.153803	0.623284	Not_Significant	None	NoSignificant	NoRegulation
Q10567	ENSG00000100280.16	AP1B1	protein_coding	0.472881	0.263743	0.24701	0.386679	Not_Significant	None	0.733098	0.0991499	0.240904	0.339366	Not_Significant	None	NoSignificant	NoRegulation
Q01844	ENSG00000182944.17	EWSR1	protein_coding	0.234418	0.599242	0.271479	0.343645	Not_Significant	None	0.732529	0.119438	0.677755	0.0113596	Only_TM_Significant	None	AtLeastSignificant	NoRegulation
Q8TE69	ENSG00000197620.10	CXorf40A	protein_coding	0.0702723	0.910459	0.379779	0.256009	Not_Significant	None	0.732504	0.307452	0.716999	0.0767236	Not_Significant	None	NoSignificant	NoRegulation
NA	ENSG00000167962.13	ZNF598	protein_coding	0.26082	0.603408	0.0814523	0.788773	Not_Significant	None	0.732441	0.172561	0.764195	0.0146397	Only_TM_Significant	Only_TM_Up	AtLeastSignificant	AtLeastRegulatedInOne
Q8IUZ0	ENSG00000137821.11	LRRC49	protein_coding	0.235077	0.683412	0.00600902	0.985655	Not_Significant	None	0.730689	0.245953	1.16004	0.000797993	Only_TM_Significant	Only_TM_Up	AtLeastSignificant	AtLeastRegulatedInOne
P20336	ENSG00000105649.9	RAB3A	protein_coding	0.224245	0.723993	0.0340952	0.912816	Not_Significant	None	0.73027	0.363436	-0.0884888	0.837963	Not_Significant	None	NoSignificant	NoRegulation
A4QPB2	ENSG00000100068.11	LRP5L	protein_coding	0.675226	0.276076	-0.113999	0.733421	Not_Significant	None	0.729911	0.299897	0.0303166	0.941729	Not_Significant	None	NoSignificant	NoRegulation
P15374	ENSG00000118939.17	UCHL3	protein_coding	-0.146151	0.814879	-0.270038	0.413269	Not_Significant	None	0.728929	0.32301	0.809505	0.0515419	Not_Significant	None	NoSignificant	NoRegulation
Q00613	ENSG00000185122.10	HSF1	protein_coding	0.029255	0.947844	0.204363	0.471441	Not_Significant	None	0.728925	0.122134	0.230463	0.406716	Not_Significant	None	NoSignificant	NoRegulation
Q8NBT0	ENSG00000164087.7	POC1A	protein_coding	0.89802	0.0827914	0.370875	0.23166	Not_Significant	None	0.728403	0.19418	0.394158	0.234788	Not_Significant	None	NoSignificant	NoRegulation
P04732	ENSG00000169715.14	MT1E	protein_coding	0.613156	0.353838	0.376611	0.232588	Not_Significant	None	0.727824	0.352493	0.504992	0.245207	Not_Significant	None	NoSignificant	NoRegulation
P52943	ENSG00000182809.10	CRIP2	protein_coding	0.125027	0.775347	0.178251	0.537609	Not_Significant	None	0.727785	0.113334	-0.180346	0.514449	Not_Significant	None	NoSignificant	NoRegulation
Q08752	ENSG00000171497.4	PPID	protein_coding	0.245237	0.633789	-0.00811571	0.979304	Not_Significant	None	0.727686	0.185518	0.842171	0.00949948	Only_TM_Significant	Only_TM_Up	AtLeastSignificant	AtLeastRegulatedInOne
Q9H6L4	ENSG00000125449.6	ARMC7	protein_coding	-0.309558	0.562278	0.222107	0.480625	Not_Significant	None	0.727647	0.203154	-0.0493904	0.882731	Not_Significant	None	NoSignificant	NoRegulation
Q5T1N1	ENSG00000162641.18	AKNAD1	protein_coding	0.902267	0.178859	0.0219479	0.939112	Not_Significant	None	0.727593	0.365785	0.198996	0.63313	Not_Significant	None	NoSignificant	NoRegulation
Q92551	ENSG00000176095.11	IP6K1	protein_coding	0.374643	0.389334	0.0136908	0.961673	Not_Significant	None	0.727103	0.112571	-0.042226	0.881467	Not_Significant	None	NoSignificant	NoRegulation
O43379	ENSG00000075702.16	WDR62	protein_coding	0.768799	0.168877	0.487442	0.12526	Not_Significant	None	0.726908	0.232858	0.286468	0.414901	Not_Significant	None	NoSignificant	NoRegulation
Q8WUD1	ENSG00000129472.13	RAB2B	protein_coding	0.277017	0.588309	0.0492105	0.881017	Not_Significant	None	0.726822	0.183993	0.252779	0.448197	Not_Significant	None	NoSignificant	NoRegulation
Q8N3J5	ENSG00000163644.14	PPM1K	protein_coding	0.0246525	0.967676	-0.455793	0.172355	Not_Significant	None	0.726323	0.29242	0.147227	0.711308	Not_Significant	None	NoSignificant	NoRegulation
Q15937	ENSG00000196152.10	ZNF79	protein_coding	-0.233375	0.6648	-0.137121	0.674633	Not_Significant	None	0.726263	0.20249	0.228229	0.503935	Not_Significant	None	NoSignificant	NoRegulation
Q9Y3D5	ENSG00000163319.10	MRPS18C	protein_coding	0.692908	0.256341	0.202578	0.545117	Not_Significant	None	0.726108	0.289115	0.715607	0.0751583	Not_Significant	None	NoSignificant	NoRegulation
Q8NHQ8	ENSG00000123094.15	RASSF8	protein_coding	0.740719	0.105261	0.208319	0.488767	Not_Significant	None	0.724127	0.134539	0.438234	0.110779	Not_Significant	None	NoSignificant	NoRegulation
Q15813	ENSG00000116957.12	TBCE	protein_coding	0.659179	0.159491	0.252665	0.418287	Not_Significant	None	0.723389	0.147957	0.416227	0.142353	Not_Significant	None	NoSignificant	NoRegulation
Q9H2M9	ENSG00000118873.15	RAB3GAP2	protein_coding	0.201583	0.687661	-0.474363	0.118456	Not_Significant	None	0.723036	0.177792	0.696411	0.0232697	Only_TM_Significant	None	AtLeastSignificant	NoRegulation
Q7L5Y9	ENSG00000090316.15	MAEA	protein_coding	0.0760486	0.87308	0.137605	0.641267	Not_Significant	None	0.722991	0.150539	0.293194	0.323523	Not_Significant	None	NoSignificant	NoRegulation
Q96A72	ENSG00000111196.9	MAGOHB	protein_coding	0.351784	0.541098	0.386424	0.243636	Not_Significant	None	0.72264	0.253299	0.687819	0.0699599	Not_Significant	None	NoSignificant	NoRegulation
Q9BY42	ENSG00000022277.12	RTFDC1	protein_coding	0.606576	0.151279	0.20761	0.465802	Not_Significant	None	0.722405	0.104246	0.239809	0.400431	Not_Significant	None	NoSignificant	NoRegulation
Q8TDW7	ENSG00000165323.15	FAT3	protein_coding	0.281806	0.658339	-0.134913	0.680183	Not_Significant	None	0.721604	0.329955	0.0609299	0.887893	Not_Significant	None	NoSignificant	NoRegulation
O43447	ENSG00000171960.10	PPIH	protein_coding	0.588834	0.261749	0.287965	0.366114	Not_Significant	None	0.721061	0.203055	0.400508	0.256321	Not_Significant	None	NoSignificant	NoRegulation
Q8N9M1	ENSG00000160392.13	C19orf47	protein_coding	0.239011	0.671576	0.289149	0.36464	Not_Significant	None	0.720882	0.242638	0.222896	0.53143	Not_Significant	None	NoSignificant	NoRegulation
Q9Y663	ENSG00000153976.2	HS3ST3A1	protein_coding	0.094313	0.838864	-0.358203	0.239118	Not_Significant	None	0.720695	0.138753	-0.471596	0.165263	Not_Significant	None	NoSignificant	NoRegulation
Q02790	ENSG00000004478.7	FKBP4	protein_coding	0.629394	0.2008	0.308569	0.306479	Not_Significant	None	0.720523	0.169874	-0.161575	0.594722	Not_Significant	None	NoSignificant	NoRegulation
Q9Y6H1	ENSG00000106153.12	CHCHD2	protein_coding	0.294938	0.481791	0.0588276	0.853781	Not_Significant	None	0.720346	0.101723	0.30452	0.272269	Not_Significant	None	NoSignificant	NoRegulation
O43402	ENSG00000131148.8	EMC8	protein_coding	0.100769	0.845709	0.194025	0.523416	Not_Significant	None	0.720291	0.195854	0.151909	0.635461	Not_Significant	None	NoSignificant	NoRegulation
P52738	ENSG00000196387.9	ZNF140	protein_coding	-0.00399756	0.994404	0.0476274	0.883891	Not_Significant	None	0.72025	0.247686	0.339094	0.34509	Not_Significant	None	NoSignificant	NoRegulation
Q15906	ENSG00000163159.12	VPS72	protein_coding	0.199802	0.65154	0.264588	0.347814	Not_Significant	None	0.720042	0.121289	0.565868	0.0399406	Only_TM_Significant	None	AtLeastSignificant	NoRegulation
Q9UNI6	ENSG00000081721.11	DUSP12	protein_coding	0.27063	0.557015	0.279127	0.353151	Not_Significant	None	0.719745	0.139169	0.587719	0.0462391	Only_TM_Significant	None	AtLeastSignificant	NoRegulation
P14678	ENSG00000125835.18	SNRPB	protein_coding	0.586314	0.235709	0.277858	0.345817	Not_Significant	None	0.719614	0.172136	0.213016	0.480901	Not_Significant	None	NoSignificant	NoRegulation
Q15170	ENSG00000172465.13	TCEAL1	protein_coding	-0.0706726	0.890432	0.056428	0.858549	Not_Significant	None	0.719008	0.185359	-0.273972	0.404369	Not_Significant	None	NoSignificant	NoRegulation
Q9H190	ENSG00000125775.14	SDCBP2	protein_coding	-0.197867	0.749418	-0.172818	0.602913	Not_Significant	None	0.718384	0.309315	0.211028	0.607854	Not_Significant	None	NoSignificant	NoRegulation
Q7L311	ENSG00000184867.13	ARMCX2	protein_coding	0.0687991	0.911381	0.263843	0.43181	Not_Significant	None	0.717963	0.306918	0.680096	0.089423	Not_Significant	None	NoSignificant	NoRegulation
Q9H845	ENSG00000177646.18	ACAD9	protein_coding	-0.101176	0.834236	0.111036	0.707463	Not_Significant	None	0.717745	0.157806	-0.00332621	0.991095	Not_Significant	None	NoSignificant	NoRegulation
P13929	ENSG00000108515.17	ENO3	protein_coding	0.225275	0.705206	0.29353	0.376314	Not_Significant	None	0.717035	0.276765	-0.0889989	0.833316	Not_Significant	None	NoSignificant	NoRegulation
O14976	ENSG00000178950.16	GAK	protein_coding	0.543604	0.203608	0.424696	0.15125	Not_Significant	None	0.716822	0.111142	0.45858	0.0705088	Not_Significant	None	NoSignificant	NoRegulation
Q9Y6W5	ENSG00000158195.10	WASF2	protein_coding	0.369024	0.379876	0.254505	0.351638	Not_Significant	None	0.716593	0.10441	0.104956	0.67266	Not_Significant	None	NoSignificant	NoRegulation
P07902	ENSG00000213930.11	GALT	protein_coding	-0.0689677	0.901669	-0.0527719	0.871918	Not_Significant	None	0.715703	0.230409	0.0503874	0.890536	Not_Significant	None	NoSignificant	NoRegulation
Q15365	ENSG00000169564.6	PCBP1	protein_coding	0.459046	0.353615	0.327893	0.268783	Not_Significant	None	0.714503	0.176279	0.331783	0.27422	Not_Significant	None	NoSignificant	NoRegulation
Q5T5D7	ENSG00000117010.15	ZNF684	protein_coding	0.0783627	0.895839	0.172661	0.604521	Not_Significant	None	0.714255	0.278867	0.413134	0.275909	Not_Significant	None	NoSignificant	NoRegulation
Q9Y3D7	ENSG00000217930.7	PAM16	protein_coding	0.165278	0.794739	0.278903	0.402952	Not_Significant	None	0.713509	0.337615	0.42648	0.31076	Not_Significant	None	NoSignificant	NoRegulation
P78317	ENSG00000063978.15	RNF4	protein_coding	0.121453	0.780723	0.103224	0.730857	Not_Significant	None	0.71324	0.119386	0.642897	0.0123951	Only_TM_Significant	None	AtLeastSignificant	NoRegulation
O76061	ENSG00000113739.10	STC2	protein_coding	-0.0124562	0.982213	0.00311304	0.991245	Not_Significant	None	0.713122	0.375163	0.903944	0.0199425	Only_TM_Significant	Only_TM_Up	AtLeastSignificant	AtLeastRegulatedInOne
Q52LA3	ENSG00000205659.10	LIN52	protein_coding	0.191865	0.734399	0.2345	0.473838	Not_Significant	None	0.713121	0.247569	0.402158	0.269471	Not_Significant	None	NoSignificant	NoRegulation
Q9UJ68	ENSG00000175806.14	MSRA	protein_coding	-0.407912	0.436238	0.160725	0.602257	Not_Significant	None	0.712902	0.202745	0.0903485	0.78833	Not_Significant	None	NoSignificant	NoRegulation
Q04828	ENSG00000187134.13	AKR1C1	protein_coding	0.132588	0.826195	0.267304	0.423499	Not_Significant	None	0.712797	0.290306	-0.00485544	0.990592	Not_Significant	None	NoSignificant	NoRegulation
Q99426	ENSG00000105254.11	TBCB	protein_coding	0.490875	0.286028	0.270731	0.353627	Not_Significant	None	0.712548	0.143589	0.241557	0.402295	Not_Significant	None	NoSignificant	NoRegulation
P11387	ENSG00000198900.5	TOP1	protein_coding	0.143089	0.740559	0.0488833	0.863543	Not_Significant	None	0.712321	0.116769	0.984761	0.000114691	Only_TM_Significant	Only_TM_Up	AtLeastSignificant	AtLeastRegulatedInOne
NA	ENSG00000213638.5	ADAT3	protein_coding	0.145018	0.792266	-0.236774	0.478202	Not_Significant	None	0.712288	0.228702	-0.467866	0.22188	Not_Significant	None	NoSignificant	NoRegulation
Q8TEY5	ENSG00000143578.15	CREB3L4	protein_coding	-0.468425	0.440777	-0.354814	0.28902	Not_Significant	None	0.712148	0.312242	0.00590069	0.988552	Not_Significant	None	NoSignificant	NoRegulation
Q00403	ENSG00000137947.11	GTF2B	protein_coding	0.499133	0.340344	0.0921194	0.777739	Not_Significant	None	0.711936	0.207008	0.316781	0.381892	Not_Significant	None	NoSignificant	NoRegulation
P46976	ENSG00000163754.17	GYG1	protein_coding	0.61701	0.18483	0.0932788	0.763839	Not_Significant	None	0.711932	0.151016	0.0657853	0.829063	Not_Significant	None	NoSignificant	NoRegulation
Q53T59	ENSG00000118960.12	HS1BP3	protein_coding	-0.192325	0.697761	0.117557	0.697521	Not_Significant	None	0.711645	0.173485	-0.510647	0.100158	Not_Significant	None	NoSignificant	NoRegulation
Q9NPF5	ENSG00000178028.13	DMAP1	protein_coding	0.580968	0.265209	0.288436	0.350015	Not_Significant	None	0.711453	0.205623	0.333004	0.304524	Not_Significant	None	NoSignificant	NoRegulation
P49848	ENSG00000106290.14	TAF6	protein_coding	0.328899	0.450656	0.373346	0.19692	Not_Significant	None	0.711303	0.121074	0.233125	0.39693	Not_Significant	None	NoSignificant	NoRegulation
O15127	ENSG00000140497.16	SCAMP2	protein_coding	-0.370651	0.434986	0.253228	0.397026	Not_Significant	None	0.711248	0.157588	0.0871618	0.767963	Not_Significant	None	NoSignificant	NoRegulation
Q9Y383	ENSG00000146963.17	LUC7L2	protein_coding	0.0371511	0.935485	0.199034	0.488056	Not_Significant	None	0.711231	0.140612	0.372008	0.181084	Not_Significant	None	NoSignificant	NoRegulation
Q9BS26	ENSG00000023318.7	ERP44	protein_coding	-0.1246	0.787616	-0.0177583	0.952893	Not_Significant	None	0.710919	0.144632	0.784819	0.00576919	Only_TM_Significant	Only_TM_Up	AtLeastSignificant	AtLeastRegulatedInOne
P49447	ENSG00000008283.15	CYB561	protein_coding	-0.345431	0.432598	0.0931799	0.749664	Not_Significant	None	0.710881	0.122438	0.226107	0.388369	Not_Significant	None	NoSignificant	NoRegulation
P33240	ENSG00000101811.13	CSTF2	protein_coding	0.590902	0.18975	0.191755	0.52687	Not_Significant	None	0.710874	0.13668	0.34292	0.225363	Not_Significant	None	NoSignificant	NoRegulation
O75531	ENSG00000175334.7	BANF1	protein_coding	0.243663	0.610564	0.151873	0.601904	Not_Significant	None	0.710831	0.162129	0.103782	0.728579	Not_Significant	None	NoSignificant	NoRegulation
Q9H3S7	ENSG00000076201.14	PTPN23	protein_coding	0.108346	0.79918	0.0375043	0.89432	Not_Significant	None	0.710779	0.111664	0.344491	0.192891	Not_Significant	None	NoSignificant	NoRegulation
Q9NUG6	ENSG00000088356.5	PDRG1	protein_coding	0.359046	0.450993	0.20726	0.478304	Not_Significant	None	0.710594	0.159833	0.37945	0.201263	Not_Significant	None	NoSignificant	NoRegulation
P42766	ENSG00000136942.14	RPL35	protein_coding	0.310071	0.513072	0.165966	0.579727	Not_Significant	None	0.71043	0.158108	-0.0630124	0.829994	Not_Significant	None	NoSignificant	NoRegulation
P14625	ENSG00000166598.14	HSP90B1	protein_coding	0.299777	0.52465	-0.0664823	0.820962	Not_Significant	None	0.710417	0.155694	1.28328	9.56912e-06	Only_TM_Significant	Only_TM_Up	AtLeastSignificant	AtLeastRegulatedInOne
P04908	ENSG00000277075.2	HIST1H2AE	protein_coding	0.499239	0.326687	0.17891	0.566941	Not_Significant	None	0.710199	0.193024	0.587947	0.0771395	Not_Significant	None	NoSignificant	NoRegulation
Q53F39	ENSG00000154889.16	MPPE1	protein_coding	0.355477	0.49756	0.248175	0.445357	Not_Significant	None	0.709661	0.206984	-0.300068	0.421045	Not_Significant	None	NoSignificant	NoRegulation
Q9BXV9	ENSG00000170270.4	GON7	protein_coding	0.0555784	0.921781	0.199744	0.54413	Not_Significant	None	0.708759	0.249907	0.155494	0.671202	Not_Significant	None	NoSignificant	NoRegulation
Q6NSI4	ENSG00000147231.13	CXorf57	protein_coding	0.994505	0.0794689	-0.0249836	0.939927	Not_Significant	None	0.708656	0.262287	0.262682	0.484485	Not_Significant	None	NoSignificant	NoRegulation
P49821	ENSG00000167792.11	NDUFV1	protein_coding	0.212273	0.620868	0.0808586	0.768625	Not_Significant	None	0.708209	0.116412	0.211675	0.408891	Not_Significant	None	NoSignificant	NoRegulation
P09211	ENSG00000084207.15	GSTP1	protein_coding	0.365553	0.405323	0.23173	0.412	Not_Significant	None	0.70791	0.126298	0.097181	0.732499	Not_Significant	None	NoSignificant	NoRegulation
O43791	ENSG00000121067.17	SPOP	protein_coding	0.373038	0.404475	-0.0336148	0.907439	Not_Significant	None	0.707821	0.133802	0.411109	0.128629	Not_Significant	None	NoSignificant	NoRegulation
Q9UMS4	ENSG00000110107.8	PRPF19	protein_coding	0.445063	0.283768	0.206231	0.449284	Not_Significant	None	0.707375	0.10456	0.301391	0.220183	Not_Significant	None	NoSignificant	NoRegulation
Q8TAD8	ENSG00000163877.10	SNIP1	protein_coding	-0.07591	0.873375	0.1256	0.670522	Not_Significant	None	0.706871	0.158882	0.534512	0.0649624	Not_Significant	None	NoSignificant	NoRegulation
P52888	ENSG00000172009.14	THOP1	protein_coding	0.54172	0.262311	0.209592	0.492642	Not_Significant	None	0.706828	0.169487	0.10146	0.734844	Not_Significant	None	NoSignificant	NoRegulation
P17980	ENSG00000165916.8	PSMC3	protein_coding	0.451608	0.415864	0.472523	0.140883	Not_Significant	None	0.706009	0.243222	0.420991	0.231527	Not_Significant	None	NoSignificant	NoRegulation
Q7L4I2	ENSG00000111011.17	RSRC2	protein_coding	0.596483	0.174536	0.0453029	0.873995	Not_Significant	None	0.705646	0.128334	0.762474	0.00853128	Only_TM_Significant	Only_TM_Up	AtLeastSignificant	AtLeastRegulatedInOne
P61024	ENSG00000173207.12	CKS1B	protein_coding	0.576489	0.265232	0.407556	0.186684	Not_Significant	None	0.70538	0.206938	0.659029	0.0473045	Only_TM_Significant	None	AtLeastSignificant	NoRegulation
O43660	ENSG00000171566.11	PLRG1	protein_coding	0.661236	0.134312	0.0763606	0.805085	Not_Significant	None	0.705291	0.1313	1.24912	6.80289e-06	Only_TM_Significant	Only_TM_Up	AtLeastSignificant	AtLeastRegulatedInOne
O15116	ENSG00000175324.9	LSM1	protein_coding	-0.000227424	0.999664	0.262377	0.410706	Not_Significant	None	0.705009	0.227081	0.384323	0.290621	Not_Significant	None	NoSignificant	NoRegulation
Q8NHX9	ENSG00000162341.16	TPCN2	protein_coding	-0.288292	0.540146	-0.00843944	0.977987	Not_Significant	None	0.704993	0.155763	0.00120132	0.996885	Not_Significant	None	NoSignificant	NoRegulation
Q9NVS9	ENSG00000108439.9	PNPO	protein_coding	0.467788	0.314151	0.141964	0.62767	Not_Significant	None	0.704762	0.152569	0.102416	0.724024	Not_Significant	None	NoSignificant	NoRegulation
Q9BVS4	ENSG00000058729.10	RIOK2	protein_coding	0.714016	0.153976	-0.158439	0.615104	Not_Significant	None	0.704329	0.192515	0.979721	0.00193887	Only_TM_Significant	Only_TM_Up	AtLeastSignificant	AtLeastRegulatedInOne
Q9ULW3	ENSG00000146109.4	ABT1	protein_coding	0.311394	0.501684	0.151598	0.599233	Not_Significant	None	0.704075	0.150538	0.366799	0.187395	Not_Significant	None	NoSignificant	NoRegulation
P50914	ENSG00000188846.13	RPL14	protein_coding	0.0340971	0.938678	0.156573	0.611342	Not_Significant	None	0.704037	0.130238	0.259444	0.392544	Not_Significant	None	NoSignificant	NoRegulation
O60663	ENSG00000136944.17	LMX1B	protein_coding	-0.0156131	0.980275	0.46373	0.147516	Not_Significant	None	0.70397	0.344059	0.203625	0.636957	Not_Significant	None	NoSignificant	NoRegulation
P80192	ENSG00000006432.15	MAP3K9	protein_coding	0.461978	0.412621	0.366312	0.255792	Not_Significant	None	0.703701	0.254038	0.239599	0.50231	Not_Significant	None	NoSignificant	NoRegulation
Q14657	ENSG00000196976.7	LAGE3	protein_coding	0.561151	0.270141	0.172946	0.573117	Not_Significant	None	0.7033	0.197904	-0.284228	0.376604	Not_Significant	None	NoSignificant	NoRegulation
Q7L3B6	ENSG00000106993.11	CDC37L1	protein_coding	0.445345	0.368131	-0.0280718	0.926974	Not_Significant	None	0.70311	0.183401	0.526895	0.0798412	Not_Significant	None	NoSignificant	NoRegulation
Q9BW71	ENSG00000149929.15	HIRIP3	protein_coding	0.447021	0.428778	0.350177	0.272099	Not_Significant	None	0.703101	0.25559	0.394949	0.271656	Not_Significant	None	NoSignificant	NoRegulation
Q9Y6Y1	ENSG00000171735.18	CAMTA1	protein_coding	0.233684	0.627323	0.234872	0.425686	Not_Significant	None	0.703084	0.168356	0.139506	0.642613	Not_Significant	None	NoSignificant	NoRegulation
Q2NL68	ENSG00000167595.14	PROSER3	protein_coding	-0.0279322	0.955785	0.0397868	0.896678	Not_Significant	None	0.702952	0.189482	-0.0365924	0.908843	Not_Significant	None	NoSignificant	NoRegulation
P06733	ENSG00000074800.13	ENO1	protein_coding	0.640235	0.16424	0.295597	0.307685	Not_Significant	None	0.702283	0.149066	0.426733	0.126104	Not_Significant	None	NoSignificant	NoRegulation
P50570	ENSG00000079805.16	DNM2	protein_coding	0.302782	0.484121	0.00605467	0.983467	Not_Significant	None	0.702234	0.12282	0.201832	0.435714	Not_Significant	None	NoSignificant	NoRegulation
Q9NZJ0	ENSG00000143476.17	DTL	protein_coding	0.90884	0.0492649	0.447558	0.155102	Only_Thaps_Significant	Only_Thaps_Up	0.702035	0.154574	0.248592	0.459848	Not_Significant	None	AtLeastSignificant	AtLeastRegulatedInOne
P13631	ENSG00000172819.16	RARG	protein_coding	-0.113219	0.787536	-0.0217842	0.939456	Not_Significant	None	0.701886	0.11082	-0.569187	0.0272481	Only_TM_Significant	None	AtLeastSignificant	NoRegulation
Q9BR11	ENSG00000168612.4	ZSWIM1	protein_coding	-0.529569	0.313314	-0.237637	0.448013	Not_Significant	None	0.701053	0.208233	-0.213092	0.525693	Not_Significant	None	NoSignificant	NoRegulation
Q9NPF4	ENSG00000092094.10	OSGEP	protein_coding	0.546794	0.257113	0.109669	0.713697	Not_Significant	None	0.700849	0.174058	0.334565	0.25784	Not_Significant	None	NoSignificant	NoRegulation
Q04724	ENSG00000196781.14	TLE1	protein_coding	-0.0499885	0.913426	-0.140875	0.647385	Not_Significant	None	0.700149	0.147175	-0.319528	0.269799	Not_Significant	None	NoSignificant	NoRegulation
Q96ND8	ENSG00000198440.9	ZNF583	protein_coding	-0.288806	0.620145	-0.0817125	0.804637	Not_Significant	None	0.700019	0.265242	1.22253	0.000290376	Only_TM_Significant	Only_TM_Up	AtLeastSignificant	AtLeastRegulatedInOne
Q99880	ENSG00000185130.5	HIST1H2BL	protein_coding	0.418974	0.374252	0.154227	0.638814	Not_Significant	None	0.699745	0.16191	0.645063	0.0688445	Not_Significant	None	NoSignificant	NoRegulation
Q15181	ENSG00000180817.11	PPA1	protein_coding	0.268411	0.565078	0.12641	0.691443	Not_Significant	None	0.699621	0.155941	0.470252	0.135843	Not_Significant	None	NoSignificant	NoRegulation
Q9H4L4	ENSG00000161956.12	SENP3	protein_coding	0.0582541	0.910829	0.183577	0.55689	Not_Significant	None	0.699447	0.210669	0.210816	0.516244	Not_Significant	None	NoSignificant	NoRegulation
Q9P2H5	ENSG00000118369.12	USP35	protein_coding	0.0972412	0.839255	0.0566457	0.853183	Not_Significant	None	0.699443	0.166158	0.202606	0.51423	Not_Significant	None	NoSignificant	NoRegulation
Q96EX3	ENSG00000119333.11	WDR34	protein_coding	0.652277	0.227311	0.311882	0.3162	Not_Significant	None	0.699232	0.231659	-0.00307837	0.992729	Not_Significant	None	NoSignificant	NoRegulation
Q9UPN7	ENSG00000105063.18	PPP6R1	protein_coding	0.146597	0.740881	0.102042	0.7303	Not_Significant	None	0.698997	0.134839	0.0471933	0.865867	Not_Significant	None	NoSignificant	NoRegulation
Q53FT3	ENSG00000149196.15	HIKESHI	protein_coding	-0.134253	0.792603	0.00417778	0.989205	Not_Significant	None	0.698842	0.192871	0.163945	0.608908	Not_Significant	None	NoSignificant	NoRegulation
O14757	ENSG00000149554.12	CHEK1	protein_coding	0.651374	0.156751	0.139709	0.659995	Not_Significant	None	0.69855	0.153235	0.247814	0.388379	Not_Significant	None	NoSignificant	NoRegulation
Q9ULX6	ENSG00000011243.17	AKAP8L	protein_coding	0.0256002	0.95907	-0.0998684	0.750521	Not_Significant	None	0.698472	0.183968	-0.0334985	0.913638	Not_Significant	None	NoSignificant	NoRegulation
Q9BWN1	ENSG00000156858.11	PRR14	protein_coding	-0.24379	0.626446	0.223972	0.457871	Not_Significant	None	0.697955	0.189021	-0.254515	0.422531	Not_Significant	None	NoSignificant	NoRegulation
P47972	ENSG00000106236.3	NPTX2	protein_coding	0.455025	0.437949	0.247107	0.452907	Not_Significant	None	0.696954	0.283144	-0.0999137	0.800458	Not_Significant	None	NoSignificant	NoRegulation
Q9UMR2	ENSG00000157349.16	DDX19B	protein_coding	0.39643	0.5106	-0.00144634	0.996564	Not_Significant	None	0.696602	0.300155	0.0103131	0.979415	Not_Significant	None	NoSignificant	NoRegulation
Q6UXF1	ENSG00000144868.13	TMEM108	protein_coding	-0.809516	0.114571	0.0960771	0.751746	Not_Significant	None	0.69655	0.189573	-0.330931	0.308313	Not_Significant	None	NoSignificant	NoRegulation
Q15024	ENSG00000075914.12	EXOSC7	protein_coding	0.276902	0.5841	0.0525576	0.863349	Not_Significant	None	0.696075	0.197143	-0.00612805	0.9851	Not_Significant	None	NoSignificant	NoRegulation
P28838	ENSG00000002549.12	LAP3	protein_coding	0.392546	0.442332	0.00838914	0.978714	Not_Significant	None	0.695952	0.204173	0.289056	0.375187	Not_Significant	None	NoSignificant	NoRegulation
Q96I36	ENSG00000178449.8	COX14	protein_coding	-0.007877	0.987059	0.0119738	0.969507	Not_Significant	None	0.695795	0.173857	-0.0128573	0.965531	Not_Significant	None	NoSignificant	NoRegulation
P22674	ENSG00000152669.8	CCNO	protein_coding	0.131471	0.807814	0.384503	0.22502	Not_Significant	None	0.695475	0.231572	-0.0908472	0.793142	Not_Significant	None	NoSignificant	NoRegulation
Q8IZ52	ENSG00000123989.13	CHPF	protein_coding	-0.293686	0.511626	0.189005	0.545326	Not_Significant	None	0.695315	0.141424	0.485252	0.119624	Not_Significant	None	NoSignificant	NoRegulation
P49720	ENSG00000277791.4	PSMB3	protein_coding	0.576159	0.242962	0.284397	0.344181	Not_Significant	None	0.694935	0.187182	0.22596	0.495067	Not_Significant	None	NoSignificant	NoRegulation
Q92905	ENSG00000121022.13	COPS5	protein_coding	0.159419	0.720905	0.269127	0.355676	Not_Significant	None	0.694917	0.138683	0.391658	0.194679	Not_Significant	None	NoSignificant	NoRegulation
P12268	ENSG00000178035.11	IMPDH2	protein_coding	0.45835	0.293963	0.0949939	0.734246	Not_Significant	None	0.693676	0.131762	0.0915118	0.746144	Not_Significant	None	NoSignificant	NoRegulation
P24592	ENSG00000167779.7	IGFBP6	protein_coding	-0.213027	0.71616	0.242245	0.460808	Not_Significant	None	0.693271	0.292783	0.210405	0.585134	Not_Significant	None	NoSignificant	NoRegulation
Q9BUU2	ENSG00000067365.14	METTL22	protein_coding	0.199173	0.695677	0.0934971	0.75993	Not_Significant	None	0.693258	0.201333	0.196601	0.533712	Not_Significant	None	NoSignificant	NoRegulation
Q6NXT1	ENSG00000100124.14	ANKRD54	protein_coding	0.512647	0.267026	0.2997	0.295435	Not_Significant	None	0.692962	0.156891	0.0591515	0.832609	Not_Significant	None	NoSignificant	NoRegulation
Q9ULX9	ENSG00000185022.11	MAFF	protein_coding	0.419383	0.483318	0.413348	0.216794	Not_Significant	None	0.692795	0.299034	0.556796	0.152947	Not_Significant	None	NoSignificant	NoRegulation
Q9H078	ENSG00000162129.12	CLPB	protein_coding	0.43399	0.373703	0.191465	0.518401	Not_Significant	None	0.692761	0.182686	0.178945	0.548507	Not_Significant	None	NoSignificant	NoRegulation
Q8WTW3	ENSG00000166685.11	COG1	protein_coding	0.361853	0.454623	0.0394588	0.895149	Not_Significant	None	0.692718	0.178083	0.317524	0.285887	Not_Significant	None	NoSignificant	NoRegulation
P52789	ENSG00000159399.9	HK2	protein_coding	-0.119495	0.812761	-0.366735	0.247649	Not_Significant	None	0.692677	0.200221	0.559599	0.0932895	Not_Significant	None	NoSignificant	NoRegulation
Q9BXS9	ENSG00000225697.12	SLC26A6	protein_coding	-0.0586703	0.909366	0.111082	0.725927	Not_Significant	None	0.69241	0.206283	-0.338337	0.349687	Not_Significant	None	NoSignificant	NoRegulation
O43765	ENSG00000104969.9	SGTA	protein_coding	0.137269	0.768507	0.119027	0.683433	Not_Significant	None	0.692276	0.161175	-0.0139547	0.961459	Not_Significant	None	NoSignificant	NoRegulation
Q9NVD3	ENSG00000185917.13	SETD4	protein_coding	0.616963	0.212658	-0.0370038	0.903397	Not_Significant	None	0.691655	0.193863	0.652541	0.0311462	Only_TM_Significant	None	AtLeastSignificant	NoRegulation
P10244	ENSG00000101057.15	MYBL2	protein_coding	0.640154	0.24647	0.231705	0.461192	Not_Significant	None	0.69152	0.24899	0.115963	0.738425	Not_Significant	None	NoSignificant	NoRegulation
P54277	ENSG00000064933.17	PMS1	protein_coding	0.477433	0.3593	0.0565719	0.856683	Not_Significant	None	0.690838	0.218605	0.0997123	0.761246	Not_Significant	None	NoSignificant	NoRegulation
Q13686	ENSG00000100601.9	ALKBH1	protein_coding	0.748564	0.176896	0.228295	0.479958	Not_Significant	None	0.689878	0.256862	0.263515	0.466862	Not_Significant	None	NoSignificant	NoRegulation
P51553	ENSG00000067829.18	IDH3G	protein_coding	0.0726069	0.878823	0.228714	0.433682	Not_Significant	None	0.689742	0.171027	0.0853487	0.783143	Not_Significant	None	NoSignificant	NoRegulation
Q8TD43	ENSG00000130529.15	TRPM4	protein_coding	-0.331582	0.590668	0.191783	0.566208	Not_Significant	None	0.689612	0.329796	-0.46116	0.292088	Not_Significant	None	NoSignificant	NoRegulation
Q9BQ15	ENSG00000139579.12	NABP2	protein_coding	0.712226	0.121078	0.424312	0.153627	Not_Significant	None	0.689606	0.157808	0.330357	0.295112	Not_Significant	None	NoSignificant	NoRegulation
Q9P291	ENSG00000126947.12	ARMCX1	protein_coding	0.384609	0.515559	-0.577911	0.0827903	Not_Significant	None	0.689584	0.293347	0.704806	0.0577015	Not_Significant	None	NoSignificant	NoRegulation
Q8NE35	ENSG00000107864.14	CPEB3	protein_coding	-0.201848	0.743415	0.0690666	0.837639	Not_Significant	None	0.689036	0.326174	0.0131997	0.974422	Not_Significant	None	NoSignificant	NoRegulation
P29401	ENSG00000163931.15	TKT	protein_coding	0.223859	0.631625	0.273152	0.340171	Not_Significant	None	0.688782	0.164392	0.0401721	0.888302	Not_Significant	None	NoSignificant	NoRegulation
Q7RTV0	ENSG00000100410.7	PHF5A	protein_coding	0.419039	0.367989	0.143655	0.651954	Not_Significant	None	0.688642	0.16276	0.415063	0.180777	Not_Significant	None	NoSignificant	NoRegulation
Q9NPC3	ENSG00000100814.17	CCNB1IP1	protein_coding	0.564558	0.248907	-0.285195	0.383486	Not_Significant	None	0.688572	0.188008	0.313428	0.312614	Not_Significant	None	NoSignificant	NoRegulation
O15119	ENSG00000135111.15	TBX3	protein_coding	0.290468	0.593354	0.0592098	0.856306	Not_Significant	None	0.6882	0.244381	0.300883	0.434353	Not_Significant	None	NoSignificant	NoRegulation
Q5CZA5	ENSG00000204524.6	ZNF805	protein_coding	0.148314	0.772335	-0.266043	0.402165	Not_Significant	None	0.687651	0.20741	0.476407	0.13153	Not_Significant	None	NoSignificant	NoRegulation
Q16774	ENSG00000143774.16	GUK1	protein_coding	0.107236	0.810867	0.3285	0.244518	Not_Significant	None	0.68718	0.146379	0.0894422	0.741922	Not_Significant	None	NoSignificant	NoRegulation
Q6R2W3	ENSG00000232040.2	ZBED9	protein_coding	-0.499521	0.378696	-0.236747	0.413149	Not_Significant	None	0.686794	0.382283	0.358355	0.41466	Not_Significant	None	NoSignificant	NoRegulation
NA	ENSG00000219626.8	FAM228B	protein_coding	-0.918675	0.100361	-0.069705	0.832099	Not_Significant	None	0.685759	0.366878	-0.446135	0.309293	Not_Significant	None	NoSignificant	NoRegulation
P61925	ENSG00000171033.12	PKIA	protein_coding	-0.177345	0.76882	0.197402	0.557965	Not_Significant	None	0.685458	0.303755	-0.220373	0.586704	Not_Significant	None	NoSignificant	NoRegulation
Q53GG5	ENSG00000154553.13	PDLIM3	protein_coding	0.451121	0.31807	-0.0899738	0.753459	Not_Significant	None	0.685375	0.151331	-0.393701	0.1665	Not_Significant	None	NoSignificant	NoRegulation
O14929	ENSG00000128708.12	HAT1	protein_coding	0.792513	0.119909	0.347316	0.27785	Not_Significant	None	0.684919	0.211626	0.620218	0.064064	Not_Significant	None	NoSignificant	NoRegulation
Q9UET6	ENSG00000068438.14	FTSJ1	protein_coding	0.142913	0.785159	0.359627	0.247261	Not_Significant	None	0.684363	0.226775	0.756028	0.0211013	Only_TM_Significant	Only_TM_Up	AtLeastSignificant	AtLeastRegulatedInOne
Q9Y5U2	ENSG00000184281.14	TSSC4	protein_coding	0.403019	0.452266	0.307152	0.326124	Not_Significant	None	0.683941	0.238554	0.386832	0.257143	Not_Significant	None	NoSignificant	NoRegulation
Q15034	ENSG00000138641.15	HERC3	protein_coding	0.725152	0.149254	0.0340972	0.91499	Not_Significant	None	0.683722	0.209042	-0.121191	0.709097	Not_Significant	None	NoSignificant	NoRegulation
Q14155	ENSG00000102606.17	ARHGEF7	protein_coding	-0.296512	0.541926	-0.271283	0.357689	Not_Significant	None	0.683651	0.186165	-0.0474043	0.88213	Not_Significant	None	NoSignificant	NoRegulation
Q8WVR3	ENSG00000146826.16	C7orf43	protein_coding	0.331077	0.49165	0.225295	0.471071	Not_Significant	None	0.683569	0.181405	0.0406799	0.902264	Not_Significant	None	NoSignificant	NoRegulation
P35368	ENSG00000170214.3	ADRA1B	protein_coding	0.0936287	0.881991	0.140658	0.674758	Not_Significant	None	0.683463	0.356807	1.13806	0.00644494	Only_TM_Significant	Only_TM_Up	AtLeastSignificant	AtLeastRegulatedInOne
Q9H8T0	ENSG00000166971.16	AKTIP	protein_coding	0.679575	0.2189	0.0663901	0.843419	Not_Significant	None	0.683189	0.262464	0.650328	0.0575411	Not_Significant	None	NoSignificant	NoRegulation
P26038	ENSG00000147065.16	MSN	protein_coding	0.398929	0.34795	-0.0316439	0.907581	Not_Significant	None	0.682959	0.126406	0.188381	0.484084	Not_Significant	None	NoSignificant	NoRegulation
Q8IZL8	ENSG00000141456.14	PELP1	protein_coding	0.227518	0.594908	-0.0662034	0.821458	Not_Significant	None	0.682184	0.129109	-0.103346	0.696529	Not_Significant	None	NoSignificant	NoRegulation
Q96IU2	ENSG00000132846.5	ZBED3	protein_coding	-0.349203	0.488644	-0.224772	0.472901	Not_Significant	None	0.682117	0.200622	0.424635	0.16321	Not_Significant	None	NoSignificant	NoRegulation
P20073	ENSG00000138279.15	ANXA7	protein_coding	0.343323	0.448591	0.24979	0.402149	Not_Significant	None	0.682021	0.154036	0.484909	0.0830284	Not_Significant	None	NoSignificant	NoRegulation
Q8TAA5	ENSG00000164284.14	GRPEL2	protein_coding	0.797197	0.0833556	0.31508	0.30591	Not_Significant	None	0.681719	0.165686	1.20988	1.19888e-05	Only_TM_Significant	Only_TM_Up	AtLeastSignificant	AtLeastRegulatedInOne
Q96C12	ENSG00000140691.16	ARMC5	protein_coding	-0.0527379	0.924558	0.56151	0.0798562	Not_Significant	None	0.681621	0.261334	0.237307	0.510646	Not_Significant	None	NoSignificant	NoRegulation
O75864	ENSG00000104866.10	PPP1R37	protein_coding	0.0793443	0.879008	0.134106	0.674539	Not_Significant	None	0.681434	0.224483	0.250131	0.457746	Not_Significant	None	NoSignificant	NoRegulation
Q7L4E1	ENSG00000148343.18	MIGA2	protein_coding	0.216185	0.669368	0.424554	0.179421	Not_Significant	None	0.680246	0.20874	0.180297	0.584888	Not_Significant	None	NoSignificant	NoRegulation
O96018	ENSG00000011132.11	APBA3	protein_coding	-0.0291595	0.953328	0.261467	0.396259	Not_Significant	None	0.680069	0.194989	0.0245619	0.939917	Not_Significant	None	NoSignificant	NoRegulation
P52815	ENSG00000262814.7	MRPL12	protein_coding	0.374266	0.454798	0.362425	0.227331	Not_Significant	None	0.680051	0.203937	-0.0872504	0.779716	Not_Significant	None	NoSignificant	NoRegulation
Q17RB8	ENSG00000154359.12	LONRF1	protein_coding	0.728414	0.124463	0.0925325	0.754381	Not_Significant	None	0.679432	0.180717	0.0173153	0.957944	Not_Significant	None	NoSignificant	NoRegulation
Q96FZ7	ENSG00000176108.9	CHMP6	protein_coding	0.442909	0.401245	0.228409	0.468254	Not_Significant	None	0.678907	0.233089	0.2626	0.426306	Not_Significant	None	NoSignificant	NoRegulation
P30047	ENSG00000137880.5	GCHFR	protein_coding					NA	NA	0.678858	0.395397	0.27171	0.521541	Not_Significant	None	NoSignificant	NoRegulation
NA	ENSG00000144589.21	STK11IP	protein_coding	0.0743874	0.875546	0.191787	0.541881	Not_Significant	None	0.67877	0.175928	0.198757	0.52113	Not_Significant	None	NoSignificant	NoRegulation
Q8IVE3	ENSG00000152527.13	PLEKHH2	protein_coding	-0.638987	0.225904	-0.221615	0.487822	Not_Significant	None	0.678641	0.220914	0.767796	0.0215631	Only_TM_Significant	Only_TM_Up	AtLeastSignificant	AtLeastRegulatedInOne
Q09019	ENSG00000185800.11	DMWD	protein_coding	-0.0694482	0.895807	0.129959	0.676419	Not_Significant	None	0.678639	0.237211	0.197679	0.55895	Not_Significant	None	NoSignificant	NoRegulation
O75312	ENSG00000109917.10	ZPR1	protein_coding	0.121654	0.785801	-0.0937288	0.740077	Not_Significant	None	0.678317	0.150209	0.271728	0.31776	Not_Significant	None	NoSignificant	NoRegulation
P98066	ENSG00000123610.4	TNFAIP6	protein_coding	1.23737	0.0315737	0.484665	0.14568	Only_Thaps_Significant	Only_Thaps_Up	0.677671	0.305738	0.111588	0.78013	Not_Significant	None	AtLeastSignificant	AtLeastRegulatedInOne
Q7Z333	ENSG00000107290.13	SETX	protein_coding	0.210889	0.639767	-0.224939	0.42345	Not_Significant	None	0.677496	0.154768	0.862381	0.00141004	Only_TM_Significant	Only_TM_Up	AtLeastSignificant	AtLeastRegulatedInOne
Q86Y97	ENSG00000133247.13	KMT5C	protein_coding	0.674177	0.176662	0.0833494	0.786939	Not_Significant	None	0.676953	0.209487	-0.772786	0.0300508	Only_TM_Significant	None	AtLeastSignificant	NoRegulation
Q9NSK0	ENSG00000137171.14	KLC4	protein_coding	0.339841	0.529568	0.027052	0.932659	Not_Significant	None	0.676188	0.247276	-0.114564	0.743881	Not_Significant	None	NoSignificant	NoRegulation
Q8WTW4	ENSG00000114388.12	NPRL2	protein_coding	0.0196322	0.969731	-0.129643	0.691709	Not_Significant	None	0.67581	0.21806	-0.207241	0.54597	Not_Significant	None	NoSignificant	NoRegulation
Q9UNL2	ENSG00000114850.6	SSR3	protein_coding	-0.173275	0.675871	-0.0593672	0.830017	Not_Significant	None	0.675073	0.120212	1.01019	5.18966e-05	Only_TM_Significant	Only_TM_Up	AtLeastSignificant	AtLeastRegulatedInOne
Q8TE56	ENSG00000140470.13	ADAMTS17	protein_coding	0.157913	0.769001	0.329272	0.300832	Not_Significant	None	0.674901	0.243786	0.407877	0.231409	Not_Significant	None	NoSignificant	NoRegulation
P12956	ENSG00000196419.12	XRCC6	protein_coding	0.735138	0.0837967	0.196199	0.487377	Not_Significant	None	0.674488	0.131625	0.340139	0.211622	Not_Significant	None	NoSignificant	NoRegulation
Q96PV4	ENSG00000198883.11	PNMA5	protein_coding	0.687388	0.29297	0.11509	0.689657	Not_Significant	None	0.673951	0.328719	0.709808	0.0917498	Not_Significant	None	NoSignificant	NoRegulation
Q8WTP8	ENSG00000181026.14	AEN	protein_coding	0.431674	0.43593	0.327032	0.300056	Not_Significant	None	0.673751	0.264488	0.451733	0.202659	Not_Significant	None	NoSignificant	NoRegulation
Q6ZT52	ENSG00000183114.7	FAM43B	protein_coding	0.136714	0.830256	-0.0170792	0.957355	Not_Significant	None	0.673505	0.372715	-0.289709	0.507604	Not_Significant	None	NoSignificant	NoRegulation
Q96QU6	ENSG00000110455.13	ACCS	protein_coding	-0.325247	0.596221	0.0207404	0.950423	Not_Significant	None	0.673317	0.331378	0.410486	0.320309	Not_Significant	None	NoSignificant	NoRegulation
O95167	ENSG00000170906.15	NDUFA3	protein_coding	-0.195261	0.708141	0.204581	0.516256	Not_Significant	None	0.673225	0.22207	0.0502889	0.889748	Not_Significant	None	NoSignificant	NoRegulation
Q8TB05	ENSG00000153443.12	UBALD1	protein_coding	-0.412429	0.426489	0.387356	0.237157	Not_Significant	None	0.672941	0.222531	0.0668813	0.834715	Not_Significant	None	NoSignificant	NoRegulation
O15260	ENSG00000148248.13	SURF4	protein_coding	0.0662003	0.877936	0.017995	0.948435	Not_Significant	None	0.672038	0.138675	0.349453	0.207681	Not_Significant	None	NoSignificant	NoRegulation
O94762	ENSG00000108469.14	RECQL5	protein_coding	0.701386	0.170693	-0.169701	0.588552	Not_Significant	None	0.67164	0.226014	0.154352	0.657691	Not_Significant	None	NoSignificant	NoRegulation
Q8WVB6	ENSG00000127586.16	CHTF18	protein_coding	0.497168	0.347782	0.16845	0.598336	Not_Significant	None	0.671143	0.240917	0.105627	0.754447	Not_Significant	None	NoSignificant	NoRegulation
P04083	ENSG00000135046.13	ANXA1	protein_coding	0.244819	0.618077	0.259729	0.392073	Not_Significant	None	0.670996	0.200459	1.13779	0.000587198	Only_TM_Significant	Only_TM_Up	AtLeastSignificant	AtLeastRegulatedInOne
Q8NAC3	ENSG00000163702.18	IL17RC	protein_coding	-0.378237	0.400331	0.247584	0.409608	Not_Significant	None	0.670875	0.154199	-0.0281595	0.922101	Not_Significant	None	NoSignificant	NoRegulation
Q8IZ69	ENSG00000099899.14	TRMT2A	protein_coding	0.359244	0.414043	0.177517	0.550088	Not_Significant	None	0.670719	0.147851	0.135223	0.612032	Not_Significant	None	NoSignificant	NoRegulation
Q96HP4	ENSG00000154814.13	OXNAD1	protein_coding	0.0459436	0.930509	-0.0500526	0.872599	Not_Significant	None	0.670683	0.235551	0.53712	0.105192	Not_Significant	None	NoSignificant	NoRegulation
Q8TAC2	ENSG00000161677.11	JOSD2	protein_coding	-0.00712668	0.988981	0.335835	0.285912	Not_Significant	None	0.670584	0.225203	-0.0719984	0.825288	Not_Significant	None	NoSignificant	NoRegulation
Q92796	ENSG00000082458.11	DLG3	protein_coding	0.724955	0.160672	-0.0684222	0.828577	Not_Significant	None	0.670387	0.234249	0.191121	0.569917	Not_Significant	None	NoSignificant	NoRegulation
Q8WXG6	ENSG00000110514.19	MADD	protein_coding	0.452225	0.340624	0.0299763	0.918985	Not_Significant	None	0.669935	0.184072	-0.148527	0.609108	Not_Significant	None	NoSignificant	NoRegulation
Q96GM8	ENSG00000132773.11	TOE1	protein_coding	0.6587	0.227611	0.466024	0.137154	Not_Significant	None	0.669619	0.259438	0.581163	0.0885023	Not_Significant	None	NoSignificant	NoRegulation
Q9H8G2	ENSG00000120159.11	CAAP1	protein_coding	0.127649	0.781942	0.155749	0.59757	Not_Significant	None	0.669578	0.16837	0.805641	0.00437423	Only_TM_Significant	Only_TM_Up	AtLeastSignificant	AtLeastRegulatedInOne
Q9BV20	ENSG00000037757.13	MRI1	protein_coding	0.261448	0.604842	0.0168658	0.956628	Not_Significant	None	0.668522	0.21458	-0.291902	0.386185	Not_Significant	None	NoSignificant	NoRegulation
Q9H8U3	ENSG00000156639.11	ZFAND3	protein_coding	-0.072957	0.879427	-0.11886	0.692739	Not_Significant	None	0.667183	0.192097	0.631391	0.0314237	Only_TM_Significant	None	AtLeastSignificant	NoRegulation
P47756	ENSG00000077549.17	CAPZB	protein_coding	0.567576	0.198661	0.213657	0.460849	Not_Significant	None	0.666998	0.152053	0.20786	0.460984	Not_Significant	None	NoSignificant	NoRegulation
Q9H9C1	ENSG00000151445.15	VIPAS39	protein_coding	0.598444	0.303231	-0.194094	0.561992	Not_Significant	None	0.6669	0.299033	0.294973	0.434374	Not_Significant	None	NoSignificant	NoRegulation
O14832	ENSG00000107537.13	PHYH	protein_coding	0.34114	0.554624	0.226369	0.491978	Not_Significant	None	0.666819	0.293748	-0.0573927	0.884845	Not_Significant	None	NoSignificant	NoRegulation
O43164	ENSG00000198961.9	PJA2	protein_coding	0.119703	0.814076	-0.2636	0.388598	Not_Significant	None	0.666526	0.222885	0.707743	0.0251928	Only_TM_Significant	None	AtLeastSignificant	NoRegulation
O43709	ENSG00000071462.11	WBSCR22	protein_coding	0.192933	0.659372	0.0805958	0.775117	Not_Significant	None	0.666168	0.147914	0.108315	0.68502	Not_Significant	None	NoSignificant	NoRegulation
Q8ND04	ENSG00000167447.12	SMG8	protein_coding	0.141891	0.76023	0.160482	0.581919	Not_Significant	None	0.666151	0.173826	0.0728339	0.796905	Not_Significant	None	NoSignificant	NoRegulation
Q9P2D0	ENSG00000005700.14	IBTK	protein_coding	-0.170588	0.739748	-0.264963	0.399598	Not_Significant	None	0.665808	0.228866	0.908824	0.00415265	Only_TM_Significant	Only_TM_Up	AtLeastSignificant	AtLeastRegulatedInOne
Q8WVM0	ENSG00000029639.10	TFB1M	protein_coding	0.162862	0.776546	0.163137	0.626948	Not_Significant	None	0.665291	0.287421	0.820852	0.033182	Only_TM_Significant	Only_TM_Up	AtLeastSignificant	AtLeastRegulatedInOne
Q9UI30	ENSG00000173113.6	TRMT112	protein_coding	0.0410167	0.931065	0.0934189	0.74657	Not_Significant	None	0.665097	0.186293	0.165817	0.585635	Not_Significant	None	NoSignificant	NoRegulation
Q9UNY5	ENSG00000167840.13	ZNF232	protein_coding	0.250323	0.635645	-0.0897596	0.78302	Not_Significant	None	0.664978	0.241038	-0.00429975	0.9904	Not_Significant	None	NoSignificant	NoRegulation
O95273	ENSG00000166946.13	CCNDBP1	protein_coding	0.728443	0.151817	0.101418	0.749169	Not_Significant	None	0.664662	0.226766	0.492861	0.119768	Not_Significant	None	NoSignificant	NoRegulation
Q9UDW3	ENSG00000100319.12	ZMAT5	protein_coding	-0.0377733	0.945886	0.326715	0.316691	Not_Significant	None	0.664602	0.267689	-0.000918706	0.997988	Not_Significant	None	NoSignificant	NoRegulation
Q9BQ69	ENSG00000133315.10	MACROD1	protein_coding	-0.0486567	0.922749	0.138299	0.67153	Not_Significant	None	0.664586	0.209384	0.0282579	0.927687	Not_Significant	None	NoSignificant	NoRegulation
Q96GQ5	ENSG00000140688.16	C16orf58	protein_coding	-0.0318911	0.941771	0.111118	0.712508	Not_Significant	None	0.664529	0.146543	0.357511	0.170258	Not_Significant	None	NoSignificant	NoRegulation
Q9GZU2	ENSG00000198300.12	PEG3	protein_coding	-0.0491051	0.934532	-0.956641	0.00371716	Only_TM_Significant	Only_TM_Down	0.664172	0.326734	-0.547434	0.162743	Not_Significant	None	AtLeastSignificant	AtLeastRegulatedInOne
Q9UKS6	ENSG00000165912.15	PACSIN3	protein_coding	0.458506	0.308133	-0.010251	0.971966	Not_Significant	None	0.663379	0.163325	-0.281378	0.351797	Not_Significant	None	NoSignificant	NoRegulation
Q8N159	ENSG00000161653.10	NAGS	protein_coding	-0.363552	0.550695	-0.377575	0.256234	Not_Significant	None	0.662903	0.332997	0.0523679	0.899007	Not_Significant	None	NoSignificant	NoRegulation
Q8ND30	ENSG00000166387.11	PPFIBP2	protein_coding	0.629893	0.301687	0.467006	0.158024	Not_Significant	None	0.662802	0.335465	0.966235	0.0131944	Only_TM_Significant	Only_TM_Up	AtLeastSignificant	AtLeastRegulatedInOne
NA	ENSG00000204520.12	MICA	protein_coding	0.320676	0.604292	0.234575	0.482238	Not_Significant	None	0.662782	0.345058	0.200442	0.619115	Not_Significant	None	NoSignificant	NoRegulation
A6NJ78	ENSG00000169519.20	METTL15	protein_coding	0.72685	0.266075	0.0817656	0.805294	Not_Significant	None	0.662508	0.384061	0.554438	0.194706	Not_Significant	None	NoSignificant	NoRegulation
Q12791	ENSG00000156113.22	KCNMA1	protein_coding	0.156178	0.745374	0.0597397	0.842432	Not_Significant	None	0.662423	0.195662	0.232025	0.456922	Not_Significant	None	NoSignificant	NoRegulation
Q13516	ENSG00000205927.4	OLIG2	protein_coding	-0.0663824	0.904477	0.0709663	0.829041	Not_Significant	None	0.661729	0.273142	0.794642	0.0256443	Only_TM_Significant	Only_TM_Up	AtLeastSignificant	AtLeastRegulatedInOne
Q8IYI8	ENSG00000171295.12	ZNF440	protein_coding	0.0953708	0.875046	-0.154492	0.647271	Not_Significant	None	0.661334	0.328373	0.173176	0.659595	Not_Significant	None	NoSignificant	NoRegulation
Q96L93	ENSG00000089177.18	KIF16B	protein_coding	-0.0210448	0.96892	-0.185197	0.55616	Not_Significant	None	0.661014	0.25991	0.415529	0.218582	Not_Significant	None	NoSignificant	NoRegulation
P56556	ENSG00000184983.9	NDUFA6	protein_coding	0.291748	0.563375	0.303997	0.312115	Not_Significant	None	0.660967	0.221532	0.154002	0.642339	Not_Significant	None	NoSignificant	NoRegulation
Q8NA72	ENSG00000152359.14	POC5	protein_coding	0.751962	0.143316	0.50746	0.118381	Not_Significant	None	0.660555	0.237154	0.661375	0.0504788	Not_Significant	None	NoSignificant	NoRegulation
Q14872	ENSG00000188786.9	MTF1	protein_coding	0.295841	0.493323	0.0146127	0.95861	Not_Significant	None	0.66019	0.146078	0.272693	0.292099	Not_Significant	None	NoSignificant	NoRegulation
Q96PV6	ENSG00000167615.16	LENG8	protein_coding	-0.331387	0.495887	-0.19681	0.544442	Not_Significant	None	0.660178	0.201009	0.169298	0.604224	Not_Significant	None	NoSignificant	NoRegulation
Q53GS7	ENSG00000119392.14	GLE1	protein_coding	0.859165	0.0606671	0.067225	0.817291	Not_Significant	None	0.659819	0.176441	0.244807	0.406577	Not_Significant	None	NoSignificant	NoRegulation
P62241	ENSG00000142937.11	RPS8	protein_coding	0.493017	0.260088	0.142352	0.6398	Not_Significant	None	0.659767	0.152696	0.116154	0.669074	Not_Significant	None	NoSignificant	NoRegulation
O14828	ENSG00000116521.10	SCAMP3	protein_coding	0.115367	0.787589	0.181577	0.508525	Not_Significant	None	0.659107	0.142871	0.155584	0.550018	Not_Significant	None	NoSignificant	NoRegulation
Q8N2M8	ENSG00000104859.14	CLASRP	protein_coding	0.223681	0.664735	0.342011	0.267344	Not_Significant	None	0.65903	0.233318	0.612356	0.0548271	Not_Significant	None	NoSignificant	NoRegulation
P31948	ENSG00000168439.16	STIP1	protein_coding	0.512862	0.255168	0.270162	0.343728	Not_Significant	None	0.658762	0.166534	0.575853	0.0400625	Only_TM_Significant	None	AtLeastSignificant	NoRegulation
Q96S97	ENSG00000179820.15	MYADM	protein_coding	0.697203	0.231881	0.0878379	0.790712	Not_Significant	None	0.658734	0.304027	-0.221724	0.582873	Not_Significant	None	NoSignificant	NoRegulation
Q8IZQ5	ENSG00000211450.9	SELENOH	protein_coding	0.584625	0.203651	0.299745	0.316698	Not_Significant	None	0.6579	0.177096	0.0126387	0.966586	Not_Significant	None	NoSignificant	NoRegulation
P48637	ENSG00000100983.9	GSS	protein_coding	0.494115	0.252934	0.0826518	0.770904	Not_Significant	None	0.657429	0.148933	0.0936225	0.739692	Not_Significant	None	NoSignificant	NoRegulation
Q8NCA5	ENSG00000119812.18	FAM98A	protein_coding	0.579977	0.20016	-0.119556	0.689544	Not_Significant	None	0.657425	0.170854	0.53921	0.0469377	Only_TM_Significant	None	AtLeastSignificant	NoRegulation
Q15390	ENSG00000066855.15	MTFR1	protein_coding	0.308286	0.498193	0.0971488	0.753715	Not_Significant	None	0.65735	0.171802	0.757287	0.00743989	Only_TM_Significant	Only_TM_Up	AtLeastSignificant	AtLeastRegulatedInOne
Q9UHB4	ENSG00000188566.13	NDOR1	protein_coding	0.269156	0.60708	0.239146	0.450436	Not_Significant	None	0.6572	0.243484	0.277095	0.399322	Not_Significant	None	NoSignificant	NoRegulation
P78411	ENSG00000176842.14	IRX5	protein_coding	0.205564	0.713653	0.0252847	0.937334	Not_Significant	None	0.657058	0.28178	-0.663759	0.0775128	Not_Significant	None	NoSignificant	NoRegulation
P50750	ENSG00000136807.13	CDK9	protein_coding	0.743381	0.0883475	0.133465	0.649434	Not_Significant	None	0.656994	0.155009	0.136869	0.615115	Not_Significant	None	NoSignificant	NoRegulation
P63173	ENSG00000172809.12	RPL38	protein_coding	0.477323	0.286352	0.277384	0.385217	Not_Significant	None	0.655919	0.16533	0.0752841	0.800708	Not_Significant	None	NoSignificant	NoRegulation
Q5VZE5	ENSG00000135040.15	NAA35	protein_coding	0.45883	0.315971	-0.114672	0.706223	Not_Significant	None	0.655716	0.176473	0.654821	0.021447	Only_TM_Significant	None	AtLeastSignificant	NoRegulation
Q8NF91	ENSG00000131018.22	SYNE1	protein_coding	-0.398375	0.455169	-0.329311	0.310494	Not_Significant	None	0.655561	0.258182	1.28471	0.00029664	Only_TM_Significant	Only_TM_Up	AtLeastSignificant	AtLeastRegulatedInOne
NA	ENSG00000162825.16	NBPF20	protein_coding	1.56922	0.00397779	0.164074	0.622074	Only_Thaps_Significant	Only_Thaps_Up	0.655326	0.3013	-0.290093	0.498682	Not_Significant	None	AtLeastSignificant	AtLeastRegulatedInOne
Q6NZ67	ENSG00000152082.13	MZT2B	protein_coding	0.621736	0.177012	0.0292686	0.92084	Not_Significant	None	0.655236	0.179882	-0.148382	0.628534	Not_Significant	None	NoSignificant	NoRegulation
Q3MIX3	ENSG00000173137.11	ADCK5	protein_coding	0.725746	0.250989	0.262305	0.432086	Not_Significant	None	0.654779	0.364103	0.0934626	0.822519	Not_Significant	None	NoSignificant	NoRegulation
Q9P2S6	ENSG00000144504.15	ANKMY1	protein_coding	0.299758	0.543696	0.0232162	0.94036	Not_Significant	None	0.654535	0.213245	0.171767	0.583717	Not_Significant	None	NoSignificant	NoRegulation
Q69YQ0	ENSG00000100014.19	SPECC1L	protein_coding	0.576041	0.193041	0.257911	0.365574	Not_Significant	None	0.654373	0.162238	0.616686	0.0191358	Only_TM_Significant	None	AtLeastSignificant	NoRegulation
Q15014	ENSG00000123562.16	MORF4L2	protein_coding	0.362684	0.387326	0.0516728	0.854759	Not_Significant	None	0.65428	0.137622	0.794661	0.00543457	Only_TM_Significant	Only_TM_Up	AtLeastSignificant	AtLeastRegulatedInOne
O00764	ENSG00000160209.18	PDXK	protein_coding	-0.179986	0.691572	-0.0785081	0.791199	Not_Significant	None	0.653968	0.172995	0.379161	0.189109	Not_Significant	None	NoSignificant	NoRegulation
NA	ENSG00000160957.12	RECQL4	protein_coding	0.356347	0.518388	0.409967	0.201652	Not_Significant	None	0.652948	0.277453	0.0898952	0.797974	Not_Significant	None	NoSignificant	NoRegulation
Q96I51	ENSG00000274523.4	RCC1L	protein_coding	0.277054	0.534965	0.0657376	0.818351	Not_Significant	None	0.652844	0.165949	0.047906	0.866835	Not_Significant	None	NoSignificant	NoRegulation
Q9Y3D3	ENSG00000182180.13	MRPS16	protein_coding	0.360195	0.401161	0.159007	0.570392	Not_Significant	None	0.652619	0.148254	0.187057	0.4932	Not_Significant	None	NoSignificant	NoRegulation
Q96MH2	ENSG00000168517.10	HEXIM2	protein_coding	0.0412528	0.948014	-0.120231	0.717075	Not_Significant	None	0.651854	0.378603	-0.0111492	0.979385	Not_Significant	None	NoSignificant	NoRegulation
Q99832	ENSG00000135624.15	CCT7	protein_coding	0.628304	0.134805	-0.00240893	0.993215	Not_Significant	None	0.651421	0.140121	0.133053	0.615509	Not_Significant	None	NoSignificant	NoRegulation
Q9H706	ENSG00000141441.15	GAREM1	protein_coding	0.192531	0.701718	0.101256	0.737063	Not_Significant	None	0.65133	0.224479	0.490998	0.122206	Not_Significant	None	NoSignificant	NoRegulation
Q9BY76	ENSG00000167772.11	ANGPTL4	protein_coding	0.119766	0.850639	0.158239	0.628282	Not_Significant	None	0.650841	0.402228	-0.0831925	0.848755	Not_Significant	None	NoSignificant	NoRegulation
Q96S90	ENSG00000163155.11	LYSMD1	protein_coding	-0.0511402	0.922923	-0.272504	0.389987	Not_Significant	None	0.650517	0.250379	0.0238446	0.943707	Not_Significant	None	NoSignificant	NoRegulation
Q9UBS0	ENSG00000175634.14	RPS6KB2	protein_coding	0.312236	0.539647	0.250235	0.407664	Not_Significant	None	0.65035	0.233532	0.0523917	0.868419	Not_Significant	None	NoSignificant	NoRegulation
Q16512	ENSG00000123143.12	PKN1	protein_coding	0.378495	0.386761	0.233612	0.428869	Not_Significant	None	0.650163	0.158293	0.193831	0.473381	Not_Significant	None	NoSignificant	NoRegulation
Q15436	ENSG00000100934.14	SEC23A	protein_coding	0.521923	0.27238	-0.0355315	0.907872	Not_Significant	None	0.64993	0.198657	0.527037	0.071947	Not_Significant	None	NoSignificant	NoRegulation
P62913	ENSG00000142676.12	RPL11	protein_coding	0.837022	0.0667118	0.215606	0.466752	Not_Significant	None	0.648505	0.178695	-0.0222453	0.940203	Not_Significant	None	NoSignificant	NoRegulation
Q969M3	ENSG00000145817.16	YIPF5	protein_coding	0.10478	0.823659	-0.248707	0.415077	Not_Significant	None	0.648422	0.192935	0.859954	0.00232344	Only_TM_Significant	Only_TM_Up	AtLeastSignificant	AtLeastRegulatedInOne
P46778	ENSG00000122026.10	RPL21	protein_coding	0.00969147	0.986802	0.179945	0.589513	Not_Significant	None	0.648306	0.312942	0.296677	0.443624	Not_Significant	None	NoSignificant	NoRegulation
P57764	ENSG00000104518.10	GSDMD	protein_coding	0.458454	0.32542	0.0375881	0.903623	Not_Significant	None	0.648137	0.190764	-0.204804	0.484562	Not_Significant	None	NoSignificant	NoRegulation
Q15173	ENSG00000068971.13	PPP2R5B	protein_coding	-0.0876256	0.857428	0.144091	0.635887	Not_Significant	None	0.648095	0.210611	0.220966	0.455781	Not_Significant	None	NoSignificant	NoRegulation
Q9UHY7	ENSG00000145293.15	ENOPH1	protein_coding	0.458801	0.311571	0.0236496	0.936865	Not_Significant	None	0.647616	0.177515	0.299234	0.324475	Not_Significant	None	NoSignificant	NoRegulation
Q9UJ41	ENSG00000154710.16	RABGEF1	protein_coding	0.577713	0.362527	0.0699081	0.829642	Not_Significant	None	0.647549	0.375243	0.819427	0.0532715	Not_Significant	None	NoSignificant	NoRegulation
Q99714	ENSG00000072506.12	HSD17B10	protein_coding	0.294068	0.492958	0.0201214	0.944627	Not_Significant	None	0.64732	0.151221	0.0227636	0.937507	Not_Significant	None	NoSignificant	NoRegulation
Q7Z713	ENSG00000186352.8	ANKRD37	protein_coding	0.319672	0.61117	0.12953	0.699111	Not_Significant	None	0.647294	0.369014	0.389251	0.343823	Not_Significant	None	NoSignificant	NoRegulation
Q92979	ENSG00000126749.14	EMG1	protein_coding	0.447204	0.345209	0.0641273	0.828685	Not_Significant	None	0.64686	0.199679	0.480325	0.115526	Not_Significant	None	NoSignificant	NoRegulation
Q99424	ENSG00000168306.12	ACOX2	protein_coding	0.229211	0.697882	0.391995	0.236998	Not_Significant	None	0.646818	0.323043	-0.102366	0.790141	Not_Significant	None	NoSignificant	NoRegulation
Q9BQ04	ENSG00000173914.11	RBM4B	protein_coding	-0.141499	0.783324	0.106661	0.739286	Not_Significant	None	0.646425	0.234407	0.20912	0.528863	Not_Significant	None	NoSignificant	NoRegulation
Q9Y570	ENSG00000214517.9	PPME1	protein_coding	0.312867	0.467679	-0.00564236	0.9842	Not_Significant	None	0.646384	0.153869	0.0849274	0.741297	Not_Significant	None	NoSignificant	NoRegulation
O43677	ENSG00000109390.11	NDUFC1	protein_coding	-0.089918	0.853571	0.499867	0.0934415	Not_Significant	None	0.646178	0.210849	0.19826	0.503677	Not_Significant	None	NoSignificant	NoRegulation
Q96DV4	ENSG00000204316.12	MRPL38	protein_coding	-0.101676	0.869855	0.0797804	0.811304	Not_Significant	None	0.645676	0.369668	0.372173	0.379727	Not_Significant	None	NoSignificant	NoRegulation
O43159	ENSG00000132275.10	RRP8	protein_coding	0.530257	0.253847	0.173049	0.562047	Not_Significant	None	0.645609	0.190983	0.157308	0.580582	Not_Significant	None	NoSignificant	NoRegulation
Q9H1D9	ENSG00000132664.11	POLR3F	protein_coding	0.753252	0.118315	0.129324	0.677059	Not_Significant	None	0.645532	0.21255	0.766189	0.0105698	Only_TM_Significant	Only_TM_Up	AtLeastSignificant	AtLeastRegulatedInOne
Q14498	ENSG00000131051.22	RBM39	protein_coding	0.278757	0.544568	0.183255	0.519142	Not_Significant	None	0.645528	0.184973	0.871557	0.00166464	Only_TM_Significant	Only_TM_Up	AtLeastSignificant	AtLeastRegulatedInOne
Q9H869	ENSG00000163374.19	YY1AP1	protein_coding	0.224304	0.637844	0.15739	0.595485	Not_Significant	None	0.645508	0.20113	0.225388	0.449028	Not_Significant	None	NoSignificant	NoRegulation
Q16527	ENSG00000175183.9	CSRP2	protein_coding	0.325873	0.545745	0.5141	0.107643	Not_Significant	None	0.645085	0.269829	0.308975	0.399963	Not_Significant	None	NoSignificant	NoRegulation
Q9UQB8	ENSG00000175866.15	BAIAP2	protein_coding	0.278703	0.596071	-0.0823345	0.790231	Not_Significant	None	0.644844	0.255455	-0.252056	0.465803	Not_Significant	None	NoSignificant	NoRegulation
Q01970	ENSG00000149782.11	PLCB3	protein_coding	0.456464	0.307735	0.126285	0.675486	Not_Significant	None	0.644825	0.172608	0.0922415	0.732256	Not_Significant	None	NoSignificant	NoRegulation
Q15722	ENSG00000213903.8	LTB4R	protein_coding	-0.238441	0.700126	0.285938	0.391374	Not_Significant	None	0.644369	0.372013	0.188366	0.650777	Not_Significant	None	NoSignificant	NoRegulation
Q9UHR5	ENSG00000161526.14	SAP30BP	protein_coding	0.169979	0.724044	0.163084	0.578576	Not_Significant	None	0.64416	0.207908	0.549979	0.0589334	Not_Significant	None	NoSignificant	NoRegulation
Q9H8W5	ENSG00000134253.9	TRIM45	protein_coding	-0.363721	0.53357	0.0499202	0.880147	Not_Significant	None	0.644136	0.310899	0.0176995	0.963521	Not_Significant	None	NoSignificant	NoRegulation
O95825	ENSG00000205758.11	CRYZL1	protein_coding	0.261427	0.636475	0.147593	0.658803	Not_Significant	None	0.643549	0.283464	0.571306	0.146095	Not_Significant	None	NoSignificant	NoRegulation
Q96FV2	ENSG00000141295.13	SCRN2	protein_coding	0.417471	0.413483	0.185015	0.556615	Not_Significant	None	0.643155	0.241225	0.0645027	0.841526	Not_Significant	None	NoSignificant	NoRegulation
Q3SXY8	ENSG00000169379.15	ARL13B	protein_coding	0.177864	0.716153	-0.448119	0.156656	Not_Significant	None	0.642876	0.215931	0.473449	0.112795	Not_Significant	None	NoSignificant	NoRegulation
Q8N365	ENSG00000159208.15	CIART	protein_coding	0.638493	0.274643	0.30511	0.360934	Not_Significant	None	0.642855	0.324444	0.490716	0.19243	Not_Significant	None	NoSignificant	NoRegulation
Q9UIX4	ENSG00000026559.13	KCNG1	protein_coding	-0.304736	0.579005	0.0340693	0.916773	Not_Significant	None	0.642628	0.287107	0.69101	0.0593954	Not_Significant	None	NoSignificant	NoRegulation
Q6ZU35	ENSG00000109265.13	KIAA1211	protein_coding	0.0963228	0.836017	0.0683122	0.830155	Not_Significant	None	0.641952	0.19029	-0.0789013	0.786115	Not_Significant	None	NoSignificant	NoRegulation
P62851	ENSG00000118181.10	RPS25	protein_coding	0.0477437	0.910992	0.132191	0.672437	Not_Significant	None	0.641905	0.152649	0.297338	0.27886	Not_Significant	None	NoSignificant	NoRegulation
Q9UBL6	ENSG00000178773.14	CPNE7	protein_coding	0.414554	0.522521	0.126087	0.700823	Not_Significant	None	0.641729	0.402599	0.0720237	0.868646	Not_Significant	None	NoSignificant	NoRegulation
Q7L945	ENSG00000198551.9	ZNF627	protein_coding	-0.61355	0.277961	-0.548099	0.101218	Not_Significant	None	0.64172	0.293526	-0.13243	0.728184	Not_Significant	None	NoSignificant	NoRegulation
Q9P2M7	ENSG00000143375.14	CGN	protein_coding	0.814349	0.194323	0.653958	0.0498508	Only_TM_Significant	Only_TM_Up	0.641595	0.374455	-0.168983	0.698906	Not_Significant	None	AtLeastSignificant	AtLeastRegulatedInOne
P40692	ENSG00000076242.14	MLH1	protein_coding	0.661736	0.173116	0.150461	0.612	Not_Significant	None	0.641352	0.217255	0.43737	0.158037	Not_Significant	None	NoSignificant	NoRegulation
Q9P0W2	ENSG00000064961.18	HMG20B	protein_coding	0.101269	0.840249	0.298709	0.336319	Not_Significant	None	0.64135	0.233941	0.140759	0.648871	Not_Significant	None	NoSignificant	NoRegulation
Q9BRQ8	ENSG00000042286.14	AIFM2	protein_coding	0.314477	0.545258	0.199408	0.51396	Not_Significant	None	0.640459	0.252028	0.830781	0.0111069	Only_TM_Significant	Only_TM_Up	AtLeastSignificant	AtLeastRegulatedInOne
Q9H1P3	ENSG00000130703.15	OSBPL2	protein_coding	0.276809	0.55353	-0.0129594	0.964416	Not_Significant	None	0.640192	0.195466	0.591365	0.037729	Only_TM_Significant	None	AtLeastSignificant	NoRegulation
Q9UM11	ENSG00000105325.13	FZR1	protein_coding	0.393568	0.427857	0.305755	0.320086	Not_Significant	None	0.640141	0.227611	0.254854	0.41953	Not_Significant	None	NoSignificant	NoRegulation
Q13445	ENSG00000099203.6	TMED1	protein_coding	0.507597	0.310504	0.236044	0.455029	Not_Significant	None	0.640003	0.234374	-0.0473083	0.892037	Not_Significant	None	NoSignificant	NoRegulation
Q9BTE7	ENSG00000137692.11	DCUN1D5	protein_coding	0.0348742	0.947262	-0.117668	0.70814	Not_Significant	None	0.639979	0.258816	0.421668	0.19524	Not_Significant	None	NoSignificant	NoRegulation
Q9NZM5	ENSG00000105373.18	GLTSCR2	protein_coding	-0.022097	0.965631	-0.00791878	0.980082	Not_Significant	None	0.639701	0.245947	0.0181058	0.954707	Not_Significant	None	NoSignificant	NoRegulation
O60870	ENSG00000151657.11	KIN	protein_coding	0.520415	0.336093	0.208093	0.51737	Not_Significant	None	0.639662	0.278615	0.600354	0.073095	Not_Significant	None	NoSignificant	NoRegulation
P20339	ENSG00000144566.10	RAB5A	protein_coding	0.32884	0.466805	-0.150294	0.614531	Not_Significant	None	0.639573	0.180342	0.759786	0.0071845	Only_TM_Significant	Only_TM_Up	AtLeastSignificant	AtLeastRegulatedInOne
Q6ZNB6	ENSG00000170448.11	NFXL1	protein_coding	0.14162	0.773958	-0.29088	0.348156	Not_Significant	None	0.639484	0.222197	1.22652	2.28354e-05	Only_TM_Significant	Only_TM_Up	AtLeastSignificant	AtLeastRegulatedInOne
P48047	ENSG00000241837.6	ATP5O	protein_coding	0.589656	0.246041	0.172888	0.587442	Not_Significant	None	0.639448	0.243129	0.0125786	0.970736	Not_Significant	None	NoSignificant	NoRegulation
Q15131	ENSG00000185324.21	CDK10	protein_coding	0.258335	0.581642	0.139582	0.630277	Not_Significant	None	0.639026	0.197977	0.0448166	0.87582	Not_Significant	None	NoSignificant	NoRegulation
Q8TCT9	ENSG00000101294.16	HM13	protein_coding	-0.32722	0.441011	0.0569103	0.837823	Not_Significant	None	0.639014	0.1526	0.502853	0.074635	Not_Significant	None	NoSignificant	NoRegulation
Q9HAC8	ENSG00000165886.4	UBTD1	protein_coding	0.327107	0.506972	0.219023	0.470459	Not_Significant	None	0.638943	0.224654	-0.328496	0.298569	Not_Significant	None	NoSignificant	NoRegulation
Q9Y4P1	ENSG00000168397.16	ATG4B	protein_coding	0.0944927	0.850094	0.190122	0.530715	Not_Significant	None	0.63892	0.231558	0.375605	0.222461	Not_Significant	None	NoSignificant	NoRegulation
Q96F45	ENSG00000165655.16	ZNF503	protein_coding	0.297189	0.54839	-0.12925	0.678404	Not_Significant	None	0.63891	0.226685	-0.295395	0.371353	Not_Significant	None	NoSignificant	NoRegulation
Q9Y3A2	ENSG00000183520.11	UTP11	protein_coding	0.1427	0.75346	0.182908	0.538363	Not_Significant	None	0.638853	0.181739	0.488005	0.112051	Not_Significant	None	NoSignificant	NoRegulation
Q9BW92	ENSG00000143374.16	TARS2	protein_coding	0.0109743	0.982498	-0.0829479	0.782824	Not_Significant	None	0.638507	0.230578	-0.074247	0.81124	Not_Significant	None	NoSignificant	NoRegulation
P41567	ENSG00000173812.10	EIF1	protein_coding	0.140651	0.771497	0.212767	0.469812	Not_Significant	None	0.638475	0.216272	0.719181	0.0150766	Only_TM_Significant	None	AtLeastSignificant	NoRegulation
Q9Y5X3	ENSG00000089006.16	SNX5	protein_coding	0.415436	0.354689	0.267434	0.350688	Not_Significant	None	0.637888	0.178425	0.291531	0.277173	Not_Significant	None	NoSignificant	NoRegulation
Q99437	ENSG00000117410.13	ATP6V0B	protein_coding	0.0590747	0.901233	0.292325	0.320556	Not_Significant	None	0.637874	0.207692	-0.145752	0.616366	Not_Significant	None	NoSignificant	NoRegulation
P60602	ENSG00000125995.15	ROMO1	protein_coding	0.186085	0.691575	0.153113	0.610197	Not_Significant	None	0.637646	0.200084	0.0728803	0.808373	Not_Significant	None	NoSignificant	NoRegulation
P82650	ENSG00000175110.11	MRPS22	protein_coding	0.148406	0.757899	0.110031	0.725018	Not_Significant	None	0.637378	0.211435	0.573424	0.0590542	Not_Significant	None	NoSignificant	NoRegulation
Q9UK41	ENSG00000160948.13	VPS28	protein_coding	-0.0667565	0.885681	0.227983	0.429947	Not_Significant	None	0.637363	0.19321	0.282588	0.331288	Not_Significant	None	NoSignificant	NoRegulation
P41279	ENSG00000107968.9	MAP3K8	protein_coding	0.581034	0.377061	0.277422	0.302804	Not_Significant	None	0.636183	0.42327	-0.214818	0.612923	Not_Significant	None	NoSignificant	NoRegulation
O60291	ENSG00000102858.12	MGRN1	protein_coding	-0.0751717	0.867228	0.0515135	0.860575	Not_Significant	None	0.635992	0.180077	0.121772	0.656507	Not_Significant	None	NoSignificant	NoRegulation
Q8TED4	ENSG00000134955.11	SLC37A2	protein_coding	0.177915	0.764335	0.187022	0.570805	Not_Significant	None	0.635874	0.336219	-0.277028	0.475067	Not_Significant	None	NoSignificant	NoRegulation
Q9NYZ1	ENSG00000171928.13	TVP23B	protein_coding	-0.0459222	0.935277	-0.0979449	0.771173	Not_Significant	None	0.635859	0.297821	0.663614	0.055532	Not_Significant	None	NoSignificant	NoRegulation
Q30154	ENSG00000198502.5	HLA-DRB5	protein_coding	0.58158	0.194962	0.430181	0.172732	Not_Significant	None	0.635856	0.180391	0.202249	0.475745	Not_Significant	None	NoSignificant	NoRegulation
O43598	ENSG00000112667.12	DNPH1	protein_coding	-0.269898	0.617991	0.0370684	0.907951	Not_Significant	None	0.635671	0.268257	-0.151318	0.664465	Not_Significant	None	NoSignificant	NoRegulation
Q8TDX9	ENSG00000158683.7	PKD1L1	protein_coding					NA	NA	0.635659	0.421067	-0.0335715	0.938597	Not_Significant	None	NoSignificant	NoRegulation
O60814	ENSG00000197903.7	HIST1H2BK	protein_coding	0.0121882	0.981886	0.499271	0.107973	Not_Significant	None	0.634745	0.276684	0.859256	0.0143946	Only_TM_Significant	Only_TM_Up	AtLeastSignificant	AtLeastRegulatedInOne
P43353	ENSG00000006534.15	ALDH3B1	protein_coding	-0.0967153	0.857502	0.0151528	0.961665	Not_Significant	None	0.634606	0.272166	-0.0794626	0.814732	Not_Significant	None	NoSignificant	NoRegulation
O75462	ENSG00000006016.10	CRLF1	protein_coding	0.390493	0.466455	-0.287925	0.383014	Not_Significant	None	0.634583	0.274762	-0.604861	0.0969986	Not_Significant	None	NoSignificant	NoRegulation
P53992	ENSG00000176986.15	SEC24C	protein_coding	-0.0303257	0.946415	-0.0951474	0.736691	Not_Significant	None	0.634372	0.182207	0.55857	0.0392774	Only_TM_Significant	None	AtLeastSignificant	NoRegulation
Q9H160	ENSG00000168556.6	ING2	protein_coding	0.90208	0.0925984	0.567313	0.0802029	Not_Significant	None	0.634129	0.282594	-0.148976	0.671701	Not_Significant	None	NoSignificant	NoRegulation
Q9BW85	ENSG00000105248.15	CCDC94	protein_coding	-0.270372	0.622518	0.126403	0.688961	Not_Significant	None	0.633861	0.28465	0.153255	0.656985	Not_Significant	None	NoSignificant	NoRegulation
Q9H0W8	ENSG00000105771.13	SMG9	protein_coding	0.388799	0.443719	0.228639	0.447319	Not_Significant	None	0.633747	0.244272	0.664954	0.0345756	Only_TM_Significant	None	AtLeastSignificant	NoRegulation
O76003	ENSG00000108010.11	GLRX3	protein_coding	0.69127	0.132477	0.229277	0.472177	Not_Significant	None	0.633734	0.195106	0.290278	0.320376	Not_Significant	None	NoSignificant	NoRegulation
O15231	ENSG00000147394.18	ZNF185	protein_coding	0.307129	0.599504	-0.019282	0.954017	Not_Significant	None	0.633022	0.326974	-0.407558	0.31707	Not_Significant	None	NoSignificant	NoRegulation
O95995	ENSG00000141013.16	GAS8	protein_coding	0.523225	0.302698	0.0941659	0.759658	Not_Significant	None	0.632967	0.246806	0.198677	0.547852	Not_Significant	None	NoSignificant	NoRegulation
A0JLT2	ENSG00000156603.15	MED19	protein_coding	-0.245751	0.652106	-0.0870811	0.788692	Not_Significant	None	0.632489	0.278698	0.417924	0.210248	Not_Significant	None	NoSignificant	NoRegulation
Q9NYG5	ENSG00000141552.17	ANAPC11	protein_coding	0.192543	0.694823	0.335107	0.255053	Not_Significant	None	0.632057	0.227619	0.0824323	0.785793	Not_Significant	None	NoSignificant	NoRegulation
A8K8P3	ENSG00000198089.15	SFI1	protein_coding	0.572666	0.248842	0.22011	0.470153	Not_Significant	None	0.631948	0.236941	-0.0233088	0.940534	Not_Significant	None	NoSignificant	NoRegulation
Q96IX5	ENSG00000173915.14	USMG5	protein_coding	0.4242	0.37802	0.589176	0.076389	Not_Significant	None	0.631847	0.217535	0.874775	0.0188828	Only_TM_Significant	Only_TM_Up	AtLeastSignificant	AtLeastRegulatedInOne
O14640	ENSG00000107404.19	DVL1	protein_coding	-0.062823	0.897626	0.0912752	0.769496	Not_Significant	None	0.631835	0.224386	-0.00299552	0.992675	Not_Significant	None	NoSignificant	NoRegulation
Q5VYV7	ENSG00000149346.14	SLX4IP	protein_coding	-0.0621684	0.912253	-0.215771	0.508762	Not_Significant	None	0.631606	0.302017	0.123582	0.744086	Not_Significant	None	NoSignificant	NoRegulation
Q8N9V3	ENSG00000196151.10	WDSUB1	protein_coding	-0.269354	0.659171	0.118917	0.721266	Not_Significant	None	0.63147	0.359502	0.168485	0.692406	Not_Significant	None	NoSignificant	NoRegulation
Q86VI3	ENSG00000183856.10	IQGAP3	protein_coding	0.356645	0.482431	0.230952	0.448737	Not_Significant	None	0.630924	0.246492	0.390969	0.215165	Not_Significant	None	NoSignificant	NoRegulation
O14907	ENSG00000213977.7	TAX1BP3	protein_coding	0.248209	0.683205	0.260442	0.431655	Not_Significant	None	0.630689	0.357514	0.106931	0.78831	Not_Significant	None	NoSignificant	NoRegulation
Q9Y3B1	ENSG00000101166.15	PRELID3B	protein_coding	0.35093	0.418771	0.272	0.366981	Not_Significant	None	0.630423	0.167869	0.691416	0.0138155	Only_TM_Significant	None	AtLeastSignificant	NoRegulation
P49643	ENSG00000146143.17	PRIM2	protein_coding	0.402374	0.43608	-0.163606	0.615488	Not_Significant	None	0.630132	0.257132	0.275474	0.470167	Not_Significant	None	NoSignificant	NoRegulation
NA	ENSG00000167608.11	TMC4	protein_coding	0.293767	0.64503	0.417416	0.174084	Not_Significant	None	0.630092	0.425478	0.0518406	0.904149	Not_Significant	None	NoSignificant	NoRegulation
Q9H175	ENSG00000110925.6	CSRNP2	protein_coding	0.295405	0.563083	-0.029604	0.924173	Not_Significant	None	0.629679	0.250772	0.28185	0.393579	Not_Significant	None	NoSignificant	NoRegulation
Q9NVH2	ENSG00000143493.12	INTS7	protein_coding	0.406407	0.350165	0.144311	0.611442	Not_Significant	None	0.629499	0.169828	0.682313	0.0140737	Only_TM_Significant	None	AtLeastSignificant	NoRegulation
Q02086	ENSG00000167182.13	SP2	protein_coding	-0.0777636	0.883749	0.363421	0.238174	Not_Significant	None	0.628828	0.274649	0.625374	0.0573426	Not_Significant	None	NoSignificant	NoRegulation
Q9H8X2	ENSG00000127080.9	IPPK	protein_coding	0.18184	0.742988	0.039166	0.902916	Not_Significant	None	0.628599	0.297835	0.243797	0.483672	Not_Significant	None	NoSignificant	NoRegulation
P22087	ENSG00000105202.8	FBL	protein_coding	0.292334	0.491397	0.196176	0.485017	Not_Significant	None	0.628579	0.159228	0.163023	0.522049	Not_Significant	None	NoSignificant	NoRegulation
P24311	ENSG00000131174.4	COX7B	protein_coding	-0.084921	0.860718	0.252586	0.437872	Not_Significant	None	0.628073	0.218946	0.426679	0.214828	Not_Significant	None	NoSignificant	NoRegulation
P21579	ENSG00000067715.13	SYT1	protein_coding	-0.180334	0.698241	-0.195115	0.505063	Not_Significant	None	0.627982	0.198156	0.848771	0.00300702	Only_TM_Significant	Only_TM_Up	AtLeastSignificant	AtLeastRegulatedInOne
Q6UXG2	ENSG00000116299.16	KIAA1324	protein_coding	0.0466525	0.935996	0.100765	0.734694	Not_Significant	None	0.627858	0.433022	0.0542335	0.896698	Not_Significant	None	NoSignificant	NoRegulation
Q15907	ENSG00000185236.11	RAB11B	protein_coding	-0.376286	0.4243	0.0903805	0.756964	Not_Significant	None	0.626717	0.207062	0.0471821	0.87095	Not_Significant	None	NoSignificant	NoRegulation
P62906	ENSG00000198755.10	RPL10A	protein_coding	-0.194227	0.65929	0.0295193	0.916672	Not_Significant	None	0.62647	0.174396	-0.0137703	0.958941	Not_Significant	None	NoSignificant	NoRegulation
Q04771	ENSG00000115170.13	ACVR1	protein_coding	0.108362	0.814355	-0.256701	0.384364	Not_Significant	None	0.626295	0.199338	0.18236	0.542155	Not_Significant	None	NoSignificant	NoRegulation
Q7L5N1	ENSG00000168090.9	COPS6	protein_coding	0.501104	0.24879	0.201982	0.485004	Not_Significant	None	0.62615	0.171495	0.236499	0.416812	Not_Significant	None	NoSignificant	NoRegulation
P62805	ENSG00000197837.3	HIST4H4	protein_coding	0.667991	0.205749	0.415272	0.20306	Not_Significant	None	0.626091	0.274958	0.566164	0.13082	Not_Significant	None	NoSignificant	NoRegulation
Q6NSJ2	ENSG00000176531.10	PHLDB3	protein_coding	0.609456	0.28124	0.25204	0.441343	Not_Significant	None	0.625769	0.317226	0.3815	0.286597	Not_Significant	None	NoSignificant	NoRegulation
O00499	ENSG00000136717.14	BIN1	protein_coding	0.349964	0.43569	0.199669	0.489806	Not_Significant	None	0.62568	0.187112	-0.141236	0.605803	Not_Significant	None	NoSignificant	NoRegulation
Q5JS13	ENSG00000136828.18	RALGPS1	protein_coding	0.310198	0.629006	0.324718	0.330962	Not_Significant	None	0.625338	0.404606	0.112559	0.79708	Not_Significant	None	NoSignificant	NoRegulation
P11233	ENSG00000006451.7	RALA	protein_coding	-0.0281347	0.950552	-0.0857749	0.765388	Not_Significant	None	0.625158	0.191535	0.388178	0.163284	Not_Significant	None	NoSignificant	NoRegulation
Q9Y3P4	ENSG00000100263.13	RHBDD3	protein_coding	0.313436	0.531297	0.209461	0.503876	Not_Significant	None	0.624683	0.243404	0.208441	0.502213	Not_Significant	None	NoSignificant	NoRegulation
Q9H813	ENSG00000065600.12	TMEM206	protein_coding	0.432838	0.338359	-0.189755	0.520926	Not_Significant	None	0.624548	0.192112	-0.127912	0.644827	Not_Significant	None	NoSignificant	NoRegulation
A2RTX5	ENSG00000185418.15	TARSL2	protein_coding	0.365837	0.526903	-0.43232	0.189377	Not_Significant	None	0.624548	0.327208	0.174796	0.640622	Not_Significant	None	NoSignificant	NoRegulation
Q9Y6R0	ENSG00000105245.9	NUMBL	protein_coding	-0.440458	0.412262	-0.374368	0.241668	Not_Significant	None	0.624395	0.28286	-0.163701	0.634897	Not_Significant	None	NoSignificant	NoRegulation
Q9NQ50	ENSG00000185608.8	MRPL40	protein_coding	0.499421	0.304702	0.23361	0.439922	Not_Significant	None	0.624155	0.229856	0.285803	0.360546	Not_Significant	None	NoSignificant	NoRegulation
Q7Z4W1	ENSG00000169738.7	DCXR	protein_coding	0.21562	0.623939	0.250025	0.376507	Not_Significant	None	0.624031	0.17803	-0.253193	0.33854	Not_Significant	None	NoSignificant	NoRegulation
Q9UPP1	ENSG00000172943.19	PHF8	protein_coding	0.26868	0.541773	0.14122	0.615968	Not_Significant	None	0.623669	0.178695	0.103591	0.694423	Not_Significant	None	NoSignificant	NoRegulation
Q5JPE7	ENSG00000185164.14	NOMO2	protein_coding	0.764576	0.229141	0.0985757	0.764423	Not_Significant	None	0.623658	0.394565	0.492617	0.248084	Not_Significant	None	NoSignificant	NoRegulation
Q96P50	ENSG00000131584.18	ACAP3	protein_coding	0.299653	0.498549	0.168103	0.576349	Not_Significant	None	0.623447	0.181661	-0.0423283	0.887015	Not_Significant	None	NoSignificant	NoRegulation
Q9BV38	ENSG00000065268.10	WDR18	protein_coding	0.0649742	0.885278	0.139078	0.623203	Not_Significant	None	0.623446	0.189083	0.247776	0.367659	Not_Significant	None	NoSignificant	NoRegulation
P54687	ENSG00000060982.14	BCAT1	protein_coding	-0.138742	0.774467	-0.188437	0.537737	Not_Significant	None	0.623161	0.225978	1.07899	0.000208565	Only_TM_Significant	Only_TM_Up	AtLeastSignificant	AtLeastRegulatedInOne
Q96A29	ENSG00000181830.8	SLC35C1	protein_coding	-0.607507	0.203458	-0.185932	0.547704	Not_Significant	None	0.623115	0.217858	0.0646927	0.84326	Not_Significant	None	NoSignificant	NoRegulation
Q5D1E8	ENSG00000163874.10	ZC3H12A	protein_coding	0.394166	0.491575	0.59471	0.074289	Not_Significant	None	0.622919	0.323072	-0.0121975	0.973758	Not_Significant	None	NoSignificant	NoRegulation
Q9H707	ENSG00000178935.5	ZNF552	protein_coding	-0.484972	0.428477	-0.333445	0.31278	Not_Significant	None	0.6229	0.388162	-0.195665	0.644538	Not_Significant	None	NoSignificant	NoRegulation
O43924	ENSG00000156973.13	PDE6D	protein_coding	0.490727	0.311735	0.194075	0.525248	Not_Significant	None	0.62248	0.230241	0.0607199	0.858091	Not_Significant	None	NoSignificant	NoRegulation
Q9BTY7	ENSG00000235173.6	HGH1	protein_coding	0.565686	0.23556	0.298595	0.323819	Not_Significant	None	0.622451	0.221249	-0.0371764	0.900067	Not_Significant	None	NoSignificant	NoRegulation
Q14376	ENSG00000117308.14	GALE	protein_coding	0.376802	0.447295	0.278386	0.348935	Not_Significant	None	0.622303	0.240248	0.318717	0.293866	Not_Significant	None	NoSignificant	NoRegulation
Q96K31	ENSG00000189376.11	C8orf76	protein_coding	-0.466835	0.437553	0.13712	0.682376	Not_Significant	None	0.621913	0.364391	0.276001	0.494091	Not_Significant	None	NoSignificant	NoRegulation
Q16740	ENSG00000125656.8	CLPP	protein_coding	-0.0742109	0.878618	0.23278	0.427095	Not_Significant	None	0.621877	0.228853	0.0233242	0.938	Not_Significant	None	NoSignificant	NoRegulation
Q99829	ENSG00000214078.12	CPNE1	protein_coding	0.361769	0.400346	0.353956	0.213097	Not_Significant	None	0.621795	0.169487	0.109011	0.701243	Not_Significant	None	NoSignificant	NoRegulation
Q13952	ENSG00000066136.20	NFYC	protein_coding	0.613503	0.18447	0.180968	0.536969	Not_Significant	None	0.62138	0.20681	0.322779	0.257259	Not_Significant	None	NoSignificant	NoRegulation
P78381	ENSG00000102100.15	SLC35A2	protein_coding	-0.180037	0.709278	0.101585	0.734922	Not_Significant	None	0.621317	0.226008	0.174634	0.587219	Not_Significant	None	NoSignificant	NoRegulation
Q86UW9	ENSG00000091073.19	DTX2	protein_coding	-0.0331893	0.951735	0.211014	0.51691	Not_Significant	None	0.620937	0.292861	-0.120655	0.729511	Not_Significant	None	NoSignificant	NoRegulation
Q96CN5	ENSG00000169683.7	LRRC45	protein_coding	0.88008	0.0620327	0.559314	0.0743777	Not_Significant	None	0.620647	0.22011	-0.106018	0.763159	Not_Significant	None	NoSignificant	NoRegulation
O14737	ENSG00000105185.11	PDCD5	protein_coding	-0.309703	0.554158	0.389878	0.208405	Not_Significant	None	0.620133	0.270335	0.107631	0.740998	Not_Significant	None	NoSignificant	NoRegulation
Q16787	ENSG00000053747.15	LAMA3	protein_coding	-0.0816012	0.896477	0.0878609	0.787262	Not_Significant	None	0.619605	0.413519	-0.607462	0.163294	Not_Significant	None	NoSignificant	NoRegulation
Q9ULQ0	ENSG00000128578.9	STRIP2	protein_coding	0.124872	0.808576	0.127725	0.678677	Not_Significant	None	0.619074	0.259983	-0.395543	0.235402	Not_Significant	None	NoSignificant	NoRegulation
Q8WUY8	ENSG00000090971.4	NAT14	protein_coding	-0.138911	0.755244	0.126612	0.680298	Not_Significant	None	0.618921	0.185679	-0.220215	0.416675	Not_Significant	None	NoSignificant	NoRegulation
P22676	ENSG00000172137.18	CALB2	protein_coding	0.344709	0.594096	0.249353	0.43581	Not_Significant	None	0.61891	0.433678	0.225425	0.604645	Not_Significant	None	NoSignificant	NoRegulation
Q96G97	ENSG00000168000.14	BSCL2	protein_coding	-0.0939985	0.85878	0.281962	0.391386	Not_Significant	None	0.618595	0.27031	-0.35882	0.300707	Not_Significant	None	NoSignificant	NoRegulation
Q658P3	ENSG00000115107.19	STEAP3	protein_coding	0.23037	0.671864	0.43899	0.165917	Not_Significant	None	0.618428	0.294441	0.28523	0.400641	Not_Significant	None	NoSignificant	NoRegulation
Q9NZZ3	ENSG00000086065.13	CHMP5	protein_coding	0.615193	0.22771	0.0543241	0.865232	Not_Significant	None	0.618283	0.259777	0.404447	0.25996	Not_Significant	None	NoSignificant	NoRegulation
NA	ENSG00000183684.7	ALYREF	protein_coding	0.485769	0.370995	0.277672	0.375921	Not_Significant	None	0.617967	0.293708	0.126603	0.71017	Not_Significant	None	NoSignificant	NoRegulation
Q92888	ENSG00000076928.17	ARHGEF1	protein_coding	0.706268	0.152413	0.384801	0.220847	Not_Significant	None	0.617952	0.24051	0.349428	0.26104	Not_Significant	None	NoSignificant	NoRegulation
O14981	ENSG00000095564.13	BTAF1	protein_coding	0.407076	0.374535	-0.245054	0.393469	Not_Significant	None	0.617729	0.203212	0.727659	0.00794491	Only_TM_Significant	Only_TM_Up	AtLeastSignificant	AtLeastRegulatedInOne
Q9UJ04	ENSG00000187189.10	TSPYL4	protein_coding	0.195354	0.719588	-0.0630501	0.845746	Not_Significant	None	0.617334	0.294924	0.184963	0.593562	Not_Significant	None	NoSignificant	NoRegulation
Q96Q83	ENSG00000166199.12	ALKBH3	protein_coding	0.347341	0.47379	0.105371	0.724643	Not_Significant	None	0.617239	0.232243	0.662952	0.0217847	Only_TM_Significant	None	AtLeastSignificant	NoRegulation
O60239	ENSG00000131370.15	SH3BP5	protein_coding	0.0348723	0.952598	-0.00195068	0.995342	Not_Significant	None	0.617203	0.342276	0.411623	0.273657	Not_Significant	None	NoSignificant	NoRegulation
Q96S15	ENSG00000127580.15	WDR24	protein_coding	0.221831	0.670948	-0.000612512	0.998423	Not_Significant	None	0.617137	0.271242	0.271375	0.408807	Not_Significant	None	NoSignificant	NoRegulation
Q92540	ENSG00000116698.21	SMG7	protein_coding	0.219261	0.601666	0.0817059	0.767187	Not_Significant	None	0.617084	0.161994	0.230794	0.35387	Not_Significant	None	NoSignificant	NoRegulation
Q99653	ENSG00000187446.11	CHP1	protein_coding	0.152541	0.728935	-0.113883	0.687723	Not_Significant	None	0.617078	0.183332	-0.0460818	0.864027	Not_Significant	None	NoSignificant	NoRegulation
Q66K64	ENSG00000132017.10	DCAF15	protein_coding	0.56046	0.282532	0.428991	0.161725	Not_Significant	None	0.615898	0.274222	-0.04605	0.892823	Not_Significant	None	NoSignificant	NoRegulation
Q8IWE5	ENSG00000116786.11	PLEKHM2	protein_coding	0.162434	0.725301	0.0629921	0.834917	Not_Significant	None	0.615834	0.208335	0.0947863	0.74198	Not_Significant	None	NoSignificant	NoRegulation
Q07343	ENSG00000184588.17	PDE4B	protein_coding	0.814658	0.154121	0.291126	0.37316	Not_Significant	None	0.615755	0.328512	0.619466	0.105192	Not_Significant	None	NoSignificant	NoRegulation
O76095	ENSG00000143543.14	JTB	protein_coding	0.11479	0.796009	0.301807	0.309989	Not_Significant	None	0.615683	0.188567	0.0305417	0.908642	Not_Significant	None	NoSignificant	NoRegulation
Q9UJX6	ENSG00000176248.8	ANAPC2	protein_coding	0.29654	0.544324	0.154432	0.621017	Not_Significant	None	0.615464	0.237812	0.0510908	0.8651	Not_Significant	None	NoSignificant	NoRegulation
Q9BZL4	ENSG00000125503.12	PPP1R12C	protein_coding	0.269342	0.617834	0.11839	0.710193	Not_Significant	None	0.615414	0.293171	0.276179	0.429202	Not_Significant	None	NoSignificant	NoRegulation
P68431	ENSG00000278272.1	HIST1H3C	protein_coding	0.378519	0.450846	0.548201	0.0727311	Not_Significant	None	0.615396	0.252044	0.156086	0.651032	Not_Significant	None	NoSignificant	NoRegulation
Q15527	ENSG00000148291.9	SURF2	protein_coding	0.828569	0.145875	0.255008	0.429965	Not_Significant	None	0.614867	0.328077	0.222848	0.541125	Not_Significant	None	NoSignificant	NoRegulation
P35712	ENSG00000110693.17	SOX6	protein_coding	-0.158307	0.759847	0.051185	0.86714	Not_Significant	None	0.614426	0.270296	-0.234132	0.475463	Not_Significant	None	NoSignificant	NoRegulation
P16401	ENSG00000184357.4	HIST1H1B	protein_coding	0.190893	0.701381	0.43089	0.14965	Not_Significant	None	0.614253	0.249008	0.19692	0.52825	Not_Significant	None	NoSignificant	NoRegulation
Q9Y5W9	ENSG00000002919.14	SNX11	protein_coding	0.637652	0.204553	0.352068	0.240211	Not_Significant	None	0.614161	0.254492	0.539444	0.0820603	Not_Significant	None	NoSignificant	NoRegulation
O43734	ENSG00000056972.18	TRAF3IP2	protein_coding	-0.0130916	0.979083	-0.0122286	0.969786	Not_Significant	None	0.613787	0.245922	0.330407	0.282471	Not_Significant	None	NoSignificant	NoRegulation
Q6P1M9	ENSG00000125962.14	ARMCX5	protein_coding	0.378051	0.522141	-0.042707	0.898833	Not_Significant	None	0.613233	0.349915	1.06643	0.00397977	Only_TM_Significant	Only_TM_Up	AtLeastSignificant	AtLeastRegulatedInOne
Q13200	ENSG00000175166.16	PSMD2	protein_coding	0.586179	0.225547	0.168619	0.563964	Not_Significant	None	0.612841	0.233593	0.335589	0.256235	Not_Significant	None	NoSignificant	NoRegulation
Q96KV7	ENSG00000161996.18	WDR90	protein_coding	0.0876193	0.868652	0.246305	0.427669	Not_Significant	None	0.612576	0.283153	-0.12755	0.705335	Not_Significant	None	NoSignificant	NoRegulation
P43897	ENSG00000123297.17	TSFM	protein_coding	0.619681	0.18586	0.0417074	0.896207	Not_Significant	None	0.612435	0.221569	0.309625	0.309141	Not_Significant	None	NoSignificant	NoRegulation
Q9H2H8	ENSG00000240344.8	PPIL3	protein_coding	0.470342	0.351833	-0.0405044	0.90186	Not_Significant	None	0.612424	0.259679	0.720973	0.0250544	Only_TM_Significant	None	AtLeastSignificant	NoRegulation
Q5U5Q3	ENSG00000176624.10	MEX3C	protein_coding	0.430921	0.305728	0.0932228	0.732291	Not_Significant	None	0.612323	0.166248	0.484519	0.055483	Not_Significant	None	NoSignificant	NoRegulation
Q86YD3	ENSG00000149582.15	TMEM25	protein_coding					NA	NA	0.612111	0.441297	0.199851	0.635526	Not_Significant	None	NoSignificant	NoRegulation
Q9BTM1	ENSG00000246705.4	H2AFJ	protein_coding	0.302608	0.637546	0.254379	0.442112	Not_Significant	None	0.612039	0.418919	0.348669	0.415796	Not_Significant	None	NoSignificant	NoRegulation
Q9P253	ENSG00000104142.10	VPS18	protein_coding	0.23185	0.612429	-0.125011	0.676453	Not_Significant	None	0.611958	0.205845	-0.305145	0.288042	Not_Significant	None	NoSignificant	NoRegulation
P61163	ENSG00000138107.12	ACTR1A	protein_coding	0.394323	0.388669	0.1157	0.686827	Not_Significant	None	0.611181	0.206963	-0.0148918	0.957111	Not_Significant	None	NoSignificant	NoRegulation
Q92804	ENSG00000270647.5	TAF15	protein_coding	0.537326	0.218551	0.158345	0.576091	Not_Significant	None	0.611134	0.18494	0.500732	0.0775048	Not_Significant	None	NoSignificant	NoRegulation
Q6UW68	ENSG00000105518.13	TMEM205	protein_coding	0.161449	0.739959	-0.162481	0.594888	Not_Significant	None	0.610675	0.23604	-0.172471	0.573243	Not_Significant	None	NoSignificant	NoRegulation
A6NI79	ENSG00000198624.12	CCDC69	protein_coding	-0.815512	0.13041	-0.259885	0.397125	Not_Significant	None	0.610465	0.429826	-0.171179	0.694875	Not_Significant	None	NoSignificant	NoRegulation
O43361	ENSG00000186230.6	ZNF749	protein_coding	0.434399	0.418656	0.184806	0.565604	Not_Significant	None	0.610391	0.295765	0.680384	0.0445656	Only_TM_Significant	None	AtLeastSignificant	NoRegulation
Q8N543	ENSG00000087263.16	OGFOD1	protein_coding	0.058171	0.902074	-0.17124	0.559361	Not_Significant	None	0.610243	0.222728	0.800503	0.00667757	Only_TM_Significant	Only_TM_Up	AtLeastSignificant	AtLeastRegulatedInOne
Q9BUR4	ENSG00000141499.16	WRAP53	protein_coding	0.749015	0.122364	0.504034	0.093873	Not_Significant	None	0.610179	0.242515	0.44303	0.13842	Not_Significant	None	NoSignificant	NoRegulation
P68431	ENSG00000277775.1	HIST1H3F	protein_coding	0.412494	0.432526	0.636328	0.0423572	Only_TM_Significant	Only_TM_Up	0.609885	0.281753	0.636147	0.0852949	Not_Significant	None	AtLeastSignificant	AtLeastRegulatedInOne
Q8TED0	ENSG00000164338.9	UTP15	protein_coding	0.709771	0.136732	0.0167452	0.957308	Not_Significant	None	0.609556	0.234517	0.640215	0.0305624	Only_TM_Significant	None	AtLeastSignificant	NoRegulation
Q9UDV6	ENSG00000170260.8	ZNF212	protein_coding	0.101619	0.838567	0.0377792	0.901069	Not_Significant	None	0.609483	0.251002	0.338967	0.264804	Not_Significant	None	NoSignificant	NoRegulation
Q5BKX6	ENSG00000022567.9	SLC45A4	protein_coding	-0.282061	0.594607	0.0393436	0.900478	Not_Significant	None	0.609383	0.280973	0.0435758	0.897406	Not_Significant	None	NoSignificant	NoRegulation
Q969E8	ENSG00000158526.7	TSR2	protein_coding	0.451199	0.356834	0.194443	0.51112	Not_Significant	None	0.609237	0.2439	0.148177	0.633614	Not_Significant	None	NoSignificant	NoRegulation
Q9NZ09	ENSG00000165006.13	UBAP1	protein_coding	0.811283	0.0842436	0.306479	0.290244	Not_Significant	None	0.609107	0.223763	0.544664	0.0635508	Not_Significant	None	NoSignificant	NoRegulation
Q9Y2X3	ENSG00000055044.10	NOP58	protein_coding	0.573666	0.192668	0.063426	0.825682	Not_Significant	None	0.609033	0.190378	0.764143	0.00353807	Only_TM_Significant	Only_TM_Up	AtLeastSignificant	AtLeastRegulatedInOne
Q9UHJ6	ENSG00000197417.7	SHPK	protein_coding	0.244867	0.70227	-0.301057	0.354283	Not_Significant	None	0.60897	0.417911	-0.33536	0.444208	Not_Significant	None	NoSignificant	NoRegulation
O95747	ENSG00000172939.8	OXSR1	protein_coding	0.337433	0.517761	-0.00824941	0.978713	Not_Significant	None	0.608727	0.278684	0.217617	0.513803	Not_Significant	None	NoSignificant	NoRegulation
A7E2V4	ENSG00000214655.10	ZSWIM8	protein_coding	-0.135833	0.784572	-0.211409	0.498904	Not_Significant	None	0.608319	0.251545	0.00306757	0.991994	Not_Significant	None	NoSignificant	NoRegulation
P09110	ENSG00000060971.17	ACAA1	protein_coding	0.778813	0.0961112	0.235031	0.425159	Not_Significant	None	0.607865	0.227398	-0.136531	0.658064	Not_Significant	None	NoSignificant	NoRegulation
Q9Y6K5	ENSG00000111331.12	OAS3	protein_coding	0.836489	0.0716559	0.236112	0.418206	Not_Significant	None	0.607839	0.21921	-0.221276	0.453584	Not_Significant	None	NoSignificant	NoRegulation
Q9NWR8	ENSG00000005059.15	MCUB	protein_coding	-0.0524989	0.921704	0.314371	0.322685	Not_Significant	None	0.607598	0.292324	0.150459	0.657801	Not_Significant	None	NoSignificant	NoRegulation
P38398	ENSG00000012048.20	BRCA1	protein_coding	0.755475	0.0925938	0.193034	0.516962	Not_Significant	None	0.606491	0.205487	0.205164	0.536418	Not_Significant	None	NoSignificant	NoRegulation
Q96G28	ENSG00000163001.11	CFAP36	protein_coding	0.0660666	0.89807	0.202358	0.523316	Not_Significant	None	0.606444	0.271707	0.614832	0.0664521	Not_Significant	None	NoSignificant	NoRegulation
P01130	ENSG00000130164.13	LDLR	protein_coding	1.10219	0.0158683	0.560217	0.0920103	Only_Thaps_Significant	Only_Thaps_Up	0.606142	0.209762	-0.428811	0.204484	Not_Significant	None	AtLeastSignificant	AtLeastRegulatedInOne
Q99615	ENSG00000168259.14	DNAJC7	protein_coding	0.411673	0.363665	-0.0264317	0.932019	Not_Significant	None	0.605524	0.207181	0.537024	0.0829755	Not_Significant	None	NoSignificant	NoRegulation
O95201	ENSG00000122386.10	ZNF205	protein_coding	0.0938042	0.87422	-0.0210137	0.949556	Not_Significant	None	0.605289	0.359052	0.130528	0.737821	Not_Significant	None	NoSignificant	NoRegulation
Q9NWF9	ENSG00000011275.18	RNF216	protein_coding	0.198944	0.634725	0.070305	0.797058	Not_Significant	None	0.60508	0.168767	0.356747	0.161793	Not_Significant	None	NoSignificant	NoRegulation
Q99967	ENSG00000164442.9	CITED2	protein_coding	0.647193	0.20719	-0.0705443	0.828684	Not_Significant	None	0.60456	0.27427	-0.245709	0.467753	Not_Significant	None	NoSignificant	NoRegulation
O75600	ENSG00000100116.16	GCAT	protein_coding	0.514301	0.270883	-0.0455651	0.877789	Not_Significant	None	0.604195	0.224749	0.0985954	0.740571	Not_Significant	None	NoSignificant	NoRegulation
Q5VSL9	ENSG00000143093.14	STRIP1	protein_coding	0.625368	0.161185	-0.00267689	0.992549	Not_Significant	None	0.604102	0.202798	0.220737	0.421662	Not_Significant	None	NoSignificant	NoRegulation
O75525	ENSG00000131773.13	KHDRBS3	protein_coding	0.674847	0.202873	0.315281	0.311706	Not_Significant	None	0.60396	0.291586	0.233868	0.477923	Not_Significant	None	NoSignificant	NoRegulation
Q9H8G1	ENSG00000118620.12	ZNF430	protein_coding	-0.239303	0.672602	0.0351116	0.916451	Not_Significant	None	0.603609	0.320635	0.63962	0.0630276	Not_Significant	None	NoSignificant	NoRegulation
Q9UKM9	ENSG00000125970.11	RALY	protein_coding	0.0931689	0.847416	0.197491	0.509013	Not_Significant	None	0.603522	0.24238	0.289255	0.333913	Not_Significant	None	NoSignificant	NoRegulation
Q8WYB5	ENSG00000156650.12	KAT6B	protein_coding	-0.144738	0.786586	-0.151229	0.634687	Not_Significant	None	0.603163	0.290682	-0.147055	0.666245	Not_Significant	None	NoSignificant	NoRegulation
P41227	ENSG00000102030.15	NAA10	protein_coding	-0.0510724	0.917518	0.27858	0.354097	Not_Significant	None	0.602923	0.24909	0.390105	0.213913	Not_Significant	None	NoSignificant	NoRegulation
Q8IWZ3	ENSG00000131503.20	ANKHD1	protein_coding	0.543095	0.365973	-0.267841	0.423309	Not_Significant	None	0.602754	0.371331	0.299933	0.443043	Not_Significant	None	NoSignificant	NoRegulation
Q9UNM6	ENSG00000185627.17	PSMD13	protein_coding	0.637977	0.153381	0.291015	0.315368	Not_Significant	None	0.602587	0.201947	0.402198	0.153172	Not_Significant	None	NoSignificant	NoRegulation
Q9Y283	ENSG00000119509.12	INVS	protein_coding	0.251779	0.617636	0.237917	0.445787	Not_Significant	None	0.601005	0.265045	0.301611	0.329779	Not_Significant	None	NoSignificant	NoRegulation
Q12872	ENSG00000061936.9	SFSWAP	protein_coding	-0.0607182	0.899384	0.0578359	0.844661	Not_Significant	None	0.600512	0.238876	0.263576	0.37335	Not_Significant	None	NoSignificant	NoRegulation
Q6PB30	ENSG00000198930.12	CSAG1	protein_coding	-0.0156876	0.97514	-0.0185316	0.952254	Not_Significant	None	0.600104	0.263271	0.00907195	0.97681	Not_Significant	None	NoSignificant	NoRegulation
Q5VT40	ENSG00000188859.6	FAM78B	protein_coding	0.257756	0.561052	-0.0349697	0.900367	Not_Significant	None	0.59998	0.199884	-0.878145	0.00153657	Only_TM_Significant	Only_TM_Down	AtLeastSignificant	AtLeastRegulatedInOne
P46777	ENSG00000122406.12	RPL5	protein_coding	0.382249	0.463602	0.264169	0.417225	Not_Significant	None	0.59989	0.285661	0.139086	0.684244	Not_Significant	None	NoSignificant	NoRegulation
P51665	ENSG00000103035.10	PSMD7	protein_coding	0.229867	0.639057	0.431675	0.167619	Not_Significant	None	0.599862	0.251002	0.559841	0.0626079	Not_Significant	None	NoSignificant	NoRegulation
Q8IXN7	ENSG00000177181.14	RIMKLA	protein_coding	0.597935	0.33363	0.418599	0.211164	Not_Significant	None	0.599756	0.394314	-0.208962	0.624443	Not_Significant	None	NoSignificant	NoRegulation
Q8NFG4	ENSG00000154803.12	FLCN	protein_coding	0.336564	0.543457	0.0705164	0.827073	Not_Significant	None	0.599747	0.320862	-0.136244	0.702548	Not_Significant	None	NoSignificant	NoRegulation
P14866	ENSG00000104824.16	HNRNPL	protein_coding	0.22395	0.632901	0.0342179	0.909	Not_Significant	None	0.599671	0.227907	0.0268742	0.928897	Not_Significant	None	NoSignificant	NoRegulation
Q969Y2	ENSG00000130299.16	GTPBP3	protein_coding	-0.134994	0.797758	0.125769	0.684532	Not_Significant	None	0.599665	0.285965	-0.220326	0.516739	Not_Significant	None	NoSignificant	NoRegulation
Q9UJY1	ENSG00000152137.6	HSPB8	protein_coding	0.430137	0.502605	0.133403	0.69014	Not_Significant	None	0.599521	0.419713	-0.14092	0.74212	Not_Significant	None	NoSignificant	NoRegulation
Q03393	ENSG00000150787.7	PTS	protein_coding	-0.00571068	0.991815	0.320925	0.313112	Not_Significant	None	0.59944	0.319628	0.340218	0.348403	Not_Significant	None	NoSignificant	NoRegulation
Q15428	ENSG00000104897.9	SF3A2	protein_coding	-0.0591018	0.907486	0.132828	0.661861	Not_Significant	None	0.59943	0.272065	0.167393	0.594197	Not_Significant	None	NoSignificant	NoRegulation
P29034	ENSG00000196754.10	S100A2	protein_coding	0.481651	0.459428	0.451352	0.173766	Not_Significant	None	0.598569	0.432415	0.621667	0.147699	Not_Significant	None	NoSignificant	NoRegulation
Q96EG3	ENSG00000152475.6	ZNF837	protein_coding	-0.429651	0.482493	0.382751	0.251644	Not_Significant	None	0.598437	0.389177	-0.169562	0.685307	Not_Significant	None	NoSignificant	NoRegulation
O95777	ENSG00000128534.7	LSM8	protein_coding	0.222845	0.645903	0.140874	0.659676	Not_Significant	None	0.598051	0.246223	0.959269	0.00543848	Only_TM_Significant	Only_TM_Up	AtLeastSignificant	AtLeastRegulatedInOne
O43805	ENSG00000176101.11	SSNA1	protein_coding	0.294697	0.553299	0.261497	0.378184	Not_Significant	None	0.597615	0.260781	-0.184106	0.5485	Not_Significant	None	NoSignificant	NoRegulation
P82675	ENSG00000144029.11	MRPS5	protein_coding	0.0472015	0.916746	-0.0443662	0.876323	Not_Significant	None	0.597435	0.208816	0.206034	0.467052	Not_Significant	None	NoSignificant	NoRegulation
Q15427	ENSG00000143368.9	SF3B4	protein_coding	0.60649	0.198753	0.352561	0.226751	Not_Significant	None	0.596929	0.233965	0.285868	0.331998	Not_Significant	None	NoSignificant	NoRegulation
O15062	ENSG00000168795.4	ZBTB5	protein_coding	0.409582	0.357822	0.0812311	0.776172	Not_Significant	None	0.596618	0.205335	0.523014	0.0664497	Not_Significant	None	NoSignificant	NoRegulation
Q86VX2	ENSG00000149600.11	COMMD7	protein_coding	0.17519	0.717239	0.222694	0.448983	Not_Significant	None	0.596269	0.246536	0.0273302	0.928612	Not_Significant	None	NoSignificant	NoRegulation
Q9H0F6	ENSG00000179526.16	SHARPIN	protein_coding	0.128756	0.7852	0.186955	0.520609	Not_Significant	None	0.595981	0.233468	0.0432715	0.885028	Not_Significant	None	NoSignificant	NoRegulation
Q9NQ55	ENSG00000130810.19	PPAN	protein_coding	-0.610941	0.236721	0.0913993	0.784908	Not_Significant	None	0.595621	0.27366	-0.211789	0.561469	Not_Significant	None	NoSignificant	NoRegulation
Q99460	ENSG00000173692.12	PSMD1	protein_coding	0.683028	0.115265	0.118345	0.680112	Not_Significant	None	0.595499	0.193158	0.421159	0.1028	Not_Significant	None	NoSignificant	NoRegulation
Q53HC9	ENSG00000032389.12	TSSC1	protein_coding	0.369193	0.413365	0.240553	0.404855	Not_Significant	None	0.595473	0.212251	0.452449	0.0948025	Not_Significant	None	NoSignificant	NoRegulation
Q9Y2W2	ENSG00000084463.7	WBP11	protein_coding	0.403859	0.377401	0.447558	0.131085	Not_Significant	None	0.595395	0.218844	0.299828	0.27554	Not_Significant	None	NoSignificant	NoRegulation
Q96KN3	ENSG00000165495.15	PKNOX2	protein_coding	0.65069	0.194294	0.398278	0.193001	Not_Significant	None	0.594661	0.2732	-0.110826	0.770908	Not_Significant	None	NoSignificant	NoRegulation
P04183	ENSG00000167900.11	TK1	protein_coding	0.417936	0.442081	0.510498	0.103888	Not_Significant	None	0.59455	0.313562	0.115783	0.741378	Not_Significant	None	NoSignificant	NoRegulation
Q01201	ENSG00000104856.13	RELB	protein_coding	-0.548183	0.355364	-0.013531	0.967817	Not_Significant	None	0.59451	0.38617	0.201035	0.637508	Not_Significant	None	NoSignificant	NoRegulation
P49815	ENSG00000103197.16	TSC2	protein_coding	0.391853	0.360848	0.119212	0.697004	Not_Significant	None	0.594478	0.187907	0.167698	0.520458	Not_Significant	None	NoSignificant	NoRegulation
Q13595	ENSG00000164548.10	TRA2A	protein_coding	0.880894	0.046049	0.187233	0.512549	Only_Thaps_Significant	Only_Thaps_Up	0.594364	0.205082	1.00369	0.000154724	Only_TM_Significant	Only_TM_Up	AtLeastSignificant	AtLeastRegulatedInOne
Q9GZZ9	ENSG00000081307.12	UBA5	protein_coding	0.435621	0.365462	-0.272713	0.411284	Not_Significant	None	0.59432	0.247703	0.548166	0.0608283	Not_Significant	None	NoSignificant	NoRegulation
P62945	ENSG00000229117.8	RPL41	protein_coding	0.522672	0.358259	0.269739	0.406538	Not_Significant	None	0.59427	0.341687	0.442074	0.233032	Not_Significant	None	NoSignificant	NoRegulation
Q4G176	ENSG00000176715.15	ACSF3	protein_coding	0.307504	0.523093	0.0932051	0.752475	Not_Significant	None	0.593671	0.24671	0.0358109	0.906384	Not_Significant	None	NoSignificant	NoRegulation
O94827	ENSG00000171680.21	PLEKHG5	protein_coding	0.431215	0.44035	0.0443231	0.893406	Not_Significant	None	0.593622	0.332929	0.200144	0.601571	Not_Significant	None	NoSignificant	NoRegulation
Q99704	ENSG00000115325.13	DOK1	protein_coding	-0.0784982	0.880691	0.0286614	0.926842	Not_Significant	None	0.593522	0.292601	0.153268	0.643231	Not_Significant	None	NoSignificant	NoRegulation
P27448	ENSG00000075413.17	MARK3	protein_coding	-0.0505921	0.914341	-0.194802	0.507826	Not_Significant	None	0.593455	0.234154	0.65222	0.0235968	Only_TM_Significant	None	AtLeastSignificant	NoRegulation
Q00610	ENSG00000141367.11	CLTC	protein_coding	0.55932	0.22133	-0.0920573	0.749127	Not_Significant	None	0.593399	0.219828	0.48145	0.0800065	Not_Significant	None	NoSignificant	NoRegulation
Q9P299	ENSG00000005243.9	COPZ2	protein_coding	0.392464	0.509489	0.092944	0.780339	Not_Significant	None	0.593327	0.371669	0.168001	0.674402	Not_Significant	None	NoSignificant	NoRegulation
P19419	ENSG00000126767.17	ELK1	protein_coding	-0.159801	0.729901	0.233265	0.427769	Not_Significant	None	0.593298	0.226397	0.133376	0.641524	Not_Significant	None	NoSignificant	NoRegulation
Q9Y224	ENSG00000087302.8	C14orf166	protein_coding	0.0338687	0.940424	0.0315987	0.920784	Not_Significant	None	0.592772	0.213543	0.386463	0.210385	Not_Significant	None	NoSignificant	NoRegulation
Q9P2Y4	ENSG00000165804.15	ZNF219	protein_coding	-0.633285	0.25367	0.0490148	0.881757	Not_Significant	None	0.592494	0.316316	-0.178397	0.648416	Not_Significant	None	NoSignificant	NoRegulation
P41252	ENSG00000196305.17	IARS	protein_coding	0.161534	0.718561	-0.107011	0.713636	Not_Significant	None	0.59246	0.210894	0.762168	0.00487866	Only_TM_Significant	Only_TM_Up	AtLeastSignificant	AtLeastRegulatedInOne
Q9H857	ENSG00000168268.10	NT5DC2	protein_coding	0.0624978	0.898108	0.336184	0.253894	Not_Significant	None	0.591815	0.256043	-0.0344491	0.910488	Not_Significant	None	NoSignificant	NoRegulation
Q5JTD7	ENSG00000204052.4	LRRC73	protein_coding	-0.889087	0.0966104	-0.325454	0.282943	Not_Significant	None	0.591255	0.444004	-0.137102	0.754376	Not_Significant	None	NoSignificant	NoRegulation
Q9H1Z4	ENSG00000101940.17	WDR13	protein_coding	-0.140481	0.756074	-0.023192	0.934995	Not_Significant	None	0.591157	0.215123	0.137822	0.615393	Not_Significant	None	NoSignificant	NoRegulation
Q9HBF4	ENSG00000165861.13	ZFYVE1	protein_coding	-0.0274765	0.958067	-0.153822	0.61833	Not_Significant	None	0.590417	0.292678	-0.506654	0.132904	Not_Significant	None	NoSignificant	NoRegulation
Q92782	ENSG00000011332.19	DPF1	protein_coding	0.266291	0.655353	0.388367	0.238225	Not_Significant	None	0.590023	0.375303	-0.122256	0.75581	Not_Significant	None	NoSignificant	NoRegulation
P31350	ENSG00000171848.13	RRM2	protein_coding	0.614263	0.24619	0.412831	0.190133	Not_Significant	None	0.590019	0.301245	0.357152	0.290734	Not_Significant	None	NoSignificant	NoRegulation
Q9Y490	ENSG00000137076.20	TLN1	protein_coding	0.142606	0.739552	0.00896002	0.975754	Not_Significant	None	0.589745	0.191322	0.263738	0.338158	Not_Significant	None	NoSignificant	NoRegulation
Q14653	ENSG00000126456.15	IRF3	protein_coding	0.416604	0.397085	0.324598	0.290434	Not_Significant	None	0.589653	0.262173	0.0814836	0.78925	Not_Significant	None	NoSignificant	NoRegulation
Q14353	ENSG00000130005.12	GAMT	protein_coding	0.0562825	0.899258	0.117855	0.679768	Not_Significant	None	0.589569	0.206987	-0.459142	0.116212	Not_Significant	None	NoSignificant	NoRegulation
P09001	ENSG00000114686.8	MRPL3	protein_coding	0.473864	0.278599	0.0535954	0.856025	Not_Significant	None	0.589555	0.201809	0.344685	0.203586	Not_Significant	None	NoSignificant	NoRegulation
P41208	ENSG00000147400.8	CETN2	protein_coding	0.136716	0.784286	0.293856	0.353041	Not_Significant	None	0.588885	0.267579	0.357766	0.254491	Not_Significant	None	NoSignificant	NoRegulation
P09038	ENSG00000138685.13	FGF2	protein_coding	0.0831373	0.852565	0.0124369	0.966441	Not_Significant	None	0.588771	0.211136	1.2321	3.9174e-06	Only_TM_Significant	Only_TM_Up	AtLeastSignificant	AtLeastRegulatedInOne
Q9UJL9	ENSG00000187801.14	ZFP69B	protein_coding	-0.0934176	0.854353	0.0543631	0.864293	Not_Significant	None	0.588529	0.27437	0.725768	0.023234	Only_TM_Significant	Only_TM_Up	AtLeastSignificant	AtLeastRegulatedInOne
Q9Y5Y2	ENSG00000095906.16	NUBP2	protein_coding	-0.10063	0.832201	0.195854	0.518168	Not_Significant	None	0.588239	0.242845	0.0206574	0.943047	Not_Significant	None	NoSignificant	NoRegulation
P62330	ENSG00000165527.6	ARF6	protein_coding	0.0799942	0.874327	0.0778367	0.799054	Not_Significant	None	0.587597	0.27917	0.302556	0.336222	Not_Significant	None	NoSignificant	NoRegulation
Q9NPF2	ENSG00000171310.10	CHST11	protein_coding	-0.34234	0.455376	-0.221224	0.449846	Not_Significant	None	0.587528	0.224306	-0.562749	0.0949715	Not_Significant	None	NoSignificant	NoRegulation
Q9NRH2	ENSG00000163788.13	SNRK	protein_coding	0.175299	0.714814	0.149096	0.611027	Not_Significant	None	0.587463	0.248844	-0.116617	0.716562	Not_Significant	None	NoSignificant	NoRegulation
Q9UHX1	ENSG00000179950.13	PUF60	protein_coding	0.503354	0.30093	0.410926	0.163189	Not_Significant	None	0.587258	0.257336	0.470504	0.113231	Not_Significant	None	NoSignificant	NoRegulation
Q9H765	ENSG00000177981.10	ASB8	protein_coding	0.272754	0.546652	0.0954108	0.752646	Not_Significant	None	0.58708	0.219373	0.228403	0.460354	Not_Significant	None	NoSignificant	NoRegulation
Q86V21	ENSG00000081760.16	AACS	protein_coding	0.377042	0.434251	0.0614083	0.842142	Not_Significant	None	0.586545	0.254242	0.452925	0.130266	Not_Significant	None	NoSignificant	NoRegulation
Q15645	ENSG00000071539.13	TRIP13	protein_coding	0.457721	0.33664	0.301855	0.30163	Not_Significant	None	0.586503	0.246953	0.406946	0.165935	Not_Significant	None	NoSignificant	NoRegulation
Q8N8Q3	ENSG00000173818.16	ENDOV	protein_coding	0.204614	0.689604	0.224709	0.463915	Not_Significant	None	0.586322	0.286351	0.284971	0.375368	Not_Significant	None	NoSignificant	NoRegulation
O95816	ENSG00000112208.11	BAG2	protein_coding	0.194656	0.708956	0.124778	0.685613	Not_Significant	None	0.586284	0.296019	0.111906	0.739728	Not_Significant	None	NoSignificant	NoRegulation
Q9Y2L8	ENSG00000196652.11	ZKSCAN5	protein_coding	0.0150192	0.973207	0.127267	0.651943	Not_Significant	None	0.586283	0.212587	0.220976	0.408128	Not_Significant	None	NoSignificant	NoRegulation
P23284	ENSG00000166794.4	PPIB	protein_coding	-0.0243188	0.956455	0.169554	0.56157	Not_Significant	None	0.586258	0.211958	0.495118	0.0775935	Not_Significant	None	NoSignificant	NoRegulation
P33993	ENSG00000166508.17	MCM7	protein_coding	0.399387	0.380698	0.234174	0.407085	Not_Significant	None	0.586217	0.223687	0.237071	0.408255	Not_Significant	None	NoSignificant	NoRegulation
Q0P5P2	ENSG00000214226.8	C17orf67	protein_coding	-0.478448	0.420718	0.092949	0.778104	Not_Significant	None	0.586064	0.445737	0.0742605	0.864469	Not_Significant	None	NoSignificant	NoRegulation
Q9BSV6	ENSG00000170892.10	TSEN34	protein_coding	0.559482	0.231618	0.221056	0.441935	Not_Significant	None	0.586027	0.238432	0.0407817	0.88898	Not_Significant	None	NoSignificant	NoRegulation
Q5VV42	ENSG00000145996.11	CDKAL1	protein_coding	0.495127	0.332001	-0.0353123	0.910892	Not_Significant	None	0.585791	0.287189	0.423353	0.194803	Not_Significant	None	NoSignificant	NoRegulation
O95759	ENSG00000204634.12	TBC1D8	protein_coding	0.233713	0.626543	0.0195566	0.947878	Not_Significant	None	0.584832	0.252388	0.120161	0.684398	Not_Significant	None	NoSignificant	NoRegulation
Q9HAD4	ENSG00000164253.13	WDR41	protein_coding	0.527704	0.276175	-0.013788	0.96433	Not_Significant	None	0.584597	0.258717	0.62515	0.0355601	Only_TM_Significant	None	AtLeastSignificant	NoRegulation
Q8N4L2	ENSG00000155099.7	TMEM55A	protein_coding	0.399113	0.437202	0.0767858	0.81276	Not_Significant	None	0.584263	0.290804	0.623555	0.0555206	Not_Significant	None	NoSignificant	NoRegulation
O60783	ENSG00000120333.4	MRPS14	protein_coding	-0.271446	0.583032	-0.020136	0.946657	Not_Significant	None	0.584059	0.262922	0.306517	0.343181	Not_Significant	None	NoSignificant	NoRegulation
P31150	ENSG00000203879.11	GDI1	protein_coding	0.535959	0.242812	0.143513	0.612632	Not_Significant	None	0.584038	0.229208	0.112138	0.685594	Not_Significant	None	NoSignificant	NoRegulation
Q9Y3E0	ENSG00000111711.9	GOLT1B	protein_coding	-0.123641	0.793155	0.0025885	0.99328	Not_Significant	None	0.583787	0.242255	0.980646	0.00062997	Only_TM_Significant	Only_TM_Up	AtLeastSignificant	AtLeastRegulatedInOne
O75381	ENSG00000142655.12	PEX14	protein_coding	0.246978	0.605072	0.264208	0.376434	Not_Significant	None	0.583257	0.250033	-0.145762	0.627125	Not_Significant	None	NoSignificant	NoRegulation
Q15007	ENSG00000146457.14	WTAP	protein_coding	0.495327	0.282461	0.221401	0.445945	Not_Significant	None	0.583082	0.23341	0.121128	0.674575	Not_Significant	None	NoSignificant	NoRegulation
Q9H8M5	ENSG00000148842.17	CNNM2	protein_coding	-0.262625	0.59508	0.282257	0.373034	Not_Significant	None	0.582814	0.264945	-0.186096	0.561568	Not_Significant	None	NoSignificant	NoRegulation
P63302	ENSG00000178980.14	SELENOW	protein_coding	0.566769	0.20353	0.480778	0.106818	Not_Significant	None	0.582527	0.217422	0.0359349	0.895794	Not_Significant	None	NoSignificant	NoRegulation
Q96S59	ENSG00000010017.12	RANBP9	protein_coding	0.124892	0.777284	-0.0753063	0.788625	Not_Significant	None	0.582525	0.210186	0.411326	0.121938	Not_Significant	None	NoSignificant	NoRegulation
Q8NEJ0	ENSG00000167065.13	DUSP18	protein_coding	-0.183605	0.746959	-0.321007	0.330657	Not_Significant	None	0.582494	0.347855	-0.600305	0.132536	Not_Significant	None	NoSignificant	NoRegulation
O60299	ENSG00000088899.14	LZTS3	protein_coding	0.0234362	0.966868	0.231588	0.485258	Not_Significant	None	0.58248	0.345939	0.0719981	0.857089	Not_Significant	None	NoSignificant	NoRegulation
Q7L3T8	ENSG00000162396.5	PARS2	protein_coding	0.0162062	0.976026	-0.146895	0.649984	Not_Significant	None	0.582313	0.313739	0.286473	0.391762	Not_Significant	None	NoSignificant	NoRegulation
Q96EK2	ENSG00000056487.15	PHF21B	protein_coding	-0.0642526	0.918117	0.120623	0.708962	Not_Significant	None	0.582147	0.447804	0.254819	0.559674	Not_Significant	None	NoSignificant	NoRegulation
P57086	ENSG00000171222.10	SCAND1	protein_coding	-0.229914	0.636356	0.242331	0.428036	Not_Significant	None	0.581659	0.262083	0.190934	0.527835	Not_Significant	None	NoSignificant	NoRegulation
Q9P275	ENSG00000055483.19	USP36	protein_coding	0.11536	0.824893	0.0122223	0.969267	Not_Significant	None	0.581657	0.301364	0.584656	0.0903202	Not_Significant	None	NoSignificant	NoRegulation
O00267	ENSG00000196235.13	SUPT5H	protein_coding	0.0188158	0.964386	0.0128121	0.965172	Not_Significant	None	0.581529	0.18869	0.196375	0.437907	Not_Significant	None	NoSignificant	NoRegulation
Q49B96	ENSG00000240230.5	COX19	protein_coding	0.341007	0.484849	0.325904	0.27006	Not_Significant	None	0.581397	0.264323	0.723187	0.0153955	Only_TM_Significant	Only_TM_Up	AtLeastSignificant	AtLeastRegulatedInOne
Q9Y2X0	ENSG00000175221.14	MED16	protein_coding	0.271062	0.554445	0.462425	0.131048	Not_Significant	None	0.581165	0.231073	0.248206	0.377399	Not_Significant	None	NoSignificant	NoRegulation
P21754	ENSG00000188372.14	ZP3	protein_coding	-0.602162	0.319587	-0.0611573	0.847606	Not_Significant	None	0.581118	0.430638	0.247478	0.563569	Not_Significant	None	NoSignificant	NoRegulation
Q9HB71	ENSG00000116161.17	CACYBP	protein_coding	0.278502	0.526021	0.163296	0.573571	Not_Significant	None	0.580622	0.209725	0.262011	0.371089	Not_Significant	None	NoSignificant	NoRegulation
Q09013	ENSG00000104936.17	DMPK	protein_coding	0.0597835	0.915069	0.144413	0.659	Not_Significant	None	0.579973	0.344768	0.0719346	0.849787	Not_Significant	None	NoSignificant	NoRegulation
Q9HCU8	ENSG00000175482.8	POLD4	protein_coding	-0.623501	0.277902	0.0686778	0.832967	Not_Significant	None	0.579318	0.349009	-0.0578628	0.886636	Not_Significant	None	NoSignificant	NoRegulation
[truncated: 10,111 more rows]

## Sheet: UpRegulatedOnesIndicated
UniProtKB	gene_id	gene_name	RPF.thaps.2h.log2FoldChange	RPF.thaps.2h.pvalue	RPF.tunica.2h.log2FoldChange	RPF.tunica.2h.pvalue	RPF.thaps.6h.log2FoldChange	RPF.thaps.6h.pvalue	RPF.tunica.6h.log2FoldChange	RPF.tunica.6h.pvalue
[truncated: 12,095 more rows]
