# Supplementary material for: A multi-omics analysis reveals the unfolded protein response regulon and stress-induced resistance to folate-based antimetabolites
Source: Nat Commun. 2020 Jun 10;11:2936. doi: 10.1038/s41467-020-16747-y (PMC7287054; doi:10.1038/s41467-020-16747-y)
Supplement: Supplementary file 6 — Supplementary Data 4 [file 41467_2020_16747_MOESM6_ESM.xlsx]

## Sheet: Overall
UniProtAc	GeneName	Accession	Foldchange_6h_Tm	Pvalue_6h_Tm	Foldchange_6h_Thaps	Pvalue_6h_Thaps	Significance_6h	RegulationDirection_6h	Foldchange_16h_Tm	Pvalue_16h_Tm	Foldchange_16h_Thaps	Pvalue_16h_Thaps	Significance_16h	RegulationDirection_16h	Foldchange_24h_Tm	Pvalue_24h_Tm	Foldchange_24h_Thaps	Pvalue_24h_Thaps	Significance_24h	regulationDirection_24h	Significance_Overall	Regulated_Overall
Q9NX47	MARCH5	Q9NX47	1.01923	0.552003	1.12971	0.253346	Not_Significant	None	0.839169	0.0260858	0.953725	0.727722	Only_TM_Significant	None	1.02651	0.845759	1.05872	0.72368	Not_Significant	None	AtLeastSignificant	NoRegulation
Q15019	SEPT2	Q15019	1.06906	0.413555	0.971841	0.681607	Not_Significant	None	1.05869	0.590175	0.999498	0.997005	Not_Significant	None	0.991254	0.938202	0.975674	0.867679	Not_Significant	None	NoSignificant	NoRegulation
Q99719	SEPT5	Q99719	1.02208	0.787998	0.949918	0.648895	Not_Significant	None	1.17901	0.36412	0.817193	0.439622	Not_Significant	None	1.78252	0.249742	1.54335	0.231382	Not_Significant	None	NoSignificant	NoRegulation
Q16181	SEPT7	Q16181	0.968264	0.501667	0.900337	0.00188307	Only_Thaps_Significant	None	0.893151	0.404582	0.86306	0.286657	Not_Significant	None	1.05945	0.621507	0.947935	0.668111	Not_Significant	None	AtLeastSignificant	NoRegulation
Q92599	SEPT8	Q92599	1.08423	0.295469	0.941666	0.467597	Not_Significant	None	1.03476	0.509538	0.9395	0.518479	Not_Significant	None	1.10182	0.507411	1.00686	0.971645	Not_Significant	None	NoSignificant	NoRegulation
Q9UHD8	SEPT9	Q9UHD8	0.956454	0.371798	0.847845	0.00569851	Only_Thaps_Significant	None	0.908727	0.0657201	0.902547	0.178491	Not_Significant	None	0.925026	0.620531	0.866568	0.380879	Not_Significant	None	AtLeastSignificant	NoRegulation
Q9P0V9	SEPT10	Q9P0V9	1.14837	0.101614	1.0168	0.915095	Not_Significant	None	1.20341	0.408842	0.937368	0.823711	Not_Significant	None	1.12884	0.581797	0.891329	0.468925	Not_Significant	None	NoSignificant	NoRegulation
Q9NVA2	SEPT11	Q9NVA2	0.98293	0.577396	0.886211	0.0276046	Only_Thaps_Significant	None	0.929477	0.342841	0.887376	0.220881	Not_Significant	None	1.16166	0.280972	1.05877	0.664761	Not_Significant	None	AtLeastSignificant	NoRegulation
P01023	A2M	P01023	1.02077	0.898768	0.827369	0.272199	Not_Significant	None	0.869948	0.737633	0.632798	0.305037	Not_Significant	None	0.817383	0.653292	0.484801	0.229465	Not_Significant	None	NoSignificant	NoRegulation
Q9NRG9	AAAS	Q9NRG9	0.89663	0.367439	1.11466	0.376886	Not_Significant	None	0.885299	0.658658	1.1743	0.350822	Not_Significant	None	1.0812	0.559083	1.17423	0.356189	Not_Significant	None	NoSignificant	NoRegulation
Q2M2I8	AAK1	Q2M2I8	0.921992	0.584704	0.853937	0.215558	Not_Significant	None	1.51205	0.00222975	1.31071	0.0296208	Both_Significant	None	1.41084	0.197515	1.37117	0.235239	Not_Significant	None	AtLeastSignificant	NoRegulation
Q9H7C9	AAMDC	Q9H7C9	NA	NA	NA	NA	NA	NA	0.760518	0.00682685	0.607479	0.0166054	Both_Significant	None	NA	NA	NA	NA	NA	NA	AtLeastSignificant	NoRegulation
Q13685	AAMP	Q13685	1.02084	0.764823	0.816745	0.134142	Not_Significant	None	0.798115	0.0685501	0.571759	0.00590322	Only_Thaps_Significant	None	0.767896	0.172729	0.556957	0.0554519	Not_Significant	None	AtLeastSignificant	NoRegulation
Q9Y312	AAR2	Q9Y312	1.05965	0.344766	0.904284	0.420224	Not_Significant	None	NA	NA	NA	NA	NA	NA	0.885621	0.350722	0.535389	0.0206669	Only_Thaps_Significant	None	AtLeastSignificant	NoRegulation
P49588	AARS	P49588	1.17939	0.107141	0.895442	0.235897	Not_Significant	None	1.66059	0.00142471	1.26717	0.0293608	Both_Significant	None	2.10265	0.00275963	1.50673	0.0306393	Both_Significant	None	AtLeastSignificant	NoRegulation
Q5JTZ9	AARS2	Q5JTZ9	1.15252	0.463003	1.1709	0.271639	Not_Significant	None	0.698911	0.0642283	0.679281	0.19041	Not_Significant	None	0.909254	0.73733	1.1898	0.526576	Not_Significant	None	NoSignificant	NoRegulation
Q9BTE6	AARSD1	Q9BTE6	1.19791	0.472706	0.959439	0.835442	Not_Significant	None	0.870933	0.412937	0.568684	0.048418	Only_Thaps_Significant	None	1.46264	0.167058	1.37508	0.185263	Not_Significant	None	AtLeastSignificant	NoRegulation
Q9NRN7	AASDHPPT	Q9NRN7	0.886108	0.684944	0.6508	0.0827513	Not_Significant	None	NA	NA	NA	NA	NA	NA	NA	NA	NA	NA	NA	NA	NoSignificant	NoRegulation
Q9UDR5	AASS	Q9UDR5	1.10179	0.490795	1.31038	0.0632773	Not_Significant	None	0.999289	0.996679	1.07158	0.672455	Not_Significant	None	NA	NA	NA	NA	NA	NA	NoSignificant	NoRegulation
Q9NY61	AATF	Q9NY61	1.18939	0.262935	1.5157	0.0113444	Only_Thaps_Significant	None	1.95614	0.000144278	1.45933	0.00086326	Both_Significant	None	0.878787	0.661632	0.81662	0.429238	Not_Significant	None	AtLeastSignificant	NoRegulation
P80404	ABAT	P80404	NA	NA	NA	NA	NA	NA	NA	NA	NA	NA	NA	NA	0.938657	0.732555	0.69133	0.355342	Not_Significant	None	NoSignificant	NoRegulation
Q9NP58	ABCB6	Q9NP58	1.10956	0.467326	1.12358	0.587253	Not_Significant	None	1.2409	0.361463	1.009	0.974063	Not_Significant	None	1.67445	0.00744652	1.09991	0.622143	Only_TM_Significant	None	AtLeastSignificant	NoRegulation
O75027	ABCB7	O75027	0.82537	0.179153	0.920531	0.512689	Not_Significant	None	0.990036	0.96463	0.997342	0.993756	Not_Significant	None	1.16178	0.214799	1.11369	0.50478	Not_Significant	None	NoSignificant	NoRegulation
P28288	ABCD3	P28288	0.873166	0.179397	1.00813	0.918229	Not_Significant	None	0.982645	0.886504	1.09429	0.539048	Not_Significant	None	0.911916	0.119436	1.01951	0.868037	Not_Significant	None	NoSignificant	NoRegulation
P61221	ABCE1	P61221	0.995569	0.964455	0.898816	0.0713611	Not_Significant	None	1.11417	0.283618	0.958399	0.781941	Not_Significant	None	1.35211	0.00921795	1.07675	0.400222	Only_TM_Significant	None	AtLeastSignificant	NoRegulation
Q8NE71	ABCF1	Q8NE71	0.904022	0.283357	0.912431	0.116255	Not_Significant	None	0.943314	0.248305	0.931948	0.280187	Not_Significant	None	0.907328	0.589438	0.834704	0.358664	Not_Significant	None	NoSignificant	NoRegulation
Q9UG63	ABCF2	Q9UG63	0.943062	0.481861	0.823004	0.00325017	Only_Thaps_Significant	None	0.816455	0.032155	0.724917	0.00975008	Both_Significant	None	0.987423	0.922419	1.08096	0.53045	Not_Significant	None	AtLeastSignificant	NoRegulation
Q9NUQ8	ABCF3	Q9NUQ8	NA	NA	NA	NA	NA	NA	1.10515	0.334792	0.734378	0.0130446	Only_Thaps_Significant	None	1.0818	0.544512	0.977874	0.943739	Not_Significant	None	AtLeastSignificant	NoRegulation
Q9NUJ1	ABHD10	Q9NUJ1	0.877672	0.171148	1.00562	0.953917	Not_Significant	None	1.01178	0.90078	1.07201	0.384013	Not_Significant	None	1.04562	0.794369	1.33368	0.155522	Not_Significant	None	NoSignificant	NoRegulation
Q8N2K0	ABHD12	Q8N2K0	0.971305	0.704874	0.932589	0.501536	Not_Significant	None	0.820929	0.0699287	1.03751	0.830236	Not_Significant	None	0.75973	0.0240402	1.12807	0.456852	Only_TM_Significant	None	AtLeastSignificant	NoRegulation
Q96IU4	ABHD14B	Q96IU4	NA	NA	NA	NA	NA	NA	1.05023	0.582081	0.846658	0.205434	Not_Significant	None	1.05917	0.7449	0.778524	0.165154	Not_Significant	None	NoSignificant	NoRegulation
O95870	ABHD16A	O95870	NA	NA	NA	NA	NA	NA	NA	NA	NA	NA	NA	NA	1.93677	0.412354	4.6242	0.00340821	Only_Thaps_Significant	Only_Thaps_Up	AtLeastSignificant	AtLeastRegulatedInOne
Q8IZP0	ABI1	Q8IZP0	1.34301	0.104634	1.26623	0.209867	Not_Significant	None	1.1484	0.19287	1.12859	0.25685	Not_Significant	None	1.16761	0.432601	1.02541	0.874414	Not_Significant	None	NoSignificant	NoRegulation
Q9NYB9	ABI2	Q9NYB9	0.950559	0.58582	0.839711	0.00298761	Only_Thaps_Significant	None	0.75533	0.00300126	0.84399	0.0376457	Both_Significant	None	NA	NA	NA	NA	NA	NA	AtLeastSignificant	NoRegulation
Q15018	ABRAXAS2	Q15018	1.21494	0.0182776	0.945835	0.478004	Only_TM_Significant	None	1.1504	0.348046	1.05408	0.717744	Not_Significant	None	1.13291	0.719032	0.932091	0.819727	Not_Significant	None	AtLeastSignificant	NoRegulation
P09110	ACAA1	P09110	1.06622	0.31943	1.20667	0.0219441	Only_Thaps_Significant	None	0.812813	0.095585	0.966735	0.790225	Not_Significant	None	0.925239	0.437162	1.1586	0.239303	Not_Significant	None	AtLeastSignificant	NoRegulation
P42765	ACAA2	P42765	1.54581	0.0547017	1.63379	0.035383	Only_Thaps_Significant	None	1.03197	0.871764	1.04207	0.842678	Not_Significant	None	0.957605	0.862316	0.923811	0.830832	Not_Significant	None	AtLeastSignificant	NoRegulation
Q13085	ACACA	Q13085	1.03936	0.937846	0.901133	0.748672	Not_Significant	None	NA	NA	NA	NA	NA	NA	NA	NA	NA	NA	NA	NA	NoSignificant	NoRegulation
Q9H845	ACAD9	Q9H845	1.15638	0.131392	1.22682	0.024791	Only_Thaps_Significant	None	1.01328	0.859189	1.10026	0.274004	Not_Significant	None	1.10311	0.426155	1.32393	0.170131	Not_Significant	None	AtLeastSignificant	NoRegulation
P11310	ACADM	P11310	0.894975	0.0964443	0.939113	0.733096	Not_Significant	None	0.899113	0.167573	0.900066	0.311593	Not_Significant	None	0.903247	0.456298	0.881166	0.362475	Not_Significant	None	NoSignificant	NoRegulation
P45954	ACADSB	P45954	1.2726	0.077144	1.65724	0.0101814	Only_Thaps_Significant	None	0.98744	0.943444	1.05396	0.857859	Not_Significant	None	1.19245	0.419224	1.39923	0.173803	Not_Significant	None	AtLeastSignificant	NoRegulation
P49748	ACADVL	P49748	1.09778	0.445183	1.11327	0.358002	Not_Significant	None	0.934766	0.700096	1.0075	0.970082	Not_Significant	None	0.960799	0.809321	1.08437	0.65893	Not_Significant	None	NoSignificant	NoRegulation
P24752	ACAT1	P24752	1.02131	0.761082	1.1844	0.0532789	Not_Significant	None	0.920708	0.307915	1.07458	0.522775	Not_Significant	None	0.957007	0.844792	1.33422	0.251279	Not_Significant	None	NoSignificant	NoRegulation
Q9BWD1	ACAT2	Q9BWD1	1.03393	0.758032	0.936407	0.661847	Not_Significant	None	0.932968	0.523679	0.908379	0.569578	Not_Significant	None	0.75557	0.0881493	0.715291	0.0584145	Not_Significant	None	NoSignificant	NoRegulation
Q9H3P7	ACBD3	Q9H3P7	1.08245	0.0147101	0.962258	0.319208	Only_TM_Significant	None	1.1127	0.237797	1.12389	0.174994	Not_Significant	None	1.44264	0.0371782	1.4571	0.0454902	Both_Significant	None	AtLeastSignificant	NoRegulation
Q5T8D3	ACBD5	Q5T8D3	0.83946	0.132389	0.738882	0.120163	Not_Significant	None	NA	NA	NA	NA	NA	NA	0.779409	0.334873	1.14188	0.56859	Not_Significant	None	NoSignificant	NoRegulation
Q9UKV3	ACIN1	Q9UKV3	0.929653	0.249397	1.12851	0.313852	Not_Significant	None	0.879022	0.486297	1.20624	0.112663	Not_Significant	None	0.913946	0.399485	1.0379	0.749727	Not_Significant	None	NoSignificant	NoRegulation
P53396	ACLY	P53396	1.04314	0.781232	1.03069	0.878839	Not_Significant	None	0.963528	0.834873	1.01366	0.921671	Not_Significant	None	0.93703	0.755038	1.1557	0.328472	Not_Significant	None	NoSignificant	NoRegulation
P21399	ACO1	P21399	1.1326	0.0272062	0.919996	0.268728	Only_TM_Significant	None	1.27473	0.0900631	0.975665	0.88617	Not_Significant	None	1.6003	0.0840317	0.994495	0.962601	Not_Significant	None	AtLeastSignificant	NoRegulation
Q99798	ACO2	Q99798	0.881484	0.078821	0.98811	0.84875	Not_Significant	None	1.0823	0.366191	1.09695	0.185389	Not_Significant	None	1.01521	0.858789	1.07123	0.507546	Not_Significant	None	NoSignificant	NoRegulation
Q9NPJ3	ACOT13	Q9NPJ3	0.953114	0.67839	1.04805	0.686508	Not_Significant	None	0.790925	0.00161772	0.926029	0.229784	Only_TM_Significant	None	NA	NA	NA	NA	NA	NA	AtLeastSignificant	NoRegulation
P49753	ACOT2	P49753	0.995586	0.965578	1.13495	0.244027	Not_Significant	None	0.827587	0.215825	0.931832	0.395465	Not_Significant	None	1.02618	0.866252	1.1093	0.533205	Not_Significant	None	NoSignificant	NoRegulation
O00154	ACOT7	O00154	1.1581	0.163053	1.04756	0.530698	Not_Significant	None	1.07083	0.57387	1.06758	0.586845	Not_Significant	None	1.11802	0.275131	1.21966	0.0571101	Not_Significant	None	NoSignificant	NoRegulation
O14734	ACOT8	O14734	1.22144	0.295219	1.50551	0.0578513	Not_Significant	None	NA	NA	NA	NA	NA	NA	NA	NA	NA	NA	NA	NA	NoSignificant	NoRegulation
Q9Y305	ACOT9	Q9Y305	1.20833	0.0246	1.20101	0.0508294	Only_TM_Significant	None	0.920113	0.592077	0.954036	0.805857	Not_Significant	None	1.28742	0.136531	1.52228	0.0302219	Only_Thaps_Significant	None	AtLeastSignificant	NoRegulation
Q15067	ACOX1	Q15067	1.09573	0.559128	1.22589	0.309092	Not_Significant	None	1.55562	0.111527	1.46603	0.153859	Not_Significant	None	0.790079	0.36733	1.14323	0.588682	Not_Significant	None	NoSignificant	NoRegulation
O15254	ACOX3	O15254	NA	NA	NA	NA	NA	NA	NA	NA	NA	NA	NA	NA	1.00393	0.983175	0.993027	0.971778	Not_Significant	None	NoSignificant	NoRegulation
P24666	ACP1	P24666	0.911096	0.43692	0.781948	0.0419222	Only_Thaps_Significant	None	1.15006	0.0638158	0.963708	0.796543	Not_Significant	None	1.19075	0.180815	1.00154	0.990983	Not_Significant	None	AtLeastSignificant	NoRegulation
Q9NPH0	ACP6	Q9NPH0	1.22518	0.195196	1.37648	0.0305204	Only_Thaps_Significant	None	1.15889	0.319925	1.19202	0.287937	Not_Significant	None	1.21692	0.404734	1.59094	0.121919	Not_Significant	None	AtLeastSignificant	NoRegulation
Q4G176	ACSF3	Q4G176	1.27226	0.032492	1.52736	0.00250284	Both_Significant	None	1.16426	0.547985	1.2139	0.497363	Not_Significant	None	1.298	0.140692	1.4001	0.140899	Not_Significant	None	AtLeastSignificant	NoRegulation
P33121	ACSL1	P33121	0.961447	0.793476	1.1442	0.472778	Not_Significant	None	1.20613	0.141693	1.11854	0.369547	Not_Significant	None	1.46923	0.0191197	1.52348	0.0945276	Only_TM_Significant	None	AtLeastSignificant	NoRegulation
O95573	ACSL3	O95573	1.11451	0.351106	1.23171	0.0763923	Not_Significant	None	1.1711	0.552582	0.906433	0.20442	Not_Significant	None	1.29608	0.16914	1.29609	0.145792	Not_Significant	None	NoSignificant	NoRegulation
O60488	ACSL4	O60488	0.987686	0.95046	0.990731	0.955852	Not_Significant	None	0.788928	0.232617	0.740774	0.131081	Not_Significant	None	0.769225	0.122034	0.88053	0.333627	Not_Significant	None	NoSignificant	NoRegulation
Q9NUB1	ACSS1	Q9NUB1	0.941124	0.803174	1.06309	0.751371	Not_Significant	None	0.925279	0.607462	1.00229	0.993847	Not_Significant	None	1.02539	0.9057	0.890699	0.648169	Not_Significant	None	NoSignificant	NoRegulation
Q9NR19	ACSS2	Q9NR19	1.16105	0.536981	1.07811	0.810251	Not_Significant	None	0.807116	0.514934	0.993647	0.981229	Not_Significant	None	0.733091	0.42586	0.679876	0.299133	Not_Significant	None	NoSignificant	NoRegulation
P62736	ACTA2	P62736	1.0211	0.621302	1.07401	0.0147813	Only_Thaps_Significant	None	1.0752	0.393391	1.14356	0.125795	Not_Significant	None	0.879927	0.345204	0.995903	0.974342	Not_Significant	None	AtLeastSignificant	NoRegulation
P60709	ACTB	P60709	1.1924	0.00606843	1.24571	0.00150932	Both_Significant	None	0.968277	0.654578	1.0351	0.485746	Not_Significant	None	1.22715	0.3189	1.20816	0.323898	Not_Significant	None	AtLeastSignificant	NoRegulation
P63261	ACTG1	P63261	1.1924	0.00606843	1.24571	0.00150932	Both_Significant	None	0.968277	0.654578	1.0351	0.485746	Not_Significant	None	1.22715	0.3189	1.20816	0.323898	Not_Significant	None	AtLeastSignificant	NoRegulation
O96019	ACTL6A	O96019	1.2667	0.0320699	1.44391	0.000183056	Both_Significant	None	0.988204	0.892654	1.06811	0.401425	Not_Significant	None	1.06858	0.30397	1.16364	0.0812085	Not_Significant	None	AtLeastSignificant	NoRegulation
P12814	ACTN1	P12814	1.04854	0.52224	1.04945	0.133617	Not_Significant	None	1.14514	0.129648	1.14521	0.0781923	Not_Significant	None	1.0452	0.639241	1.21899	0.0384468	Only_Thaps_Significant	None	AtLeastSignificant	NoRegulation
O43707	ACTN4	O43707	1.03032	0.709953	1.14324	0.049735	Only_Thaps_Significant	None	1.41248	0.0341542	1.32515	0.120334	Only_TM_Significant	None	0.973707	0.571523	1.06201	0.190545	Not_Significant	None	AtLeastSignificant	NoRegulation
Q9NZ32	ACTR10	Q9NZ32	NA	NA	NA	NA	NA	NA	NA	NA	NA	NA	NA	NA	1.16121	0.467339	0.998144	0.993412	Not_Significant	None	NoSignificant	NoRegulation
P61163	ACTR1A	P61163	1.00525	0.948829	0.987892	0.853192	Not_Significant	None	1.18053	0.242614	0.959828	0.525769	Not_Significant	None	1.00518	0.939794	0.882572	0.249573	Not_Significant	None	NoSignificant	NoRegulation
P42025	ACTR1B	P42025	1.09473	0.512386	1.05589	0.511053	Not_Significant	None	1.02426	0.876104	0.965183	0.81999	Not_Significant	None	1.05998	0.708538	1.07149	0.658138	Not_Significant	None	NoSignificant	NoRegulation
P61160	ACTR2	P61160	0.907302	0.302077	0.892499	0.0261759	Only_Thaps_Significant	None	1.08184	0.330273	0.968381	0.754297	Not_Significant	None	1.28394	0.0545257	1.19048	0.186083	Not_Significant	None	AtLeastSignificant	NoRegulation
P61158	ACTR3	P61158	1.1252	0.101646	0.958616	0.544845	Not_Significant	None	1.07431	0.410559	0.966182	0.747186	Not_Significant	None	1.13128	0.124549	1.12716	0.208815	Not_Significant	None	NoSignificant	NoRegulation
Q03154	ACY1	Q03154	NA	NA	NA	NA	NA	NA	1.70028	0.115885	1.51542	0.356901	Not_Significant	None	NA	NA	NA	NA	NA	NA	NoSignificant	NoRegulation
O14672	ADAM10	O14672	0.357747	0.032418	0.644199	0.172886	Only_TM_Significant	Only_TM_Down	0.796847	0.563846	0.834859	0.681895	Not_Significant	None	0.590681	0.165363	0.681687	0.286284	Not_Significant	None	AtLeastSignificant	AtLeastRegulatedInOne
Q13443	ADAM9	Q13443	0.668093	0.0182046	0.712199	0.0354924	Both_Significant	None	0.609004	0.0184118	0.469641	0.0107571	Both_Significant	None	0.375693	0.013715	0.174406	0.0052148	Both_Significant	Only_Thaps_Down	AtLeastSignificant	AtLeastRegulatedInOne
P55265	ADAR	P55265	1.07104	0.310843	1.2134	0.0352511	Only_Thaps_Significant	None	1.01118	0.931709	1.33074	0.103278	Not_Significant	None	0.861546	0.0355239	1.11052	0.38912	Only_TM_Significant	None	AtLeastSignificant	NoRegulation
P78563	ADARB1	P78563	0.971907	0.732696	0.945733	0.649709	Not_Significant	None	NA	NA	NA	NA	NA	NA	NA	NA	NA	NA	NA	NA	NoSignificant	NoRegulation
Q9BUB4	ADAT1	Q9BUB4	0.981203	0.885976	1.0726	0.469951	Not_Significant	None	NA	NA	NA	NA	NA	NA	0.684026	0.12943	0.891137	0.488462	Not_Significant	None	NoSignificant	NoRegulation
P35611	ADD1	P35611	1.0447	0.70427	0.829796	0.216752	Not_Significant	None	0.836982	0.244167	0.743057	0.152011	Not_Significant	None	1.02585	0.852213	1.33541	0.346903	Not_Significant	None	NoSignificant	NoRegulation
Q9UEY8	ADD3	Q9UEY8	0.769401	0.479998	1.1115	0.675669	Not_Significant	None	0.913457	0.490994	0.886799	0.407746	Not_Significant	None	1.02718	0.911983	0.777748	0.332545	Not_Significant	None	NoSignificant	NoRegulation
P11766	ADH5	P11766	1.13235	0.0615906	0.948177	0.572448	Not_Significant	None	1.07167	0.521049	1.01755	0.840819	Not_Significant	None	1.08477	0.559984	0.912887	0.560655	Not_Significant	None	NoSignificant	NoRegulation
Q9BV57	ADI1	Q9BV57	1.17699	0.379269	0.819073	0.378709	Not_Significant	None	0.762542	0.351503	0.556292	0.160063	Not_Significant	None	0.693561	0.0364646	0.45882	0.00805369	Both_Significant	None	AtLeastSignificant	NoRegulation
P55263	ADK	P55263	1.0209	0.881916	0.870555	0.229542	Not_Significant	None	1.16532	0.276623	0.985995	0.916149	Not_Significant	None	1.31432	0.0137264	1.28704	0.0362436	Both_Significant	None	AtLeastSignificant	NoRegulation
Q9H2P0	ADNP	Q9H2P0	0.861142	0.0293633	0.970692	0.455171	Only_TM_Significant	None	0.83978	0.0488788	0.87651	0.567519	Only_TM_Significant	None	0.749746	0.167323	0.763705	0.262193	Not_Significant	None	AtLeastSignificant	NoRegulation
Q96SZ5	ADO	Q96SZ5	0.798424	0.184115	0.545015	0.0155226	Only_Thaps_Significant	None	0.857472	0.11584	0.816872	0.0399631	Only_Thaps_Significant	None	0.667959	0.201124	0.461209	0.0595365	Not_Significant	None	AtLeastSignificant	NoRegulation
Q9BRR6	ADPGK	Q9BRR6	0.984712	0.91644	1.1326	0.286672	Not_Significant	None	1.02984	0.7275	0.905792	0.643975	Not_Significant	None	0.933947	0.777861	0.966024	0.882217	Not_Significant	None	NoSignificant	NoRegulation
Q9NX46	ADPRHL2	Q9NX46	0.659308	0.26274	0.614675	0.215093	Not_Significant	None	1.00522	0.976103	1.11673	0.332326	Not_Significant	None	1.05498	0.765788	1.15516	0.174428	Not_Significant	None	NoSignificant	NoRegulation
Q16186	ADRM1	Q16186	1.06238	0.22658	1.00905	0.843594	Not_Significant	None	0.909912	0.251348	0.945613	0.567508	Not_Significant	None	0.898455	0.167534	1.06009	0.618095	Not_Significant	None	NoSignificant	NoRegulation
P30566	ADSL	P30566	1.20832	0.117997	1.13376	0.34655	Not_Significant	None	1.1984	0.161864	1.08202	0.500461	Not_Significant	None	1.09048	0.271683	1.17846	0.331691	Not_Significant	None	NoSignificant	NoRegulation
P30520	ADSS	P30520	1.13365	0.268217	0.950935	0.736006	Not_Significant	None	1.01014	0.925287	0.863454	0.314136	Not_Significant	None	0.928768	0.584304	1.02466	0.869357	Not_Significant	None	NoSignificant	NoRegulation
Q8N556	AFAP1	Q8N556	NA	NA	NA	NA	NA	NA	1.09227	0.480828	0.878864	0.303897	Not_Significant	None	0.893526	0.518211	0.612316	0.0981253	Not_Significant	None	NoSignificant	NoRegulation
Q9UHB7	AFF4	Q9UHB7	0.932784	0.755063	1.38527	0.0408149	Only_Thaps_Significant	None	0.849923	0.575262	0.662264	0.182857	Not_Significant	None	0.85723	0.329191	0.86517	0.240436	Not_Significant	None	AtLeastSignificant	NoRegulation
Q9Y4W6	AFG3L2	Q9Y4W6	1.16298	0.131877	1.3718	0.00860245	Only_Thaps_Significant	None	1.06	0.339621	1.33768	0.118922	Not_Significant	None	1.06463	0.799632	1.37689	0.294677	Not_Significant	None	AtLeastSignificant	NoRegulation
P20933	AGA	P20933	NA	NA	NA	NA	NA	NA	1.26455	0.198236	1.23848	0.290052	Not_Significant	None	0.995083	0.979017	0.895196	0.532036	Not_Significant	None	NoSignificant	NoRegulation
Q96P47	AGAP3	Q96P47	0.959862	0.922175	0.824116	0.701423	Not_Significant	None	NA	NA	NA	NA	NA	NA	NA	NA	NA	NA	NA	NA	NoSignificant	NoRegulation
P52594	AGFG1	P52594	1.18083	0.240857	0.910396	0.398144	Not_Significant	None	1.06725	0.668957	0.973009	0.842933	Not_Significant	None	1.27183	0.113414	1.07027	0.736294	Not_Significant	None	NoSignificant	NoRegulation
Q53H12	AGK	Q53H12	1.06707	0.302982	1.15242	0.0421686	Only_Thaps_Significant	None	0.918351	0.463977	1.05725	0.776136	Not_Significant	None	0.917981	0.332664	1.13773	0.209913	Not_Significant	None	AtLeastSignificant	NoRegulation
P35573	AGL	P35573	0.682486	0.312312	0.824931	0.553236	Not_Significant	None	0.900961	0.671047	0.670533	0.299839	Not_Significant	None	0.915122	0.662648	0.514972	0.0227074	Only_Thaps_Significant	None	AtLeastSignificant	NoRegulation
Q9UL18	AGO1	Q9UL18	NA	NA	NA	NA	NA	NA	1.05185	0.829217	0.980992	0.937887	Not_Significant	None	NA	NA	NA	NA	NA	NA	NoSignificant	NoRegulation
Q9UKV8	AGO2	Q9UKV8	NA	NA	NA	NA	NA	NA	NA	NA	NA	NA	NA	NA	1.02764	0.932923	1.19784	0.473285	Not_Significant	None	NoSignificant	NoRegulation
Q9NUQ2	AGPAT5	Q9NUQ2	0.981577	0.912666	1.31046	0.00525056	Only_Thaps_Significant	None	2.30403	0.0853732	1.6626	0.415271	Not_Significant	None	NA	NA	NA	NA	NA	NA	AtLeastSignificant	NoRegulation
O00116	AGPS	O00116	1.13549	0.0555698	1.20576	0.0864446	Not_Significant	None	0.917769	0.112784	1.03315	0.779439	Not_Significant	None	1.0833	0.511129	1.38199	0.0626983	Not_Significant	None	NoSignificant	NoRegulation
O00468	AGRN	O00468	NA	NA	NA	NA	NA	NA	NA	NA	NA	NA	NA	NA	15.9031	0.00104539	1.25859	0.742791	Only_TM_Significant	Only_TM_Up	AtLeastSignificant	AtLeastRegulatedInOne
Q6RW13	AGTRAP	Q6RW13	1.23172	0.207601	1.33989	0.22374	Not_Significant	None	0.899279	0.462288	0.895526	0.646618	Not_Significant	None	NA	NA	NA	NA	NA	NA	NoSignificant	NoRegulation
Q8WYP5	AHCTF1	Q8WYP5	1.01323	0.866375	1.15147	0.131304	Not_Significant	None	0.945959	0.73217	1.13411	0.547718	Not_Significant	None	0.844248	0.0394943	0.91651	0.196871	Only_TM_Significant	None	AtLeastSignificant	NoRegulation
P23526	AHCY	P23526	1.06212	0.188891	0.899083	0.0960839	Not_Significant	None	1.03842	0.408617	1.0281	0.761892	Not_Significant	None	1.04945	0.619601	1.20627	0.0163798	Only_Thaps_Significant	None	AtLeastSignificant	NoRegulation
O43865	AHCYL1	O43865	0.968941	0.808401	0.804067	0.0690277	Not_Significant	None	1.09281	0.568366	0.633253	0.0126438	Only_Thaps_Significant	None	1.02307	0.868714	0.776846	0.22005	Not_Significant	None	AtLeastSignificant	NoRegulation
Q09666	AHNAK	Q09666	0.971435	0.51844	1.09487	0.055085	Not_Significant	None	0.992691	0.93493	1.09486	0.271665	Not_Significant	None	1.00807	0.885771	1.13854	0.0111355	Only_Thaps_Significant	None	AtLeastSignificant	NoRegulation
Q8IVF2	AHNAK2	Q8IVF2	0.996127	0.986308	0.968082	0.877185	Not_Significant	None	1.13512	0.530242	1.32881	0.101882	Not_Significant	None	2.38991	0.00153395	1.49248	0.0804168	Only_TM_Significant	None	AtLeastSignificant	NoRegulation
O95433	AHSA1	O95433	1.27042	0.0630098	1.15438	0.313338	Not_Significant	None	0.908483	0.282185	0.90913	0.267968	Not_Significant	None	1.00961	0.943306	0.79025	0.22319	Not_Significant	None	NoSignificant	NoRegulation
P02765	AHSG	P02765	1.139	0.776603	1.2866	0.467098	Not_Significant	None	1.24107	0.482802	1.51003	0.0764458	Not_Significant	None	1.44289	0.244945	1.76331	0.114722	Not_Significant	None	NoSignificant	NoRegulation
O95831	AIFM1	O95831	1.15793	0.0775643	1.25602	0.00976465	Only_Thaps_Significant	None	1.13619	0.0869574	1.30543	0.0663456	Not_Significant	None	1.23847	0.0152801	1.47678	0.0187056	Both_Significant	None	AtLeastSignificant	NoRegulation
Q12904	AIMP1	Q12904	1.04705	0.562107	1.06793	0.34213	Not_Significant	None	1.31936	0.0419706	1.12411	0.47519	Only_TM_Significant	None	0.983992	0.94569	0.6948	0.232263	Not_Significant	None	AtLeastSignificant	NoRegulation
Q13155	AIMP2	Q13155	0.928801	0.437204	0.93362	0.290985	Not_Significant	None	1.01329	0.855641	1.00357	0.964401	Not_Significant	None	1.16276	0.129014	1.01843	0.838335	Not_Significant	None	NoSignificant	NoRegulation
O00170	AIP	O00170	1.02164	0.690987	0.912826	0.0818353	Not_Significant	None	0.855344	0.0663427	0.910656	0.080254	Not_Significant	None	0.956236	0.681875	0.971024	0.733955	Not_Significant	None	NoSignificant	NoRegulation
P00568	AK1	P00568	0.941319	0.654472	0.85467	0.00863846	Only_Thaps_Significant	None	1.12181	0.277953	0.982525	0.865206	Not_Significant	None	1.09659	0.322977	0.961462	0.63176	Not_Significant	None	AtLeastSignificant	NoRegulation
P54819	AK2	P54819	1.1244	0.0398778	1.15322	0.0187973	Both_Significant	None	1.09913	0.0594875	1.16576	0.00779379	Only_Thaps_Significant	None	1.8583	0.00231492	1.66924	0.0186891	Both_Significant	None	AtLeastSignificant	NoRegulation
Q9UIJ7	AK3	Q9UIJ7	0.979645	0.712474	1.17563	0.106723	Not_Significant	None	0.993982	0.961449	1.15212	0.300652	Not_Significant	None	1.0003	0.998151	1.45192	0.0222468	Only_Thaps_Significant	None	AtLeastSignificant	NoRegulation
P27144	AK4	P27144	0.768565	0.05744	0.94324	0.565664	Not_Significant	None	0.912561	0.421977	0.91792	0.483085	Not_Significant	None	0.866485	0.117539	0.771917	0.00654514	Only_Thaps_Significant	None	AtLeastSignificant	NoRegulation
Q9Y3D8	AK6	Q9Y3D8	0.840342	0.501846	1.01313	0.95788	Not_Significant	None	NA	NA	NA	NA	NA	NA	NA	NA	NA	NA	NA	NA	NoSignificant	NoRegulation
Q02952	AKAP12	Q02952	1.00097	0.99742	0.973393	0.945065	Not_Significant	None	0.882126	0.519511	0.912113	0.693223	Not_Significant	None	0.947409	0.92614	0.960785	0.936384	Not_Significant	None	NoSignificant	NoRegulation
Q9Y2D5	AKAP2	Q9Y2D5	1.47493	0.00496027	1.39315	0.013681	Both_Significant	None	1.33291	0.276006	1.22744	0.406434	Not_Significant	None	1.05867	0.840561	1.51282	0.0307883	Only_Thaps_Significant	None	AtLeastSignificant	NoRegulation
O43823	AKAP8	O43823	0.990525	0.892974	1.17757	0.289464	Not_Significant	None	0.957998	0.498835	0.986935	0.956233	Not_Significant	None	0.901438	0.47098	1.04758	0.765098	Not_Significant	None	NoSignificant	NoRegulation
Q9ULX6	AKAP8L	Q9ULX6	1.22751	0.212896	1.65421	0.0193553	Only_Thaps_Significant	None	NA	NA	NA	NA	NA	NA	NA	NA	NA	NA	NA	NA	AtLeastSignificant	NoRegulation
Q99996	AKAP9	Q99996	1.0172	0.947347	0.832183	0.595361	Not_Significant	None	NA	NA	NA	NA	NA	NA	NA	NA	NA	NA	NA	NA	NoSignificant	NoRegulation
P14550	AKR1A1	P14550	1.17501	0.0822432	0.914573	0.505356	Not_Significant	None	1.09594	0.265052	1.0555	0.746794	Not_Significant	None	1.43354	0.139885	1.20517	0.524373	Not_Significant	None	NoSignificant	NoRegulation
P15121	AKR1B1	P15121	1.08624	0.476037	0.879903	0.0475881	Only_Thaps_Significant	None	1.07313	0.26598	1.14252	0.377463	Not_Significant	None	1.35662	0.0409473	1.35537	0.0479797	Both_Significant	None	AtLeastSignificant	NoRegulation
Q04828	AKR1C1	Q04828	1.06708	0.61687	0.975316	0.725026	Not_Significant	None	1.05764	0.551048	1.04758	0.853634	Not_Significant	None	NA	NA	NA	NA	NA	NA	NoSignificant	NoRegulation
P42330	AKR1C3	P42330	NA	NA	NA	NA	NA	NA	NA	NA	NA	NA	NA	NA	1.16665	0.272333	0.950682	0.732478	Not_Significant	None	NoSignificant	NoRegulation
O43488	AKR7A2	O43488	1.14483	0.299236	1.07092	0.611093	Not_Significant	None	1.10315	0.294736	0.990431	0.931353	Not_Significant	None	1.12806	0.495815	1.08626	0.601876	Not_Significant	None	NoSignificant	NoRegulation
P31749	AKT1	P31749	1.03652	0.516998	0.847296	0.168578	Not_Significant	None	0.854353	0.570521	0.579811	0.205743	Not_Significant	None	0.750629	0.111998	0.485484	0.0121337	Only_Thaps_Significant	None	AtLeastSignificant	NoRegulation
Q96B36	AKT1S1	Q96B36	0.86785	0.447027	0.75666	0.0118059	Only_Thaps_Significant	None	1.11793	0.228332	0.899327	0.312602	Not_Significant	None	1.14622	0.441595	1.13625	0.2456	Not_Significant	None	AtLeastSignificant	NoRegulation
P31751	AKT2	P31751	0.962945	0.70172	0.91458	0.34169	Not_Significant	None	0.85108	0.104337	0.754787	0.078683	Not_Significant	None	NA	NA	NA	NA	NA	NA	NoSignificant	NoRegulation
Q9Y243	AKT3	Q9Y243	0.978875	0.850412	0.80389	0.258201	Not_Significant	None	1.20362	0.120155	1.08212	0.43188	Not_Significant	None	1.01314	0.923976	0.953581	0.798308	Not_Significant	None	NoSignificant	NoRegulation
P13716	ALAD	P13716	1.48132	0.231365	1.0155	0.958844	Not_Significant	None	NA	NA	NA	NA	NA	NA	NA	NA	NA	NA	NA	NA	NoSignificant	NoRegulation
P02768	ALB	P02768	1.2033	0.626495	1.49937	0.26806	Not_Significant	None	1.04243	0.93113	1.02781	0.960287	Not_Significant	None	1.08936	0.698667	1.2111	0.269088	Not_Significant	None	NoSignificant	NoRegulation
Q13740	ALCAM	Q13740	1.1027	0.409467	1.10373	0.122118	Not_Significant	None	1.05832	0.574575	0.995688	0.962265	Not_Significant	None	1.45144	0.122362	1.72494	0.056109	Not_Significant	None	NoSignificant	NoRegulation
Q8IZ83	ALDH16A1	Q8IZ83	1.0663	0.617386	0.746433	0.0961685	Not_Significant	None	0.817768	0.196336	0.655752	0.0612745	Not_Significant	None	1.2106	0.225052	1.37711	0.124441	Not_Significant	None	NoSignificant	NoRegulation
P54886	ALDH18A1	P54886	1.02439	0.705343	1.14137	0.0632599	Not_Significant	None	1.01023	0.934866	1.00911	0.947714	Not_Significant	None	1.01345	0.849877	1.16604	0.125153	Not_Significant	None	NoSignificant	NoRegulation
P47895	ALDH1A3	P47895	1.12173	0.216879	0.947113	0.704294	Not_Significant	None	1.04135	0.539422	0.873129	0.133118	Not_Significant	None	1.15665	0.393826	0.969416	0.877177	Not_Significant	None	NoSignificant	NoRegulation
P30837	ALDH1B1	P30837	1.23737	0.0545177	1.29347	0.0544173	Not_Significant	None	0.96035	0.678804	0.914197	0.667597	Not_Significant	None	1.22144	0.53765	1.36229	0.38075	Not_Significant	None	NoSignificant	NoRegulation
Q3SY69	ALDH1L2	Q3SY69	NA	NA	NA	NA	NA	NA	7.71364	0.00010887	5.08807	0.000192411	Both_Significant	Both_Up	9.69769	7.41e-06	8.91413	8.78e-06	Both_Significant	Both_Up	AtLeastSignificant	AtLeastRegulatedInOne
P51648	ALDH3A2	P51648	1.03911	0.673846	1.15076	0.375551	Not_Significant	None	0.793607	0.268009	0.844157	0.398842	Not_Significant	None	0.877381	0.286179	0.87759	0.48423	Not_Significant	None	NoSignificant	NoRegulation
P51649	ALDH5A1	P51649	1.15112	0.414568	1.11308	0.343491	Not_Significant	None	NA	NA	NA	NA	NA	NA	0.833735	0.506067	1.4241	0.0550169	Not_Significant	None	NoSignificant	NoRegulation
Q02252	ALDH6A1	Q02252	NA	NA	NA	NA	NA	NA	1.52401	0.007967	1.11806	0.341689	Only_TM_Significant	None	1.8409	0.0213592	1.56681	0.187919	Only_TM_Significant	None	AtLeastSignificant	NoRegulation
P49419	ALDH7A1	P49419	0.991606	0.953481	1.04341	0.754752	Not_Significant	None	0.897189	0.395314	0.928406	0.496745	Not_Significant	None	0.949455	0.71088	1.01721	0.807727	Not_Significant	None	NoSignificant	NoRegulation
P49189	ALDH9A1	P49189	1.07642	0.457686	1.03684	0.681805	Not_Significant	None	0.985456	0.905971	1.03249	0.824994	Not_Significant	None	1.14259	0.176201	1.27618	0.0301913	Only_Thaps_Significant	None	AtLeastSignificant	NoRegulation
P04075	ALDOA	P04075	1.09316	0.335732	0.930507	0.458504	Not_Significant	None	1.0063	0.960535	0.935164	0.62847	Not_Significant	None	1.06127	0.59947	1.1073	0.252783	Not_Significant	None	NoSignificant	NoRegulation
P09972	ALDOC	P09972	1.11746	0.25509	0.945061	0.513602	Not_Significant	None	1.04171	0.782722	0.954797	0.752151	Not_Significant	None	1.08151	0.441996	1.05175	0.733005	Not_Significant	None	NoSignificant	NoRegulation
Q9BT22	ALG1	Q9BT22	1.04978	0.712135	1.15875	0.403883	Not_Significant	None	0.995508	0.935897	1.01812	0.853464	Not_Significant	None	1.17059	0.439503	1.16055	0.565372	Not_Significant	None	NoSignificant	NoRegulation
Q9H553	ALG2	Q9H553	1.51452	0.00801869	2.04729	0.00757709	Both_Significant	Only_Thaps_Up	1.81493	0.0182713	2.27524	0.00416123	Both_Significant	None	1.73263	0.0122264	2.67448	0.0189935	Both_Significant	None	AtLeastSignificant	AtLeastRegulatedInOne
Q9Y673	ALG5	Q9Y673	1.08086	0.234623	1.18488	0.0435315	Only_Thaps_Significant	None	1.61622	0.0391907	1.42202	0.0113857	Both_Significant	None	1.61435	0.0167569	1.68607	0.0346569	Both_Significant	None	AtLeastSignificant	NoRegulation
Q9Y672	ALG6	Q9Y672	0.734585	0.116816	0.761243	0.107894	Not_Significant	None	0.902673	0.551242	0.911976	0.409316	Not_Significant	None	1.10796	0.646337	1.23248	0.398606	Not_Significant	None	NoSignificant	NoRegulation
Q6P6C2	ALKBH5	Q6P6C2	NA	NA	NA	NA	NA	NA	1.01034	0.951546	1.24091	0.275965	Not_Significant	None	0.874711	0.276527	0.982586	0.911677	Not_Significant	None	NoSignificant	NoRegulation
Q86V81	ALYREF	Q86V81	1.04665	0.437646	1.12126	0.0473926	Only_Thaps_Significant	None	0.970834	0.537118	1.03851	0.527778	Not_Significant	None	0.895714	0.0807857	1.09383	0.295113	Not_Significant	None	AtLeastSignificant	NoRegulation
Q01433	AMPD2	Q01433	1.38262	0.159508	1.02357	0.84895	Not_Significant	None	1.07436	0.226954	1.04855	0.505317	Not_Significant	None	1.13396	0.638861	1.20972	0.26562	Not_Significant	None	NoSignificant	NoRegulation
Q9H1A4	ANAPC1	Q9H1A4	0.996926	0.940181	1.00258	0.978047	Not_Significant	None	1.17182	0.5049	1.20354	0.429153	Not_Significant	None	1.11737	0.371192	1.10155	0.364166	Not_Significant	None	NoSignificant	NoRegulation
Q9UJX3	ANAPC7	Q9UJX3	0.882421	0.0378234	0.926226	0.491012	Only_TM_Significant	None	0.747366	0.0362396	0.817797	0.122772	Only_TM_Significant	None	1.02956	0.89821	1.13758	0.577671	Not_Significant	None	AtLeastSignificant	NoRegulation
Q9P2R3	ANKFY1	Q9P2R3	0.799427	0.279043	0.568382	0.000390963	Only_Thaps_Significant	None	1.09138	0.499375	0.733292	0.159994	Not_Significant	None	0.984547	0.929135	0.792131	0.0525378	Not_Significant	None	AtLeastSignificant	NoRegulation
Q8IWZ3	ANKHD1	Q8IWZ3	1.14942	0.388542	0.797086	0.282584	Not_Significant	None	1.09853	0.481143	1.05317	0.727197	Not_Significant	None	0.943879	0.756856	0.578956	0.107992	Not_Significant	None	NoSignificant	NoRegulation
Q86XL3	ANKLE2	Q86XL3	1.28047	0.0127962	1.24748	0.338688	Only_TM_Significant	None	NA	NA	NA	NA	NA	NA	NA	NA	NA	NA	NA	NA	AtLeastSignificant	NoRegulation
O75179	ANKRD17	O75179	1.08563	0.575831	0.786691	0.219914	Not_Significant	None	0.814846	0.345938	0.841688	0.423009	Not_Significant	None	0.829543	0.114059	0.674591	0.316033	Not_Significant	None	NoSignificant	NoRegulation
O15084	ANKRD28	O15084	1.22269	0.139816	1.11988	0.432643	Not_Significant	None	1.26807	0.370288	1.37297	0.28963	Not_Significant	None	1.40746	0.207939	1.26555	0.107178	Not_Significant	None	NoSignificant	NoRegulation
Q9NQW6	ANLN	Q9NQW6	0.795937	0.257223	0.815591	0.467296	Not_Significant	None	0.289568	0.0007602	0.438441	0.0146364	Both_Significant	Only_TM_Down	0.136935	0.00548254	0.172697	0.00656469	Both_Significant	Both_Down	AtLeastSignificant	AtLeastRegulatedInOne
Q4KMQ2	ANO6	Q4KMQ2	1.02955	0.664619	1.22585	0.0088051	Only_Thaps_Significant	None	0.995267	0.96851	1.0152	0.922854	Not_Significant	None	0.870018	0.464337	0.966929	0.887308	Not_Significant	None	AtLeastSignificant	NoRegulation
P39687	ANP32A	P39687	1.09309	0.221178	1.05082	0.47075	Not_Significant	None	1.06982	0.589719	1.12786	0.159491	Not_Significant	None	1.43503	0.0642436	1.61597	0.0143553	Only_Thaps_Significant	None	AtLeastSignificant	NoRegulation
Q92688	ANP32B	Q92688	1.17135	0.11173	1.10886	0.236059	Not_Significant	None	1.08166	0.433737	1.04508	0.570998	Not_Significant	None	1.38242	0.0422163	1.48552	0.0141216	Both_Significant	None	AtLeastSignificant	NoRegulation
Q9BTT0	ANP32E	Q9BTT0	1.07994	0.216859	1.15882	0.0116446	Only_Thaps_Significant	None	1.10537	0.329946	1.17747	0.0685175	Not_Significant	None	0.960828	0.712084	1.15361	0.169153	Not_Significant	None	AtLeastSignificant	NoRegulation
P04083	ANXA1	P04083	1.00496	0.908866	1.01108	0.793215	Not_Significant	None	1.11852	0.32027	0.979681	0.901024	Not_Significant	None	1.30163	0.0795682	1.2832	0.0732504	Not_Significant	None	NoSignificant	NoRegulation
P50995	ANXA11	P50995	1.09428	0.165572	1.05854	0.348522	Not_Significant	None	0.934509	0.494359	0.890616	0.410102	Not_Significant	None	0.874697	0.416303	0.872562	0.485049	Not_Significant	None	NoSignificant	NoRegulation
P07355	ANXA2	P07355	0.916183	0.254884	0.968522	0.545947	Not_Significant	None	0.96174	0.35567	0.993976	0.931619	Not_Significant	None	1.12959	0.370233	1.29455	0.116639	Not_Significant	None	NoSignificant	NoRegulation
P09525	ANXA4	P09525	1.0842	0.210052	1.13406	0.0823788	Not_Significant	None	0.900474	0.382507	0.944002	0.711609	Not_Significant	None	1.19618	0.190665	1.29619	0.177297	Not_Significant	None	NoSignificant	NoRegulation
P08758	ANXA5	P08758	1.07004	0.512301	1.04944	0.394468	Not_Significant	None	1.15782	0.134691	1.18403	0.296646	Not_Significant	None	1.14583	0.189951	1.3283	0.0447505	Only_Thaps_Significant	None	AtLeastSignificant	NoRegulation
P08133	ANXA6	P08133	1.07943	0.104925	1.16982	0.0879137	Not_Significant	None	1.14235	0.251735	0.989356	0.925189	Not_Significant	None	1.35304	0.121949	1.09172	0.610207	Not_Significant	None	NoSignificant	NoRegulation
P20073	ANXA7	P20073	1.20441	0.0687474	1.23561	0.0157177	Only_Thaps_Significant	None	1.0753	0.507529	1.07071	0.468044	Not_Significant	None	1.06459	0.418533	1.04599	0.703717	Not_Significant	None	AtLeastSignificant	NoRegulation
Q10567	AP1B1	Q10567	0.983735	0.699887	0.98728	0.256595	Not_Significant	None	0.99902	0.988991	0.939229	0.44483	Not_Significant	None	1.15518	0.235248	1.13893	0.131389	Not_Significant	None	NoSignificant	NoRegulation
O43747	AP1G1	O43747	1.06237	0.450024	1.0195	0.802186	Not_Significant	None	0.939768	0.18705	0.912184	0.160018	Not_Significant	None	0.989613	0.943795	0.928686	0.621088	Not_Significant	None	NoSignificant	NoRegulation
Q9BXS5	AP1M1	Q9BXS5	0.968531	0.800168	0.912528	0.111034	Not_Significant	None	1.05041	0.592684	0.928432	0.493882	Not_Significant	None	1.14056	0.253397	0.900772	0.468479	Not_Significant	None	NoSignificant	NoRegulation
P61966	AP1S1	P61966	0.895346	0.380539	0.942135	0.284266	Not_Significant	None	1.03089	0.728202	0.969206	0.68567	Not_Significant	None	NA	NA	NA	NA	NA	NA	NoSignificant	NoRegulation
P56377	AP1S2	P56377	1.28024	0.113386	1.18089	0.245995	Not_Significant	None	1.09078	0.433958	0.943498	0.665725	Not_Significant	None	NA	NA	NA	NA	NA	NA	NoSignificant	NoRegulation
O95782	AP2A1	O95782	1.13624	0.351822	1.14963	0.34142	Not_Significant	None	1.07089	0.329445	1.10563	0.192052	Not_Significant	None	1.01325	0.91951	0.807503	0.165778	Not_Significant	None	NoSignificant	NoRegulation
O94973	AP2A2	O94973	1.05208	0.685886	1.04438	0.608242	Not_Significant	None	1.54377	0.0442689	1.29085	0.31719	Only_TM_Significant	None	1.2248	0.334952	0.930617	0.548675	Not_Significant	None	AtLeastSignificant	NoRegulation
P63010	AP2B1	P63010	0.976313	0.49527	0.971192	0.211882	Not_Significant	None	0.91179	0.241603	0.955292	0.609028	Not_Significant	None	0.999798	0.997367	1.07993	0.17479	Not_Significant	None	NoSignificant	NoRegulation
Q96CW1	AP2M1	Q96CW1	1.07943	0.146293	0.991267	0.853769	Not_Significant	None	0.902844	0.0163382	0.913524	0.0257405	Both_Significant	None	1.0205	0.777191	1.13557	0.15538	Not_Significant	None	AtLeastSignificant	NoRegulation
P53680	AP2S1	P53680	1.07431	0.589795	1.06782	0.65599	Not_Significant	None	1.03527	0.85907	0.984975	0.948082	Not_Significant	None	0.89751	0.676876	0.405143	0.031127	Only_Thaps_Significant	None	AtLeastSignificant	NoRegulation
O00203	AP3B1	O00203	0.944037	0.633326	0.953823	0.434721	Not_Significant	None	0.973429	0.831522	0.976164	0.848249	Not_Significant	None	1.33506	0.050393	1.34676	0.112593	Not_Significant	None	NoSignificant	NoRegulation
O14617	AP3D1	O14617	1.36925	0.126475	1.567	0.078721	Not_Significant	None	1.49099	0.0315395	1.2941	0.163994	Only_TM_Significant	None	1.3898	0.0229461	1.45623	0.0522299	Only_TM_Significant	None	AtLeastSignificant	NoRegulation
Q9Y2T2	AP3M1	Q9Y2T2	1.13254	0.19729	0.900928	0.330316	Not_Significant	None	1.09113	0.680321	1.04902	0.854964	Not_Significant	None	1.67051	0.0735193	1.18872	0.327253	Not_Significant	None	NoSignificant	NoRegulation
Q92572	AP3S1	Q92572	0.969799	0.688028	1.02926	0.696518	Not_Significant	None	1.30588	0.0297123	1.17751	0.218002	Only_TM_Significant	None	1.20141	0.276488	1.21355	0.106951	Not_Significant	None	AtLeastSignificant	NoRegulation
P13798	APEH	P13798	1.05758	0.272264	0.891406	0.31271	Not_Significant	None	1.0204	0.658655	0.923643	0.187365	Not_Significant	None	1.15347	0.098686	0.911718	0.482497	Not_Significant	None	NoSignificant	NoRegulation
P27695	APEX1	P27695	1.02676	0.830406	1.19102	0.149923	Not_Significant	None	1.3773	0.221439	1.18814	0.566407	Not_Significant	None	1.20201	0.270124	1.18006	0.279154	Not_Significant	None	NoSignificant	NoRegulation
Q96BI3	APH1A	Q96BI3	0.511254	0.0530133	0.552976	0.0126345	Only_Thaps_Significant	None	0.811838	0.330453	1.08619	0.560689	Not_Significant	None	0.948291	0.680021	1.16534	0.39033	Not_Significant	None	AtLeastSignificant	NoRegulation
Q9BZZ5	API5	Q9BZZ5	0.958694	0.551564	1.09222	0.0254881	Only_Thaps_Significant	None	1.13059	0.0249012	1.22736	0.00892957	Both_Significant	None	1.06815	0.270439	1.2502	0.032778	Only_Thaps_Significant	None	AtLeastSignificant	NoRegulation
Q96GX9	APIP	Q96GX9	1.32436	0.0237594	1.24614	0.115069	Only_TM_Significant	None	0.987354	0.911981	1.01411	0.903677	Not_Significant	None	0.983029	0.867085	1.04493	0.672271	Not_Significant	None	AtLeastSignificant	NoRegulation
Q9HDC9	APMAP	Q9HDC9	0.962736	0.369282	1.14246	0.114754	Not_Significant	None	0.910014	0.0622816	1.07754	0.704392	Not_Significant	None	0.76397	0.0650588	1.05512	0.745313	Not_Significant	None	NoSignificant	NoRegulation
Q9UH17	APOBEC3B	Q9UH17	0.835404	0.185546	0.924043	0.606736	Not_Significant	None	0.664804	0.0289965	0.695333	0.0828245	Only_TM_Significant	None	0.532895	0.0744122	0.499665	0.0580846	Not_Significant	None	AtLeastSignificant	NoRegulation
Q9NRW3	APOBEC3C	Q9NRW3	1.04079	0.770463	0.981422	0.915622	Not_Significant	None	1.05133	0.614883	0.987024	0.944344	Not_Significant	None	1.01333	0.981702	0.664463	0.568506	Not_Significant	None	NoSignificant	NoRegulation
P05090	APOD	P05090	1.05657	0.939829	0.80995	0.773803	Not_Significant	None	1.36607	0.0842308	0.830495	0.452372	Not_Significant	None	1.5234	0.330401	0.671597	0.329977	Not_Significant	None	NoSignificant	NoRegulation
Q9BQE5	APOL2	Q9BQE5	NA	NA	NA	NA	NA	NA	NA	NA	NA	NA	NA	NA	0.763533	0.093746	0.658189	0.0746211	Not_Significant	None	NoSignificant	NoRegulation
Q9BUR5	APOO	Q9BUR5	NA	NA	NA	NA	NA	NA	1.03289	0.870788	1.35233	0.122901	Not_Significant	None	NA	NA	NA	NA	NA	NA	NoSignificant	NoRegulation
Q6UXV4	APOOL	Q6UXV4	0.94517	0.598932	1.0725	0.492034	Not_Significant	None	1.10978	0.499114	1.08698	0.677556	Not_Significant	None	1.17568	0.297511	1.16441	0.315886	Not_Significant	None	NoSignificant	NoRegulation
P05067	APP	P05067	0.512507	0.0126006	0.528509	0.0107412	Both_Significant	Only_TM_Down	0.771364	0.0731488	0.684174	0.226308	Not_Significant	None	0.777954	0.162606	0.74279	0.167553	Not_Significant	None	AtLeastSignificant	AtLeastRegulatedInOne
Q9UKG1	APPL1	Q9UKG1	1.03279	0.876202	1.00201	0.981604	Not_Significant	None	1.00765	0.942416	0.987806	0.886908	Not_Significant	None	1.21063	0.587146	1.43261	0.179245	Not_Significant	None	NoSignificant	NoRegulation
P07741	APRT	P07741	1.08693	0.342885	0.961171	0.57785	Not_Significant	None	0.971064	0.60236	0.928897	0.453092	Not_Significant	None	1.12103	0.303103	1.08779	0.418373	Not_Significant	None	NoSignificant	NoRegulation
O60306	AQR	O60306	1.02979	0.84122	1.27247	0.0960953	Not_Significant	None	1.26543	0.33323	1.12139	0.630407	Not_Significant	None	1.02401	0.82914	1.14475	0.249141	Not_Significant	None	NoSignificant	NoRegulation
P48444	ARCN1	P48444	1.06625	0.380306	1.07361	0.371713	Not_Significant	None	1.19554	0.0877253	1.09642	0.353242	Not_Significant	None	1.43236	0.0635444	1.353	0.0768607	Not_Significant	None	NoSignificant	NoRegulation
P61204	ARF3	P61204	0.969945	0.663063	0.858504	0.134147	Not_Significant	None	1.15408	0.00435877	0.984631	0.838861	Only_TM_Significant	None	1.24512	0.121522	1.11447	0.444596	Not_Significant	None	AtLeastSignificant	NoRegulation
P18085	ARF4	P18085	0.963254	0.53182	0.906197	0.23875	Not_Significant	None	1.14018	0.0390207	1.14746	0.100624	Only_TM_Significant	None	1.38274	0.0278064	1.44932	0.0550411	Only_TM_Significant	None	AtLeastSignificant	NoRegulation
P84085	ARF5	P84085	NA	NA	NA	NA	NA	NA	NA	NA	NA	NA	NA	NA	1.16749	0.187248	1.15538	0.248974	Not_Significant	None	NoSignificant	NoRegulation
P62330	ARF6	P62330	0.946739	0.582541	0.915095	0.479133	Not_Significant	None	1.17916	0.392716	1.09459	0.715431	Not_Significant	None	1.19468	0.0446756	1.25084	0.235893	Only_TM_Significant	None	AtLeastSignificant	NoRegulation
Q8N6T3	ARFGAP1	Q8N6T3	1.0448	0.565145	1.10632	0.20204	Not_Significant	None	1.35275	0.0166833	1.3062	0.0264243	Both_Significant	None	1.33906	0.194582	1.50369	0.0846771	Not_Significant	None	AtLeastSignificant	NoRegulation
Q8N6H7	ARFGAP2	Q8N6H7	1.31871	0.162075	1.10545	0.413636	Not_Significant	None	1.05739	0.62484	0.72449	0.124277	Not_Significant	None	1.208	0.315058	0.748901	0.167812	Not_Significant	None	NoSignificant	NoRegulation
Q9NP61	ARFGAP3	Q9NP61	0.729588	0.377684	0.518686	0.153654	Not_Significant	None	1.87522	0.0706765	1.69259	0.052981	Not_Significant	None	1.91741	0.0464535	2.50613	0.0381139	Both_Significant	None	AtLeastSignificant	NoRegulation
Q9Y6D6	ARFGEF1	Q9Y6D6	1.0179	0.905626	0.796388	0.0125125	Only_Thaps_Significant	None	0.75424	0.0811319	0.647598	0.0109029	Only_Thaps_Significant	None	1.00847	0.968618	0.770948	0.272108	Not_Significant	None	AtLeastSignificant	NoRegulation
Q9Y6D5	ARFGEF2	Q9Y6D5	1.29417	0.105681	1.08938	0.451111	Not_Significant	None	NA	NA	NA	NA	NA	NA	1.19793	0.570228	1.01787	0.954476	Not_Significant	None	NoSignificant	NoRegulation
P53367	ARFIP1	P53367	0.974117	0.845086	0.744537	0.0110979	Only_Thaps_Significant	None	1.14542	0.247418	0.78271	0.296636	Not_Significant	None	1.08904	0.586244	0.819902	0.326169	Not_Significant	None	AtLeastSignificant	NoRegulation
P53365	ARFIP2	P53365	1.00869	0.922485	0.941753	0.64394	Not_Significant	None	1.33343	0.00201909	1.27863	0.097877	Only_TM_Significant	None	1.60933	0.0991856	1.78582	0.0271396	Only_Thaps_Significant	None	AtLeastSignificant	NoRegulation
Q13795	ARFRP1	Q13795	1.05937	0.493833	1.3348	0.0125472	Only_Thaps_Significant	None	NA	NA	NA	NA	NA	NA	NA	NA	NA	NA	NA	NA	AtLeastSignificant	NoRegulation
Q07960	ARHGAP1	Q07960	1.18871	0.0887177	1.01299	0.847433	Not_Significant	None	1.09272	0.584941	0.901829	0.558775	Not_Significant	None	0.904136	0.570797	0.859924	0.407946	Not_Significant	None	NoSignificant	NoRegulation
Q8IWW6	ARHGAP12	Q8IWW6	0.882059	0.59202	0.793432	0.276042	Not_Significant	None	0.751821	0.184912	0.42276	0.00726786	Only_Thaps_Significant	None	0.786624	0.00425012	0.517102	0.000255864	Both_Significant	None	AtLeastSignificant	NoRegulation
Q68EM7	ARHGAP17	Q68EM7	1.11725	0.472884	0.97533	0.877017	Not_Significant	None	0.872291	0.17262	0.916779	0.33832	Not_Significant	None	1.10088	0.649738	0.967787	0.895047	Not_Significant	None	NoSignificant	NoRegulation
Q9NRY4	ARHGAP35	Q9NRY4	1.04598	0.666857	0.955195	0.672869	Not_Significant	None	1.73689	0.246484	1.74417	0.247559	Not_Significant	None	1.23117	0.601639	1.34138	0.44423	Not_Significant	None	NoSignificant	NoRegulation
P52565	ARHGDIA	P52565	1.08161	0.444901	0.949828	0.257269	Not_Significant	None	0.975983	0.639056	0.981873	0.783255	Not_Significant	None	1.0408	0.47364	1.0118	0.825508	Not_Significant	None	NoSignificant	NoRegulation
Q92888	ARHGEF1	Q92888	1.04054	0.412051	0.94767	0.0756551	Not_Significant	None	1.20213	0.177221	1.03157	0.8258	Not_Significant	None	1.05279	0.780011	0.919404	0.659826	Not_Significant	None	NoSignificant	NoRegulation
O15085	ARHGEF11	O15085	0.937267	0.757742	0.670759	0.0769425	Not_Significant	None	0.966759	0.889968	0.85986	0.636585	Not_Significant	None	1.02045	0.938129	1.01342	0.905325	Not_Significant	None	NoSignificant	NoRegulation
Q92974	ARHGEF2	Q92974	1.23032	0.0108895	0.857852	0.00836315	Both_Significant	None	1.36828	0.0306878	1.21867	0.208577	Only_TM_Significant	None	1.42168	0.00870436	1.59669	0.00498578	Both_Significant	None	AtLeastSignificant	NoRegulation
O14497	ARID1A	O14497	0.886234	0.0152999	0.878023	0.0211775	Both_Significant	None	0.771388	0.06705	1.60523	0.33556	Not_Significant	None	0.607324	0.185752	0.564298	0.173222	Not_Significant	None	AtLeastSignificant	NoRegulation
Q68CP9	ARID2	Q68CP9	0.954739	0.639335	1.09374	0.26638	Not_Significant	None	0.756398	0.314589	0.781678	0.411429	Not_Significant	None	0.389893	0.0815107	0.37004	0.0767624	Not_Significant	None	NoSignificant	NoRegulation
Q4LE39	ARID4B	Q4LE39	0.967091	0.619153	1.00377	0.952814	Not_Significant	None	0.810097	0.691413	1.02204	0.975124	Not_Significant	None	0.671699	0.0324199	0.973468	0.862013	Only_TM_Significant	None	AtLeastSignificant	NoRegulation
Q9Y4X5	ARIH1	Q9Y4X5	1.24438	0.268678	1.13699	0.439312	Not_Significant	None	1.14432	0.554415	0.941453	0.795223	Not_Significant	None	0.945874	0.586297	0.949562	0.74272	Not_Significant	None	NoSignificant	NoRegulation
P40616	ARL1	P40616	1.06414	0.772128	1.04401	0.8442	Not_Significant	None	1.51414	0.204418	1.09749	0.756265	Not_Significant	None	1.71355	0.0846538	1.28864	0.211381	Not_Significant	None	NoSignificant	NoRegulation
Q9Y2Y0	ARL2BP	Q9Y2Y0	0.942808	0.531493	0.887422	0.044966	Only_Thaps_Significant	None	NA	NA	NA	NA	NA	NA	0.838999	0.406053	0.986681	0.938906	Not_Significant	None	AtLeastSignificant	NoRegulation
P36405	ARL3	P36405	1.04292	0.711656	0.82598	0.0855172	Not_Significant	None	0.984891	0.898504	0.761107	0.105963	Not_Significant	None	1.01731	0.884417	0.899589	0.474886	Not_Significant	None	NoSignificant	NoRegulation
Q15041	ARL6IP1	Q15041	0.612923	0.193912	0.688969	0.257234	Not_Significant	None	NA	NA	NA	NA	NA	NA	NA	NA	NA	NA	NA	NA	NoSignificant	NoRegulation
Q66PJ3	ARL6IP4	Q66PJ3	0.572473	0.0916764	0.949666	0.750297	Not_Significant	None	NA	NA	NA	NA	NA	NA	0.912793	0.840499	0.884722	0.798727	Not_Significant	None	NoSignificant	NoRegulation
O75915	ARL6IP5	O75915	1.14604	0.291682	1.18123	0.139852	Not_Significant	None	1.31773	0.0714665	1.27277	0.0607055	Not_Significant	None	1.07483	0.633148	1.11053	0.374577	Not_Significant	None	NoSignificant	NoRegulation
Q96BM9	ARL8A	Q96BM9	NA	NA	NA	NA	NA	NA	1.05388	0.653875	1.07977	0.562468	Not_Significant	None	NA	NA	NA	NA	NA	NA	NoSignificant	NoRegulation
Q9NVJ2	ARL8B	Q9NVJ2	0.963436	0.365578	1.00151	0.960896	Not_Significant	None	1.00778	0.921867	1.03431	0.652912	Not_Significant	None	1.3284	0.3534	1.03434	0.911581	Not_Significant	None	NoSignificant	NoRegulation
Q9NVT9	ARMC1	Q9NVT9	0.900996	0.0316039	0.88116	0.196458	Only_TM_Significant	None	0.945345	0.0822737	0.98463	0.906052	Not_Significant	None	NA	NA	NA	NA	NA	NA	AtLeastSignificant	NoRegulation
Q8N2F6	ARMC10	Q8N2F6	0.769358	0.570533	0.794277	0.269458	Not_Significant	None	NA	NA	NA	NA	NA	NA	1.21078	0.196922	1.29502	0.0619202	Not_Significant	None	NoSignificant	NoRegulation
Q6NXE6	ARMC6	Q6NXE6	1.08687	0.548741	0.818629	0.10072	Not_Significant	None	0.758942	0.0376192	0.594063	0.0157732	Both_Significant	None	1.15141	0.362749	0.88909	0.533141	Not_Significant	None	AtLeastSignificant	NoRegulation
Q8IUR7	ARMC8	Q8IUR7	1.40501	0.0855133	1.48956	0.00600395	Only_Thaps_Significant	None	0.951468	0.89502	0.515595	0.272915	Not_Significant	None	NA	NA	NA	NA	NA	NA	AtLeastSignificant	NoRegulation
Q7Z3E5	ARMC9	Q7Z3E5	NA	NA	NA	NA	NA	NA	NA	NA	NA	NA	NA	NA	0.96556	0.849503	1.37038	0.13524	Not_Significant	None	NoSignificant	NoRegulation
Q9UH62	ARMCX3	Q9UH62	1.20851	0.0625717	1.09406	0.112331	Not_Significant	None	1.18394	0.116292	1.20595	0.0343505	Only_Thaps_Significant	None	1.88636	0.0144428	2.94106	0.00102282	Both_Significant	None	AtLeastSignificant	NoRegulation
Q9H993	ARMT1	Q9H993	NA	NA	NA	NA	NA	NA	NA	NA	NA	NA	NA	NA	1.06288	0.952923	0.525506	0.658916	Not_Significant	None	NoSignificant	NoRegulation
Q92747	ARPC1A	Q92747	0.995602	0.966362	0.809864	0.161431	Not_Significant	None	1.16919	0.243631	0.965891	0.867149	Not_Significant	None	1.18009	0.0781245	0.977485	0.869342	Not_Significant	None	NoSignificant	NoRegulation
O15143	ARPC1B	O15143	1.09743	0.0337196	0.943054	0.189435	Only_TM_Significant	None	1.04067	0.507384	0.889786	0.15701	Not_Significant	None	1.06493	0.536677	0.852778	0.203857	Not_Significant	None	AtLeastSignificant	NoRegulation
O15144	ARPC2	O15144	0.914889	0.472973	0.855067	0.0395553	Only_Thaps_Significant	None	1.02858	0.721455	1.04024	0.673252	Not_Significant	None	1.17551	0.293771	1.092	0.56473	Not_Significant	None	AtLeastSignificant	NoRegulation
O15145	ARPC3	O15145	1.09077	0.172979	1.02029	0.752318	Not_Significant	None	1.08623	0.366655	0.831762	0.219318	Not_Significant	None	1.24779	0.131548	1.05713	0.736187	Not_Significant	None	NoSignificant	NoRegulation
P59998	ARPC4	P59998	1.05568	0.521755	0.977156	0.704222	Not_Significant	None	1.11655	0.319321	0.979407	0.878066	Not_Significant	None	1.10234	0.309557	1.13453	0.200202	Not_Significant	None	NoSignificant	NoRegulation
O15511	ARPC5	O15511	1.0009	0.991739	0.886451	0.0426053	Only_Thaps_Significant	None	1.00465	0.924477	0.893428	0.152433	Not_Significant	None	1.15675	0.0351887	1.06852	0.452569	Only_TM_Significant	None	AtLeastSignificant	NoRegulation
Q9BPX5	ARPC5L	Q9BPX5	NA	NA	NA	NA	NA	NA	1.1944	0.0973427	1.1195	0.314785	Not_Significant	None	1.22304	0.0468106	1.22502	0.107118	Only_TM_Significant	None	AtLeastSignificant	NoRegulation
P56211	ARPP19	P56211	1.02585	0.741917	0.814156	0.105646	Not_Significant	None	0.887318	0.316141	0.757505	0.123233	Not_Significant	None	0.903585	0.52159	0.705518	0.0560085	Not_Significant	None	NoSignificant	NoRegulation
Q13510	ASAH1	Q13510	NA	NA	NA	NA	NA	NA	NA	NA	NA	NA	NA	NA	0.812731	0.232636	0.814161	0.263975	Not_Significant	None	NoSignificant	NoRegulation
O43150	ASAP2	O43150	0.998998	0.997254	0.991139	0.971239	Not_Significant	None	0.979916	0.911138	0.935701	0.705289	Not_Significant	None	1.05821	0.713649	0.991218	0.972321	Not_Significant	None	NoSignificant	NoRegulation
Q8N3C0	ASCC3	Q8N3C0	NA	NA	NA	NA	NA	NA	1.13433	0.348168	0.759327	0.187608	Not_Significant	None	NA	NA	NA	NA	NA	NA	NoSignificant	NoRegulation
Q9Y294	ASF1A	Q9Y294	1.07312	0.370418	1.06826	0.374241	Not_Significant	None	1.10186	0.672724	1.0417	0.640897	Not_Significant	None	1.06644	0.37872	1.0838	0.564344	Not_Significant	None	NoSignificant	NoRegulation
Q9UBL3	ASH2L	Q9UBL3	1.05687	0.759559	1.06521	0.650193	Not_Significant	None	0.801943	0.0793299	1.08694	0.449158	Not_Significant	None	0.738478	0.0156303	1.04469	0.752138	Only_TM_Significant	None	AtLeastSignificant	NoRegulation
P04424	ASL	P04424	NA	NA	NA	NA	NA	NA	1.08556	0.616754	0.934026	0.748201	Not_Significant	None	1.65085	0.0876006	1.52316	0.158589	Not_Significant	None	NoSignificant	NoRegulation
O43681	ASNA1	O43681	1.05533	0.595682	1.04471	0.683789	Not_Significant	None	1.13522	0.210525	1.09907	0.298174	Not_Significant	None	1.18845	0.0376992	1.17982	0.0588663	Only_TM_Significant	None	AtLeastSignificant	NoRegulation
P08243	ASNS	P08243	1.6141	0.0404838	1.10157	0.611259	Only_TM_Significant	None	2.13626	0.000775255	1.4503	0.00960302	Both_Significant	None	2.61201	0.00344643	1.91218	0.0256234	Both_Significant	None	AtLeastSignificant	NoRegulation
Q12797	ASPH	Q12797	1.12605	0.309263	1.21896	0.0287565	Only_Thaps_Significant	None	1.02924	0.831246	0.925417	0.654518	Not_Significant	None	0.860319	0.10282	0.958451	0.54786	Not_Significant	None	AtLeastSignificant	NoRegulation
Q8IZT6	ASPM	Q8IZT6	1.88679	0.176339	2.02465	0.0260382	Only_Thaps_Significant	Only_Thaps_Up	NA	NA	NA	NA	NA	NA	NA	NA	NA	NA	NA	NA	AtLeastSignificant	AtLeastRegulatedInOne
Q9BZE9	ASPSCR1	Q9BZE9	1.16063	0.414228	0.954967	0.365033	Not_Significant	None	1.1973	0.263871	1.07621	0.669971	Not_Significant	None	1.11568	0.382527	1.14168	0.220811	Not_Significant	None	NoSignificant	NoRegulation
Q8NBU5	ATAD1	Q8NBU5	1.07033	0.506269	1.21269	0.187048	Not_Significant	None	1.20722	0.0734609	1.23914	0.0733839	Not_Significant	None	1.05009	0.542346	0.944955	0.665466	Not_Significant	None	NoSignificant	NoRegulation
Q6PL18	ATAD2	Q6PL18	0.983901	0.833029	1.36571	0.0372301	Only_Thaps_Significant	None	0.266255	0.00790769	0.658741	0.166697	Only_TM_Significant	Only_TM_Down	0.138425	4.48e-05	0.303326	0.000725575	Both_Significant	Both_Down	AtLeastSignificant	AtLeastRegulatedInOne
Q9NVI7	ATAD3A	Q9NVI7	1.15025	0.00513964	1.31997	0.0439728	Both_Significant	None	0.985591	0.877192	1.10986	0.346697	Not_Significant	None	1.04713	0.729633	1.20832	0.145729	Not_Significant	None	AtLeastSignificant	NoRegulation
Q5T9A4	ATAD3B	Q5T9A4	1.07687	0.23874	1.27784	0.00396857	Only_Thaps_Significant	None	NA	NA	NA	NA	NA	NA	1.04251	0.733202	1.3076	0.157073	Not_Significant	None	AtLeastSignificant	NoRegulation
Q6VMQ6	ATF7IP	Q6VMQ6	NA	NA	NA	NA	NA	NA	0.379453	0.0355146	0.134122	0.00671705	Both_Significant	Both_Down	0.411726	0.108403	0.230277	0.0510596	Not_Significant	None	AtLeastSignificant	AtLeastRegulatedInOne
Q9NT62	ATG3	Q9NT62	1.2669	0.030912	0.967924	0.681843	Only_TM_Significant	None	1.014	0.829113	0.902648	0.242638	Not_Significant	None	1.27838	0.152715	1.31428	0.130217	Not_Significant	None	AtLeastSignificant	NoRegulation
Q9Y4P1	ATG4B	Q9Y4P1	NA	NA	NA	NA	NA	NA	0.823807	0.4644	0.724775	0.301553	Not_Significant	None	0.744502	0.0713567	0.875134	0.635174	Not_Significant	None	NoSignificant	NoRegulation
O95352	ATG7	O95352	0.974047	0.896979	0.898129	0.35906	Not_Significant	None	1.4424	0.168981	1.06594	0.843472	Not_Significant	None	0.966785	0.901691	0.694215	0.325446	Not_Significant	None	NoSignificant	NoRegulation
Q7Z3C6	ATG9A	Q7Z3C6	0.842865	0.272621	1.03594	0.846295	Not_Significant	None	1.1078	0.722562	1.22087	0.440581	Not_Significant	None	1.2145	0.423391	1.30951	0.32552	Not_Significant	None	NoSignificant	NoRegulation
P31939	ATIC	P31939	1.17022	0.224993	0.971473	0.807198	Not_Significant	None	1.03905	0.435459	0.973778	0.814817	Not_Significant	None	1.04256	0.737065	0.961432	0.796915	Not_Significant	None	NoSignificant	NoRegulation
Q8WXF7	ATL1	Q8WXF7	0.910856	0.430458	1.06542	0.722472	Not_Significant	None	0.84414	0.233879	1.1777	0.565774	Not_Significant	None	0.850099	0.375319	1.11264	0.641854	Not_Significant	None	NoSignificant	NoRegulation
Q8NHH9	ATL2	Q8NHH9	0.938855	0.531811	1.15375	0.406946	Not_Significant	None	0.925195	0.556717	0.964624	0.772021	Not_Significant	None	0.800858	0.202865	1.19335	0.149816	Not_Significant	None	NoSignificant	NoRegulation
Q6DD88	ATL3	Q6DD88	1.10731	0.0370908	1.21141	0.00601007	Both_Significant	None	1.05481	0.681224	1.06025	0.568588	Not_Significant	None	1.09685	0.669687	1.37999	0.154136	Not_Significant	None	AtLeastSignificant	NoRegulation
O00244	ATOX1	O00244	1.16725	0.15766	0.849879	0.230099	Not_Significant	None	1.10126	0.370006	0.73468	0.084964	Not_Significant	None	0.930907	0.584544	0.565669	0.0252329	Only_Thaps_Significant	None	AtLeastSignificant	NoRegulation
Q9HD20	ATP13A1	Q9HD20	1.08738	0.0665506	1.18671	0.0209732	Only_Thaps_Significant	None	1.07134	0.0491875	1.15074	0.0871257	Only_TM_Significant	None	1.23435	0.41283	1.35918	0.267398	Not_Significant	None	AtLeastSignificant	NoRegulation
P05023	ATP1A1	P05023	0.915222	0.171617	1.06454	0.268176	Not_Significant	None	0.874919	0.192096	1.20179	0.232421	Not_Significant	None	0.793732	0.00836688	1.30465	0.0636656	Only_TM_Significant	None	AtLeastSignificant	NoRegulation
P05026	ATP1B1	P05026	0.94539	0.394203	1.23747	0.0140442	Only_Thaps_Significant	None	1.09112	0.540026	2.05635	0.00966616	Only_Thaps_Significant	None	0.835289	0.0755324	2.44006	0.00758934	Only_Thaps_Significant	None	AtLeastSignificant	NoRegulation
P54709	ATP1B3	P54709	0.939726	0.126561	1.03784	0.407665	Not_Significant	None	0.889679	0.0537639	1.05763	0.456447	Not_Significant	None	0.747199	0.00545719	1.02968	0.724847	Only_TM_Significant	None	AtLeastSignificant	NoRegulation
P16615	ATP2A2	P16615	1.21611	0.0574942	1.27941	0.000262591	Only_Thaps_Significant	None	1.35791	0.00436023	1.02802	0.650559	Only_TM_Significant	None	1.23652	0.0126441	1.41468	0.0218815	Both_Significant	None	AtLeastSignificant	NoRegulation
P20020	ATP2B1	P20020	NA	NA	NA	NA	NA	NA	1.11254	0.47093	1.25454	0.30434	Not_Significant	None	1.01492	0.835547	1.23848	0.0853587	Not_Significant	None	NoSignificant	NoRegulation
P23634	ATP2B4	P23634	1.1249	0.0140616	1.14113	0.0854849	Only_TM_Significant	None	0.871286	0.0753168	1.01606	0.892476	Not_Significant	None	1.05473	0.648685	1.38545	0.0735565	Not_Significant	None	AtLeastSignificant	NoRegulation
P98194	ATP2C1	P98194	0.922958	0.567026	0.808838	0.312823	Not_Significant	None	NA	NA	NA	NA	NA	NA	1.33002	0.528827	0.888828	0.833118	Not_Significant	None	NoSignificant	NoRegulation
P25705	ATP5F1A	P25705	1.01879	0.396253	1.13094	0.115785	Not_Significant	None	0.935864	0.61457	1.11333	0.515325	Not_Significant	None	1.16732	0.591268	1.34116	0.334424	Not_Significant	None	NoSignificant	NoRegulation
P06576	ATP5F1B	P06576	1.05501	0.35976	1.21903	0.0763585	Not_Significant	None	0.948403	0.605015	0.996679	0.980617	Not_Significant	None	1.0258	0.852834	1.25654	0.227999	Not_Significant	None	NoSignificant	NoRegulation
P36542	ATP5F1C	P36542	1.0263	0.653649	1.13688	0.11282	Not_Significant	None	0.932256	0.321277	0.973685	0.913789	Not_Significant	None	0.881061	0.496275	1.09287	0.693971	Not_Significant	None	NoSignificant	NoRegulation
P56381	ATP5F1E	P56381	0.820249	0.0955668	0.916799	0.411982	Not_Significant	None	0.762242	0.0308862	0.777024	0.047805	Both_Significant	None	0.915538	0.51234	0.890983	0.431112	Not_Significant	None	AtLeastSignificant	NoRegulation
Q96IX5	ATP5MD	Q96IX5	0.750643	0.0139099	0.906028	0.414434	Only_TM_Significant	None	1.00629	0.948869	0.896954	0.340232	Not_Significant	None	0.993455	0.97929	1.08415	0.749094	Not_Significant	None	AtLeastSignificant	NoRegulation
P56385	ATP5ME	P56385	0.781764	0.101431	0.950252	0.665092	Not_Significant	None	1.05625	0.455952	1.07607	0.497671	Not_Significant	None	0.98344	0.891385	1.32476	0.130294	Not_Significant	None	NoSignificant	NoRegulation
P56134	ATP5MF	P56134	1.16098	0.0122129	1.27603	0.0481701	Both_Significant	None	0.917762	0.38647	0.971953	0.811395	Not_Significant	None	1.0506	0.836395	1.19739	0.27969	Not_Significant	None	AtLeastSignificant	NoRegulation
O75964	ATP5MG	O75964	0.980388	0.671205	1.05518	0.325934	Not_Significant	None	0.836859	0.328131	0.901647	0.539652	Not_Significant	None	0.942813	0.740604	0.916625	0.620993	Not_Significant	None	NoSignificant	NoRegulation
P24539	ATP5PB	P24539	0.91743	0.21856	0.966908	0.817841	Not_Significant	None	0.935766	0.720239	1.0292	0.911211	Not_Significant	None	0.967932	0.74344	1.1251	0.343139	Not_Significant	None	NoSignificant	NoRegulation
O75947	ATP5PD	O75947	1.35638	0.0038725	1.20443	0.0188936	Both_Significant	None	1.76735	0.0125604	1.41181	0.0163542	Both_Significant	None	1.14101	0.651964	1.32704	0.35572	Not_Significant	None	AtLeastSignificant	NoRegulation
P18859	ATP5PF	P18859	0.954824	0.200809	1.03903	0.719301	Not_Significant	None	1.04548	0.528536	0.959314	0.576059	Not_Significant	None	0.969038	0.847069	0.913929	0.43816	Not_Significant	None	NoSignificant	NoRegulation
P48047	ATP5PO	P48047	1.02081	0.603689	1.1767	0.190026	Not_Significant	None	0.830094	0.123559	0.936939	0.623651	Not_Significant	None	1.00467	0.980615	1.15043	0.500121	Not_Significant	None	NoSignificant	NoRegulation
Q15904	ATP6AP1	Q15904	0.578548	0.000174659	0.70772	0.00472639	Both_Significant	Only_TM_Down	0.339856	4.84e-05	0.46006	0.00102082	Both_Significant	Only_TM_Down	0.171081	2.52e-05	0.495046	0.00391627	Both_Significant	Only_TM_Down	AtLeastSignificant	AtLeastRegulatedInOne
O75787	ATP6AP2	O75787	NA	NA	NA	NA	NA	NA	NA	NA	NA	NA	NA	NA	0.572626	0.125586	0.931049	0.812525	Not_Significant	None	NoSignificant	NoRegulation
Q93050	ATP6V0A1	Q93050	0.938251	0.604188	1.1952	0.193769	Not_Significant	None	0.765979	0.144993	1.00166	0.991803	Not_Significant	None	0.703077	0.0278535	1.03375	0.824321	Only_TM_Significant	None	AtLeastSignificant	NoRegulation
Q9Y487	ATP6V0A2	Q9Y487	1.15069	0.198482	1.45957	0.0242156	Only_Thaps_Significant	None	0.938396	0.849732	1.62884	0.164577	Not_Significant	None	0.525301	0.169475	2.32149	0.0574803	Not_Significant	None	AtLeastSignificant	NoRegulation
P27449	ATP6V0C	P27449	0.963586	0.732632	1.07012	0.435645	Not_Significant	None	NA	NA	NA	NA	NA	NA	1.15852	0.691701	1.60559	0.213044	Not_Significant	None	NoSignificant	NoRegulation
P61421	ATP6V0D1	P61421	0.855938	0.112875	0.892336	0.254429	Not_Significant	None	0.76767	0.00317267	0.896882	0.121002	Only_TM_Significant	None	0.660258	0.00965814	0.827656	0.19303	Only_TM_Significant	None	AtLeastSignificant	NoRegulation
P38606	ATP6V1A	P38606	1.183	0.0560631	1.06258	0.330159	Not_Significant	None	0.986694	0.867465	0.876144	0.221931	Not_Significant	None	1.07584	0.691547	1.01678	0.916413	Not_Significant	None	NoSignificant	NoRegulation
P21281	ATP6V1B2	P21281	1.14113	0.118079	1.12936	0.233374	Not_Significant	None	1.06062	0.500619	1.00638	0.901609	Not_Significant	None	1.17267	0.0800791	1.32169	0.017346	Only_Thaps_Significant	None	AtLeastSignificant	NoRegulation
P21283	ATP6V1C1	P21283	1.04055	0.72211	0.951199	0.720175	Not_Significant	None	0.956981	0.698748	0.77323	0.0439031	Only_Thaps_Significant	None	0.823134	0.151023	0.808074	0.104161	Not_Significant	None	AtLeastSignificant	NoRegulation
Q9Y5K8	ATP6V1D	Q9Y5K8	1.15422	0.180003	1.02637	0.746119	Not_Significant	None	NA	NA	NA	NA	NA	NA	1.06938	0.659264	1.11629	0.226564	Not_Significant	None	NoSignificant	NoRegulation
P36543	ATP6V1E1	P36543	1.08205	0.0836294	1.0658	0.438999	Not_Significant	None	1.02087	0.720781	1.00152	0.987284	Not_Significant	None	1.01933	0.863658	1.04504	0.641878	Not_Significant	None	NoSignificant	NoRegulation
Q16864	ATP6V1F	Q16864	1.15673	0.121985	1.06493	0.219669	Not_Significant	None	1.03697	0.796383	0.971813	0.836501	Not_Significant	None	1.00174	0.985031	1.00122	0.991748	Not_Significant	None	NoSignificant	NoRegulation
O75348	ATP6V1G1	O75348	1.07343	0.0892143	1.04053	0.448061	Not_Significant	None	0.954805	0.570465	1.01457	0.912815	Not_Significant	None	1.11214	0.242613	1.26265	0.0128054	Only_Thaps_Significant	None	AtLeastSignificant	NoRegulation
Q9UI12	ATP6V1H	Q9UI12	0.702137	0.21365	0.699127	0.179177	Not_Significant	None	1.30793	0.188829	0.969239	0.886592	Not_Significant	None	0.967844	0.770697	0.944225	0.534477	Not_Significant	None	NoSignificant	NoRegulation
O75110	ATP9A	O75110	1.6611	0.0950615	1.93991	0.00420008	Only_Thaps_Significant	None	NA	NA	NA	NA	NA	NA	0.792024	0.0844592	1.24134	0.238968	Not_Significant	None	AtLeastSignificant	NoRegulation
Q5TC12	ATPAF1	Q5TC12	NA	NA	NA	NA	NA	NA	NA	NA	NA	NA	NA	NA	1.15701	0.331717	1.12135	0.458556	Not_Significant	None	NoSignificant	NoRegulation
O75882	ATRN	O75882	0.646662	0.0357491	0.362772	0.00373589	Both_Significant	Only_Thaps_Down	NA	NA	NA	NA	NA	NA	NA	NA	NA	NA	NA	NA	AtLeastSignificant	AtLeastRegulatedInOne
P46100	ATRX	P46100	NA	NA	NA	NA	NA	NA	NA	NA	NA	NA	NA	NA	0.699492	0.335474	0.681088	0.352613	Not_Significant	None	NoSignificant	NoRegulation
Q9UBB4	ATXN10	Q9UBB4	0.888891	0.25301	0.770288	0.078432	Not_Significant	None	0.84958	0.0914801	0.646019	0.00413511	Only_Thaps_Significant	None	0.924594	0.560131	0.721698	0.0722494	Not_Significant	None	AtLeastSignificant	NoRegulation
Q99700	ATXN2	Q99700	1.08785	0.407642	0.943642	0.566926	Not_Significant	None	1.12242	0.694917	1.13864	0.622598	Not_Significant	None	1.12663	0.733604	1.06562	0.837017	Not_Significant	None	NoSignificant	NoRegulation
Q8WWM7	ATXN2L	Q8WWM7	0.993487	0.935477	0.913223	0.0965478	Not_Significant	None	1.11527	0.0527081	1.0811	0.383843	Not_Significant	None	1.00214	0.991248	1.01455	0.939545	Not_Significant	None	NoSignificant	NoRegulation
Q9Y679	AUP1	Q9Y679	1.02921	0.671548	1.21358	0.178881	Not_Significant	None	0.883179	0.226578	1.03287	0.831061	Not_Significant	None	0.866517	0.322683	1.06726	0.635337	Not_Significant	None	NoSignificant	NoRegulation
Q96GD4	AURKB	Q96GD4	0.56376	0.0522519	0.606663	0.0758732	Not_Significant	None	NA	NA	NA	NA	NA	NA	NA	NA	NA	NA	NA	NA	NoSignificant	NoRegulation
Q9NQS1	AVEN	Q9NQS1	NA	NA	NA	NA	NA	NA	1.04405	0.910872	0.605446	0.359599	Not_Significant	None	NA	NA	NA	NA	NA	NA	NoSignificant	NoRegulation
P30530	AXL	P30530	0.726789	0.0641486	0.43243	0.00310956	Only_Thaps_Significant	Only_Thaps_Down	0.546795	0.0336558	0.353226	0.00639045	Both_Significant	Only_Thaps_Down	0.366018	0.0064129	0.46397	0.0111649	Both_Significant	Only_TM_Down	AtLeastSignificant	AtLeastRegulatedInOne
P61769	B2M	P61769	0.797782	0.0201488	0.869351	0.141265	Only_TM_Significant	None	0.778285	0.0298333	0.835472	0.175781	Only_TM_Significant	None	0.527253	0.0714097	0.548572	0.123946	Not_Significant	None	AtLeastSignificant	NoRegulation
O94766	B3GAT3	O94766	1.05849	0.398195	1.24112	0.00731557	Only_Thaps_Significant	None	0.840935	0.214745	0.970597	0.858545	Not_Significant	None	0.887294	0.331695	1.05328	0.747586	Not_Significant	None	AtLeastSignificant	NoRegulation
Q9NWV8	BABAM1	Q9NWV8	0.901848	0.451533	0.771654	0.165531	Not_Significant	None	1.04136	0.879021	0.915401	0.634564	Not_Significant	None	2.19728	0.141048	2.49255	0.0474338	Only_Thaps_Significant	None	AtLeastSignificant	NoRegulation
Q9NXR7	BABAM2	Q9NXR7	0.855941	0.017862	0.813944	0.0289661	Both_Significant	None	0.977408	0.859041	0.916033	0.513464	Not_Significant	None	1.35502	0.081086	1.22072	0.305905	Not_Significant	None	AtLeastSignificant	NoRegulation
O95816	BAG2	O95816	1.14424	0.278284	1.09645	0.271295	Not_Significant	None	1.14531	0.33277	1.14982	0.260507	Not_Significant	None	1.30804	0.0300872	1.413	0.0303248	Both_Significant	None	AtLeastSignificant	NoRegulation
O95817	BAG3	O95817	1.11992	0.476027	0.945702	0.569568	Not_Significant	None	1.09798	0.45482	0.970244	0.813944	Not_Significant	None	1.04982	0.822907	1.26538	0.14699	Not_Significant	None	NoSignificant	NoRegulation
Q9UL15	BAG5	Q9UL15	0.827267	0.282621	1.13016	0.250602	Not_Significant	None	NA	NA	NA	NA	NA	NA	NA	NA	NA	NA	NA	NA	NoSignificant	NoRegulation
P46379	BAG6	P46379	0.96047	0.39239	0.894417	0.0290986	Only_Thaps_Significant	None	0.974679	0.778551	0.947463	0.531714	Not_Significant	None	1.1298	0.181265	1.25016	0.0298732	Only_Thaps_Significant	None	AtLeastSignificant	NoRegulation
Q9UQB8	BAIAP2	Q9UQB8	0.51663	0.29194	0.523313	0.292244	Not_Significant	None	0.749731	0.143685	0.578869	0.0142111	Only_Thaps_Significant	None	0.726473	0.307892	0.742697	0.0360206	Only_Thaps_Significant	None	AtLeastSignificant	NoRegulation
Q16611	BAK1	Q16611	NA	NA	NA	NA	NA	NA	1.91904	0.133045	1.66191	0.261418	Not_Significant	None	NA	NA	NA	NA	NA	NA	NoSignificant	NoRegulation
O75531	BANF1	O75531	1.31514	0.0106894	1.21177	0.0161875	Both_Significant	None	1.07296	0.475256	1.02983	0.717228	Not_Significant	None	1.19869	0.0312755	1.21389	0.0907132	Only_TM_Significant	None	AtLeastSignificant	NoRegulation
Q07812	BAX	Q07812	1.17967	0.116031	1.00137	0.97608	Not_Significant	None	1.12213	0.398664	0.953258	0.704657	Not_Significant	None	1.11107	0.116791	0.901415	0.020947	Only_Thaps_Significant	None	AtLeastSignificant	NoRegulation
Q9NRL2	BAZ1A	Q9NRL2	0.926095	0.2487	0.95873	0.694702	Not_Significant	None	0.948402	0.695977	0.982134	0.889031	Not_Significant	None	0.551845	0.00129934	0.538264	0.0121071	Both_Significant	None	AtLeastSignificant	NoRegulation
Q9UIG0	BAZ1B	Q9UIG0	1.04598	0.220662	1.29169	0.00401144	Only_Thaps_Significant	None	0.886315	0.279021	1.04163	0.801146	Not_Significant	None	0.816023	0.00812875	1.01048	0.87757	Only_TM_Significant	None	AtLeastSignificant	NoRegulation
Q9UHQ4	BCAP29	Q9UHQ4	1.26416	0.162475	1.42406	0.352199	Not_Significant	None	1.32828	0.49577	0.940427	0.922845	Not_Significant	None	0.806742	0.431331	0.690177	0.228631	Not_Significant	None	NoSignificant	NoRegulation
P51572	BCAP31	P51572	1.05877	0.313088	1.22275	0.0599497	Not_Significant	None	0.854405	0.26865	0.962583	0.790832	Not_Significant	None	1.01077	0.923601	1.01634	0.879322	Not_Significant	None	NoSignificant	NoRegulation
P56945	BCAR1	P56945	0.850834	0.462236	0.699701	0.199077	Not_Significant	None	0.810972	0.346247	0.537553	0.0766397	Not_Significant	None	0.979749	0.847654	0.643876	0.0164408	Only_Thaps_Significant	None	AtLeastSignificant	NoRegulation
O75934	BCAS2	O75934	1.19595	0.0213144	1.27677	0.0136739	Both_Significant	None	0.987323	0.705072	1.14056	0.329275	Not_Significant	None	1.04014	0.755453	1.33901	0.0937784	Not_Significant	None	AtLeastSignificant	NoRegulation
P54687	BCAT1	P54687	0.994666	0.966665	0.765925	0.126547	Not_Significant	None	1.60046	0.00809626	0.690722	0.08718	Only_TM_Significant	None	2.7286	0.00249161	1.47978	0.158769	Only_TM_Significant	Only_TM_Up	AtLeastSignificant	AtLeastRegulatedInOne
O15382	BCAT2	O15382	1.11761	0.248212	1.26879	0.154163	Not_Significant	None	NA	NA	NA	NA	NA	NA	1.03095	0.779968	1.16509	0.286131	Not_Significant	None	NoSignificant	NoRegulation
Q9P287	BCCIP	Q9P287	1.02962	0.735271	1.12597	0.193372	Not_Significant	None	0.915158	0.543442	0.908203	0.519058	Not_Significant	None	1.17556	0.240125	1.32136	0.0533807	Not_Significant	None	NoSignificant	NoRegulation
P12694	BCKDHA	P12694	1.07799	0.661037	1.06549	0.614852	Not_Significant	None	1.15208	0.415766	1.0762	0.657044	Not_Significant	None	1.165	0.28149	1.3104	0.0973894	Not_Significant	None	NoSignificant	NoRegulation
P21953	BCKDHB	P21953	0.9286	0.423777	1.00549	0.946152	Not_Significant	None	1.17156	0.0126626	1.14667	0.0998218	Only_TM_Significant	None	1.1875	0.353832	1.16313	0.302025	Not_Significant	None	AtLeastSignificant	NoRegulation
O95999	BCL10	O95999	1.20217	0.149839	0.891289	0.164346	Not_Significant	None	1.11052	0.530834	1.19726	0.237582	Not_Significant	None	NA	NA	NA	NA	NA	NA	NoSignificant	NoRegulation
Q07817	BCL2L1	Q07817	0.90197	0.631037	1.06703	0.784819	Not_Significant	None	2.63378	0.0286916	1.83616	0.0939387	Only_TM_Significant	Only_TM_Up	NA	NA	NA	NA	NA	NA	AtLeastSignificant	AtLeastRegulatedInOne
Q9BXK5	BCL2L13	Q9BXK5	1.10254	0.149039	1.12744	0.108746	Not_Significant	None	0.980252	0.848458	1.08233	0.60137	Not_Significant	None	1.07382	0.466178	1.3333	0.104474	Not_Significant	None	NoSignificant	NoRegulation
Q9NYF8	BCLAF1	Q9NYF8	0.993064	0.927331	1.12329	0.292382	Not_Significant	None	0.952282	0.547951	1.24371	0.0339742	Only_Thaps_Significant	None	1.0421	0.773337	1.23129	0.237347	Not_Significant	None	AtLeastSignificant	NoRegulation
Q9Y276	BCS1L	Q9Y276	1.02797	0.844226	1.39315	0.0910757	Not_Significant	None	1.17041	0.102073	1.2511	0.108253	Not_Significant	None	NA	NA	NA	NA	NA	NA	NoSignificant	NoRegulation
O15155	BET1	O15155	1.32049	0.000791276	1.14623	0.0352645	Both_Significant	None	1.68466	0.00204211	1.64005	0.0281128	Both_Significant	None	1.88206	0.0475612	1.98825	0.0344263	Both_Significant	None	AtLeastSignificant	NoRegulation
Q96G01	BICD1	Q96G01	0.645359	0.146892	0.518175	0.00687869	Only_Thaps_Significant	None	NA	NA	NA	NA	NA	NA	NA	NA	NA	NA	NA	NA	AtLeastSignificant	NoRegulation
Q8TD16	BICD2	Q8TD16	0.761129	0.0540481	0.744801	0.0401416	Only_Thaps_Significant	None	1.1391	0.276275	0.686927	0.00941711	Only_Thaps_Significant	None	0.744657	0.258054	0.835399	0.442002	Not_Significant	None	AtLeastSignificant	NoRegulation
P55957	BID	P55957	NA	NA	NA	NA	NA	NA	1.09618	0.375394	0.960268	0.72494	Not_Significant	None	NA	NA	NA	NA	NA	NA	NoSignificant	NoRegulation
O00499	BIN1	O00499	0.916162	0.177479	0.718853	0.00230831	Only_Thaps_Significant	None	1.22731	0.107123	1.07749	0.74727	Not_Significant	None	1.47639	0.0612244	1.01525	0.933706	Not_Significant	None	AtLeastSignificant	NoRegulation
O15392	BIRC5	O15392	0.757771	0.284132	0.614312	0.140725	Not_Significant	None	NA	NA	NA	NA	NA	NA	NA	NA	NA	NA	NA	NA	NoSignificant	NoRegulation
Q9NR09	BIRC6	Q9NR09	0.800027	0.557485	0.595717	0.311368	Not_Significant	None	NA	NA	NA	NA	NA	NA	1.60632	0.177284	1.04524	0.908848	Not_Significant	None	NoSignificant	NoRegulation
Q13867	BLMH	Q13867	1.18618	0.0300521	1.00808	0.936604	Only_TM_Significant	None	1.06633	0.734566	0.835256	0.382447	Not_Significant	None	1.00632	0.973977	0.49726	0.0755616	Not_Significant	None	AtLeastSignificant	NoRegulation
Q6QNY1	BLOC1S2	Q6QNY1	1.00081	0.996251	0.721574	0.264787	Not_Significant	None	1.03875	0.672194	0.866731	0.368343	Not_Significant	None	1.05982	0.70992	0.968194	0.830054	Not_Significant	None	NoSignificant	NoRegulation
P53004	BLVRA	P53004	1.08428	0.21737	0.885068	0.228618	Not_Significant	None	0.980512	0.768905	0.895915	0.196694	Not_Significant	None	1.166	0.199117	1.15366	0.0539812	Not_Significant	None	NoSignificant	NoRegulation
P30043	BLVRB	P30043	1.15952	0.330525	1.06965	0.582635	Not_Significant	None	1.3748	0.0717147	0.991133	0.958501	Not_Significant	None	1.67324	0.0763137	1.29339	0.260178	Not_Significant	None	NoSignificant	NoRegulation
P35226	BMI1	P35226	0.878485	0.328241	1.03359	0.802028	Not_Significant	None	NA	NA	NA	NA	NA	NA	NA	NA	NA	NA	NA	NA	NoSignificant	NoRegulation
Q14692	BMS1	Q14692	1.23356	0.0421133	1.30267	0.0105496	Both_Significant	None	1.29393	0.0427274	1.39397	0.0419094	Both_Significant	None	1.05172	0.199421	1.10031	0.112417	Not_Significant	None	AtLeastSignificant	NoRegulation
Q12981	BNIP1	Q12981	0.523453	0.133706	0.650212	0.192928	Not_Significant	None	0.583989	0.0201868	0.972751	0.851645	Only_TM_Significant	None	1.25889	0.648869	1.86303	0.197883	Not_Significant	None	AtLeastSignificant	NoRegulation
Q8NFC6	BOD1L1	Q8NFC6	0.851591	0.310714	0.77855	0.247995	Not_Significant	None	0.887346	0.559018	0.847934	0.597704	Not_Significant	None	0.595403	0.144452	0.426528	0.0698114	Not_Significant	None	NoSignificant	NoRegulation
Q9H3K6	BOLA2	Q9H3K6	1.00057	0.996211	0.82964	0.111759	Not_Significant	None	1.11173	0.136079	0.879422	0.412953	Not_Significant	None	1.31972	0.000475311	0.96085	0.726445	Only_TM_Significant	None	AtLeastSignificant	NoRegulation
Q9H3K6	BOLA2B	Q9H3K6	1.00057	0.996211	0.82964	0.111759	Not_Significant	None	1.11173	0.136079	0.879422	0.412953	Not_Significant	None	1.31972	0.000475311	0.96085	0.726445	Only_TM_Significant	None	AtLeastSignificant	NoRegulation
Q14137	BOP1	Q14137	1.11331	0.106057	1.23242	0.071327	Not_Significant	None	1.03569	0.718081	1.25804	0.244245	Not_Significant	None	0.984027	0.612068	1.16087	0.082459	Not_Significant	None	NoSignificant	NoRegulation
O95861	BPNT1	O95861	1.21794	0.0165598	0.994286	0.926222	Only_TM_Significant	None	0.899493	0.239389	0.901039	0.125785	Not_Significant	None	1.17299	0.266518	1.13403	0.377875	Not_Significant	None	AtLeastSignificant	NoRegulation
Q12830	BPTF	Q12830	0.702481	0.361481	1.06749	0.805698	Not_Significant	None	0.862433	0.202922	0.810466	0.158888	Not_Significant	None	0.682283	0.0622493	0.395067	0.00519011	Only_Thaps_Significant	None	AtLeastSignificant	NoRegulation
Q6PJG6	BRAT1	Q6PJG6	0.884779	0.685435	0.655786	0.179758	Not_Significant	None	0.440545	0.0235315	0.257474	0.0125799	Both_Significant	Only_Thaps_Down	0.56025	0.465116	0.305495	0.249919	Not_Significant	None	AtLeastSignificant	AtLeastRegulatedInOne
P46736	BRCC3	P46736	1.07028	0.425063	1.08994	0.0996724	Not_Significant	None	NA	NA	NA	NA	NA	NA	1.10406	0.8743	0.509468	0.458528	Not_Significant	None	NoSignificant	NoRegulation
P25440	BRD2	P25440	1.10893	0.278382	1.25082	0.0043446	Only_Thaps_Significant	None	0.835805	0.0263904	0.933483	0.538692	Only_TM_Significant	None	0.818275	0.0689904	0.941031	0.645548	Not_Significant	None	AtLeastSignificant	NoRegulation
O60885	BRD4	O60885	0.990416	0.943376	1.02522	0.822536	Not_Significant	None	0.846337	0.124801	0.902273	0.407634	Not_Significant	None	0.675188	0.100054	0.760211	0.246772	Not_Significant	None	NoSignificant	NoRegulation
Q9NPI1	BRD7	Q9NPI1	NA	NA	NA	NA	NA	NA	NA	NA	NA	NA	NA	NA	0.886601	0.691673	0.74988	0.489654	Not_Significant	None	NoSignificant	NoRegulation
Q8WY22	BRI3BP	Q8WY22	0.915289	0.615766	0.964938	0.856159	Not_Significant	None	0.724369	0.103482	1.15466	0.621908	Not_Significant	None	0.671776	0.144318	1.10905	0.623254	Not_Significant	None	NoSignificant	NoRegulation
Q8TDN6	BRIX1	Q8TDN6	1.06023	0.395216	1.11529	0.30555	Not_Significant	None	1.45681	0.0793002	1.16957	0.68057	Not_Significant	None	0.859399	0.186084	0.890289	0.367329	Not_Significant	None	NoSignificant	NoRegulation
Q8WUW1	BRK1	Q8WUW1	NA	NA	NA	NA	NA	NA	NA	NA	NA	NA	NA	NA	0.758439	0.432819	0.356403	0.0743965	Not_Significant	None	NoSignificant	NoRegulation
Q5VW32	BROX	Q5VW32	0.948268	0.246204	0.795214	0.0179559	Only_Thaps_Significant	None	1.12757	0.507874	0.896833	0.547719	Not_Significant	None	1.23463	0.00860707	0.867651	0.354934	Only_TM_Significant	None	AtLeastSignificant	NoRegulation
P35613	BSG	P35613	1.15563	0.0780821	0.831097	0.0942021	Not_Significant	None	1.27959	0.0838095	0.781508	0.0115913	Only_Thaps_Significant	None	1.28185	0.1183	0.707733	0.112038	Not_Significant	None	AtLeastSignificant	NoRegulation
Q9UPA5	BSN	Q9UPA5	NA	NA	NA	NA	NA	NA	NA	NA	NA	NA	NA	NA	0.999958	0.999895	1.0368	0.909253	Not_Significant	None	NoSignificant	NoRegulation
O14981	BTAF1	O14981	1.1453	0.239597	1.101	0.243581	Not_Significant	None	1.05862	0.550887	1.34327	0.0603054	Not_Significant	None	1.20034	0.259643	1.85757	0.0329602	Only_Thaps_Significant	None	AtLeastSignificant	NoRegulation
P20290	BTF3	P20290	0.763259	0.0745431	0.647097	0.0264796	Only_Thaps_Significant	None	0.678245	0.0103835	0.592151	0.00665261	Both_Significant	None	0.807826	0.172147	0.682259	0.0718289	Not_Significant	None	AtLeastSignificant	NoRegulation
Q96K17	BTF3L4	Q96K17	1.17218	0.0143026	1.05526	0.00175372	Both_Significant	None	1.27036	0.173189	1.12275	0.483448	Not_Significant	None	1.43285	0.103938	1.2107	0.210896	Not_Significant	None	AtLeastSignificant	NoRegulation
O43684	BUB3	O43684	0.864235	0.121706	0.942331	0.446872	Not_Significant	None	0.92715	0.192876	1.07353	0.370368	Not_Significant	None	0.919007	0.547461	1.11362	0.477706	Not_Significant	None	NoSignificant	NoRegulation
O43709	BUD23	O43709	0.790882	0.030607	0.939219	0.564695	Only_TM_Significant	None	0.931492	0.528421	0.957874	0.655288	Not_Significant	None	1.0469	0.708182	1.0781	0.452808	Not_Significant	None	AtLeastSignificant	NoRegulation
P41223	BUD31	P41223	0.826766	0.128171	0.762323	0.0721522	Not_Significant	None	1.11031	0.427365	1.18475	0.175504	Not_Significant	None	1.34476	0.0675644	1.4715	0.0336707	Only_Thaps_Significant	None	AtLeastSignificant	NoRegulation
Q13895	BYSL	Q13895	0.835312	0.34185	0.882845	0.254587	Not_Significant	None	0.905398	0.52473	0.794864	0.210243	Not_Significant	None	0.74621	0.317124	0.870072	0.589996	Not_Significant	None	NoSignificant	NoRegulation
Q7L1Q6	BZW1	Q7L1Q6	0.835532	0.169036	0.760064	0.0170185	Only_Thaps_Significant	None	0.808482	0.0611112	0.768794	0.0595295	Not_Significant	None	0.95521	0.649098	0.885985	0.293585	Not_Significant	None	AtLeastSignificant	NoRegulation
Q9Y6E2	BZW2	Q9Y6E2	0.956928	0.728008	0.837893	0.288139	Not_Significant	None	0.795225	0.129677	0.70224	0.0401164	Only_Thaps_Significant	None	0.812959	0.365574	0.71431	0.224668	Not_Significant	None	AtLeastSignificant	NoRegulation
Q9H3H3	C11orf68	Q9H3H3	0.938183	0.740415	0.886049	0.355787	Not_Significant	None	1.03513	0.823113	0.917048	0.547157	Not_Significant	None	1.11239	0.220017	1.06854	0.514382	Not_Significant	None	NoSignificant	NoRegulation
Q9HB07	C12orf10	Q9HB07	1.2372	0.0324814	1.14206	0.248588	Only_TM_Significant	None	1.1751	0.211204	1.24063	0.177202	Not_Significant	None	1.40588	0.00124115	1.47694	0.0079182	Both_Significant	None	AtLeastSignificant	NoRegulation
Q99622	C12orf57	Q99622	0.823288	0.323077	0.572131	0.0627977	Not_Significant	None	1.0267	0.680945	0.820292	0.14706	Not_Significant	None	1.13975	0.430532	1.36893	0.149378	Not_Significant	None	NoSignificant	NoRegulation
Q8WUR7	C15orf40	Q8WUR7	NA	NA	NA	NA	NA	NA	NA	NA	NA	NA	NA	NA	0.766244	0.253173	0.687351	0.0452166	Only_Thaps_Significant	None	AtLeastSignificant	NoRegulation
Q96GQ5	C16orf58	Q96GQ5	1.22218	0.258357	1.30876	0.158002	Not_Significant	None	1.52688	0.0440279	1.56334	0.0978089	Only_TM_Significant	None	1.78271	0.0663337	2.10745	0.0809351	Not_Significant	None	AtLeastSignificant	NoRegulation
Q96B23	C18orf25	Q96B23	NA	NA	NA	NA	NA	NA	0.744521	0.0553318	0.917325	0.588428	Not_Significant	None	1.17137	0.543708	1.82939	0.02613	Only_Thaps_Significant	None	AtLeastSignificant	NoRegulation
Q9UFG5	C19orf25	Q9UFG5	1.12182	0.285393	0.948364	0.33919	Not_Significant	None	NA	NA	NA	NA	NA	NA	NA	NA	NA	NA	NA	NA	NoSignificant	NoRegulation
Q9UNZ5	C19orf53	Q9UNZ5	NA	NA	NA	NA	NA	NA	NA	NA	NA	NA	NA	NA	0.986404	0.982873	1.38383	0.406944	Not_Significant	None	NoSignificant	NoRegulation
Q9NS00	C1GALT1	Q9NS00	NA	NA	NA	NA	NA	NA	NA	NA	NA	NA	NA	NA	2.05738	0.0893165	1.13553	0.755156	Not_Significant	None	NoSignificant	NoRegulation
Q9H425	C1orf198	Q9H425	NA	NA	NA	NA	NA	NA	NA	NA	NA	NA	NA	NA	0.934365	0.865035	0.836481	0.710838	Not_Significant	None	NoSignificant	NoRegulation
Q07021	C1QBP	Q07021	1.12282	0.104316	1.18928	0.0199985	Only_Thaps_Significant	None	1.09894	0.224466	1.17792	0.0707146	Not_Significant	None	0.972838	0.618431	1.05453	0.519327	Not_Significant	None	AtLeastSignificant	NoRegulation
Q9GZN8	C20orf27	Q9GZN8	1.19388	0.310084	0.947302	0.587912	Not_Significant	None	0.833811	0.109633	0.75657	0.042387	Only_Thaps_Significant	None	0.997482	0.986846	0.847182	0.303483	Not_Significant	None	AtLeastSignificant	NoRegulation
Q9BVC5	C2orf49	Q9BVC5	1.17604	0.197512	1.34899	0.0168035	Only_Thaps_Significant	None	1.14548	0.256687	1.4051	0.0600417	Not_Significant	None	1.22468	0.0156325	1.44656	0.0386467	Both_Significant	None	AtLeastSignificant	NoRegulation
P01024	C3	P01024	4.27973	0.193506	5.00481	0.0120806	Only_Thaps_Significant	Only_Thaps_Up	NA	NA	NA	NA	NA	NA	NA	NA	NA	NA	NA	NA	AtLeastSignificant	AtLeastRegulatedInOne
Q49AR2	C5orf22	Q49AR2	0.915927	0.703082	0.929309	0.726497	Not_Significant	None	NA	NA	NA	NA	NA	NA	NA	NA	NA	NA	NA	NA	NoSignificant	NoRegulation
Q7Z6I8	C5orf24	Q7Z6I8	0.930085	0.706159	0.922651	0.611995	Not_Significant	None	0.726567	0.0838536	0.59363	0.087218	Not_Significant	None	0.886323	0.638075	0.882035	0.616804	Not_Significant	None	NoSignificant	NoRegulation
A6NDU8	C5orf51	A6NDU8	1.14246	0.447429	1.01955	0.88802	Not_Significant	None	0.998381	0.992621	0.930329	0.724497	Not_Significant	None	1.02746	0.844216	0.96356	0.906904	Not_Significant	None	NoSignificant	NoRegulation
Q9BRJ6	C7orf50	Q9BRJ6	0.91528	0.214192	1.13145	0.204755	Not_Significant	None	1.05675	0.434949	1.27074	0.0647249	Not_Significant	None	0.980376	0.849156	1.15213	0.369871	Not_Significant	None	NoSignificant	NoRegulation
Q9H7E9	C8orf33	Q9H7E9	1.02241	0.720573	0.764355	0.00461198	Only_Thaps_Significant	None	0.996954	0.984964	0.893994	0.45584	Not_Significant	None	1.07743	0.702533	0.9652	0.856373	Not_Significant	None	AtLeastSignificant	NoRegulation
Q6P1X6	C8orf82	Q6P1X6	1.18782	0.387453	1.42364	0.144009	Not_Significant	None	1.01198	0.956587	1.33437	0.340159	Not_Significant	None	1.15138	0.578421	1.35289	0.331459	Not_Significant	None	NoSignificant	NoRegulation
Q9NZ63	C9orf78	Q9NZ63	1.09303	0.0382948	1.00941	0.920095	Only_TM_Significant	None	0.965341	0.801023	0.929724	0.624989	Not_Significant	None	0.724945	0.14109	0.748469	0.0989381	Not_Significant	None	AtLeastSignificant	NoRegulation
Q9Y376	CAB39	Q9Y376	1.17445	0.236339	0.883829	0.285988	Not_Significant	None	0.949622	0.574168	0.741964	0.101926	Not_Significant	None	1.03765	0.739607	1.16241	0.460519	Not_Significant	None	NoSignificant	NoRegulation
Q15878	CACNA1E	Q15878	NA	NA	NA	NA	NA	NA	1.25877	0.0741404	1.12462	0.515668	Not_Significant	None	NA	NA	NA	NA	NA	NA	NoSignificant	NoRegulation
Q9HB71	CACYBP	Q9HB71	1.06066	0.469645	0.983718	0.824921	Not_Significant	None	1.00539	0.965121	0.898476	0.47744	Not_Significant	None	0.92108	0.54856	0.908491	0.47834	Not_Significant	None	NoSignificant	NoRegulation
P27708	CAD	P27708	1.03246	0.753921	0.943035	0.687694	Not_Significant	None	0.965742	0.709216	0.891103	0.410034	Not_Significant	None	1.10975	0.563319	1.0998	0.562553	Not_Significant	None	NoSignificant	NoRegulation
Q9BY67	CADM1	Q9BY67	0.737121	0.00968809	0.89362	0.284542	Only_TM_Significant	None	0.468031	0.00767975	0.897314	0.449228	Only_TM_Significant	None	0.302784	0.000348706	0.809203	0.0976979	Only_TM_Significant	Only_TM_Down	AtLeastSignificant	AtLeastRegulatedInOne
Q8N126	CADM3	Q8N126	NA	NA	NA	NA	NA	NA	0.322033	0.0256846	0.421335	0.043116	Both_Significant	Only_TM_Down	0.301795	0.000356023	0.261674	0.00451142	Both_Significant	Both_Down	AtLeastSignificant	AtLeastRegulatedInOne
Q8NFZ8	CADM4	Q8NFZ8	0.583569	0.00164061	0.740567	0.0052508	Both_Significant	Only_TM_Down	0.665924	0.116082	0.603288	0.0687784	Not_Significant	None	0.465151	0.00355114	0.459671	0.00392728	Both_Significant	None	AtLeastSignificant	AtLeastRegulatedInOne
Q13137	CALCOCO2	Q13137	NA	NA	NA	NA	NA	NA	1.39876	0.290461	2.264	0.0129526	Only_Thaps_Significant	None	NA	NA	NA	NA	NA	NA	AtLeastSignificant	NoRegulation
Q05682	CALD1	Q05682	1.01489	0.907405	1.03905	0.629314	Not_Significant	None	1.09702	0.267056	1.03151	0.641001	Not_Significant	None	1.17574	0.201928	1.08968	0.414743	Not_Significant	None	NoSignificant	NoRegulation
P27797	CALR	P27797	1.24433	0.0137612	0.855174	0.317166	Only_TM_Significant	None	1.53128	0.0786833	0.669592	0.040009	Only_Thaps_Significant	None	1.84556	8.81e-06	0.783845	0.0143279	Both_Significant	None	AtLeastSignificant	NoRegulation
O43852	CALU	O43852	1.07782	0.298955	0.513432	0.00265879	Only_Thaps_Significant	Only_Thaps_Down	1.02933	0.849567	0.247374	0.000192419	Only_Thaps_Significant	Only_Thaps_Down	1.08807	0.35373	0.256323	0.000894085	Only_Thaps_Significant	Only_Thaps_Down	AtLeastSignificant	AtLeastRegulatedInOne
Q13557	CAMK2D	Q13557	0.999313	0.998582	1.08428	0.762813	Not_Significant	None	1.01066	0.897281	0.780084	0.097649	Not_Significant	None	0.969334	0.815564	0.983524	0.897238	Not_Significant	None	NoSignificant	NoRegulation
Q16566	CAMK4	Q16566	1.13375	0.0383176	0.801183	0.029447	Both_Significant	None	1.01073	0.883605	0.458508	0.000452464	Only_Thaps_Significant	None	1.53844	0.00284889	1.12099	0.244377	Only_TM_Significant	None	AtLeastSignificant	NoRegulation
Q08AD1	CAMSAP2	Q08AD1	0.912021	0.560626	1.17095	0.258413	Not_Significant	None	0.943599	0.8961	0.61536	0.37904	Not_Significant	None	1.09012	0.737408	1.2754	0.261919	Not_Significant	None	NoSignificant	NoRegulation
Q86VP6	CAND1	Q86VP6	1.12186	0.082126	1.07269	0.4539	Not_Significant	None	1.095	0.571946	1.10293	0.561632	Not_Significant	None	1.10344	0.390013	1.23702	0.0188156	Only_Thaps_Significant	None	AtLeastSignificant	NoRegulation
P27824	CANX	P27824	1.02097	0.787513	1.16341	0.116901	Not_Significant	None	1.49648	0.00534943	1.3483	0.0109877	Both_Significant	None	1.55304	0.083883	1.21072	0.378926	Not_Significant	None	AtLeastSignificant	NoRegulation
Q01518	CAP1	Q01518	1.0906	0.215494	0.936953	0.329058	Not_Significant	None	1.01295	0.899588	0.964128	0.464499	Not_Significant	None	1.10116	0.362783	1.10932	0.418811	Not_Significant	None	NoSignificant	NoRegulation
P40123	CAP2	P40123	1.17154	0.163367	1.01054	0.912597	Not_Significant	None	1.21237	0.0784702	1.01136	0.925581	Not_Significant	None	1.34212	0.140032	1.05553	0.80234	Not_Significant	None	NoSignificant	NoRegulation
P40121	CAPG	P40121	1.11723	0.673242	1.02985	0.886708	Not_Significant	None	1.27892	0.589134	0.964206	0.950882	Not_Significant	None	1.40287	0.443716	0.692801	0.546349	Not_Significant	None	NoSignificant	NoRegulation
P07384	CAPN1	P07384	1.11235	0.0976533	0.984475	0.823291	Not_Significant	None	1.19684	0.0533306	0.973169	0.80942	Not_Significant	None	0.910239	0.317794	0.773352	0.0134063	Only_Thaps_Significant	None	AtLeastSignificant	NoRegulation
P17655	CAPN2	P17655	1.08363	0.425243	0.956078	0.606608	Not_Significant	None	1.08272	0.355956	1.03855	0.699968	Not_Significant	None	1.26258	0.0125279	1.25309	0.0793688	Only_TM_Significant	None	AtLeastSignificant	NoRegulation
O15484	CAPN5	O15484	0.752382	0.0156212	0.830449	0.0600962	Only_TM_Significant	None	0.942856	0.742314	0.841899	0.442491	Not_Significant	None	0.810801	0.239815	0.756756	0.204996	Not_Significant	None	AtLeastSignificant	NoRegulation
P04632	CAPNS1	P04632	1.02316	0.829314	0.771265	0.00673722	Only_Thaps_Significant	None	1.07759	0.571275	0.90751	0.440765	Not_Significant	None	1.11609	0.423764	1.11973	0.398274	Not_Significant	None	AtLeastSignificant	NoRegulation
Q14444	CAPRIN1	Q14444	0.904226	0.118813	0.845754	0.0178907	Only_Thaps_Significant	None	0.741302	0.0543528	0.720656	0.000753518	Only_Thaps_Significant	None	0.748451	0.0132264	0.702571	0.00745693	Both_Significant	None	AtLeastSignificant	NoRegulation
Q13938	CAPS	Q13938	1.03094	0.717621	0.863869	0.0332181	Only_Thaps_Significant	None	0.965891	0.766581	0.852137	0.28103	Not_Significant	None	1.01102	0.906155	0.888015	0.290634	Not_Significant	None	AtLeastSignificant	NoRegulation
P52907	CAPZA1	P52907	0.976873	0.6665	0.971288	0.598352	Not_Significant	None	1.19005	0.0766543	1.11931	0.320281	Not_Significant	None	1.04809	0.617069	0.93027	0.516887	Not_Significant	None	NoSignificant	NoRegulation
P47755	CAPZA2	P47755	1.06963	0.275544	1.04594	0.3598	Not_Significant	None	1.08594	0.487219	0.997894	0.985991	Not_Significant	None	1.0498	0.473298	1.06085	0.511794	Not_Significant	None	NoSignificant	NoRegulation
P47756	CAPZB	P47756	0.941193	0.676916	0.938113	0.139189	Not_Significant	None	1.0545	0.18635	1.01611	0.846618	Not_Significant	None	1.2199	0.146366	1.19082	0.170779	Not_Significant	None	NoSignificant	NoRegulation
Q96LW7	CARD19	Q96LW7	0.856858	0.600627	0.906391	0.831926	Not_Significant	None	NA	NA	NA	NA	NA	NA	NA	NA	NA	NA	NA	NA	NoSignificant	NoRegulation
Q9Y2V2	CARHSP1	Q9Y2V2	1.27425	0.0303658	0.959996	0.780707	Only_TM_Significant	None	1.65378	0.00674446	0.96407	0.782607	Only_TM_Significant	None	1.27858	0.112217	0.632427	0.0610213	Not_Significant	None	AtLeastSignificant	NoRegulation
Q86X55	CARM1	Q86X55	0.699646	0.121906	0.748673	0.185775	Not_Significant	None	0.804768	0.198728	0.821567	0.0921537	Not_Significant	None	1.17946	0.136589	1.11528	0.275183	Not_Significant	None	NoSignificant	NoRegulation
P49589	CARS	P49589	1.10161	0.0601671	0.931823	0.135428	Not_Significant	None	1.21089	0.0271536	1.10732	0.388782	Only_TM_Significant	None	1.5399	0.00879611	1.34835	0.0876175	Only_TM_Significant	None	AtLeastSignificant	NoRegulation
Q9HA77	CARS2	Q9HA77	0.793297	0.0589304	1.02267	0.910286	Not_Significant	None	0.969484	0.876056	1.22005	0.212419	Not_Significant	None	0.915022	0.549126	0.962872	0.847346	Not_Significant	None	NoSignificant	NoRegulation
O15234	CASC3	O15234	NA	NA	NA	NA	NA	NA	0.990958	0.982597	0.73127	0.549335	Not_Significant	None	0.507285	0.261275	0.505347	0.256417	Not_Significant	None	NoSignificant	NoRegulation
O14936	CASK	O14936	1.26047	0.15561	1.12171	0.190872	Not_Significant	None	NA	NA	NA	NA	NA	NA	NA	NA	NA	NA	NA	NA	NoSignificant	NoRegulation
P42575	CASP2	P42575	0.71427	0.038159	0.516164	0.00196539	Both_Significant	Only_Thaps_Down	0.332241	0.00523802	0.10669	0.00212572	Both_Significant	Both_Down	NA	NA	NA	NA	NA	NA	AtLeastSignificant	AtLeastRegulatedInOne
P42574	CASP3	P42574	1.0433	0.66401	0.85566	0.0376453	Only_Thaps_Significant	None	1.00518	0.926089	0.871626	0.31134	Not_Significant	None	1.04391	0.741427	1.04139	0.779923	Not_Significant	None	AtLeastSignificant	NoRegulation
P20810	CAST	P20810	1.06578	0.700523	0.712362	0.0364865	Only_Thaps_Significant	None	1.07941	0.53426	0.892533	0.397143	Not_Significant	None	1.08102	0.80554	0.923666	0.816986	Not_Significant	None	AtLeastSignificant	NoRegulation
P04040	CAT	P04040	1.14037	0.206145	1.29489	0.0797041	Not_Significant	None	0.832966	0.0331297	0.969345	0.804854	Only_TM_Significant	None	0.782654	0.0872535	0.954153	0.815795	Not_Significant	None	AtLeastSignificant	NoRegulation
Q03135	CAV1	Q03135	1.02012	0.657309	1.04062	0.355694	Not_Significant	None	1.01023	0.880875	1.0273	0.739009	Not_Significant	None	0.937456	0.567621	1.01252	0.91984	Not_Significant	None	NoSignificant	NoRegulation
Q6NZI2	CAVIN1	Q6NZI2	1.03166	0.733545	1.23147	0.0201857	Only_Thaps_Significant	None	0.941485	0.563027	1.15594	0.268548	Not_Significant	None	1.02211	0.801278	1.35047	0.0280591	Only_Thaps_Significant	None	AtLeastSignificant	NoRegulation
Q969G5	CAVIN3	Q969G5	1.02495	0.694652	1.19866	0.025553	Only_Thaps_Significant	None	0.853787	0.313148	1.1535	0.0295689	Only_Thaps_Significant	None	0.903027	0.311998	1.12159	0.262882	Not_Significant	None	AtLeastSignificant	NoRegulation
Q13951	CBFB	Q13951	1.05499	0.627361	0.878069	0.175802	Not_Significant	None	0.968168	0.931491	0.545146	0.0886724	Not_Significant	None	1.01471	0.892208	0.960809	0.668966	Not_Significant	None	NoSignificant	NoRegulation
P22681	CBL	P22681	0.685315	0.286569	0.489736	0.0172475	Only_Thaps_Significant	Only_Thaps_Down	0.964848	0.900275	0.930799	0.861881	Not_Significant	None	NA	NA	NA	NA	NA	NA	AtLeastSignificant	AtLeastRegulatedInOne
Q75N03	CBLL1	Q75N03	NA	NA	NA	NA	NA	NA	NA	NA	NA	NA	NA	NA	0.787883	0.157584	1.07331	0.657233	Not_Significant	None	NoSignificant	NoRegulation
P16152	CBR1	P16152	1.14864	0.144901	0.963617	0.548421	Not_Significant	None	1.00851	0.948901	0.955855	0.723687	Not_Significant	None	1.12673	0.329877	0.977236	0.80959	Not_Significant	None	NoSignificant	NoRegulation
O75828	CBR3	O75828	0.999079	0.987195	0.851751	0.0679286	Not_Significant	None	0.856984	0.273968	0.864184	0.286542	Not_Significant	None	0.969283	0.840746	0.984836	0.894481	Not_Significant	None	NoSignificant	NoRegulation
P35520	CBS	P35520	0.924121	0.433376	1.01057	0.881139	Not_Significant	None	0.931518	0.448634	0.798025	0.277532	Not_Significant	None	1.13247	0.483142	0.953508	0.741159	Not_Significant	None	NoSignificant	NoRegulation
Q8IUF1	CBWD2	Q8IUF1	NA	NA	NA	NA	NA	NA	NA	NA	NA	NA	NA	NA	1.56779	0.364546	1.07365	0.911362	Not_Significant	None	NoSignificant	NoRegulation
Q4V339	CBWD6	Q4V339	NA	NA	NA	NA	NA	NA	1.30489	0.16536	0.867315	0.52227	Not_Significant	None	NA	NA	NA	NA	NA	NA	NoSignificant	NoRegulation
P83916	CBX1	P83916	0.882611	0.234822	1.05258	0.596293	Not_Significant	None	0.807071	0.0248562	0.88513	0.388673	Only_TM_Significant	None	0.84577	0.0268294	0.894498	0.301034	Only_TM_Significant	None	AtLeastSignificant	NoRegulation
Q13185	CBX3	Q13185	1.00054	0.991916	1.08255	0.311564	Not_Significant	None	0.723536	0.0044806	0.87474	0.211519	Only_TM_Significant	None	0.860816	0.454767	1.01564	0.941984	Not_Significant	None	AtLeastSignificant	NoRegulation
O00257	CBX4	O00257	1.33545	0.129734	1.22732	0.168508	Not_Significant	None	1.22944	0.144135	1.23191	0.0628862	Not_Significant	None	1.38044	0.168284	1.64832	0.0725461	Not_Significant	None	NoSignificant	NoRegulation
P45973	CBX5	P45973	1.03423	0.353445	1.18854	0.109209	Not_Significant	None	0.794591	0.024262	0.871113	0.0132878	Both_Significant	None	0.85922	0.382362	0.946246	0.778458	Not_Significant	None	AtLeastSignificant	NoRegulation
Q9HC52	CBX8	Q9HC52	0.920311	0.461759	1.5941	0.254514	Not_Significant	None	1.18214	0.449739	1.77446	0.0635424	Not_Significant	None	1.09313	0.274442	1.62041	0.00351003	Only_Thaps_Significant	None	AtLeastSignificant	NoRegulation
Q5T0F9	CC2D1B	Q5T0F9	1.32294	0.221552	1.16476	0.435899	Not_Significant	None	1.40832	0.098943	1.33685	0.345687	Not_Significant	None	1.00565	0.980403	0.905028	0.60668	Not_Significant	None	NoSignificant	NoRegulation
Q8IX12	CCAR1	Q8IX12	1.17774	0.0210017	1.12214	0.183776	Only_TM_Significant	None	1.21262	0.141543	1.15856	0.250201	Not_Significant	None	0.980237	0.738576	0.982757	0.803659	Not_Significant	None	AtLeastSignificant	NoRegulation
Q8N163	CCAR2	Q8N163	1.07115	0.0369263	1.21475	0.00148346	Both_Significant	None	0.976703	0.629954	1.01178	0.852894	Not_Significant	None	1.00118	0.986935	1.25802	0.0692222	Not_Significant	None	AtLeastSignificant	NoRegulation
Q8WUD4	CCDC12	Q8WUD4	1.15421	0.0845734	1.22486	0.0645968	Not_Significant	None	1.08702	0.434964	1.15263	0.393059	Not_Significant	None	0.995597	0.974955	1.15929	0.361272	Not_Significant	None	NoSignificant	NoRegulation
Q96CT7	CCDC124	Q96CT7	0.911295	0.210889	0.880845	0.243027	Not_Significant	None	1.59809	0.233108	1.12761	0.81487	Not_Significant	None	1.05196	0.50165	1.08142	0.227779	Not_Significant	None	NoSignificant	NoRegulation
Q9H6E4	CCDC134	Q9H6E4	0.943066	0.73488	1.05995	0.756955	Not_Significant	None	0.692466	0.122148	0.736951	0.23412	Not_Significant	None	0.818331	0.435804	0.784123	0.365361	Not_Significant	None	NoSignificant	NoRegulation
Q6PK04	CCDC137	Q6PK04	1.0498	0.321163	1.02542	0.822084	Not_Significant	None	1.07804	0.590727	1.07311	0.621802	Not_Significant	None	1.04735	0.672929	1.26229	0.129129	Not_Significant	None	NoSignificant	NoRegulation
O60826	CCDC22	O60826	0.938496	0.765159	0.785105	0.231434	Not_Significant	None	0.920136	0.710038	1.07396	0.820861	Not_Significant	None	0.98091	0.712803	0.904507	0.545605	Not_Significant	None	NoSignificant	NoRegulation
Q96MW1	CCDC43	Q96MW1	1.25289	0.36118	0.872289	0.590406	Not_Significant	None	NA	NA	NA	NA	NA	NA	NA	NA	NA	NA	NA	NA	NoSignificant	NoRegulation
Q96A33	CCDC47	Q96A33	1.19757	0.0078814	1.23188	0.0159267	Both_Significant	None	1.13974	0.155946	1.11335	0.376169	Not_Significant	None	1.2786	0.114646	1.22901	0.233394	Not_Significant	None	AtLeastSignificant	NoRegulation
Q8IVM0	CCDC50	Q8IVM0	0.861187	0.539287	0.750131	0.0707119	Not_Significant	None	1.04325	0.691919	0.586888	0.0129074	Only_Thaps_Significant	None	0.856472	0.566201	0.337749	0.0372206	Only_Thaps_Significant	None	AtLeastSignificant	NoRegulation
Q96ER9	CCDC51	Q96ER9	0.904635	0.680651	1.34865	0.164067	Not_Significant	None	0.84814	0.128935	1.00676	0.981526	Not_Significant	None	1.08611	0.750028	1.42169	0.218026	Not_Significant	None	NoSignificant	NoRegulation
Q4VC31	CCDC58	Q4VC31	1.12676	0.0972295	1.22421	0.0260213	Only_Thaps_Significant	None	1.02195	0.727881	0.949769	0.320519	Not_Significant	None	1.01235	0.907155	1.00075	0.993966	Not_Significant	None	AtLeastSignificant	NoRegulation
Q9P031	CCDC59	Q9P031	1.64023	0.071337	1.69679	0.153085	Not_Significant	None	1.36089	0.230591	1.5173	0.485801	Not_Significant	None	0.851553	0.718205	1.13442	0.768698	Not_Significant	None	NoSignificant	NoRegulation
Q16204	CCDC6	Q16204	0.994784	0.898073	0.908222	0.0290247	Only_Thaps_Significant	None	0.953809	0.713924	1.23609	0.00674973	Only_Thaps_Significant	None	1.16591	0.0565907	1.27156	0.08159	Not_Significant	None	AtLeastSignificant	NoRegulation
Q9H6F5	CCDC86	Q9H6F5	0.938355	0.0822051	1.31758	0.0103766	Only_Thaps_Significant	None	1.10286	0.0433403	1.44996	0.0434175	Both_Significant	None	0.852823	0.192073	1.30632	0.160006	Not_Significant	None	AtLeastSignificant	NoRegulation
Q6ZUT6	CCDC9B	Q6ZUT6	0.898235	0.54367	0.825613	0.259091	Not_Significant	None	1.29317	0.144337	1.00546	0.975407	Not_Significant	None	1.25918	0.0916947	0.795622	0.157348	Not_Significant	None	NoSignificant	NoRegulation
O75909	CCNK	O75909	NA	NA	NA	NA	NA	NA	NA	NA	NA	NA	NA	NA	0.899471	0.207518	1.18852	0.290698	Not_Significant	None	NoSignificant	NoRegulation
O60563	CCNT1	O60563	0.786242	0.124616	0.910515	0.355498	Not_Significant	None	1.03469	0.626038	1.28265	0.112001	Not_Significant	None	0.79015	0.0176555	1.16036	0.101688	Only_TM_Significant	None	AtLeastSignificant	NoRegulation
Q9ULG6	CCPG1	Q9ULG6	NA	NA	NA	NA	NA	NA	1.88396	7.92e-05	1.61113	0.0367515	Both_Significant	None	1.91891	0.000549324	1.64028	0.00418994	Both_Significant	None	AtLeastSignificant	NoRegulation
P78371	CCT2	P78371	1.19661	0.0245882	1.03696	0.640781	Only_TM_Significant	None	0.906518	0.254853	0.805717	0.029986	Only_Thaps_Significant	None	1.11146	0.0327557	1.12726	0.0602873	Only_TM_Significant	None	AtLeastSignificant	NoRegulation
P49368	CCT3	P49368	0.981825	0.706147	1.02645	0.636166	Not_Significant	None	1.07735	0.448743	1.00021	0.998664	Not_Significant	None	0.966268	0.71221	0.92623	0.52344	Not_Significant	None	NoSignificant	NoRegulation
P50991	CCT4	P50991	1.03353	0.676733	0.890388	0.0558008	Not_Significant	None	0.990257	0.917174	0.970085	0.776353	Not_Significant	None	0.953366	0.730625	1.12842	0.0971623	Not_Significant	None	NoSignificant	NoRegulation
P48643	CCT5	P48643	1.02677	0.526765	0.980079	0.731151	Not_Significant	None	0.92569	0.366121	0.790907	0.0920417	Not_Significant	None	0.828873	0.165206	0.845707	0.180746	Not_Significant	None	NoSignificant	NoRegulation
P40227	CCT6A	P40227	1.10262	0.198098	0.989652	0.903036	Not_Significant	None	0.988326	0.89069	0.899602	0.350615	Not_Significant	None	1.00299	0.981691	1.03228	0.796912	Not_Significant	None	NoSignificant	NoRegulation
Q99832	CCT7	Q99832	0.985828	0.864922	1.00275	0.973474	Not_Significant	None	0.975899	0.722499	0.876297	0.114766	Not_Significant	None	0.955894	0.728512	0.971458	0.86523	Not_Significant	None	NoSignificant	NoRegulation
P50990	CCT8	P50990	1.12021	0.0153242	1.02643	0.480679	Only_TM_Significant	None	1.01516	0.854663	0.980846	0.803473	Not_Significant	None	1.07593	0.295814	1.08502	0.228322	Not_Significant	None	AtLeastSignificant	NoRegulation
P86790	CCZ1B	P86790	0.9719	0.880293	0.632835	0.0477748	Only_Thaps_Significant	None	NA	NA	NA	NA	NA	NA	NA	NA	NA	NA	NA	NA	AtLeastSignificant	NoRegulation
Q6YHK3	CD109	Q6YHK3	0.872976	0.376656	0.91272	0.577644	Not_Significant	None	0.628308	0.0364111	0.694371	0.133291	Only_TM_Significant	None	0.27736	0.00210327	0.61566	0.0458244	Both_Significant	Only_TM_Down	AtLeastSignificant	AtLeastRegulatedInOne
P48509	CD151	P48509	0.858135	0.0264842	0.806809	0.0152738	Both_Significant	None	0.657722	0.103804	0.563049	0.0887208	Not_Significant	None	NA	NA	NA	NA	NA	NA	AtLeastSignificant	NoRegulation
Q5ZPR3	CD276	Q5ZPR3	0.930042	0.230262	1.06758	0.258551	Not_Significant	None	0.840858	0.136395	1.49597	0.106342	Not_Significant	None	0.606614	0.000539673	1.45062	0.0511133	Only_TM_Significant	None	AtLeastSignificant	NoRegulation
Q9Y5K6	CD2AP	Q9Y5K6	1.24953	0.0376302	1.1396	0.0274505	Both_Significant	None	0.724164	0.019751	0.790568	0.0179473	Both_Significant	None	0.80934	0.395215	0.836332	0.464966	Not_Significant	None	AtLeastSignificant	NoRegulation
O95400	CD2BP2	O95400	1.08754	0.217056	0.91325	0.19774	Not_Significant	None	0.967013	0.603211	0.78899	0.0185926	Only_Thaps_Significant	None	0.815285	0.146731	0.69806	0.0559811	Not_Significant	None	AtLeastSignificant	NoRegulation
Q9NPF0	CD320	Q9NPF0	NA	NA	NA	NA	NA	NA	0.566892	0.138998	0.140252	0.00844321	Only_Thaps_Significant	Only_Thaps_Down	NA	NA	NA	NA	NA	NA	AtLeastSignificant	AtLeastRegulatedInOne
O15446	CD3EAP	O15446	1.01494	0.885146	1.23153	0.0571063	Not_Significant	None	1.16588	0.26326	1.30417	0.148281	Not_Significant	None	0.789635	0.104088	0.994019	0.950139	Not_Significant	None	NoSignificant	NoRegulation
P16070	CD44	P16070	0.84869	0.0447083	0.857935	0.0870702	Only_TM_Significant	None	1.03127	0.623047	1.07789	0.38509	Not_Significant	None	0.739689	0.0429471	0.983692	0.866754	Only_TM_Significant	None	AtLeastSignificant	NoRegulation
P15529	CD46	P15529	NA	NA	NA	NA	NA	NA	NA	NA	NA	NA	NA	NA	1.48742	0.419968	3.45794	0.00620174	Only_Thaps_Significant	Only_Thaps_Up	AtLeastSignificant	AtLeastRegulatedInOne
Q08722	CD47	Q08722	0.980518	0.819785	1.12039	0.213618	Not_Significant	None	0.8234	0.0241119	1.1155	0.35395	Only_TM_Significant	None	1.06976	0.609633	1.18793	0.224923	Not_Significant	None	AtLeastSignificant	NoRegulation
P08174	CD55	P08174	1.39212	0.233172	1.61367	0.00476724	Only_Thaps_Significant	None	1.38699	0.215694	2.92682	0.00187301	Only_Thaps_Significant	Only_Thaps_Up	1.15322	0.509444	3.46289	0.00204478	Only_Thaps_Significant	Only_Thaps_Up	AtLeastSignificant	AtLeastRegulatedInOne
P13987	CD59	P13987	0.829033	0.109831	0.910963	0.33173	Not_Significant	None	0.708712	0.0731224	0.886895	0.363855	Not_Significant	None	0.633933	0.0473916	0.767428	0.156589	Only_TM_Significant	None	AtLeastSignificant	NoRegulation
P08962	CD63	P08962	0.931017	0.52183	0.825113	0.0406479	Only_Thaps_Significant	None	1.15567	0.570028	0.817723	0.389154	Not_Significant	None	1.54351	0.0734641	1.07044	0.787778	Not_Significant	None	AtLeastSignificant	NoRegulation
P04233	CD74	P04233	0.767277	0.0066369	0.906765	0.291191	Only_TM_Significant	None	0.887185	0.526579	0.937368	0.730335	Not_Significant	None	0.759497	0.212254	0.765323	0.221873	Not_Significant	None	AtLeastSignificant	NoRegulation
P60033	CD81	P60033	0.873599	0.199199	0.448974	0.0016106	Only_Thaps_Significant	Only_Thaps_Down	0.871856	0.441399	0.42565	0.0129843	Only_Thaps_Significant	None	0.875784	0.573598	0.432511	0.0503325	Not_Significant	None	AtLeastSignificant	AtLeastRegulatedInOne
P21926	CD9	P21926	0.780099	0.0316842	0.628628	0.00439295	Both_Significant	None	NA	NA	NA	NA	NA	NA	1.04198	0.85474	0.991856	0.976517	Not_Significant	None	AtLeastSignificant	NoRegulation
P48960	CD97	P48960	0.541688	0.0280613	0.787064	0.296278	Only_TM_Significant	Only_TM_Down	1.46367	0.119818	2.3695	0.0272479	Only_Thaps_Significant	None	1.29198	0.114493	3.06074	0.000313013	Only_Thaps_Significant	None	AtLeastSignificant	AtLeastRegulatedInOne
O75794	CDC123	O75794	NA	NA	NA	NA	NA	NA	NA	NA	NA	NA	NA	NA	0.876899	0.450791	0.39056	0.0135339	Only_Thaps_Significant	None	AtLeastSignificant	NoRegulation
Q13042	CDC16	Q13042	NA	NA	NA	NA	NA	NA	1.84859	0.224379	1.18225	0.764672	Not_Significant	None	1.21713	0.182108	0.909035	0.774648	Not_Significant	None	NoSignificant	NoRegulation
Q12834	CDC20	Q12834	0.341195	0.0975717	0.220019	0.0640603	Not_Significant	None	NA	NA	NA	NA	NA	NA	NA	NA	NA	NA	NA	NA	NoSignificant	NoRegulation
Q9UJX2	CDC23	Q9UJX2	0.81892	0.0251866	0.905101	0.047864	Both_Significant	None	1.01732	0.950611	0.565239	0.21731	Not_Significant	None	1.21749	0.440934	1.35786	0.23656	Not_Significant	None	AtLeastSignificant	NoRegulation
Q8NHZ8	CDC26	Q8NHZ8	0.935535	0.720146	1.14408	0.229114	Not_Significant	None	NA	NA	NA	NA	NA	NA	1.15342	0.467668	0.605981	0.130911	Not_Significant	None	NoSignificant	NoRegulation
P30260	CDC27	P30260	0.952571	0.664118	0.968371	0.662259	Not_Significant	None	0.883241	0.361894	0.872685	0.442553	Not_Significant	None	0.893013	0.345446	0.957089	0.478515	Not_Significant	None	NoSignificant	NoRegulation
Q16543	CDC37	Q16543	1.1562	0.110537	1.07181	0.503905	Not_Significant	None	1.06382	0.112551	0.955262	0.625771	Not_Significant	None	1.04572	0.733264	0.994196	0.959874	Not_Significant	None	NoSignificant	NoRegulation
O60508	CDC40	O60508	NA	NA	NA	NA	NA	NA	NA	NA	NA	NA	NA	NA	0.79334	0.381918	1.11171	0.656766	Not_Significant	None	NoSignificant	NoRegulation
P60953	CDC42	P60953	1.02204	0.513852	1.01563	0.727724	Not_Significant	None	0.83489	0.273121	0.690961	0.169877	Not_Significant	None	0.928438	0.313809	0.899606	0.0703281	Not_Significant	None	NoSignificant	NoRegulation
Q5VT25	CDC42BPA	Q5VT25	1.21119	0.0888853	1.12235	0.28145	Not_Significant	None	1.5166	0.00520274	1.10292	0.395573	Only_TM_Significant	None	1.35903	0.140651	1.33244	0.0711442	Not_Significant	None	AtLeastSignificant	NoRegulation
Q00587	CDC42EP1	Q00587	1.14607	0.224044	1.14945	0.144802	Not_Significant	None	1.76802	0.0137596	1.06772	0.810401	Only_TM_Significant	None	1.55206	0.104695	1.24254	0.257441	Not_Significant	None	AtLeastSignificant	NoRegulation
Q9UKI2	CDC42EP3	Q9UKI2	1.05161	0.589079	0.496119	0.00115758	Only_Thaps_Significant	Only_Thaps_Down	2.0623	0.0280189	0.708547	0.273428	Only_TM_Significant	None	0.596636	0.261949	0.065992	0.0332305	Only_Thaps_Significant	Only_Thaps_Down	AtLeastSignificant	AtLeastRegulatedInOne
Q99459	CDC5L	Q99459	1.05283	0.402649	1.21415	0.0891477	Not_Significant	None	0.885689	0.223873	1.00208	0.986026	Not_Significant	None	0.876265	0.0758321	0.978278	0.805078	Not_Significant	None	NoSignificant	NoRegulation
Q6P1J9	CDC73	Q6P1J9	1.17862	0.027172	1.02657	0.889032	Only_TM_Significant	None	0.925221	0.209739	1.05478	0.486458	Not_Significant	None	0.951783	0.534132	1.04302	0.724118	Not_Significant	None	AtLeastSignificant	NoRegulation
Q96FF9	CDCA5	Q96FF9	0.799882	0.273128	1.01416	0.955509	Not_Significant	None	NA	NA	NA	NA	NA	NA	0.122926	0.000184896	0.438409	0.00145694	Both_Significant	Only_TM_Down	AtLeastSignificant	AtLeastRegulatedInOne
Q53HL2	CDCA8	Q53HL2	0.679124	0.128508	0.676207	0.165816	Not_Significant	None	0.728758	0.216998	0.954645	0.822345	Not_Significant	None	0.409678	0.0110526	0.51456	0.0204246	Both_Significant	None	AtLeastSignificant	NoRegulation
P55290	CDH13	P55290	0.781596	0.287896	0.881204	0.527584	Not_Significant	None	0.407377	0.000172765	0.701564	0.113072	Only_TM_Significant	Only_TM_Down	0.236533	0.00397799	0.625601	0.0919114	Only_TM_Significant	Only_TM_Down	AtLeastSignificant	AtLeastRegulatedInOne
P19022	CDH2	P19022	1.10828	0.460131	0.839765	0.187527	Not_Significant	None	0.888283	0.393986	0.561308	0.00377657	Only_Thaps_Significant	None	0.828127	0.017263	0.472353	0.000853537	Both_Significant	None	AtLeastSignificant	NoRegulation
P06493	CDK1	P06493	1.05718	0.490979	0.853532	0.0942242	Not_Significant	None	0.897371	0.000467836	0.879664	0.0565703	Only_TM_Significant	None	0.921275	0.531645	0.931786	0.587329	Not_Significant	None	AtLeastSignificant	NoRegulation
P21127	CDK11B	P21127	1.30151	0.0514272	1.42986	0.0154123	Only_Thaps_Significant	None	0.932086	0.200122	0.984163	0.906553	Not_Significant	None	0.938331	0.38583	1.23779	0.0747026	Not_Significant	None	AtLeastSignificant	NoRegulation
Q9NYV4	CDK12	Q9NYV4	NA	NA	NA	NA	NA	NA	NA	NA	NA	NA	NA	NA	1.21605	0.401454	0.9465	0.909494	Not_Significant	None	NoSignificant	NoRegulation
Q14004	CDK13	Q14004	0.741306	0.0539002	0.95743	0.496553	Not_Significant	None	1.17516	0.63533	1.2408	0.63703	Not_Significant	None	0.997352	0.985546	1.23509	0.110377	Not_Significant	None	NoSignificant	NoRegulation
P24941	CDK2	P24941	1.40385	0.000223632	1.01745	0.763528	Only_TM_Significant	None	0.773336	0.0552651	0.74538	0.0401188	Only_Thaps_Significant	None	0.710108	0.0178164	0.606449	0.00648599	Both_Significant	None	AtLeastSignificant	NoRegulation
O14519	CDK2AP1	O14519	0.818865	0.438163	0.93678	0.732473	Not_Significant	None	NA	NA	NA	NA	NA	NA	0.677035	0.403675	1.06899	0.864643	Not_Significant	None	NoSignificant	NoRegulation
P11802	CDK4	P11802	0.708984	0.392807	0.575796	0.244205	Not_Significant	None	0.696164	0.442931	0.37911	0.158422	Not_Significant	None	NA	NA	NA	NA	NA	NA	NoSignificant	NoRegulation
Q00535	CDK5	Q00535	1.04069	0.653024	0.923532	0.29169	Not_Significant	None	0.867164	0.142046	0.781064	0.0135099	Only_Thaps_Significant	None	0.958165	0.779708	0.983021	0.920017	Not_Significant	None	AtLeastSignificant	NoRegulation
Q13319	CDK5R2	Q13319	NA	NA	NA	NA	NA	NA	1.0681	0.792484	1.28343	0.284557	Not_Significant	None	NA	NA	NA	NA	NA	NA	NoSignificant	NoRegulation
Q96JB5	CDK5RAP3	Q96JB5	1.13857	0.160989	1.14189	0.0439823	Only_Thaps_Significant	None	1.16481	0.173542	1.14882	0.358939	Not_Significant	None	1.22239	0.294394	1.40895	0.0860392	Not_Significant	None	AtLeastSignificant	NoRegulation
Q00534	CDK6	Q00534	1.03522	0.719038	0.800532	0.0164023	Only_Thaps_Significant	None	0.952613	0.530529	0.566737	0.00905806	Only_Thaps_Significant	None	0.79264	0.189634	0.530017	0.0150185	Only_Thaps_Significant	None	AtLeastSignificant	NoRegulation
P50750	CDK9	P50750	0.862463	0.0386708	1.00268	0.972431	Only_TM_Significant	None	1.03683	0.913112	1.19676	0.695191	Not_Significant	None	0.791693	0.107632	0.871172	0.282223	Not_Significant	None	AtLeastSignificant	NoRegulation
Q9NXV6	CDKN2AIP	Q9NXV6	0.0950913	0.0494485	0.550161	0.289961	Only_TM_Significant	Only_TM_Down	0.951995	0.788844	1.18259	0.551688	Not_Significant	None	0.952635	0.827444	1.0827	0.712493	Not_Significant	None	AtLeastSignificant	AtLeastRegulatedInOne
Q96HQ2	CDKN2AIPNL	Q96HQ2	0.887829	0.718335	1.03343	0.910215	Not_Significant	None	1.11784	0.375726	0.857116	0.492104	Not_Significant	None	1.7391	0.135926	2.06136	0.0686614	Not_Significant	None	NoSignificant	NoRegulation
O95674	CDS2	O95674	1.16329	0.348921	0.896686	0.57973	Not_Significant	None	1.11486	0.449708	1.21104	0.310396	Not_Significant	None	0.904586	0.0210615	0.91956	0.471139	Only_TM_Significant	None	AtLeastSignificant	NoRegulation
Q9UKY7	CDV3	Q9UKY7	0.898393	0.478619	0.685562	0.085848	Not_Significant	None	1.12687	0.175135	1.1117	0.415879	Not_Significant	None	1.16309	0.509611	1.08615	0.743978	Not_Significant	None	NoSignificant	NoRegulation
Q9Y232	CDYL	Q9Y232	NA	NA	NA	NA	NA	NA	0.171014	0.0406823	0.310547	0.0775862	Only_TM_Significant	Only_TM_Down	0.380114	0.092836	0.167823	0.0536458	Not_Significant	None	AtLeastSignificant	AtLeastRegulatedInOne
P17676	CEBPB	P17676	1.50346	0.150969	1.78181	0.0398486	Only_Thaps_Significant	Only_Thaps_Up	1.49018	0.0115527	1.40582	0.159432	Only_TM_Significant	None	1.92383	0.00102002	1.518	0.0497636	Both_Significant	None	AtLeastSignificant	AtLeastRegulatedInOne
Q03701	CEBPZ	Q03701	1.03334	0.758291	1.17669	0.0715527	Not_Significant	None	1.40803	0.0189483	1.43733	0.00601942	Both_Significant	None	0.862306	0.0657293	1.06842	0.500412	Not_Significant	None	AtLeastSignificant	NoRegulation
Q92879	CELF1	Q92879	0.956983	0.325308	1.03361	0.417377	Not_Significant	None	1.51302	0.00570027	1.50598	0.0593903	Only_TM_Significant	None	1.03739	0.813366	0.943448	0.681936	Not_Significant	None	AtLeastSignificant	NoRegulation
Q9UHN6	CEMIP2	Q9UHN6	1.00448	0.964667	1.11378	0.0538219	Not_Significant	None	1.09746	0.365427	1.04541	0.690908	Not_Significant	None	0.561214	0.0203511	0.742526	0.0897827	Only_TM_Significant	None	AtLeastSignificant	NoRegulation
P07199	CENPB	P07199	0.888305	0.414533	1.13003	0.318673	Not_Significant	None	0.925431	0.464751	1.4084	0.159336	Not_Significant	None	0.936595	0.793323	1.60184	0.0714723	Not_Significant	None	NoSignificant	NoRegulation
P49454	CENPF	P49454	1.37861	0.12865	2.67894	0.0463096	Only_Thaps_Significant	Only_Thaps_Up	0.311661	0.000194046	0.422054	0.0158304	Both_Significant	Only_TM_Down	0.304198	0.000576415	0.417219	0.00229795	Both_Significant	Only_TM_Down	AtLeastSignificant	AtLeastRegulatedInOne
Q9UPN4	CEP131	Q9UPN4	0.795246	0.0738851	0.921738	0.426391	Not_Significant	None	0.634531	0.0474779	0.554253	0.102506	Only_TM_Significant	None	0.574418	0.00149863	0.480506	0.00104337	Both_Significant	None	AtLeastSignificant	NoRegulation
Q5SW79	CEP170	Q5SW79	1.01917	0.842008	0.933743	0.324133	Not_Significant	None	1.12408	0.171799	1.03699	0.811189	Not_Significant	None	0.947138	0.804214	0.885798	0.569816	Not_Significant	None	NoSignificant	NoRegulation
Q9BYV8	CEP41	Q9BYV8	1.19242	0.386826	0.774979	0.126336	Not_Significant	None	1.40574	0.108608	0.651858	0.082369	Not_Significant	None	NA	NA	NA	NA	NA	NA	NoSignificant	NoRegulation
Q9Y6K0	CEPT1	Q9Y6K0	1.23363	0.111967	1.42538	0.034919	Only_Thaps_Significant	None	1.06463	0.444605	1.18166	0.388527	Not_Significant	None	1.19959	0.15989	1.64385	0.0268182	Only_Thaps_Significant	None	AtLeastSignificant	NoRegulation
Q96G23	CERS2	Q96G23	0.989771	0.773665	1.08353	0.341388	Not_Significant	None	1.05057	0.646175	1.00941	0.854116	Not_Significant	None	0.925487	0.625863	1.04889	0.743338	Not_Significant	None	NoSignificant	NoRegulation
P41208	CETN2	P41208	1.10884	0.0158516	0.947826	0.12474	Only_TM_Significant	None	1.02937	0.690133	0.966042	0.659452	Not_Significant	None	1.1644	0.160443	1.14806	0.236618	Not_Significant	None	AtLeastSignificant	NoRegulation
P57076	CFAP298	P57076	0.926618	0.476777	0.706022	0.135682	Not_Significant	None	1.36912	0.0832062	0.871677	0.58606	Not_Significant	None	NA	NA	NA	NA	NA	NA	NoSignificant	NoRegulation
Q6ZTR5	CFAP47	Q6ZTR5	1.89248	0.065306	2.67701	0.0186628	Only_Thaps_Significant	Only_Thaps_Up	1.63463	0.163751	1.77449	0.236419	Not_Significant	None	NA	NA	NA	NA	NA	NA	AtLeastSignificant	AtLeastRegulatedInOne
Q9UEE9	CFDP1	Q9UEE9	0.886837	0.40959	0.86221	0.0952034	Not_Significant	None	0.986007	0.88192	1.15687	0.205234	Not_Significant	None	0.899879	0.415785	1.20466	0.176927	Not_Significant	None	NoSignificant	NoRegulation
P23528	CFL1	P23528	1.03737	0.435079	0.903328	0.169461	Not_Significant	None	1.19512	0.063884	1.06726	0.596652	Not_Significant	None	1.06775	0.342883	0.945932	0.542452	Not_Significant	None	NoSignificant	NoRegulation
Q9Y281	CFL2	Q9Y281	1.15046	0.154219	0.99764	0.980793	Not_Significant	None	1.01846	0.860135	0.925972	0.509207	Not_Significant	None	1.14804	0.191577	1.0911	0.517513	Not_Significant	None	NoSignificant	NoRegulation
Q9UFW8	CGGBP1	Q9UFW8	0.761416	0.0389805	0.774176	0.0387382	Both_Significant	None	0.822148	0.0221507	0.658159	0.0191924	Both_Significant	None	0.867108	0.176878	0.918924	0.50702	Not_Significant	None	AtLeastSignificant	NoRegulation
Q13111	CHAF1A	Q13111	1.10996	0.4635	1.3376	0.087886	Not_Significant	None	0.304624	0.000810831	0.292179	0.00101256	Both_Significant	Both_Down	0.25338	0.00406901	0.284596	0.00583531	Both_Significant	Both_Down	AtLeastSignificant	AtLeastRegulatedInOne
Q13112	CHAF1B	Q13112	0.859568	0.477395	1.36037	0.159783	Not_Significant	None	0.421309	0.0286719	0.832917	0.711098	Only_TM_Significant	Only_TM_Down	0.377356	0.0730992	0.20968	0.0408012	Only_Thaps_Significant	Only_Thaps_Down	AtLeastSignificant	AtLeastRegulatedInOne
Q96JM3	CHAMP1	Q96JM3	1.02385	0.708197	1.15474	0.163476	Not_Significant	None	0.837773	0.151693	0.831476	0.120931	Not_Significant	None	0.855123	0.0776793	0.83118	0.0969471	Not_Significant	None	NoSignificant	NoRegulation
Q9Y6H1	CHCHD2	Q9Y6H1	0.696447	0.00182361	0.819946	0.0624942	Only_TM_Significant	None	1.58341	0.00138295	1.57996	0.00864081	Both_Significant	None	1.20091	0.302817	1.98297	0.0108367	Only_Thaps_Significant	None	AtLeastSignificant	NoRegulation
Q9NX63	CHCHD3	Q9NX63	0.909349	0.272308	1.00139	0.985557	Not_Significant	None	0.860205	0.186155	1.15961	0.240823	Not_Significant	None	1.04662	0.817281	1.25499	0.358875	Not_Significant	None	NoSignificant	NoRegulation
Q8N4Q1	CHCHD4	Q8N4Q1	1.07489	0.709939	1.33629	0.125183	Not_Significant	None	0.971955	0.923211	1.11722	0.733418	Not_Significant	None	1.0034	0.99004	1.12581	0.686268	Not_Significant	None	NoSignificant	NoRegulation
Q9BSY4	CHCHD5	Q9BSY4	1.0506	0.835981	0.879523	0.54569	Not_Significant	None	0.965308	0.812531	0.952925	0.77086	Not_Significant	None	NA	NA	NA	NA	NA	NA	NoSignificant	NoRegulation
O14646	CHD1	O14646	1.00926	0.914994	1.17716	0.000793578	Only_Thaps_Significant	None	1.42052	0.0944451	0.775277	0.184372	Not_Significant	None	0.720604	0.0266098	1.07048	0.61691	Only_TM_Significant	None	AtLeastSignificant	NoRegulation
Q86WJ1	CHD1L	Q86WJ1	0.956129	0.590882	0.908155	0.283489	Not_Significant	None	0.721234	0.173386	0.734984	0.0119765	Only_Thaps_Significant	None	0.842293	0.495551	0.801615	0.307122	Not_Significant	None	AtLeastSignificant	NoRegulation
Q14839	CHD4	Q14839	0.9802	0.645341	0.991926	0.805526	Not_Significant	None	0.849387	0.0216041	0.942294	0.559895	Only_TM_Significant	None	0.744289	0.00519902	0.831925	0.104962	Only_TM_Significant	None	AtLeastSignificant	NoRegulation
Q8TDI0	CHD5	Q8TDI0	NA	NA	NA	NA	NA	NA	1.0448	0.224189	0.995971	0.986449	Not_Significant	None	NA	NA	NA	NA	NA	NA	NoSignificant	NoRegulation
Q9HCK8	CHD8	Q9HCK8	0.801919	0.233662	0.827976	0.435127	Not_Significant	None	NA	NA	NA	NA	NA	NA	NA	NA	NA	NA	NA	NA	NoSignificant	NoRegulation
Q8IWX8	CHERP	Q8IWX8	0.960999	0.651141	1.13627	0.144314	Not_Significant	None	0.963411	0.759099	1.11123	0.517941	Not_Significant	None	0.905775	0.424581	1.04851	0.745515	Not_Significant	None	NoSignificant	NoRegulation
Q9BWS9	CHID1	Q9BWS9	0.785573	0.107453	0.764412	0.0221418	Only_Thaps_Significant	None	0.858103	0.211521	0.552778	0.0134291	Only_Thaps_Significant	None	0.907146	0.228789	0.742871	0.0367977	Only_Thaps_Significant	None	AtLeastSignificant	NoRegulation
P35790	CHKA	P35790	0.973346	0.53573	0.96241	0.725638	Not_Significant	None	NA	NA	NA	NA	NA	NA	NA	NA	NA	NA	NA	NA	NoSignificant	NoRegulation
Q9HD42	CHMP1A	Q9HD42	1.01608	0.864206	0.744504	0.00654498	Only_Thaps_Significant	None	0.714612	0.0125207	0.544655	0.0115995	Both_Significant	None	0.75297	0.023239	0.48973	0.000839068	Both_Significant	None	AtLeastSignificant	NoRegulation
O43633	CHMP2A	O43633	0.806536	0.0128881	0.583721	0.000410066	Both_Significant	None	0.808917	0.0904932	0.427327	0.00297867	Only_Thaps_Significant	None	NA	NA	NA	NA	NA	NA	AtLeastSignificant	NoRegulation
Q9Y3E7	CHMP3	Q9Y3E7	0.9644	0.788731	0.749787	0.192899	Not_Significant	None	0.900192	0.501053	0.591639	0.00531059	Only_Thaps_Significant	None	1.08759	0.559308	0.758469	0.177535	Not_Significant	None	AtLeastSignificant	NoRegulation
Q9BY43	CHMP4A	Q9BY43	0.892855	0.478087	0.679009	0.000463149	Only_Thaps_Significant	None	NA	NA	NA	NA	NA	NA	1.24253	0.103134	1.08677	0.553065	Not_Significant	None	AtLeastSignificant	NoRegulation
Q9H444	CHMP4B	Q9H444	1.05765	0.515346	0.921938	0.384353	Not_Significant	None	0.914858	0.0896567	0.889121	0.478775	Not_Significant	None	0.867172	0.277148	0.822092	0.123571	Not_Significant	None	NoSignificant	NoRegulation
Q9NZZ3	CHMP5	Q9NZZ3	0.964062	0.590055	0.775992	0.00729839	Only_Thaps_Significant	None	0.976575	0.837882	0.823653	0.201205	Not_Significant	None	1.0874	0.668322	0.905192	0.379175	Not_Significant	None	AtLeastSignificant	NoRegulation
Q96FZ7	CHMP6	Q96FZ7	1.03148	0.721945	1.05939	0.483983	Not_Significant	None	0.936072	0.377265	1.03341	0.600747	Not_Significant	None	1.20099	0.0485918	1.27831	0.0505963	Only_TM_Significant	None	AtLeastSignificant	NoRegulation
Q8WUX9	CHMP7	Q8WUX9	0.557814	0.179236	0.732129	0.2611	Not_Significant	None	NA	NA	NA	NA	NA	NA	NA	NA	NA	NA	NA	NA	NoSignificant	NoRegulation
Q9UHD1	CHORDC1	Q9UHD1	1.10602	0.0888872	1.00515	0.956822	Not_Significant	None	1.20209	0.198584	1.01595	0.919202	Not_Significant	None	1.04523	0.832589	0.946784	0.794714	Not_Significant	None	NoSignificant	NoRegulation
Q99653	CHP1	Q99653	1.16349	0.377377	1.32773	0.138443	Not_Significant	None	1.00138	0.99272	1.25756	0.432977	Not_Significant	None	0.95575	0.748023	1.21614	0.290761	Not_Significant	None	NoSignificant	NoRegulation
Q8IZ52	CHPF	Q8IZ52	0.704581	0.19249	0.934462	0.749123	Not_Significant	None	0.689366	0.277741	1.79449	0.117394	Not_Significant	None	0.34633	0.0297226	2.98668	0.0145798	Both_Significant	Only_TM_Down	AtLeastSignificant	AtLeastRegulatedInOne
Q9NRG0	CHRAC1	Q9NRG0	1.05533	0.525512	1.11634	0.216449	Not_Significant	None	0.87922	0.449425	0.914153	0.628611	Not_Significant	None	0.983034	0.921226	1.07943	0.633384	Not_Significant	None	NoSignificant	NoRegulation
Q8NCH0	CHST14	Q8NCH0	0.514434	0.00248027	0.313823	0.000167273	Both_Significant	Both_Down	0.134813	0.00990418	0.100874	0.00706706	Both_Significant	Both_Down	0.219135	1.3e-05	0.102287	2.26e-06	Both_Significant	Both_Down	AtLeastSignificant	AtLeastRegulatedInOne
Q8WVB6	CHTF18	Q8WVB6	1.14479	0.504031	0.940449	0.753268	Not_Significant	None	NA	NA	NA	NA	NA	NA	NA	NA	NA	NA	NA	NA	NoSignificant	NoRegulation
Q9Y3Y2	CHTOP	Q9Y3Y2	1.01162	0.885489	1.15818	0.131401	Not_Significant	None	1.0173	0.674647	1.21417	0.151812	Not_Significant	None	1.11237	0.588145	1.43867	0.0956345	Not_Significant	None	NoSignificant	NoRegulation
O76071	CIAO1	O76071	0.794611	0.101915	0.727529	0.0419227	Only_Thaps_Significant	None	0.789761	0.286621	0.59606	0.0715374	Not_Significant	None	0.960927	0.746513	0.740681	0.0764703	Not_Significant	None	AtLeastSignificant	NoRegulation
Q9H5X1	CIAO2A	Q9H5X1	NA	NA	NA	NA	NA	NA	NA	NA	NA	NA	NA	NA	1.47718	0.214738	1.40907	0.391304	Not_Significant	None	NoSignificant	NoRegulation
Q6FI81	CIAPIN1	Q6FI81	0.863651	0.2111	0.758952	0.00190416	Only_Thaps_Significant	None	0.846096	0.0796604	0.844273	0.0842921	Not_Significant	None	0.95965	0.743688	0.842882	0.135564	Not_Significant	None	AtLeastSignificant	NoRegulation
Q8TCG1	CIP2A	Q8TCG1	0.979197	0.903483	0.724493	0.113812	Not_Significant	None	0.951045	0.564997	1.07121	0.51642	Not_Significant	None	1.13073	0.277926	1.20112	0.148208	Not_Significant	None	NoSignificant	NoRegulation
Q14011	CIRBP	Q14011	0.987181	0.887013	1.02555	0.709874	Not_Significant	None	1.12695	0.000513757	1.16054	0.0608473	Only_TM_Significant	None	1.09945	0.391383	0.979641	0.848717	Not_Significant	None	AtLeastSignificant	NoRegulation
Q9NZ45	CISD1	Q9NZ45	1.12746	0.499866	0.928522	0.521977	Not_Significant	None	0.896959	0.477394	1.0585	0.593495	Not_Significant	None	1.04583	0.774874	1.34907	0.0959462	Not_Significant	None	NoSignificant	NoRegulation
Q8N5K1	CISD2	Q8N5K1	1.03276	0.808541	1.15853	0.266413	Not_Significant	None	1.35958	0.00984942	1.35958	0.00148313	Both_Significant	None	1.42213	0.0214534	1.71952	0.00576817	Both_Significant	None	AtLeastSignificant	NoRegulation
O14578	CIT	O14578	0.680356	0.213409	0.559876	0.097393	Not_Significant	None	NA	NA	NA	NA	NA	NA	NA	NA	NA	NA	NA	NA	NoSignificant	NoRegulation
Q8IYA6	CKAP2L	Q8IYA6	0.677223	0.303968	0.605285	0.238188	Not_Significant	None	NA	NA	NA	NA	NA	NA	NA	NA	NA	NA	NA	NA	NoSignificant	NoRegulation
Q07065	CKAP4	Q07065	0.973438	0.610702	1.12905	0.0607853	Not_Significant	None	1.04238	0.756248	1.24313	0.0605519	Not_Significant	None	1.28655	0.0480479	1.45971	0.0296503	Both_Significant	None	AtLeastSignificant	NoRegulation
Q14008	CKAP5	Q14008	0.868769	0.0329771	0.817601	0.0276805	Both_Significant	None	0.875827	0.00149652	0.853345	0.00515241	Both_Significant	None	0.784985	0.0601494	0.949581	0.646368	Not_Significant	None	AtLeastSignificant	NoRegulation
P61024	CKS1B	P61024	0.994258	0.944901	0.64791	0.0134409	Only_Thaps_Significant	None	1.1166	0.650269	0.728123	0.35807	Not_Significant	None	0.734846	0.379345	0.208688	0.0420481	Only_Thaps_Significant	Only_Thaps_Down	AtLeastSignificant	AtLeastRegulatedInOne
Q7Z460	CLASP1	Q7Z460	1.07536	0.680757	0.96762	0.81954	Not_Significant	None	0.899412	0.059153	0.711638	0.00852921	Only_Thaps_Significant	None	1.43849	0.11899	1.10893	0.407838	Not_Significant	None	AtLeastSignificant	NoRegulation
Q96S66	CLCC1	Q96S66	0.838834	0.46771	0.959341	0.7741	Not_Significant	None	0.991145	0.942553	0.999994	0.999984	Not_Significant	None	1.04742	0.862972	0.871842	0.658972	Not_Significant	None	NoSignificant	NoRegulation
P51798	CLCN7	P51798	0.887549	0.420887	0.880829	0.452338	Not_Significant	None	NA	NA	NA	NA	NA	NA	1.0192	0.876533	0.921844	0.776046	Not_Significant	None	NoSignificant	NoRegulation
O00299	CLIC1	O00299	1.17462	0.107009	1.02097	0.780808	Not_Significant	None	1.09168	0.399306	1.03295	0.756966	Not_Significant	None	1.41759	0.119657	1.37546	0.109064	Not_Significant	None	NoSignificant	NoRegulation
Q9Y696	CLIC4	Q9Y696	1.05518	0.14922	0.933433	0.313151	Not_Significant	None	1.2736	0.0134951	1.09921	0.28419	Only_TM_Significant	None	1.36289	0.0216595	1.20243	0.0785805	Only_TM_Significant	None	AtLeastSignificant	NoRegulation
Q14677	CLINT1	Q14677	1.07168	0.415012	1.04024	0.331218	Not_Significant	None	1.14244	0.114802	1.04784	0.499438	Not_Significant	None	1.14892	0.323268	1.17872	0.180531	Not_Significant	None	NoSignificant	NoRegulation
P30622	CLIP1	P30622	1.07704	0.477756	1.0936	0.372349	Not_Significant	None	1.00784	0.973231	0.764191	0.00178718	Only_Thaps_Significant	None	1.65739	0.0433344	0.855513	0.534754	Only_TM_Significant	None	AtLeastSignificant	NoRegulation
Q9UDT6	CLIP2	Q9UDT6	1.22762	0.503365	0.777122	0.136415	Not_Significant	None	1.0382	0.877052	1.01544	0.952885	Not_Significant	None	0.979886	0.851046	0.934116	0.605321	Not_Significant	None	NoSignificant	NoRegulation
Q96JQ2	CLMN	Q96JQ2	1.09508	0.668818	1.20516	0.233201	Not_Significant	None	0.766483	0.0333196	0.789501	0.0301469	Both_Significant	None	0.640221	0.0252423	0.655026	0.053737	Only_TM_Significant	None	AtLeastSignificant	NoRegulation
O75503	CLN5	O75503	0.99445	0.976114	0.832401	0.475707	Not_Significant	None	NA	NA	NA	NA	NA	NA	NA	NA	NA	NA	NA	NA	NoSignificant	NoRegulation
P54105	CLNS1A	P54105	0.877211	0.238643	0.767463	0.0954946	Not_Significant	None	0.846704	0.177316	0.527721	0.00940585	Only_Thaps_Significant	None	0.921339	0.567537	0.576922	0.0205633	Only_Thaps_Significant	None	AtLeastSignificant	NoRegulation
Q9H078	CLPB	Q9H078	0.940647	0.415067	1.29051	0.470399	Not_Significant	None	0.762001	0.0308853	0.879851	0.199542	Only_TM_Significant	None	0.876592	0.546896	0.972744	0.901094	Not_Significant	None	AtLeastSignificant	NoRegulation
Q16740	CLPP	Q16740	NA	NA	NA	NA	NA	NA	0.935401	0.440895	1.00272	0.980851	Not_Significant	None	1.01186	0.879727	1.13153	0.366006	Not_Significant	None	NoSignificant	NoRegulation
O96005	CLPTM1	O96005	0.89905	0.494396	0.949821	0.768376	Not_Significant	None	0.562215	0.00364832	0.545519	0.00403621	Both_Significant	None	0.311842	0.000362243	0.578586	0.0178239	Both_Significant	Only_TM_Down	AtLeastSignificant	AtLeastRegulatedInOne
Q96KA5	CLPTM1L	Q96KA5	0.873089	0.206261	0.9154	0.308729	Not_Significant	None	0.807054	0.126446	0.834234	0.170608	Not_Significant	None	0.734287	0.0756848	0.943261	0.737298	Not_Significant	None	NoSignificant	NoRegulation
O76031	CLPX	O76031	1.13036	0.282533	1.30651	0.0240789	Only_Thaps_Significant	None	1.03871	0.748357	1.01777	0.894666	Not_Significant	None	0.938456	0.51053	0.96755	0.821961	Not_Significant	None	AtLeastSignificant	NoRegulation
P09496	CLTA	P09496	0.76525	0.00527033	0.712265	0.000505143	Both_Significant	None	0.94581	0.163195	0.935349	0.200489	Not_Significant	None	0.957573	0.680885	0.935595	0.494812	Not_Significant	None	AtLeastSignificant	NoRegulation
P09497	CLTB	P09497	0.940832	0.298543	0.928195	0.0423947	Only_Thaps_Significant	None	0.946833	0.485469	0.989878	0.892372	Not_Significant	None	1.07194	0.622761	1.10612	0.476296	Not_Significant	None	AtLeastSignificant	NoRegulation
Q00610	CLTC	Q00610	1.03746	0.613117	1.10927	0.169921	Not_Significant	None	1.03752	0.719773	0.978652	0.85397	Not_Significant	None	1.16704	0.202158	1.13101	0.298119	Not_Significant	None	NoSignificant	NoRegulation
O75153	CLUH	O75153	0.945648	0.816911	0.671479	0.149242	Not_Significant	None	0.799535	0.107502	0.465154	0.0134209	Only_Thaps_Significant	None	0.716737	0.191713	0.540471	0.101727	Not_Significant	None	AtLeastSignificant	NoRegulation
Q8NFW8	CMAS	Q8NFW8	1.02717	0.825939	1.28525	0.083817	Not_Significant	None	1.25928	0.0882129	1.56469	0.0741038	Not_Significant	None	1.19394	0.298124	1.45983	0.0291608	Only_Thaps_Significant	None	AtLeastSignificant	NoRegulation
Q96DG6	CMBL	Q96DG6	1.05412	0.675656	0.795543	0.0205382	Only_Thaps_Significant	None	0.976435	0.801165	0.800954	0.17803	Not_Significant	None	1.14148	0.403076	1.00767	0.958617	Not_Significant	None	AtLeastSignificant	NoRegulation
Q9NRP2	CMC2	Q9NRP2	NA	NA	NA	NA	NA	NA	NA	NA	NA	NA	NA	NA	0.834392	0.515239	1.29125	0.448939	Not_Significant	None	NoSignificant	NoRegulation
P30085	CMPK1	P30085	1.08727	0.315797	0.921301	0.397649	Not_Significant	None	1.10068	0.363964	0.944311	0.626368	Not_Significant	None	1.24064	0.0755177	0.981094	0.888484	Not_Significant	None	NoSignificant	NoRegulation
Q9BQ75	CMSS1	Q9BQ75	0.887524	0.192154	1.1385	0.192737	Not_Significant	None	1.01521	0.803993	1.06841	0.748057	Not_Significant	None	1.02554	0.853482	1.18494	0.235734	Not_Significant	None	NoSignificant	NoRegulation
Q8N1G2	CMTR1	Q8N1G2	1.0697	0.216192	0.981588	0.823643	Not_Significant	None	0.938586	0.687665	1.09922	0.618731	Not_Significant	None	1.07262	0.597857	1.45933	0.00831353	Only_Thaps_Significant	None	AtLeastSignificant	NoRegulation
P62633	CNBP	P62633	0.798069	0.13085	0.797418	0.00705669	Only_Thaps_Significant	None	0.79083	0.00747248	0.660978	0.00101461	Both_Significant	None	0.950212	0.713721	0.792839	0.147074	Not_Significant	None	AtLeastSignificant	NoRegulation
Q96KP4	CNDP2	Q96KP4	1.14857	0.0283997	0.981201	0.772395	Only_TM_Significant	None	1.03861	0.76931	1.05609	0.687571	Not_Significant	None	1.1443	0.374451	1.17293	0.320321	Not_Significant	None	AtLeastSignificant	NoRegulation
Q9P003	CNIH4	Q9P003	1.24369	0.00827925	1.43156	0.0408119	Both_Significant	None	1.22509	0.0949433	1.44881	0.049262	Only_Thaps_Significant	None	1.40598	0.0563582	1.23029	0.0996907	Not_Significant	None	AtLeastSignificant	NoRegulation
Q99439	CNN2	Q99439	1.04864	0.685271	0.851731	0.0160253	Only_Thaps_Significant	None	1.09408	0.2204	0.870718	0.246914	Not_Significant	None	1.04814	0.434061	0.90656	0.181309	Not_Significant	None	AtLeastSignificant	NoRegulation
Q15417	CNN3	Q15417	0.967929	0.756113	0.760688	0.0195538	Only_Thaps_Significant	None	0.911127	0.130767	0.746708	0.00584072	Only_Thaps_Significant	None	0.94519	0.713308	0.873201	0.405947	Not_Significant	None	AtLeastSignificant	NoRegulation
A5YKK6	CNOT1	A5YKK6	1.08946	0.21042	1.06656	0.486076	Not_Significant	None	1.03254	0.8544	1.21079	0.262345	Not_Significant	None	1.03767	0.910549	0.846117	0.569019	Not_Significant	None	NoSignificant	NoRegulation
Q9H9A5	CNOT10	Q9H9A5	0.559715	0.0532847	0.639006	0.0522894	Not_Significant	None	NA	NA	NA	NA	NA	NA	NA	NA	NA	NA	NA	NA	NoSignificant	NoRegulation
Q9UKZ1	CNOT11	Q9UKZ1	0.953802	0.713848	0.913105	0.480411	Not_Significant	None	NA	NA	NA	NA	NA	NA	NA	NA	NA	NA	NA	NA	NoSignificant	NoRegulation
Q9NZN8	CNOT2	Q9NZN8	1.05421	0.556544	0.923615	0.447777	Not_Significant	None	1.14539	0.399487	0.996005	0.980598	Not_Significant	None	1.15829	0.327345	1.07896	0.686331	Not_Significant	None	NoSignificant	NoRegulation
O75175	CNOT3	O75175	NA	NA	NA	NA	NA	NA	1.05996	0.739464	0.95417	0.810369	Not_Significant	None	0.926308	0.742253	0.917388	0.730966	Not_Significant	None	NoSignificant	NoRegulation
Q92600	CNOT9	Q92600	1.0813	0.199175	1.03337	0.714909	Not_Significant	None	1.06536	0.167874	0.838011	0.40001	Not_Significant	None	1.43939	0.0085835	1.50567	0.00635826	Both_Significant	None	AtLeastSignificant	NoRegulation
P09543	CNP	P09543	0.906446	0.335184	0.958456	0.537323	Not_Significant	None	0.82434	0.00105612	0.853846	0.0623066	Only_TM_Significant	None	1.00425	0.968652	1.09136	0.267459	Not_Significant	None	AtLeastSignificant	NoRegulation
Q9Y2B0	CNPY2	Q9Y2B0	0.918238	0.439903	1.0778	0.46906	Not_Significant	None	0.9627	0.376199	1.0008	0.981319	Not_Significant	None	1.02881	0.798262	1.12642	0.348984	Not_Significant	None	NoSignificant	NoRegulation
Q9BT09	CNPY3	Q9BT09	0.875589	0.31668	0.539963	0.0515036	Not_Significant	None	0.893644	0.431341	0.388204	0.00345424	Only_Thaps_Significant	None	1.10596	0.270002	0.610422	0.00408929	Only_Thaps_Significant	None	AtLeastSignificant	NoRegulation
Q8N129	CNPY4	Q8N129	0.941979	0.462107	0.35346	0.00746621	Only_Thaps_Significant	Only_Thaps_Down	0.656526	0.0375922	0.0601499	0.000374589	Both_Significant	Only_Thaps_Down	0.865957	0.0697051	0.13985	9.81e-06	Only_Thaps_Significant	Only_Thaps_Down	AtLeastSignificant	AtLeastRegulatedInOne
Q96F85	CNRIP1	Q96F85	1.01864	0.88878	0.76322	0.0924791	Not_Significant	None	1.0971	0.417192	0.825114	0.270455	Not_Significant	None	1.14684	0.767676	0.807773	0.685229	Not_Significant	None	NoSignificant	NoRegulation
Q9BZ76	CNTNAP3	Q9BZ76	0.509834	0.173301	0.289036	0.0525633	Not_Significant	None	NA	NA	NA	NA	NA	NA	NA	NA	NA	NA	NA	NA	NoSignificant	NoRegulation
Q9Y2R0	COA3	Q9Y2R0	NA	NA	NA	NA	NA	NA	NA	NA	NA	NA	NA	NA	0.836165	0.376073	0.722382	0.215841	Not_Significant	None	NoSignificant	NoRegulation
Q5JTJ3	COA6	Q5JTJ3	1.09385	0.278546	1.12238	0.339894	Not_Significant	None	NA	NA	NA	NA	NA	NA	NA	NA	NA	NA	NA	NA	NoSignificant	NoRegulation
Q96BR5	COA7	Q96BR5	0.732973	0.118883	0.773464	0.218902	Not_Significant	None	0.907101	0.367799	0.846335	0.0697974	Not_Significant	None	0.961755	0.791004	0.799602	0.204194	Not_Significant	None	NoSignificant	NoRegulation
Q13057	COASY	Q13057	1.18682	0.0984549	1.03188	0.704631	Not_Significant	None	1.03564	0.762596	0.975613	0.792621	Not_Significant	None	1.07438	0.702744	1.22971	0.21529	Not_Significant	None	NoSignificant	NoRegulation
Q14746	COG2	Q14746	1.57972	0.105169	1.30656	0.151811	Not_Significant	None	NA	NA	NA	NA	NA	NA	NA	NA	NA	NA	NA	NA	NoSignificant	NoRegulation
Q9H9E3	COG4	Q9H9E3	0.958997	0.724527	0.837377	0.127781	Not_Significant	None	0.759051	0.106882	0.48769	0.0256627	Only_Thaps_Significant	None	0.922607	0.51718	0.55681	0.00273387	Only_Thaps_Significant	None	AtLeastSignificant	NoRegulation
Q9Y2V7	COG6	Q9Y2V7	0.886934	0.455264	1.35591	0.0584471	Not_Significant	None	1.2853	0.0210528	1.13527	0.38905	Only_TM_Significant	None	1.39615	0.066384	1.15207	0.658388	Not_Significant	None	AtLeastSignificant	NoRegulation
P83436	COG7	P83436	1.58559	0.163662	1.61047	0.259123	Not_Significant	None	NA	NA	NA	NA	NA	NA	NA	NA	NA	NA	NA	NA	NoSignificant	NoRegulation
P38432	COIL	P38432	0.968265	0.793476	1.11346	0.341485	Not_Significant	None	NA	NA	NA	NA	NA	NA	NA	NA	NA	NA	NA	NA	NoSignificant	NoRegulation
P12107	COL11A1	P12107	0.435388	0.00428024	0.423043	0.00558438	Both_Significant	Both_Down	0.241397	2.31e-05	0.189593	4.84e-05	Both_Significant	Both_Down	0.103043	0.0221009	0.124501	0.0239287	Both_Significant	Both_Down	AtLeastSignificant	AtLeastRegulatedInOne
Q99715	COL12A1	Q99715	NA	NA	NA	NA	NA	NA	NA	NA	NA	NA	NA	NA	0.805253	0.705896	2.8804	0.107481	Not_Significant	None	NoSignificant	NoRegulation
P39060	COL18A1	P39060	NA	NA	NA	NA	NA	NA	NA	NA	NA	NA	NA	NA	0.079037	0.0155683	0.159794	0.0232084	Both_Significant	Both_Down	AtLeastSignificant	AtLeastRegulatedInOne
Q14993	COL19A1	Q14993	1.28855	0.526737	0.70595	0.0780498	Not_Significant	None	NA	NA	NA	NA	NA	NA	NA	NA	NA	NA	NA	NA	NoSignificant	NoRegulation
P02462	COL4A1	P02462	0.475522	0.121974	0.55735	0.174321	Not_Significant	None	NA	NA	NA	NA	NA	NA	0.232249	0.0369059	0.281955	0.043081	Both_Significant	Both_Down	AtLeastSignificant	AtLeastRegulatedInOne
P08572	COL4A2	P08572	0.491134	0.0925371	0.188272	0.0088137	Only_Thaps_Significant	Only_Thaps_Down	0.196541	0.00839673	0.342675	0.0250001	Both_Significant	Both_Down	0.109271	0.0288454	0.250883	0.0529095	Only_TM_Significant	Only_TM_Down	AtLeastSignificant	AtLeastRegulatedInOne
Q9Y5P4	COL4A3BP	Q9Y5P4	0.964565	0.782552	0.81871	0.0472913	Only_Thaps_Significant	None	0.604101	0.00649956	0.714567	0.0612761	Only_TM_Significant	None	0.577633	0.10592	0.558719	0.0910374	Not_Significant	None	AtLeastSignificant	NoRegulation
P12109	COL6A1	P12109	0.782961	0.206571	0.635513	0.0502342	Not_Significant	None	0.372829	0.0104404	0.0716103	0.00230143	Both_Significant	Both_Down	0.401903	0.111426	0.116473	0.0397435	Only_Thaps_Significant	Only_Thaps_Down	AtLeastSignificant	AtLeastRegulatedInOne
Q8NBJ5	COLGALT1	Q8NBJ5	0.837327	0.105581	0.399404	0.00783731	Only_Thaps_Significant	Only_Thaps_Down	0.541126	0.00739336	0.177083	0.000148643	Both_Significant	Only_Thaps_Down	0.724139	0.122251	0.40725	0.0229473	Only_Thaps_Significant	None	AtLeastSignificant	AtLeastRegulatedInOne
Q9Y6G5	COMMD10	Q9Y6G5	NA	NA	NA	NA	NA	NA	NA	NA	NA	NA	NA	NA	0.799345	0.121241	0.514294	0.0109555	Only_Thaps_Significant	None	AtLeastSignificant	NoRegulation
Q9UBI1	COMMD3	Q9UBI1	1.19018	0.30439	1.09685	0.415157	Not_Significant	None	1.12453	0.360384	0.8716	0.396705	Not_Significant	None	NA	NA	NA	NA	NA	NA	NoSignificant	NoRegulation
Q9NX08	COMMD8	Q9NX08	0.954981	0.782139	0.824321	0.29337	Not_Significant	None	0.792943	0.200629	0.583483	0.0264208	Only_Thaps_Significant	None	1.02587	0.827215	0.828221	0.465192	Not_Significant	None	AtLeastSignificant	NoRegulation
Q9P000	COMMD9	Q9P000	0.945451	0.671304	0.671095	0.0516731	Not_Significant	None	0.642417	0.0251822	0.445958	0.00802673	Both_Significant	None	0.950037	0.696036	0.734554	0.0654461	Not_Significant	None	AtLeastSignificant	NoRegulation
P21964	COMT	P21964	1.02394	0.579053	1.13215	0.00129553	Only_Thaps_Significant	None	1.21501	0.112499	1.11133	0.286349	Not_Significant	None	1.31677	0.121785	0.94974	0.827508	Not_Significant	None	AtLeastSignificant	NoRegulation
P53621	COPA	P53621	1.13459	0.122852	1.05051	0.617396	Not_Significant	None	1.14126	0.168441	1.07677	0.457745	Not_Significant	None	1.36593	0.0654568	1.50626	0.00763524	Only_Thaps_Significant	None	AtLeastSignificant	NoRegulation
P53618	COPB1	P53618	1.08082	0.381776	1.05438	0.355917	Not_Significant	None	1.13839	0.207197	1.06145	0.55826	Not_Significant	None	1.30174	0.0619413	1.30574	0.0687364	Not_Significant	None	NoSignificant	NoRegulation
P35606	COPB2	P35606	1.01437	0.869725	0.996584	0.966864	Not_Significant	None	1.21273	0.0963015	1.11406	0.357212	Not_Significant	None	1.21067	0.0974415	1.18554	0.18333	Not_Significant	None	NoSignificant	NoRegulation
O14579	COPE	O14579	1.11037	0.0340587	0.98485	0.599761	Only_TM_Significant	None	1.3526	0.00320258	1.03923	0.558237	Only_TM_Significant	None	1.31045	0.00603858	1.24394	0.224472	Only_TM_Significant	None	AtLeastSignificant	NoRegulation
Q9Y678	COPG1	Q9Y678	1.10193	0.21731	1.05852	0.341325	Not_Significant	None	1.32079	0.00918534	1.20364	0.083658	Only_TM_Significant	None	1.37413	0.0548691	1.41164	0.0416309	Only_Thaps_Significant	None	AtLeastSignificant	NoRegulation
Q9UBF2	COPG2	Q9UBF2	1.15948	0.0544954	1.11747	0.0524813	Not_Significant	None	0.937755	0.125949	0.999372	0.996413	Not_Significant	None	1.07502	0.196174	0.925879	0.155741	Not_Significant	None	NoSignificant	NoRegulation
P61201	COPS2	P61201	1.16734	0.0187164	1.19676	0.0323076	Both_Significant	None	1.01563	0.877672	1.07494	0.417813	Not_Significant	None	1.16475	0.182776	1.34864	0.0148397	Only_Thaps_Significant	None	AtLeastSignificant	NoRegulation
Q9UNS2	COPS3	Q9UNS2	1.10378	0.198034	0.981407	0.807351	Not_Significant	None	0.972797	0.696591	1.05702	0.652429	Not_Significant	None	1.04503	0.593501	1.13586	0.0298771	Only_Thaps_Significant	None	AtLeastSignificant	NoRegulation
Q9BT78	COPS4	Q9BT78	0.965652	0.48304	0.939737	0.364925	Not_Significant	None	1.08389	0.13385	1.08904	0.219056	Not_Significant	None	1.26542	0.143353	1.41303	0.0440792	Only_Thaps_Significant	None	AtLeastSignificant	NoRegulation
Q92905	COPS5	Q92905	0.894647	0.246792	0.920644	0.205891	Not_Significant	None	1.0373	0.332038	0.95765	0.667539	Not_Significant	None	1.24007	0.196827	1.39667	0.0566556	Not_Significant	None	NoSignificant	NoRegulation
Q7L5N1	COPS6	Q7L5N1	0.978142	0.50098	1.01237	0.84281	Not_Significant	None	1.02131	0.721018	0.994933	0.932338	Not_Significant	None	1.18597	0.106298	1.25848	0.0362412	Only_Thaps_Significant	None	AtLeastSignificant	NoRegulation
Q9UBW8	COPS7A	Q9UBW8	1.04373	0.68236	1.01766	0.615586	Not_Significant	None	0.84957	0.564502	1.05601	0.66924	Not_Significant	None	1.31442	0.0318234	1.35566	0.0188356	Both_Significant	None	AtLeastSignificant	NoRegulation
Q9H9Q2	COPS7B	Q9H9Q2	1.20151	0.134486	1.13289	0.212525	Not_Significant	None	0.857905	0.315797	0.935693	0.645736	Not_Significant	None	1.17633	0.345976	1.26365	0.227002	Not_Significant	None	NoSignificant	NoRegulation
Q99627	COPS8	Q99627	0.994424	0.960569	0.983181	0.819384	Not_Significant	None	0.978447	0.891761	1.17	0.303693	Not_Significant	None	1.04291	0.579251	1.15522	0.091066	Not_Significant	None	NoSignificant	NoRegulation
P61923	COPZ1	P61923	1.09813	0.366842	0.781239	0.124951	Not_Significant	None	1.23969	0.105352	1.03694	0.774962	Not_Significant	None	1.29644	0.278379	1.18792	0.256699	Not_Significant	None	NoSignificant	NoRegulation
Q9Y2Z9	COQ6	Q9Y2Z9	1.13183	0.392483	1.21485	0.201427	Not_Significant	None	0.725245	0.318099	1.43139	0.380036	Not_Significant	None	NA	NA	NA	NA	NA	NA	NoSignificant	NoRegulation
O75208	COQ9	O75208	0.743322	0.372361	0.73026	0.34946	Not_Significant	None	0.91224	0.64303	1.02981	0.831548	Not_Significant	None	1.04232	0.867033	1.40889	0.171058	Not_Significant	None	NoSignificant	NoRegulation
P31146	CORO1A	P31146	1.27747	0.0190091	1.0989	0.338109	Only_TM_Significant	None	0.923203	0.641312	1.27825	0.178056	Not_Significant	None	1.47044	0.249467	1.36199	0.33159	Not_Significant	None	AtLeastSignificant	NoRegulation
Q9BR76	CORO1B	Q9BR76	1.14163	0.090515	1.08774	0.301053	Not_Significant	None	1.12474	0.197017	1.03071	0.322105	Not_Significant	None	0.942978	0.743375	0.666578	0.111794	Not_Significant	None	NoSignificant	NoRegulation
Q9ULV4	CORO1C	Q9ULV4	1.32296	0.119938	1.24188	0.0196731	Only_Thaps_Significant	None	1.49591	0.0370568	1.35788	0.173895	Only_TM_Significant	None	0.807067	0.571621	0.438687	0.0971088	Not_Significant	None	AtLeastSignificant	NoRegulation
P57737	CORO7	P57737	NA	NA	NA	NA	NA	NA	NA	NA	NA	NA	NA	NA	1.82404	0.0578317	1.12018	0.438336	Not_Significant	None	NoSignificant	NoRegulation
Q14019	COTL1	Q14019	0.942186	0.173455	0.855577	0.268265	Not_Significant	None	1.01847	0.852822	0.805596	0.299953	Not_Significant	None	1.09869	0.0963443	0.92008	0.545857	Not_Significant	None	NoSignificant	NoRegulation
Q9Y6N1	COX11	Q9Y6N1	0.858132	0.124352	1.08808	0.567268	Not_Significant	None	0.837832	0.396509	1.11476	0.633592	Not_Significant	None	0.998792	0.992781	0.912822	0.695479	Not_Significant	None	NoSignificant	NoRegulation
Q7KZN9	COX15	Q7KZN9	0.904747	0.49275	1.01538	0.941623	Not_Significant	None	0.676804	0.00379361	0.670719	0.0330165	Both_Significant	None	0.805706	0.48718	0.642959	0.23068	Not_Significant	None	AtLeastSignificant	NoRegulation
Q14061	COX17	Q14061	1.09042	0.650567	1.1559	0.284655	Not_Significant	None	0.823317	0.495026	0.82876	0.543778	Not_Significant	None	1.31395	0.488948	1.31289	0.424009	Not_Significant	None	NoSignificant	NoRegulation
Q5RI15	COX20	Q5RI15	0.934558	0.261865	1.05705	0.632297	Not_Significant	None	1.05877	0.482828	1.0651	0.480599	Not_Significant	None	1.28239	0.253235	1.33896	0.214685	Not_Significant	None	NoSignificant	NoRegulation
P13073	COX4I1	P13073	0.911331	0.161475	1.02565	0.700762	Not_Significant	None	0.923145	0.181654	0.899795	0.190534	Not_Significant	None	0.959873	0.791104	1.00943	0.958004	Not_Significant	None	NoSignificant	NoRegulation
P20674	COX5A	P20674	1.06069	0.75428	1.15719	0.377373	Not_Significant	None	1.08189	0.361497	1.07116	0.352197	Not_Significant	None	0.921037	0.793058	0.801959	0.525359	Not_Significant	None	NoSignificant	NoRegulation
P10606	COX5B	P10606	0.879661	0.0432815	1.00464	0.937687	Only_TM_Significant	None	0.900243	0.192905	0.953773	0.340181	Not_Significant	None	1.048	0.630296	0.996488	0.972825	Not_Significant	None	AtLeastSignificant	NoRegulation
P14854	COX6B1	P14854	0.993579	0.921565	1.1259	0.337435	Not_Significant	None	1.2235	0.137846	1.14352	0.489932	Not_Significant	None	1.17434	0.304445	1.09927	0.570601	Not_Significant	None	NoSignificant	NoRegulation
P09669	COX6C	P09669	0.954261	0.738958	0.922484	0.579317	Not_Significant	None	0.895518	0.365122	0.893094	0.61432	Not_Significant	None	0.932465	0.247599	0.959082	0.651272	Not_Significant	None	NoSignificant	NoRegulation
P14406	COX7A2	P14406	0.972804	0.792085	1.03068	0.781852	Not_Significant	None	0.97699	0.851439	0.984909	0.901088	Not_Significant	None	0.905304	0.496259	0.597982	0.144331	Not_Significant	None	NoSignificant	NoRegulation
O75976	CPD	O75976	1.06073	0.683016	1.13266	0.0985277	Not_Significant	None	NA	NA	NA	NA	NA	NA	0.21622	0.00677071	0.156728	0.00497309	Both_Significant	Both_Down	AtLeastSignificant	AtLeastRegulatedInOne
Q17RY0	CPEB4	Q17RY0	1.07957	0.62138	1.08141	0.780313	Not_Significant	None	2.86953	0.00343839	4.79822	0.00171664	Both_Significant	Both_Up	1.25386	0.298987	3.81665	0.00816908	Only_Thaps_Significant	Only_Thaps_Up	AtLeastSignificant	AtLeastRegulatedInOne
Q99829	CPNE1	Q99829	1.12868	0.134227	1.19867	0.059212	Not_Significant	None	0.891324	0.247756	1.0106	0.920228	Not_Significant	None	1.08092	0.565081	1.31251	0.0157214	Only_Thaps_Significant	None	AtLeastSignificant	NoRegulation
Q96FN4	CPNE2	Q96FN4	1.028	0.85135	0.788336	0.0415646	Only_Thaps_Significant	None	0.871274	0.0680331	0.583874	0.00485776	Only_Thaps_Significant	None	NA	NA	NA	NA	NA	NA	AtLeastSignificant	NoRegulation
O75131	CPNE3	O75131	0.963472	0.367807	0.963173	0.528676	Not_Significant	None	0.815269	0.11117	0.793778	0.127475	Not_Significant	None	0.844154	0.0527754	0.835467	0.0695454	Not_Significant	None	NoSignificant	NoRegulation
P36551	CPOX	P36551	1.05088	0.718378	1.19323	0.122094	Not_Significant	None	0.888519	0.0574739	1.01122	0.895678	Not_Significant	None	0.870389	0.285999	0.914083	0.548447	Not_Significant	None	NoSignificant	NoRegulation
Q9BRF8	CPPED1	Q9BRF8	1.24649	0.0625473	0.954752	0.709088	Not_Significant	None	1.04504	0.615387	0.934868	0.556546	Not_Significant	None	NA	NA	NA	NA	NA	NA	NoSignificant	NoRegulation
P31327	CPS1	P31327	0.939413	0.588772	0.839282	0.193454	Not_Significant	None	0.670539	0.0279098	0.6324	0.000814149	Both_Significant	None	0.937443	0.784904	1.32954	0.300184	Not_Significant	None	AtLeastSignificant	NoRegulation
Q10570	CPSF1	Q10570	1.11097	0.107371	1.1954	0.0828171	Not_Significant	None	0.944545	0.544156	1.11581	0.453521	Not_Significant	None	0.911105	0.532063	1.16927	0.277654	Not_Significant	None	NoSignificant	NoRegulation
Q9P2I0	CPSF2	Q9P2I0	1.00792	0.928013	1.10064	0.126408	Not_Significant	None	1.28646	0.167015	1.09452	0.587594	Not_Significant	None	0.942153	0.780185	1.1798	0.41846	Not_Significant	None	NoSignificant	NoRegulation
Q9UKF6	CPSF3	Q9UKF6	0.971023	0.367253	1.03358	0.434559	Not_Significant	None	0.855182	0.358731	0.889973	0.563787	Not_Significant	None	1.05519	0.838323	1.18623	0.508101	Not_Significant	None	NoSignificant	NoRegulation
O95639	CPSF4	O95639	0.875671	0.137499	0.955759	0.844354	Not_Significant	None	1.10016	0.625141	1.09345	0.671281	Not_Significant	None	1.04789	0.809908	1.19584	0.235132	Not_Significant	None	NoSignificant	NoRegulation
Q16630	CPSF6	Q16630	1.04381	0.319611	1.17167	0.064351	Not_Significant	None	0.830343	0.148579	1.03854	0.57134	Not_Significant	None	0.964161	0.6227	1.09964	0.313826	Not_Significant	None	NoSignificant	NoRegulation
Q8N684	CPSF7	Q8N684	1.01718	0.664105	1.09141	0.0149234	Only_Thaps_Significant	None	0.840476	0.0206481	1.00657	0.926256	Only_TM_Significant	None	0.967149	0.78449	1.14859	0.347533	Not_Significant	None	AtLeastSignificant	NoRegulation
P50416	CPT1A	P50416	1.05218	0.834587	1.19155	0.452983	Not_Significant	None	1.23021	0.156324	1.54173	0.0609892	Not_Significant	None	1.13277	0.529461	1.68818	0.0702585	Not_Significant	None	NoSignificant	NoRegulation
P23786	CPT2	P23786	0.972694	0.819224	1.16377	0.0620883	Not_Significant	None	1.17922	0.352022	1.19246	0.427992	Not_Significant	None	1.17384	0.394483	1.17124	0.52042	Not_Significant	None	NoSignificant	NoRegulation
P43155	CRAT	P43155	0.905932	0.403583	1.13145	0.255653	Not_Significant	None	0.87648	0.366905	0.901722	0.26978	Not_Significant	None	1.1386	0.584281	1.28244	0.35791	Not_Significant	None	NoSignificant	NoRegulation
P16220	CREB1	P16220	1.29779	0.00715381	1.40384	0.0162398	Both_Significant	None	NA	NA	NA	NA	NA	NA	NA	NA	NA	NA	NA	NA	AtLeastSignificant	NoRegulation
Q96HD1	CRELD1	Q96HD1	NA	NA	NA	NA	NA	NA	NA	NA	NA	NA	NA	NA	7.65247	0.000997794	1.81113	0.22479	Only_TM_Significant	Only_TM_Up	AtLeastSignificant	AtLeastRegulatedInOne
Q6UXH1	CRELD2	Q6UXH1	1.16401	0.266898	0.528505	0.00493116	Only_Thaps_Significant	None	4.89113	0.00241815	1.33918	0.19372	Only_TM_Significant	Only_TM_Up	5.48282	3.37e-05	1.36353	0.126062	Only_TM_Significant	Only_TM_Up	AtLeastSignificant	AtLeastRegulatedInOne
P52943	CRIP2	P52943	0.875633	0.32489	0.917233	0.592647	Not_Significant	None	0.824244	0.269315	0.946289	0.657376	Not_Significant	None	1.0674	0.762033	1.38437	0.0490759	Only_Thaps_Significant	None	AtLeastSignificant	NoRegulation
P46108	CRK	P46108	1.14803	0.0690503	0.932843	0.666867	Not_Significant	None	1.14725	0.279199	0.993484	0.959889	Not_Significant	None	1.17891	0.289695	1.07941	0.663183	Not_Significant	None	NoSignificant	NoRegulation
P46109	CRKL	P46109	1.13458	0.25334	1.04018	0.724062	Not_Significant	None	1.22219	0.0444192	1.13983	0.468719	Only_TM_Significant	None	1.17869	0.228254	1.01158	0.927911	Not_Significant	None	AtLeastSignificant	NoRegulation
Q9BZJ0	CRNKL1	Q9BZJ0	0.987541	0.754884	1.10308	0.102423	Not_Significant	None	0.940834	0.345508	1.03374	0.801897	Not_Significant	None	0.933057	0.607392	1.18274	0.283218	Not_Significant	None	NoSignificant	NoRegulation
O75718	CRTAP	O75718	1.0574	0.158326	0.858761	0.199393	Not_Significant	None	0.770118	0.179784	0.536167	0.0320887	Only_Thaps_Significant	None	0.694505	0.00107294	0.667892	0.0175771	Both_Significant	None	AtLeastSignificant	NoRegulation
Q08257	CRYZ	Q08257	1.08856	0.123244	1.02193	0.753975	Not_Significant	None	1.07088	0.457435	1.05461	0.602796	Not_Significant	None	1.02697	0.697191	1.14343	0.313602	Not_Significant	None	NoSignificant	NoRegulation
O95825	CRYZL1	O95825	NA	NA	NA	NA	NA	NA	NA	NA	NA	NA	NA	NA	0.801011	0.447933	0.839886	0.580137	Not_Significant	None	NoSignificant	NoRegulation
O75390	CS	O75390	1.02494	0.647487	1.22039	0.00920544	Only_Thaps_Significant	None	0.943389	0.54121	1.05934	0.667748	Not_Significant	None	0.971139	0.804095	1.20885	0.260604	Not_Significant	None	AtLeastSignificant	NoRegulation
O75534	CSDE1	O75534	0.98111	0.640787	0.89918	0.300324	Not_Significant	None	0.939828	0.70382	0.896312	0.489353	Not_Significant	None	0.794985	0.141123	0.706437	0.0727403	Not_Significant	None	NoSignificant	NoRegulation
P55060	CSE1L	P55060	0.932334	0.118281	0.89108	0.000908963	Only_Thaps_Significant	None	0.96106	0.499847	0.968447	0.605964	Not_Significant	None	0.912375	0.333872	0.925319	0.204569	Not_Significant	None	AtLeastSignificant	NoRegulation
P41240	CSK	P41240	0.832021	0.182304	0.702854	0.0377915	Only_Thaps_Significant	None	0.762434	0.0046328	0.722663	0.0532066	Only_TM_Significant	None	0.884467	0.404883	0.763226	0.0606118	Not_Significant	None	AtLeastSignificant	NoRegulation
P48729	CSNK1A1	P48729	0.733551	0.00542366	0.884354	0.1263	Only_TM_Significant	None	0.721914	0.0363052	0.735397	0.0187554	Both_Significant	None	1.04407	0.730727	0.953058	0.739452	Not_Significant	None	AtLeastSignificant	NoRegulation
P48730	CSNK1D	P48730	0.728084	0.128141	0.90361	0.522788	Not_Significant	None	0.787058	0.242313	0.480701	0.052742	Not_Significant	None	NA	NA	NA	NA	NA	NA	NoSignificant	NoRegulation
P49674	CSNK1E	P49674	NA	NA	NA	NA	NA	NA	NA	NA	NA	NA	NA	NA	0.478279	0.0218828	0.333704	0.0103598	Both_Significant	None	AtLeastSignificant	NoRegulation
P68400	CSNK2A1	P68400	1.15433	0.000998098	1.06148	0.101134	Only_TM_Significant	None	1.18159	0.165395	1.05731	0.638877	Not_Significant	None	1.10043	0.19969	1.1073	0.304647	Not_Significant	None	AtLeastSignificant	NoRegulation
P19784	CSNK2A2	P19784	0.998106	0.956288	0.960387	0.272746	Not_Significant	None	1.01597	0.678952	0.902806	0.126228	Not_Significant	None	0.977836	0.435571	1.03284	0.553543	Not_Significant	None	NoSignificant	NoRegulation
P67870	CSNK2B	P67870	1.0892	0.108586	1.10921	0.0247839	Only_Thaps_Significant	None	1.06281	0.160409	0.998626	0.978238	Not_Significant	None	1.03735	0.296733	1.05	0.123802	Not_Significant	None	AtLeastSignificant	NoRegulation
Q6UVK1	CSPG4	Q6UVK1	0.92254	0.482676	0.977378	0.81873	Not_Significant	None	0.683176	0.039524	0.888507	0.296947	Only_TM_Significant	None	0.530634	0.0314015	0.938628	0.690918	Only_TM_Significant	None	AtLeastSignificant	NoRegulation
P21291	CSRP1	P21291	0.927121	0.518205	0.822522	0.141978	Not_Significant	None	0.849797	0.117224	0.795668	0.071489	Not_Significant	None	1.35644	0.0745062	1.13705	0.466876	Not_Significant	None	NoSignificant	NoRegulation
Q16527	CSRP2	Q16527	0.971511	0.806112	0.82203	0.0345971	Only_Thaps_Significant	None	0.834813	0.012453	0.847734	0.232677	Only_TM_Significant	None	0.763667	0.0503971	0.66986	0.0127666	Only_Thaps_Significant	None	AtLeastSignificant	NoRegulation
P04080	CSTB	P04080	0.968909	0.810329	0.777431	0.0394368	Only_Thaps_Significant	None	1.06033	0.175531	0.943843	0.660007	Not_Significant	None	1.54979	0.0147485	1.10468	0.472143	Only_TM_Significant	None	AtLeastSignificant	NoRegulation
Q05048	CSTF1	Q05048	1.21276	0.0335158	1.2361	0.000635058	Both_Significant	None	1.06778	0.554938	1.07357	0.318491	Not_Significant	None	0.933086	0.592536	1.03924	0.753678	Not_Significant	None	AtLeastSignificant	NoRegulation
P33240	CSTF2	P33240	0.992595	0.820168	1.17074	0.0947273	Not_Significant	None	1.13948	0.536966	1.04151	0.846328	Not_Significant	None	0.841422	0.0837899	1.21433	0.255594	Not_Significant	None	NoSignificant	NoRegulation
Q12996	CSTF3	Q12996	0.981885	0.830525	1.15705	0.238578	Not_Significant	None	0.910544	0.120975	1.02355	0.7925	Not_Significant	None	0.876439	0.307176	1.19474	0.351148	Not_Significant	None	NoSignificant	NoRegulation
Q13363	CTBP1	Q13363	1.03395	0.522249	1.06932	0.179812	Not_Significant	None	1.08881	0.568679	1.05348	0.740168	Not_Significant	None	0.999308	0.94593	0.989602	0.873861	Not_Significant	None	NoSignificant	NoRegulation
P56545	CTBP2	P56545	1.08698	0.226249	1.20909	0.0152273	Only_Thaps_Significant	None	1.19491	0.191401	1.13476	0.354826	Not_Significant	None	1.21451	0.00214	1.2375	0.0886211	Only_TM_Significant	None	AtLeastSignificant	NoRegulation
P49711	CTCF	P49711	0.920409	0.567446	1.137	0.438093	Not_Significant	None	1.34284	0.443437	1.27829	0.667288	Not_Significant	None	0.685789	0.0273269	0.908458	0.618312	Only_TM_Significant	None	AtLeastSignificant	NoRegulation
Q9Y5B0	CTDP1	Q9Y5B0	0.936988	0.528884	0.822252	0.163064	Not_Significant	None	0.815255	0.126468	0.745228	0.0350238	Only_Thaps_Significant	None	0.696954	0.0250406	0.699267	0.0214272	Both_Significant	None	AtLeastSignificant	NoRegulation
Q05D32	CTDSPL2	Q05D32	0.797876	0.167444	0.986048	0.886806	Not_Significant	None	0.705137	0.136907	0.813196	0.365512	Not_Significant	None	0.721328	0.120955	1.00839	0.961656	Not_Significant	None	NoSignificant	NoRegulation
Q96CG8	CTHRC1	Q96CG8	0.907766	0.583958	0.35655	0.00671408	Only_Thaps_Significant	Only_Thaps_Down	0.84085	0.283502	0.312084	0.00278137	Only_Thaps_Significant	Only_Thaps_Down	0.703217	0.0212984	0.22897	0.000338613	Both_Significant	Only_Thaps_Down	AtLeastSignificant	AtLeastRegulatedInOne
P35221	CTNNA1	P35221	0.905601	0.330705	0.762328	0.0100326	Only_Thaps_Significant	None	1.00996	0.921327	1.05524	0.66962	Not_Significant	None	1.02452	0.849303	1.02344	0.844666	Not_Significant	None	AtLeastSignificant	NoRegulation
P35222	CTNNB1	P35222	0.810628	0.0698058	0.657231	0.00281701	Only_Thaps_Significant	None	0.846927	0.192109	0.658676	0.0018857	Only_Thaps_Significant	None	0.908121	0.0859824	0.520926	0.00143209	Only_Thaps_Significant	None	AtLeastSignificant	NoRegulation
Q8WYA6	CTNNBL1	Q8WYA6	0.961864	0.487628	1.18205	0.0220482	Only_Thaps_Significant	None	1.10419	0.332546	1.16312	0.16034	Not_Significant	None	0.861752	0.435539	0.816441	0.277661	Not_Significant	None	AtLeastSignificant	NoRegulation
O60716	CTNND1	O60716	0.907402	0.341309	0.821295	0.0549223	Not_Significant	None	0.987233	0.929214	0.730977	0.0281157	Only_Thaps_Significant	None	0.923826	0.456891	0.563783	0.00123044	Only_Thaps_Significant	None	AtLeastSignificant	NoRegulation
P17812	CTPS1	P17812	1.11694	0.177287	1.0332	0.744914	Not_Significant	None	1.19121	0.0235444	1.10512	0.477276	Only_TM_Significant	None	0.946919	0.640476	1.07049	0.547767	Not_Significant	None	AtLeastSignificant	NoRegulation
Q6PD62	CTR9	Q6PD62	1.04622	0.581797	1.18277	0.0934291	Not_Significant	None	0.945921	0.762206	1.08037	0.672611	Not_Significant	None	0.882638	0.0730108	1.08613	0.383741	Not_Significant	None	NoSignificant	NoRegulation
P10619	CTSA	P10619	0.964221	0.759503	0.889337	0.452658	Not_Significant	None	0.859198	0.0481923	0.848659	0.0843556	Only_TM_Significant	None	0.717462	0.00556427	0.747376	0.0339836	Both_Significant	None	AtLeastSignificant	NoRegulation
P07858	CTSB	P07858	0.854285	0.0454483	0.754856	0.00307616	Both_Significant	None	0.663683	0.016978	0.710831	0.0395195	Both_Significant	None	0.664282	0.0620328	0.791481	0.184863	Not_Significant	None	AtLeastSignificant	NoRegulation
P53634	CTSC	P53634	1.16941	0.0526992	1.02757	0.730331	Not_Significant	None	0.59317	0.00475957	0.584416	0.00839773	Both_Significant	None	0.620931	0.00268157	0.619183	5.65e-05	Both_Significant	None	AtLeastSignificant	NoRegulation
P07339	CTSD	P07339	0.904117	0.0202311	0.836232	0.107692	Only_TM_Significant	None	0.67654	0.00978945	0.64411	0.00209969	Both_Significant	None	0.755103	0.173357	0.894804	0.518839	Not_Significant	None	AtLeastSignificant	NoRegulation
P07711	CTSL	P07711	NA	NA	NA	NA	NA	NA	NA	NA	NA	NA	NA	NA	0.501857	0.179793	0.274241	0.0507758	Not_Significant	None	NoSignificant	NoRegulation
Q14247	CTTN	Q14247	0.940454	0.56231	0.826847	0.157917	Not_Significant	None	1.03839	0.791621	0.848001	0.122042	Not_Significant	None	1.06219	0.745566	0.822185	0.338074	Not_Significant	None	NoSignificant	NoRegulation
Q2VPK5	CTU2	Q2VPK5	1.24523	0.10502	1.0902	0.511662	Not_Significant	None	NA	NA	NA	NA	NA	NA	1.49623	0.258801	1.4248	0.441603	Not_Significant	None	NoSignificant	NoRegulation
Q13616	CUL1	Q13616	1.17784	0.253302	1.12475	0.28242	Not_Significant	None	0.839322	0.0553388	0.796292	0.00255347	Only_Thaps_Significant	None	1.07878	0.549795	1.08495	0.485196	Not_Significant	None	AtLeastSignificant	NoRegulation
Q13617	CUL2	Q13617	0.900476	0.176851	0.983328	0.737964	Not_Significant	None	1.4246	0.199951	1.09407	0.796989	Not_Significant	None	1.2164	0.216047	0.757021	0.138308	Not_Significant	None	NoSignificant	NoRegulation
Q13618	CUL3	Q13618	1.1632	0.0323597	1.05291	0.464725	Only_TM_Significant	None	1.16957	0.105677	1.00038	0.997288	Not_Significant	None	1.18862	0.122255	1.20769	0.0591995	Not_Significant	None	AtLeastSignificant	NoRegulation
Q13619	CUL4A	Q13619	0.994606	0.95009	0.976793	0.629452	Not_Significant	None	1.16607	0.319907	0.966586	0.859469	Not_Significant	None	NA	NA	NA	NA	NA	NA	NoSignificant	NoRegulation
Q13620	CUL4B	Q13620	0.975952	0.814871	0.901887	0.138426	Not_Significant	None	0.945891	0.43196	1.05181	0.67419	Not_Significant	None	1.23133	0.288905	1.43462	0.109046	Not_Significant	None	NoSignificant	NoRegulation
Q96C57	CUSTOS	Q96C57	0.879955	0.564804	1.38567	0.066299	Not_Significant	None	0.989411	0.973842	1.70505	0.0608409	Not_Significant	None	1.09026	0.526527	1.65326	0.015467	Only_Thaps_Significant	None	AtLeastSignificant	NoRegulation
O60888	CUTA	O60888	1.20061	0.150615	0.990452	0.921749	Not_Significant	None	1.07271	0.392887	1.03038	0.805415	Not_Significant	None	1.28687	0.18356	1.14863	0.163855	Not_Significant	None	NoSignificant	NoRegulation
P39880	CUX1	P39880	1.01476	0.946989	1.14421	0.469959	Not_Significant	None	0.771399	0.00548112	1.02767	0.854277	Only_TM_Significant	None	0.972342	0.912316	1.47013	0.116552	Not_Significant	None	AtLeastSignificant	NoRegulation
Q9P013	CWC15	Q9P013	0.912648	0.274191	0.98833	0.8698	Not_Significant	None	0.815649	0.122865	0.972111	0.84455	Not_Significant	None	1.02409	0.865184	1.18154	0.326374	Not_Significant	None	NoSignificant	NoRegulation
Q9HCG8	CWC22	Q9HCG8	1.02724	0.701281	1.0841	0.29212	Not_Significant	None	1.39761	0.285353	1.2566	0.585674	Not_Significant	None	0.81467	0.288678	0.652624	0.233276	Not_Significant	None	NoSignificant	NoRegulation
Q6UX04	CWC27	Q6UX04	1.10826	0.0606419	1.32011	0.002062	Only_Thaps_Significant	None	1.03179	0.787623	1.10434	0.503193	Not_Significant	None	0.970226	0.814331	0.913074	0.461928	Not_Significant	None	AtLeastSignificant	NoRegulation
Q69YN2	CWF19L1	Q69YN2	1.13486	0.0567409	1.10695	0.307698	Not_Significant	None	1.23439	0.268758	1.31317	0.0885477	Not_Significant	None	1.10315	0.453385	1.12801	0.386593	Not_Significant	None	NoSignificant	NoRegulation
Q9P0U4	CXXC1	Q9P0U4	NA	NA	NA	NA	NA	NA	NA	NA	NA	NA	NA	NA	0.62082	0.0196393	0.923786	0.154166	Only_TM_Significant	None	AtLeastSignificant	NoRegulation
P00167	CYB5A	P00167	0.934646	0.57457	1.02388	0.853219	Not_Significant	None	0.723204	0.00822421	0.889764	0.31845	Only_TM_Significant	None	0.81372	0.278835	1.09076	0.699646	Not_Significant	None	AtLeastSignificant	NoRegulation
O43169	CYB5B	O43169	0.962252	0.694094	1.17836	0.110868	Not_Significant	None	0.907667	0.0255134	1.12155	0.242187	Only_TM_Significant	None	0.976471	0.716873	1.31431	0.0590603	Not_Significant	None	AtLeastSignificant	NoRegulation
Q9UHQ9	CYB5R1	Q9UHQ9	0.975424	0.828905	1.11912	0.335618	Not_Significant	None	1.02213	0.795798	1.19469	0.287236	Not_Significant	None	1.31284	0.121334	1.49731	0.121775	Not_Significant	None	NoSignificant	NoRegulation
Q6BCY4	CYB5R2	Q6BCY4	1.0772	0.635959	0.881786	0.260706	Not_Significant	None	1.25924	0.00428596	1.01461	0.841331	Only_TM_Significant	None	1.0665	0.49744	0.752915	0.0434688	Only_Thaps_Significant	None	AtLeastSignificant	NoRegulation
P00387	CYB5R3	P00387	1.12111	0.153962	1.20946	0.0514569	Not_Significant	None	1.11719	0.27605	1.15144	0.208478	Not_Significant	None	0.938391	0.498143	1.17553	0.227398	Not_Significant	None	NoSignificant	NoRegulation
P08574	CYC1	P08574	1.06219	0.483774	1.22439	0.0122169	Only_Thaps_Significant	None	1.3647	0.141629	1.32648	0.177728	Not_Significant	None	0.942789	0.823312	0.718012	0.251521	Not_Significant	None	AtLeastSignificant	NoRegulation
P99999	CYCS	P99999	1.04122	0.79298	1.09383	0.43721	Not_Significant	None	1.17245	0.00119668	1.30378	0.00126775	Both_Significant	None	1.22419	0.0162295	1.29774	0.0519321	Only_TM_Significant	None	AtLeastSignificant	NoRegulation
Q7L576	CYFIP1	Q7L576	0.948585	0.221753	0.914588	0.126558	Not_Significant	None	1.05942	0.682962	1.00187	0.989882	Not_Significant	None	0.923139	0.241678	0.91737	0.11311	Not_Significant	None	NoSignificant	NoRegulation
Q6UW02	CYP20A1	Q6UW02	NA	NA	NA	NA	NA	NA	1.31773	0.0482865	1.40169	0.0486064	Both_Significant	None	2.113	0.0862571	1.98126	0.122792	Not_Significant	None	AtLeastSignificant	NoRegulation
Q16850	CYP51A1	Q16850	1.01737	0.850461	1.30449	0.000695549	Only_Thaps_Significant	None	1.26177	0.0699805	1.95239	0.00712725	Only_Thaps_Significant	None	1.13565	0.360106	2.37357	0.00391356	Only_Thaps_Significant	None	AtLeastSignificant	NoRegulation
Q9NWV4	CZIB	Q9NWV4	1.13354	0.121413	0.993117	0.942124	Not_Significant	None	1.19667	0.211721	1.00557	0.975532	Not_Significant	None	1.12009	0.571692	0.955859	0.825856	Not_Significant	None	NoSignificant	NoRegulation
Q8N465	D2HGDH	Q8N465	NA	NA	NA	NA	NA	NA	NA	NA	NA	NA	NA	NA	0.93992	0.876408	0.522373	0.0509069	Not_Significant	None	NoSignificant	NoRegulation
P98082	DAB2	P98082	0.976163	0.890142	0.774738	0.13005	Not_Significant	None	0.701646	0.359039	0.532551	0.201258	Not_Significant	None	NA	NA	NA	NA	NA	NA	NoSignificant	NoRegulation
P61803	DAD1	P61803	0.918006	0.335698	1.12829	0.149664	Not_Significant	None	0.75743	0.0858424	1.00359	0.985277	Not_Significant	None	0.840611	0.264338	1.17984	0.337351	Not_Significant	None	NoSignificant	NoRegulation
Q14118	DAG1	Q14118	0.832869	0.0872464	0.55066	0.00278748	Only_Thaps_Significant	None	0.482467	0.00934567	0.251511	0.00153036	Both_Significant	Only_Thaps_Down	0.499326	0.0139221	0.274563	0.00604799	Both_Significant	Only_Thaps_Down	AtLeastSignificant	AtLeastRegulatedInOne
Q8NCG7	DAGLB	Q8NCG7	1.39431	0.157027	1.23592	0.110565	Not_Significant	None	NA	NA	NA	NA	NA	NA	NA	NA	NA	NA	NA	NA	NoSignificant	NoRegulation
P51397	DAP	P51397	NA	NA	NA	NA	NA	NA	3.86484	0.0158684	3.81168	0.0985615	Only_TM_Significant	Only_TM_Up	NA	NA	NA	NA	NA	NA	AtLeastSignificant	AtLeastRegulatedInOne
P51398	DAP3	P51398	1.03572	0.700693	1.16483	0.0584659	Not_Significant	None	1.0494	0.68511	1.04497	0.575526	Not_Significant	None	0.944389	0.700355	0.968703	0.82579	Not_Significant	None	NoSignificant	NoRegulation
O43293	DAPK3	O43293	1.22809	0.101637	1.28533	0.0766168	Not_Significant	None	0.701732	0.0975297	0.738091	0.141199	Not_Significant	None	NA	NA	NA	NA	NA	NA	NoSignificant	NoRegulation
P14868	DARS	P14868	0.953394	0.355828	0.958807	0.383851	Not_Significant	None	0.982165	0.551914	0.897255	0.0891214	Not_Significant	None	1.12562	0.321419	1.09287	0.397801	Not_Significant	None	NoSignificant	NoRegulation
Q6PI48	DARS2	Q6PI48	1.26867	0.0390662	1.33233	0.0536605	Only_TM_Significant	None	0.988638	0.921686	1.08024	0.553396	Not_Significant	None	1.25533	0.261681	1.50382	0.102503	Not_Significant	None	AtLeastSignificant	NoRegulation
Q9UER7	DAXX	Q9UER7	1.1753	0.0751312	1.23959	0.0320997	Only_Thaps_Significant	None	1.01729	0.901268	1.15449	0.423045	Not_Significant	None	0.916713	0.343713	0.97917	0.876443	Not_Significant	None	AtLeastSignificant	NoRegulation
Q96EP5	DAZAP1	Q96EP5	1.09838	0.203879	1.16811	0.0432175	Only_Thaps_Significant	None	1.19402	0.135454	1.13338	0.521999	Not_Significant	None	1.11358	0.389987	1.12192	0.386802	Not_Significant	None	AtLeastSignificant	NoRegulation
P07108	DBI	P07108	0.982743	0.843974	0.94257	0.78321	Not_Significant	None	1.0546	0.764025	0.976218	0.91591	Not_Significant	None	1.05831	0.678089	0.869928	0.499313	Not_Significant	None	NoSignificant	NoRegulation
Q16643	DBN1	Q16643	1.00904	0.896604	1.19233	0.0443925	Only_Thaps_Significant	None	1.0092	0.828726	1.19756	0.00227804	Only_Thaps_Significant	None	0.969994	0.888143	1.15391	0.475602	Not_Significant	None	AtLeastSignificant	NoRegulation
Q9UJU6	DBNL	Q9UJU6	1.10778	0.257915	0.93779	0.395025	Not_Significant	None	1.01563	0.705708	0.875916	0.247003	Not_Significant	None	0.911803	0.656615	0.863183	0.472161	Not_Significant	None	NoSignificant	NoRegulation
Q9UK59	DBR1	Q9UK59	1.04321	0.590803	1.03809	0.697873	Not_Significant	None	0.996047	0.930797	0.969313	0.619603	Not_Significant	None	1.10836	0.391844	1.22836	0.108124	Not_Significant	None	NoSignificant	NoRegulation
P11182	DBT	P11182	1.05803	0.617106	1.03356	0.725179	Not_Significant	None	1.0605	0.753798	1.13551	0.29131	Not_Significant	None	0.928667	0.633956	1.0884	0.576866	Not_Significant	None	NoSignificant	NoRegulation
Q9Y4B6	DCAF1	Q9Y4B6	1.27966	0.055216	1.66209	0.0151907	Only_Thaps_Significant	None	1.02708	0.864525	1.04368	0.829093	Not_Significant	None	0.942174	0.785824	1.44201	0.140377	Not_Significant	None	AtLeastSignificant	NoRegulation
Q9NV06	DCAF13	Q9NV06	0.924164	0.327726	0.85239	0.0492479	Only_Thaps_Significant	None	NA	NA	NA	NA	NA	NA	0.896564	0.579047	0.823302	0.356818	Not_Significant	None	AtLeastSignificant	NoRegulation
P61962	DCAF7	P61962	NA	NA	NA	NA	NA	NA	NA	NA	NA	NA	NA	NA	0.753364	0.244394	0.809319	0.334835	Not_Significant	None	NoSignificant	NoRegulation
Q96PD2	DCBLD2	Q96PD2	1.1938	0.253564	0.745637	0.0222824	Only_Thaps_Significant	None	1.37218	0.552369	0.478454	0.292162	Not_Significant	None	0.846492	0.329578	0.331061	0.00720629	Only_Thaps_Significant	Only_Thaps_Down	AtLeastSignificant	AtLeastRegulatedInOne
P27707	DCK	P27707	0.875527	0.169682	0.739185	0.0128025	Only_Thaps_Significant	None	0.966572	0.787332	1.04658	0.848499	Not_Significant	None	0.810113	0.132791	0.888555	0.283248	Not_Significant	None	AtLeastSignificant	NoRegulation
Q9NPI6	DCP1A	Q9NPI6	0.998939	0.99375	1.17649	0.0201863	Only_Thaps_Significant	None	1.0812	0.684364	1.43358	0.0913452	Not_Significant	None	1.1989	0.630941	2.79202	0.0367277	Only_Thaps_Significant	None	AtLeastSignificant	NoRegulation
Q96C86	DCPS	Q96C86	1.23043	0.234347	1.17373	0.368815	Not_Significant	None	1.02304	0.857172	1.10173	0.209012	Not_Significant	None	0.95959	0.84042	1.09538	0.606437	Not_Significant	None	NoSignificant	NoRegulation
P32321	DCTD	P32321	0.960364	0.697392	0.805508	0.0639755	Not_Significant	None	NA	NA	NA	NA	NA	NA	1.42049	0.0133385	0.815655	0.346406	Only_TM_Significant	None	AtLeastSignificant	NoRegulation
Q14203	DCTN1	Q14203	1.02116	0.82936	0.919685	0.254478	Not_Significant	None	1.09909	0.674087	1.10897	0.659912	Not_Significant	None	1.14732	0.535664	1.11736	0.566413	Not_Significant	None	NoSignificant	NoRegulation
Q13561	DCTN2	Q13561	1.11948	0.217825	0.936823	0.493869	Not_Significant	None	0.862518	0.315659	0.807548	0.203679	Not_Significant	None	1.22039	0.374074	1.12889	0.563863	Not_Significant	None	NoSignificant	NoRegulation
O75935	DCTN3	O75935	0.897022	0.170657	0.832835	0.0252581	Only_Thaps_Significant	None	0.824989	0.0114523	0.783724	0.0397827	Both_Significant	None	0.953648	0.799006	0.800875	0.308209	Not_Significant	None	AtLeastSignificant	NoRegulation
Q9UJW0	DCTN4	Q9UJW0	1.11789	0.402574	1.00403	0.972827	Not_Significant	None	1.13015	0.406303	1.05163	0.703624	Not_Significant	None	1.10181	0.65056	0.995302	0.986258	Not_Significant	None	NoSignificant	NoRegulation
O00399	DCTN6	O00399	1.34315	0.0864424	1.11144	0.612799	Not_Significant	None	NA	NA	NA	NA	NA	NA	0.919953	0.801758	1.01838	0.958341	Not_Significant	None	NoSignificant	NoRegulation
Q9H773	DCTPP1	Q9H773	1.17813	0.0525477	1.04151	0.58683	Not_Significant	None	0.894658	0.166169	0.891955	0.252795	Not_Significant	None	0.947564	0.714272	0.895758	0.499834	Not_Significant	None	NoSignificant	NoRegulation
Q96GG9	DCUN1D1	Q96GG9	NA	NA	NA	NA	NA	NA	0.959733	0.55267	0.993254	0.89415	Not_Significant	None	1.25904	0.0190119	1.17399	0.0159292	Both_Significant	None	AtLeastSignificant	NoRegulation
Q7Z4W1	DCXR	Q7Z4W1	1.06067	0.663136	0.906234	0.42691	Not_Significant	None	1.03908	0.854185	1.00538	0.985414	Not_Significant	None	1.16219	0.226168	1.23358	0.11181	Not_Significant	None	NoSignificant	NoRegulation
O94760	DDAH1	O94760	NA	NA	NA	NA	NA	NA	NA	NA	NA	NA	NA	NA	1.22328	0.468635	1.28341	0.25649	Not_Significant	None	NoSignificant	NoRegulation
O95865	DDAH2	O95865	NA	NA	NA	NA	NA	NA	NA	NA	NA	NA	NA	NA	1.89474	0.00461808	1.97282	0.0347888	Both_Significant	None	AtLeastSignificant	NoRegulation
Q16531	DDB1	Q16531	0.975647	0.435535	1.07306	0.401274	Not_Significant	None	1.20318	0.0446298	1.25281	0.0119188	Both_Significant	None	0.967966	0.75465	0.980944	0.882289	Not_Significant	None	AtLeastSignificant	NoRegulation
Q92466	DDB2	Q92466	1.10193	0.315088	1.04944	0.728034	Not_Significant	None	0.852987	0.0631741	2.15641	0.378748	Not_Significant	None	0.942974	0.707777	1.02581	0.91254	Not_Significant	None	NoSignificant	NoRegulation
Q5TDH0	DDI2	Q5TDH0	1.42784	0.00611985	1.24046	0.226806	Only_TM_Significant	None	NA	NA	NA	NA	NA	NA	1.07224	0.743552	0.75554	0.227439	Not_Significant	None	AtLeastSignificant	NoRegulation
P39656	DDOST	P39656	0.788395	0.0145394	0.970588	0.792561	Only_TM_Significant	None	1.06784	0.523601	1.05611	0.581099	Not_Significant	None	0.826797	0.227873	1.06916	0.646632	Not_Significant	None	AtLeastSignificant	NoRegulation
Q96HY6	DDRGK1	Q96HY6	0.973434	0.777496	0.831149	0.0280863	Only_Thaps_Significant	None	1.04661	0.515645	1.04101	0.789325	Not_Significant	None	1.24303	0.0751192	1.41332	0.0325505	Only_Thaps_Significant	None	AtLeastSignificant	NoRegulation
P30046	DDT	P30046	1.10423	0.295508	0.882787	0.372728	Not_Significant	None	1.08554	0.481224	1.0052	0.968202	Not_Significant	None	1.14948	0.421233	1.14077	0.389015	Not_Significant	None	NoSignificant	NoRegulation
Q92499	DDX1	Q92499	0.990504	0.928672	1.11302	0.145894	Not_Significant	None	1.08661	0.368992	1.15576	0.207405	Not_Significant	None	1.05818	0.333526	1.29687	0.0488901	Only_Thaps_Significant	None	AtLeastSignificant	NoRegulation
Q92841	DDX17	Q92841	0.974565	0.639715	1.2016	0.0154963	Only_Thaps_Significant	None	1.06588	0.534548	1.07852	0.464113	Not_Significant	None	0.789377	0.0293991	0.881963	0.265155	Only_TM_Significant	None	AtLeastSignificant	NoRegulation
Q9NVP1	DDX18	Q9NVP1	1.13929	0.102773	1.3398	3.83e-05	Only_Thaps_Significant	None	1.11813	0.158761	1.27204	0.0544364	Not_Significant	None	1.11418	0.176372	1.18796	0.170473	Not_Significant	None	AtLeastSignificant	NoRegulation
Q9NUU7	DDX19A	Q9NUU7	1.03895	0.737963	0.843563	0.0825878	Not_Significant	None	0.936334	0.313178	0.918193	0.413454	Not_Significant	None	1.13605	0.341736	1.10966	0.531098	Not_Significant	None	NoSignificant	NoRegulation
Q9UHI6	DDX20	Q9UHI6	1.17159	0.214348	1.00262	0.981597	Not_Significant	None	1.14737	0.650504	0.93335	0.83472	Not_Significant	None	0.974377	0.872199	0.859744	0.209646	Not_Significant	None	NoSignificant	NoRegulation
Q9NR30	DDX21	Q9NR30	0.969512	0.538665	1.14098	0.0674032	Not_Significant	None	1.01631	0.657158	1.08294	0.719829	Not_Significant	None	1.00792	0.949305	1.24604	0.0745693	Not_Significant	None	NoSignificant	NoRegulation
Q9BUQ8	DDX23	Q9BUQ8	1.06516	0.387168	1.16449	0.0951228	Not_Significant	None	0.770444	0.0135219	0.948002	0.573732	Only_TM_Significant	None	0.898042	0.370831	1.13646	0.421865	Not_Significant	None	AtLeastSignificant	NoRegulation
Q9GZR7	DDX24	Q9GZR7	0.974192	0.736887	1.14103	0.0330921	Only_Thaps_Significant	None	0.885004	0.0124589	1.18261	0.418768	Only_TM_Significant	None	0.983398	0.850053	1.3576	0.11653	Not_Significant	None	AtLeastSignificant	NoRegulation
Q96GQ7	DDX27	Q96GQ7	0.969226	0.793601	1.1249	0.340239	Not_Significant	None	0.95355	0.576591	1.18928	0.40212	Not_Significant	None	1.11778	0.101993	1.21243	0.104094	Not_Significant	None	NoSignificant	NoRegulation
Q9H8H2	DDX31	Q9H8H2	1.33952	0.0433908	2.01829	0.00486002	Both_Significant	Only_Thaps_Up	1.43809	0.000242848	1.37074	0.0855607	Only_TM_Significant	None	1.22925	0.188916	1.48807	0.305766	Not_Significant	None	AtLeastSignificant	AtLeastRegulatedInOne
O00148	DDX39A	O00148	1.17024	0.0517784	1.16483	0.0679647	Not_Significant	None	1.33712	0.0174835	1.40051	0.00813615	Both_Significant	None	1.2115	0.0695112	1.19145	0.0854088	Not_Significant	None	AtLeastSignificant	NoRegulation
Q13838	DDX39B	Q13838	1.0929	0.161842	1.14864	0.129244	Not_Significant	None	1.13597	0.242767	1.04107	0.682892	Not_Significant	None	1.07399	0.418546	1.14319	0.23137	Not_Significant	None	NoSignificant	NoRegulation
O00571	DDX3X	O00571	0.983027	0.71714	1.02281	0.611093	Not_Significant	None	0.92698	0.481303	0.920928	0.526299	Not_Significant	None	1.00569	0.90927	0.992845	0.888554	Not_Significant	None	NoSignificant	NoRegulation
Q9UJV9	DDX41	Q9UJV9	1.08747	0.332596	1.3224	0.0493749	Only_Thaps_Significant	None	0.799075	0.169539	0.941829	0.659503	Not_Significant	None	1.03351	0.817147	1.41891	0.0503066	Not_Significant	None	AtLeastSignificant	NoRegulation
Q86XP3	DDX42	Q86XP3	1.13933	0.208967	1.22399	0.0147322	Only_Thaps_Significant	None	1.1996	0.108981	1.0779	0.453254	Not_Significant	None	0.950204	0.694273	1.07734	0.500152	Not_Significant	None	AtLeastSignificant	NoRegulation
Q7L014	DDX46	Q7L014	1.02476	0.614616	1.14724	0.0267824	Only_Thaps_Significant	None	0.977796	0.79665	1.16147	0.265312	Not_Significant	None	1.03709	0.664426	1.36262	0.0545123	Not_Significant	None	AtLeastSignificant	NoRegulation
Q9H0S4	DDX47	Q9H0S4	1.02468	0.630947	1.10159	0.293265	Not_Significant	None	0.888377	0.177968	0.97914	0.849017	Not_Significant	None	0.882269	0.111887	1.04013	0.633218	Not_Significant	None	NoSignificant	NoRegulation
Q9Y6V7	DDX49	Q9Y6V7	NA	NA	NA	NA	NA	NA	1.28292	0.0672742	1.10445	0.782445	Not_Significant	None	1.19903	0.0668734	1.30701	0.0783269	Not_Significant	None	NoSignificant	NoRegulation
P17844	DDX5	P17844	1.01472	0.743188	1.10386	0.000803352	Only_Thaps_Significant	None	1.06249	0.572869	1.04439	0.600532	Not_Significant	None	0.750092	0.0737787	0.729888	0.0717935	Not_Significant	None	AtLeastSignificant	NoRegulation
Q9BQ39	DDX50	Q9BQ39	1.09768	0.177124	1.17222	0.130884	Not_Significant	None	0.927202	0.47977	1.097	0.69531	Not_Significant	None	0.782238	0.248294	1.32641	0.17872	Not_Significant	None	NoSignificant	NoRegulation
Q8N8A6	DDX51	Q8N8A6	0.937973	0.702721	1.06662	0.761042	Not_Significant	None	0.983458	0.930904	1.1047	0.601225	Not_Significant	None	0.822273	0.367656	1.50795	0.0474577	Only_Thaps_Significant	None	AtLeastSignificant	NoRegulation
Q9Y2R4	DDX52	Q9Y2R4	1.06944	0.415542	1.31329	0.0257925	Only_Thaps_Significant	None	1.05333	0.690054	1.09218	0.467754	Not_Significant	None	1.11291	0.0459134	0.889358	0.560406	Only_TM_Significant	None	AtLeastSignificant	NoRegulation
Q8TDD1	DDX54	Q8TDD1	1.39268	0.197428	1.33692	0.172191	Not_Significant	None	0.952659	0.620602	1.15814	0.377405	Not_Significant	None	1.10912	0.579779	1.64173	0.0410973	Only_Thaps_Significant	None	AtLeastSignificant	NoRegulation
Q8NHQ9	DDX55	Q8NHQ9	NA	NA	NA	NA	NA	NA	NA	NA	NA	NA	NA	NA	1.933	0.0814854	2.40766	0.00273931	Only_Thaps_Significant	None	AtLeastSignificant	NoRegulation
Q9NY93	DDX56	Q9NY93	1.16604	0.139837	1.35827	0.0143829	Only_Thaps_Significant	None	1.04853	0.432768	1.07678	0.0425752	Only_Thaps_Significant	None	1.01028	0.914998	0.9991	0.994883	Not_Significant	None	AtLeastSignificant	NoRegulation
P26196	DDX6	P26196	0.924466	0.115362	0.844366	0.00416372	Only_Thaps_Significant	None	0.784118	0.13888	0.800605	0.041754	Only_Thaps_Significant	None	0.920838	0.605972	0.760847	0.118676	Not_Significant	None	AtLeastSignificant	NoRegulation
Q16698	DECR1	Q16698	0.978011	0.79098	1.14994	0.223323	Not_Significant	None	1.24419	0.0518936	1.04117	0.503434	Not_Significant	None	1.18402	0.0915411	1.07671	0.605721	Not_Significant	None	NoSignificant	NoRegulation
P35659	DEK	P35659	0.96478	0.633885	1.22119	0.0383024	Only_Thaps_Significant	None	1.00026	0.996339	1.13401	0.208599	Not_Significant	None	0.961771	0.424454	1.11758	0.130982	Not_Significant	None	AtLeastSignificant	NoRegulation
O43583	DENR	O43583	1.01951	0.862934	0.797038	0.00630358	Only_Thaps_Significant	None	1.01081	0.917393	1.02162	0.881281	Not_Significant	None	1.19409	0.357879	1.03736	0.831496	Not_Significant	None	AtLeastSignificant	NoRegulation
Q9Y315	DERA	Q9Y315	1.06227	0.426196	0.950009	0.74293	Not_Significant	None	1.02634	0.877561	0.998288	0.992079	Not_Significant	None	1.10103	0.324221	0.89821	0.312073	Not_Significant	None	NoSignificant	NoRegulation
Q9BUN8	DERL1	Q9BUN8	1.24302	0.0273047	1.16366	0.34568	Only_TM_Significant	None	1.33865	0.0261136	1.69192	0.00904731	Both_Significant	None	1.24091	0.357065	1.51344	0.075509	Not_Significant	None	AtLeastSignificant	NoRegulation
Q9GZP9	DERL2	Q9GZP9	NA	NA	NA	NA	NA	NA	1.97242	0.00267179	1.32579	0.0214625	Both_Significant	None	2.23103	0.106784	1.43285	0.4244	Not_Significant	None	AtLeastSignificant	NoRegulation
O00273	DFFA	O00273	1.00568	0.961384	0.926176	0.400332	Not_Significant	None	1.01528	0.886044	0.908577	0.434192	Not_Significant	None	1.08914	0.595219	1.02784	0.874146	Not_Significant	None	NoSignificant	NoRegulation
Q15392	DHCR24	Q15392	0.884519	0.544882	0.953075	0.810351	Not_Significant	None	0.595714	0.0772294	0.669103	0.141811	Not_Significant	None	0.478047	0.100077	0.766222	0.440539	Not_Significant	None	NoSignificant	NoRegulation
Q9UBM7	DHCR7	Q9UBM7	1.01077	0.960892	1.24746	0.232342	Not_Significant	None	0.785975	0.260331	1.15582	0.231544	Not_Significant	None	1.03948	0.849287	1.73808	0.00509243	Only_Thaps_Significant	None	AtLeastSignificant	NoRegulation
P00374	DHFR	P00374	1.02033	0.787959	0.78638	0.0831344	Not_Significant	None	0.549475	0.0568876	0.59247	0.0762982	Not_Significant	None	NA	NA	NA	NA	NA	NA	NoSignificant	NoRegulation
Q02127	DHODH	Q02127	1.14634	0.122875	1.56821	0.00170569	Only_Thaps_Significant	None	0.92914	0.534097	0.827893	0.534212	Not_Significant	None	0.844155	0.0210297	1.0158	0.893172	Only_TM_Significant	None	AtLeastSignificant	NoRegulation
P49366	DHPS	P49366	0.895721	0.168143	1.1938	0.649087	Not_Significant	None	0.764719	0.0222684	0.657555	0.000878781	Both_Significant	None	0.752326	0.257885	0.546354	0.0644487	Not_Significant	None	AtLeastSignificant	NoRegulation
O75911	DHRS3	O75911	0.840537	0.319926	0.976943	0.859987	Not_Significant	None	1.03657	0.904324	1.12429	0.299221	Not_Significant	None	1.53601	0.00152567	1.34366	0.0240633	Both_Significant	None	AtLeastSignificant	NoRegulation
Q9Y394	DHRS7	Q9Y394	0.948524	0.441149	1.1094	0.309491	Not_Significant	None	0.977908	0.388022	1.13281	0.253417	Not_Significant	None	1.18304	0.137483	1.52069	0.0123458	Only_Thaps_Significant	None	AtLeastSignificant	NoRegulation
Q96HY7	DHTKD1	Q96HY7	1.21372	0.0272722	1.40365	0.00329678	Both_Significant	None	0.900843	0.562084	0.898011	0.573487	Not_Significant	None	0.987971	0.911841	1.15875	0.261383	Not_Significant	None	AtLeastSignificant	NoRegulation
O43143	DHX15	O43143	0.990197	0.691093	1.14639	0.000974133	Only_Thaps_Significant	None	1.0524	0.546897	1.2044	0.107557	Not_Significant	None	0.972819	0.490854	1.207	0.0410399	Only_Thaps_Significant	None	AtLeastSignificant	NoRegulation
O60231	DHX16	O60231	0.973555	0.364898	1.12683	0.21286	Not_Significant	None	0.963221	0.738031	1.3723	0.173045	Not_Significant	None	1.04476	0.835815	1.50691	0.0723925	Not_Significant	None	NoSignificant	NoRegulation
Q7Z478	DHX29	Q7Z478	1.36074	0.0425107	1.30781	0.0900113	Only_TM_Significant	None	1.46926	0.101063	1.31857	0.238627	Not_Significant	None	1.01778	0.934975	1.00306	0.989576	Not_Significant	None	AtLeastSignificant	NoRegulation
Q7L2E3	DHX30	Q7L2E3	1.07578	0.197837	1.03123	0.533269	Not_Significant	None	1.06501	0.433838	1.09986	0.295337	Not_Significant	None	0.886556	0.0295737	0.894571	0.0652468	Only_TM_Significant	None	AtLeastSignificant	NoRegulation
Q9H6R0	DHX33	Q9H6R0	0.799207	0.158494	0.987166	0.854032	Not_Significant	None	NA	NA	NA	NA	NA	NA	NA	NA	NA	NA	NA	NA	NoSignificant	NoRegulation
Q9H2U1	DHX36	Q9H2U1	0.994682	0.965451	0.862785	0.393335	Not_Significant	None	1.00278	0.94261	1.03955	0.393319	Not_Significant	None	0.96508	0.816565	0.798832	0.204969	Not_Significant	None	NoSignificant	NoRegulation
Q8IY37	DHX37	Q8IY37	1.02047	0.939379	1.15521	0.504296	Not_Significant	None	NA	NA	NA	NA	NA	NA	NA	NA	NA	NA	NA	NA	NoSignificant	NoRegulation
Q92620	DHX38	Q92620	1.10853	0.197288	1.11297	0.330947	Not_Significant	None	0.809864	0.137459	1.00361	0.983561	Not_Significant	None	0.886648	0.172784	1.00272	0.976443	Not_Significant	None	NoSignificant	NoRegulation
Q14562	DHX8	Q14562	0.704804	0.0876283	1.10049	0.367443	Not_Significant	None	1.27699	0.150857	1.31287	0.306565	Not_Significant	None	NA	NA	NA	NA	NA	NA	NoSignificant	NoRegulation
Q08211	DHX9	Q08211	1.11335	0.111579	1.2424	0.0254383	Only_Thaps_Significant	None	0.948744	0.0346073	1.04967	0.552727	Only_TM_Significant	None	0.906949	0.156439	1.10848	0.465703	Not_Significant	None	AtLeastSignificant	NoRegulation
Q9NR28	DIABLO	Q9NR28	0.903411	0.340859	1.06673	0.577665	Not_Significant	None	0.978715	0.792047	1.19862	0.0299152	Only_Thaps_Significant	None	1.12345	0.417378	1.12934	0.399884	Not_Significant	None	AtLeastSignificant	NoRegulation
O60610	DIAPH1	O60610	1.1724	0.0507713	0.917473	0.171879	Not_Significant	None	1.05674	0.730603	0.920647	0.613463	Not_Significant	None	1.02541	0.830425	0.884053	0.341701	Not_Significant	None	NoSignificant	NoRegulation
Q9BTC0	DIDO1	Q9BTC0	0.945114	0.398232	1.06907	0.687372	Not_Significant	None	0.945615	0.696841	1.07583	0.596661	Not_Significant	None	0.652473	0.0139014	0.777342	0.177546	Only_TM_Significant	None	AtLeastSignificant	NoRegulation
Q68CQ4	DIEXF	Q68CQ4	1.03516	0.839053	1.37613	0.0575024	Not_Significant	None	0.834841	0.313343	1.27379	0.183402	Not_Significant	None	1.02612	0.880654	1.53753	0.146295	Not_Significant	None	NoSignificant	NoRegulation
Q9UNQ2	DIMT1	Q9UNQ2	1.20403	0.255328	1.53158	0.0645049	Not_Significant	None	1.10575	0.371836	1.09117	0.489997	Not_Significant	None	0.821412	0.198107	1.172	0.320801	Not_Significant	None	NoSignificant	NoRegulation
Q9P265	DIP2B	Q9P265	NA	NA	NA	NA	NA	NA	0.568011	0.00925088	0.438242	0.00103036	Both_Significant	None	1.20896	0.439003	0.572056	0.108722	Not_Significant	None	AtLeastSignificant	NoRegulation
Q9Y2L1	DIS3	Q9Y2L1	1.05529	0.695962	1.13678	0.193611	Not_Significant	None	1.0373	0.780984	1.30928	0.10846	Not_Significant	None	1.0502	0.772631	1.27501	0.157326	Not_Significant	None	NoSignificant	NoRegulation
Q8IYB7	DIS3L2	Q8IYB7	1.3109	0.124739	0.92142	0.643491	Not_Significant	None	0.984333	0.955287	0.788396	0.480262	Not_Significant	None	0.785233	0.419254	0.856799	0.641493	Not_Significant	None	NoSignificant	NoRegulation
O60832	DKC1	O60832	1.12928	0.0848367	1.36383	0.0052343	Only_Thaps_Significant	None	1.22945	0.0316346	1.24157	0.0489314	Both_Significant	None	1.05805	0.393139	1.11491	0.187167	Not_Significant	None	AtLeastSignificant	NoRegulation
Q9UBP4	DKK3	Q9UBP4	NA	NA	NA	NA	NA	NA	1.85382	0.00841167	1.13284	0.273907	Only_TM_Significant	None	1.55815	0.114039	0.717328	0.328122	Not_Significant	None	AtLeastSignificant	NoRegulation
P10515	DLAT	P10515	1.29084	0.0310712	1.48224	0.0107056	Both_Significant	None	0.845024	0.226256	1.01907	0.910603	Not_Significant	None	0.788995	0.126232	0.685624	0.0690632	Not_Significant	None	AtLeastSignificant	NoRegulation
P09622	DLD	P09622	1.03803	0.607941	1.14414	0.135622	Not_Significant	None	1.07017	0.0924649	1.06437	0.459377	Not_Significant	None	1.04618	0.623547	1.12867	0.227472	Not_Significant	None	NoSignificant	NoRegulation
Q12959	DLG1	Q12959	1.00646	0.935142	0.951943	0.612194	Not_Significant	None	1.35834	0.0864021	1.18986	0.132195	Not_Significant	None	1.09441	0.49852	1.04094	0.797116	Not_Significant	None	NoSignificant	NoRegulation
Q9Y2H0	DLGAP4	Q9Y2H0	0.626644	0.0348611	0.668427	0.00951431	Both_Significant	None	NA	NA	NA	NA	NA	NA	NA	NA	NA	NA	NA	NA	AtLeastSignificant	NoRegulation
P36957	DLST	P36957	1.10426	0.0701484	1.2477	0.000244222	Only_Thaps_Significant	None	1.01819	0.816101	1.09286	0.339364	Not_Significant	None	1.08597	0.489331	1.22787	0.154698	Not_Significant	None	AtLeastSignificant	NoRegulation
Q9NPF5	DMAP1	Q9NPF5	1.00749	0.972229	1.15727	0.494838	Not_Significant	None	0.812863	0.0703128	0.817017	0.546108	Not_Significant	None	0.689177	0.155095	0.750061	0.295496	Not_Significant	None	NoSignificant	NoRegulation
Q86Y56	DNAAF5	Q86Y56	0.533052	0.00874724	0.593401	0.00939826	Both_Significant	Only_TM_Down	0.881374	0.00274581	0.628332	0.189405	Only_TM_Significant	None	0.983728	0.912208	0.970587	0.801467	Not_Significant	None	AtLeastSignificant	AtLeastRegulatedInOne
P31689	DNAJA1	P31689	0.829785	0.10843	0.829475	0.142453	Not_Significant	None	0.948952	0.821165	0.729773	0.307108	Not_Significant	None	0.622107	0.12122	0.368272	0.0255274	Only_Thaps_Significant	None	AtLeastSignificant	NoRegulation
O60884	DNAJA2	O60884	1.00236	0.945617	0.93592	0.173268	Not_Significant	None	0.959541	0.609636	0.938728	0.538099	Not_Significant	None	0.928759	0.275596	1.00597	0.287885	Not_Significant	None	NoSignificant	NoRegulation
Q96EY1	DNAJA3	Q96EY1	1.06807	0.407839	1.28717	0.0682141	Not_Significant	None	1.12581	0.438211	1.12095	0.484491	Not_Significant	None	1.10508	0.33049	1.23838	0.138036	Not_Significant	None	NoSignificant	NoRegulation
P25685	DNAJB1	P25685	0.9182	0.497433	0.869481	0.270314	Not_Significant	None	0.888525	0.0786164	0.98514	0.63344	Not_Significant	None	0.949587	0.683597	0.975026	0.811512	Not_Significant	None	NoSignificant	NoRegulation
Q9UBS4	DNAJB11	Q9UBS4	1.33798	5.56e-05	1.18487	0.162547	Only_TM_Significant	None	1.88706	0.0579324	1.33071	0.154636	Not_Significant	None	2.29797	0.000244838	1.60549	0.00244115	Both_Significant	None	AtLeastSignificant	NoRegulation
Q9NXW2	DNAJB12	Q9NXW2	0.99176	0.955728	1.01776	0.953607	Not_Significant	None	1.34882	0.422601	0.405234	0.0384073	Only_Thaps_Significant	None	NA	NA	NA	NA	NA	NA	AtLeastSignificant	NoRegulation
O75190	DNAJB6	O75190	0.798989	0.116844	0.845431	0.0981984	Not_Significant	None	0.61977	0.000808883	0.506908	0.0128812	Both_Significant	None	0.591836	0.0223389	0.575372	0.0151496	Both_Significant	None	AtLeastSignificant	NoRegulation
Q9UBS3	DNAJB9	Q9UBS3	NA	NA	NA	NA	NA	NA	319.483	1.1e-05	288.188	0.00091152	Both_Significant	Both_Up	14.8307	0.012345	16.7971	0.000621314	Both_Significant	Both_Up	AtLeastSignificant	AtLeastRegulatedInOne
Q96KC8	DNAJC1	Q96KC8	NA	NA	NA	NA	NA	NA	1.60793	0.017294	2.20156	0.00971108	Both_Significant	None	1.66652	0.0428882	5.01307	0.00364543	Both_Significant	Only_Thaps_Up	AtLeastSignificant	AtLeastRegulatedInOne
Q8IXB1	DNAJC10	Q8IXB1	0.686938	0.11242	0.737309	0.0213067	Only_Thaps_Significant	None	1.44656	0.0119371	1.14874	0.384572	Only_TM_Significant	None	1.89122	0.000758485	1.34614	0.0185877	Both_Significant	None	AtLeastSignificant	NoRegulation
Q9NVH1	DNAJC11	Q9NVH1	1.0989	0.121284	1.30458	0.0109848	Only_Thaps_Significant	None	0.991183	0.956612	1.20849	0.380337	Not_Significant	None	1.06146	0.650532	1.28672	0.122274	Not_Significant	None	AtLeastSignificant	NoRegulation
O75165	DNAJC13	O75165	1.09367	0.264913	1.11877	0.180211	Not_Significant	None	0.873646	0.355024	0.834034	0.325729	Not_Significant	None	0.963136	0.691197	0.780813	0.0433945	Only_Thaps_Significant	None	AtLeastSignificant	NoRegulation
Q9NVM6	DNAJC17	Q9NVM6	0.902062	0.153085	0.9346	0.336245	Not_Significant	None	0.980884	0.90408	0.902991	0.600467	Not_Significant	None	0.962474	0.908548	0.875408	0.732901	Not_Significant	None	NoSignificant	NoRegulation
Q99543	DNAJC2	Q99543	0.834519	0.296318	0.701579	0.131658	Not_Significant	None	0.980626	0.691	1.04274	0.696657	Not_Significant	None	1.33187	0.240131	1.39279	0.0820774	Not_Significant	None	NoSignificant	NoRegulation
Q5F1R6	DNAJC21	Q5F1R6	1.09755	0.756328	0.637862	0.00657957	Only_Thaps_Significant	None	NA	NA	NA	NA	NA	NA	NA	NA	NA	NA	NA	NA	AtLeastSignificant	NoRegulation
Q13217	DNAJC3	Q13217	1.33816	0.0807378	0.93368	0.560784	Not_Significant	None	3.14751	0.00929667	0.983709	0.934797	Only_TM_Significant	Only_TM_Up	2.36619	0.0089557	0.954275	0.873141	Only_TM_Significant	None	AtLeastSignificant	AtLeastRegulatedInOne
Q9H3Z4	DNAJC5	Q9H3Z4	0.908337	0.321807	0.84472	0.0617985	Not_Significant	None	0.893196	0.144238	0.671563	0.0262421	Only_Thaps_Significant	None	0.857805	0.079641	0.760228	0.00555271	Only_Thaps_Significant	None	AtLeastSignificant	NoRegulation
Q99615	DNAJC7	Q99615	1.01267	0.874721	1.183	0.00603727	Only_Thaps_Significant	None	0.954767	0.716444	0.913312	0.501505	Not_Significant	None	0.915738	0.262989	1.04323	0.70786	Not_Significant	None	AtLeastSignificant	NoRegulation
O75937	DNAJC8	O75937	0.899999	0.345785	0.882391	0.200539	Not_Significant	None	0.933887	0.192082	1.10447	0.522715	Not_Significant	None	0.987662	0.615318	1.0029	0.979365	Not_Significant	None	NoSignificant	NoRegulation
Q8WXX5	DNAJC9	Q8WXX5	0.966523	0.785718	0.952576	0.707409	Not_Significant	None	0.95684	0.338811	0.969449	0.580797	Not_Significant	None	1.05114	0.495065	1.11432	0.302998	Not_Significant	None	NoSignificant	NoRegulation
O00115	DNASE2	O00115	0.787037	0.00415082	0.735071	0.00130146	Both_Significant	None	0.607663	0.00982564	0.614356	0.0142624	Both_Significant	None	0.918515	0.625135	0.909762	0.613446	Not_Significant	None	AtLeastSignificant	NoRegulation
Q05193	DNM1	Q05193	NA	NA	NA	NA	NA	NA	0.933986	0.381872	0.742907	0.0230952	Only_Thaps_Significant	None	0.927236	0.408766	0.927696	0.343306	Not_Significant	None	AtLeastSignificant	NoRegulation
O00429	DNM1L	O00429	1.12289	0.221886	1.04403	0.424504	Not_Significant	None	1.16726	0.289612	1.03904	0.800454	Not_Significant	None	1.02659	0.784077	1.08853	0.36259	Not_Significant	None	NoSignificant	NoRegulation
P50570	DNM2	P50570	0.896985	0.29497	0.928623	0.384432	Not_Significant	None	1.05547	0.38575	0.960787	0.615781	Not_Significant	None	1.14011	0.274968	1.00747	0.939354	Not_Significant	None	NoSignificant	NoRegulation
P26358	DNMT1	P26358	0.954412	0.387398	0.932444	0.152694	Not_Significant	None	0.694424	0.00794632	0.733604	0.0333903	Both_Significant	None	0.641338	1.83e-06	0.656044	0.00175083	Both_Significant	None	AtLeastSignificant	NoRegulation
Q9Y6K1	DNMT3A	Q9Y6K1	1.34644	0.542808	1.31303	0.485886	Not_Significant	None	NA	NA	NA	NA	NA	NA	NA	NA	NA	NA	NA	NA	NoSignificant	NoRegulation
Q9ULA0	DNPEP	Q9ULA0	1.26139	0.0393142	1.04334	0.521373	Only_TM_Significant	None	1.35957	0.000840541	1.02933	0.609246	Only_TM_Significant	None	1.38871	0.0211338	1.09806	0.124815	Only_TM_Significant	None	AtLeastSignificant	NoRegulation
Q9H147	DNTTIP1	Q9H147	NA	NA	NA	NA	NA	NA	0.890554	0.27751	0.960276	0.646506	Not_Significant	None	0.957854	0.684671	1.18046	0.321652	Not_Significant	None	NoSignificant	NoRegulation
Q5QJE6	DNTTIP2	Q5QJE6	0.967098	0.183921	0.993692	0.902517	Not_Significant	None	1.9228	0.00189595	1.82044	0.038513	Both_Significant	None	1.0785	0.773656	1.48843	0.078732	Not_Significant	None	AtLeastSignificant	NoRegulation
Q9H7D0	DOCK5	Q9H7D0	NA	NA	NA	NA	NA	NA	NA	NA	NA	NA	NA	NA	1.08756	0.568627	1.0995	0.509698	Not_Significant	None	NoSignificant	NoRegulation
Q96N67	DOCK7	Q96N67	0.914951	0.06482	1.00505	0.914712	Not_Significant	None	1.11248	0.503201	0.839396	0.461609	Not_Significant	None	1.06075	0.62609	1.03602	0.771015	Not_Significant	None	NoSignificant	NoRegulation
Q9BU89	DOHH	Q9BU89	1.09409	0.335599	0.87632	0.416944	Not_Significant	None	1.03348	0.764344	0.878524	0.473718	Not_Significant	None	NA	NA	NA	NA	NA	NA	NoSignificant	NoRegulation
Q92785	DPF2	Q92785	0.995313	0.981179	0.847638	0.405261	Not_Significant	None	0.76088	0.0244238	1.21479	0.381955	Only_TM_Significant	None	0.904393	0.585633	0.76164	0.0873639	Not_Significant	None	AtLeastSignificant	NoRegulation
O60762	DPM1	O60762	1.04414	0.042386	1.18674	0.0278987	Both_Significant	None	1.00702	0.961397	1.05495	0.73579	Not_Significant	None	1.11487	0.586901	1.41317	0.0980776	Not_Significant	None	AtLeastSignificant	NoRegulation
Q9P2X0	DPM3	Q9P2X0	1.03436	0.736495	1.08088	0.389899	Not_Significant	None	0.843439	0.118303	1.00645	0.961527	Not_Significant	None	0.9569	0.794297	1.14326	0.534746	Not_Significant	None	NoSignificant	NoRegulation
Q9NY33	DPP3	Q9NY33	1.11162	0.172541	0.973353	0.687932	Not_Significant	None	0.941269	0.332821	0.994169	0.928857	Not_Significant	None	1.05735	0.424316	1.07085	0.422069	Not_Significant	None	NoSignificant	NoRegulation
Q9UHL4	DPP7	Q9UHL4	0.756011	0.385569	0.645068	0.264256	Not_Significant	None	0.725556	0.339101	0.57298	0.172782	Not_Significant	None	0.500444	0.1851	0.4006	0.1129	Not_Significant	None	NoSignificant	NoRegulation
Q86TI2	DPP9	Q86TI2	1.33839	0.00172408	1.1044	0.381861	Only_TM_Significant	None	1.36898	0.161684	1.06547	0.868099	Not_Significant	None	1.07127	0.778115	0.993916	0.974057	Not_Significant	None	AtLeastSignificant	NoRegulation
Q2PZI1	DPY19L1	Q2PZI1	1.01188	0.871451	1.14405	0.102014	Not_Significant	None	1.02727	0.888613	1.09524	0.630982	Not_Significant	None	0.9658	0.75888	0.87833	0.569832	Not_Significant	None	NoSignificant	NoRegulation
Q9C005	DPY30	Q9C005	1.13746	0.0129188	1.29245	0.0313161	Both_Significant	None	0.861266	0.192509	1.03651	0.843465	Not_Significant	None	0.946674	0.726336	1.31019	0.117051	Not_Significant	None	AtLeastSignificant	NoRegulation
Q12882	DPYD	Q12882	1.43859	0.236074	0.650615	0.349354	Not_Significant	None	NA	NA	NA	NA	NA	NA	1.28652	0.608819	0.970761	0.936346	Not_Significant	None	NoSignificant	NoRegulation
Q16555	DPYSL2	Q16555	1.03667	0.713146	1.00877	0.881968	Not_Significant	None	0.989488	0.920464	0.986711	0.897496	Not_Significant	None	0.921656	0.531772	0.73882	0.0928019	Not_Significant	None	NoSignificant	NoRegulation
Q14195	DPYSL3	Q14195	1.12286	0.158205	1.05108	0.333585	Not_Significant	None	0.998957	0.99373	0.952726	0.724091	Not_Significant	None	1.46854	0.0875275	1.46917	0.111786	Not_Significant	None	NoSignificant	NoRegulation
O14531	DPYSL4	O14531	NA	NA	NA	NA	NA	NA	1.63752	0.154954	1.31036	0.459888	Not_Significant	None	NA	NA	NA	NA	NA	NA	NoSignificant	NoRegulation
Q01658	DR1	Q01658	0.730708	0.189127	0.810445	0.280703	Not_Significant	None	1.10572	0.497081	1.09024	0.607383	Not_Significant	None	NA	NA	NA	NA	NA	NA	NoSignificant	NoRegulation
Q14919	DRAP1	Q14919	1.08798	0.0553854	0.970092	0.480839	Not_Significant	None	0.97138	0.726095	1.01919	0.862123	Not_Significant	None	1.11909	0.459835	1.26416	0.0656675	Not_Significant	None	NoSignificant	NoRegulation
Q9Y295	DRG1	Q9Y295	0.87079	0.188925	0.71427	0.0305753	Only_Thaps_Significant	None	0.932838	0.413901	0.761032	0.0213823	Only_Thaps_Significant	None	0.99145	0.945967	0.980819	0.902828	Not_Significant	None	AtLeastSignificant	NoRegulation
Q14126	DSG2	Q14126	1.09702	0.640707	0.927847	0.673171	Not_Significant	None	1.00634	0.977508	0.676666	0.132469	Not_Significant	None	1.057	0.707521	0.791315	0.274092	Not_Significant	None	NoSignificant	NoRegulation
Q9H410	DSN1	Q9H410	NA	NA	NA	NA	NA	NA	NA	NA	NA	NA	NA	NA	1.01464	0.855137	0.907059	0.618611	Not_Significant	None	NoSignificant	NoRegulation
Q03001	DST	Q03001	1.10342	0.143621	1.06361	0.163577	Not_Significant	None	1.03176	0.841906	1.15426	0.349803	Not_Significant	None	0.750467	0.287262	1.18043	0.492217	Not_Significant	None	NoSignificant	NoRegulation
P60981	DSTN	P60981	0.946033	0.455029	0.871915	0.473513	Not_Significant	None	0.965018	0.548268	1.08322	0.407861	Not_Significant	None	1.05886	0.692399	1.27678	0.103208	Not_Significant	None	NoSignificant	NoRegulation
Q8TEA8	DTD1	Q8TEA8	0.94688	0.646429	0.807302	0.00838059	Only_Thaps_Significant	None	1.13423	0.123188	1.1129	0.458326	Not_Significant	None	1.38967	0.0615115	1.20822	0.198916	Not_Significant	None	AtLeastSignificant	NoRegulation
P23919	DTYMK	P23919	0.997733	0.981688	0.874933	0.0260779	Only_Thaps_Significant	None	0.983358	0.796331	0.796315	0.301357	Not_Significant	None	0.944295	0.633197	0.923441	0.489185	Not_Significant	None	AtLeastSignificant	NoRegulation
Q96G46	DUS3L	Q96G46	0.788539	0.170746	0.921018	0.293596	Not_Significant	None	1.1435	0.265267	1.58474	0.00161874	Only_Thaps_Significant	None	0.995084	0.979022	1.21965	0.377282	Not_Significant	None	AtLeastSignificant	NoRegulation
Q9UNI6	DUSP12	Q9UNI6	1.31137	0.0142865	1.23321	0.257105	Only_TM_Significant	None	1.02158	0.9151	0.862377	0.510809	Not_Significant	None	1.24881	0.160575	1.05153	0.745406	Not_Significant	None	AtLeastSignificant	NoRegulation
Q9BVJ7	DUSP23	Q9BVJ7	0.781714	0.302936	0.72058	0.214703	Not_Significant	None	NA	NA	NA	NA	NA	NA	NA	NA	NA	NA	NA	NA	NoSignificant	NoRegulation
P33316	DUT	P33316	1.15338	0.0425667	1.05134	0.558428	Only_TM_Significant	None	0.813455	0.0598717	0.795264	0.0640894	Not_Significant	None	0.923914	0.212742	0.835589	0.0485214	Only_Thaps_Significant	None	AtLeastSignificant	NoRegulation
Q14204	DYNC1H1	Q14204	1.10621	0.40491	1.03728	0.627755	Not_Significant	None	1.05695	0.638398	0.899103	0.214088	Not_Significant	None	1.15873	0.369857	1.04885	0.645654	Not_Significant	None	NoSignificant	NoRegulation
Q13409	DYNC1I2	Q13409	0.92634	0.472516	0.796357	0.000121572	Only_Thaps_Significant	None	1.0866	0.0489587	1.03526	0.694691	Only_TM_Significant	None	1.0921	0.516249	0.964	0.572078	Not_Significant	None	AtLeastSignificant	NoRegulation
Q9Y6G9	DYNC1LI1	Q9Y6G9	1.10364	0.254988	0.927942	0.256457	Not_Significant	None	1.09034	0.27144	0.973561	0.774048	Not_Significant	None	1.12678	0.436835	0.873831	0.44237	Not_Significant	None	NoSignificant	NoRegulation
O43237	DYNC1LI2	O43237	1.18729	0.0354493	1.08335	0.600228	Only_TM_Significant	None	0.817115	0.522203	0.587014	0.205931	Not_Significant	None	1.1202	0.385771	1.03683	0.816857	Not_Significant	None	AtLeastSignificant	NoRegulation
Q8NCM8	DYNC2H1	Q8NCM8	0.980245	0.93453	0.816643	0.453296	Not_Significant	None	NA	NA	NA	NA	NA	NA	NA	NA	NA	NA	NA	NA	NoSignificant	NoRegulation
P63167	DYNLL1	P63167	1.06582	0.266208	1.08915	0.0937103	Not_Significant	None	0.971321	0.682204	1.05467	0.538678	Not_Significant	None	0.922256	0.357063	1.04149	0.618214	Not_Significant	None	NoSignificant	NoRegulation
Q96FJ2	DYNLL2	Q96FJ2	1.16812	0.0310693	1.13097	0.242792	Only_TM_Significant	None	1.07783	0.369986	1.01107	0.932422	Not_Significant	None	1.14018	0.384756	1.09786	0.283672	Not_Significant	None	AtLeastSignificant	NoRegulation
Q9NP97	DYNLRB1	Q9NP97	0.945992	0.277939	0.868042	0.0560845	Not_Significant	None	0.792442	0.0406494	0.713479	0.0257809	Both_Significant	None	1.04372	0.740289	1.00486	0.975085	Not_Significant	None	AtLeastSignificant	NoRegulation
P63172	DYNLT1	P63172	1.01885	0.769031	0.830335	0.0166882	Only_Thaps_Significant	None	0.809693	0.0299273	0.703728	0.0139309	Both_Significant	None	1.18804	0.314684	0.881441	0.50072	Not_Significant	None	AtLeastSignificant	NoRegulation
P51808	DYNLT3	P51808	1.01186	0.893484	0.883173	0.183087	Not_Significant	None	NA	NA	NA	NA	NA	NA	NA	NA	NA	NA	NA	NA	NoSignificant	NoRegulation
Q5JPH6	EARS2	Q5JPH6	0.973854	0.916974	1.49305	0.151284	Not_Significant	None	0.864352	0.555567	0.989235	0.969203	Not_Significant	None	NA	NA	NA	NA	NA	NA	NoSignificant	NoRegulation
Q99848	EBNA1BP2	Q99848	1.03121	0.545216	1.21711	0.0190537	Only_Thaps_Significant	None	1.03234	0.697031	1.23513	0.153488	Not_Significant	None	1.16782	0.284341	1.42928	0.112422	Not_Significant	None	AtLeastSignificant	NoRegulation
Q15125	EBP	Q15125	0.946835	0.279008	1.13293	0.0416955	Only_Thaps_Significant	None	1.2043	0.274571	1.02782	0.903855	Not_Significant	None	0.990785	0.957348	0.946961	0.75809	Not_Significant	None	AtLeastSignificant	NoRegulation
P42892	ECE1	P42892	0.857696	0.0576207	0.902571	0.212309	Not_Significant	None	0.47852	0.000996057	0.635541	0.0317453	Both_Significant	None	0.481018	0.00115654	0.697748	0.00728242	Both_Significant	None	AtLeastSignificant	NoRegulation
Q13011	ECH1	Q13011	1.05235	0.39676	1.11114	0.324731	Not_Significant	None	0.917326	0.521799	0.945406	0.726667	Not_Significant	None	1.06916	0.694973	1.2177	0.345249	Not_Significant	None	NoSignificant	NoRegulation
Q9NTX5	ECHDC1	Q9NTX5	1.00341	0.977113	1.27911	0.0398805	Only_Thaps_Significant	None	NA	NA	NA	NA	NA	NA	NA	NA	NA	NA	NA	NA	AtLeastSignificant	NoRegulation
P30084	ECHS1	P30084	1.13215	0.145623	1.17485	0.0507328	Not_Significant	None	0.885406	0.117913	1.05574	0.798495	Not_Significant	None	1.1269	0.615407	1.22823	0.373044	Not_Significant	None	NoSignificant	NoRegulation
P42126	ECI1	P42126	1.06795	0.43422	1.26157	0.0425152	Only_Thaps_Significant	None	1.0042	0.963399	1.10315	0.437779	Not_Significant	None	1.31705	0.131771	1.50011	0.0523014	Not_Significant	None	AtLeastSignificant	NoRegulation
O75521	ECI2	O75521	1.10844	0.185017	1.27892	0.0616784	Not_Significant	None	1.18357	0.36214	1.36804	0.120585	Not_Significant	None	0.855076	0.252035	1.01409	0.913586	Not_Significant	None	NoSignificant	NoRegulation
Q16610	ECM1	Q16610	0.589081	0.00311157	0.231526	0.0002445	Both_Significant	Both_Down	0.65358	0.0696144	0.139345	0.000647093	Only_Thaps_Significant	Only_Thaps_Down	0.80324	0.0135781	0.104131	3.64e-05	Both_Significant	Only_Thaps_Down	AtLeastSignificant	AtLeastRegulatedInOne
Q5VYK3	ECPAS	Q5VYK3	1.04923	0.680937	1.02031	0.870046	Not_Significant	None	1.17404	0.305111	1.10922	0.603647	Not_Significant	None	1.29444	0.189172	1.41365	0.111301	Not_Significant	None	NoSignificant	NoRegulation
Q96F86	EDC3	Q96F86	0.985299	0.775669	1.10867	0.0683346	Not_Significant	None	1.06892	0.368653	1.04854	0.651713	Not_Significant	None	0.893891	0.403642	1.10541	0.428723	Not_Significant	None	NoSignificant	NoRegulation
Q6P2E9	EDC4	Q6P2E9	1.05489	0.475036	0.882521	0.00961573	Only_Thaps_Significant	None	1.00717	0.921533	1.02469	0.858441	Not_Significant	None	1.05163	0.726015	1.07543	0.635566	Not_Significant	None	AtLeastSignificant	NoRegulation
O60869	EDF1	O60869	0.772615	0.0204563	0.608043	0.00369997	Both_Significant	None	0.949436	0.605296	0.659117	0.00733943	Only_Thaps_Significant	None	0.994612	0.953156	0.820987	0.163421	Not_Significant	None	AtLeastSignificant	NoRegulation
O43854	EDIL3	O43854	0.817544	0.0222068	1.05627	0.398991	Only_TM_Significant	None	0.80315	0.154072	1.5999	0.0152714	Only_Thaps_Significant	None	0.727228	0.266402	1.24154	0.51906	Not_Significant	None	AtLeastSignificant	NoRegulation
Q15075	EEA1	Q15075	0.865421	0.0519653	0.97272	0.491145	Not_Significant	None	1.33427	0.0536494	1.42884	0.00585656	Only_Thaps_Significant	None	1.44656	0.166284	1.69668	0.0475508	Only_Thaps_Significant	None	AtLeastSignificant	NoRegulation
P68104	EEF1A1	P68104	0.982952	0.79119	0.79291	0.00758537	Only_Thaps_Significant	None	0.729865	0.0589156	0.691924	0.0331227	Only_Thaps_Significant	None	1.35255	0.11736	1.21899	0.325983	Not_Significant	None	AtLeastSignificant	NoRegulation
Q8N6R0	EEF1AKNMT	Q8N6R0	0.963606	0.59701	0.92402	0.180241	Not_Significant	None	0.987908	0.890807	0.879285	0.254464	Not_Significant	None	1.19226	0.279478	0.99022	0.959628	Not_Significant	None	NoSignificant	NoRegulation
P24534	EEF1B2	P24534	1.1081	0.0313965	0.921223	0.185424	Only_TM_Significant	None	1.10593	0.213851	1.06251	0.474334	Not_Significant	None	1.11683	0.281521	1.11144	0.411182	Not_Significant	None	AtLeastSignificant	NoRegulation
P29692	EEF1D	P29692	0.949439	0.193023	0.924812	0.0106512	Only_Thaps_Significant	None	1.05782	0.246862	1.12295	0.04338	Only_Thaps_Significant	None	1.15901	0.0607136	1.28596	0.00378626	Only_Thaps_Significant	None	AtLeastSignificant	NoRegulation
O43324	EEF1E1	O43324	1.19062	0.0538727	0.990483	0.898574	Not_Significant	None	0.87595	0.380085	0.786822	0.163451	Not_Significant	None	1.25357	0.262304	1.22462	0.139378	Not_Significant	None	NoSignificant	NoRegulation
P26641	EEF1G	P26641	0.943698	0.262119	0.937256	0.127767	Not_Significant	None	1.25311	0.178176	1.24138	0.394194	Not_Significant	None	1.23316	0.0907592	1.30573	0.0539971	Not_Significant	None	NoSignificant	NoRegulation
P13639	EEF2	P13639	0.981586	0.88631	0.891434	0.220008	Not_Significant	None	1.05627	0.293377	0.922358	0.468609	Not_Significant	None	1.1348	0.404877	0.996164	0.968479	Not_Significant	None	NoSignificant	NoRegulation
Q12805	EFEMP1	Q12805	0.459763	0.0085291	1.57823	0.101268	Only_TM_Significant	Only_TM_Down	0.584067	0.00900405	1.96901	0.102779	Only_TM_Significant	None	0.960982	0.852808	2.4584	0.0506211	Not_Significant	None	AtLeastSignificant	AtLeastRegulatedInOne
Q96C19	EFHD2	Q96C19	1.19855	0.349919	1.34097	0.00527156	Only_Thaps_Significant	None	0.919549	0.282156	1.01148	0.870849	Not_Significant	None	1.56417	0.0445817	1.97437	0.00575442	Both_Significant	None	AtLeastSignificant	NoRegulation
Q15029	EFTUD2	Q15029	0.932506	0.244112	1.04272	0.147257	Not_Significant	None	1.0072	0.804178	1.11679	0.209037	Not_Significant	None	1.1867	0.406257	1.2917	0.177077	Not_Significant	None	NoSignificant	NoRegulation
P00533	EGFR	P00533	0.818141	0.0938957	0.915872	0.225391	Not_Significant	None	0.893237	0.430815	0.993509	0.96543	Not_Significant	None	0.726947	0.000368424	0.869831	0.0265076	Both_Significant	None	AtLeastSignificant	NoRegulation
Q9GZT9	EGLN1	Q9GZT9	0.702675	0.246676	0.654929	0.182023	Not_Significant	None	0.634693	0.338558	0.640698	0.362225	Not_Significant	None	0.720134	0.545276	0.51687	0.294335	Not_Significant	None	NoSignificant	NoRegulation
Q8NDI1	EHBP1	Q8NDI1	1.09622	0.812237	0.938479	0.859287	Not_Significant	None	1.02589	0.905628	0.663346	0.150385	Not_Significant	None	0.956244	0.901455	0.676821	0.431524	Not_Significant	None	NoSignificant	NoRegulation
Q8N3D4	EHBP1L1	Q8N3D4	0.909383	0.401113	0.952913	0.603374	Not_Significant	None	0.71509	0.0443224	0.597148	0.0310652	Both_Significant	None	0.585906	0.0472526	0.580495	0.0289006	Both_Significant	None	AtLeastSignificant	NoRegulation
Q9H4M9	EHD1	Q9H4M9	1.05939	0.343974	0.963058	0.527281	Not_Significant	None	1.42475	0.00703121	1.14552	0.266929	Only_TM_Significant	None	1.74104	0.00226125	1.48795	0.0304437	Both_Significant	None	AtLeastSignificant	NoRegulation
Q9NZN4	EHD2	Q9NZN4	0.898747	0.221712	0.927602	0.320732	Not_Significant	None	0.806033	0.00964532	1.03716	0.50383	Only_TM_Significant	None	0.819395	0.178114	1.18282	0.197745	Not_Significant	None	AtLeastSignificant	NoRegulation
Q9NZN3	EHD3	Q9NZN3	1.15019	0.126339	1.09852	0.305285	Not_Significant	None	0.973166	0.850031	0.927391	0.68436	Not_Significant	None	1.06205	0.602899	1.08659	0.612352	Not_Significant	None	NoSignificant	NoRegulation
Q9H223	EHD4	Q9H223	1.04515	0.643544	0.959417	0.537969	Not_Significant	None	1.10495	0.825913	1.13315	0.657626	Not_Significant	None	1.23976	0.182522	1.14765	0.218688	Not_Significant	None	NoSignificant	NoRegulation
Q9H9B1	EHMT1	Q9H9B1	1.10939	0.743502	1.44981	0.28129	Not_Significant	None	0.921513	0.853295	1.13503	0.761022	Not_Significant	None	0.521167	0.0993259	0.40956	0.0804014	Not_Significant	None	NoSignificant	NoRegulation
Q96KQ7	EHMT2	Q96KQ7	NA	NA	NA	NA	NA	NA	0.575054	0.0255918	0.568172	0.0557387	Only_TM_Significant	None	0.72921	0.262004	0.766664	0.29333	Not_Significant	None	AtLeastSignificant	NoRegulation
P41567	EIF1	P41567	1.12726	0.19049	0.940038	0.537074	Not_Significant	None	1.22674	0.0288978	1.01852	0.472182	Only_TM_Significant	None	1.25607	0.108956	1.19096	0.418801	Not_Significant	None	AtLeastSignificant	NoRegulation
Q8N9N8	EIF1AD	Q8N9N8	0.597039	0.091728	0.512756	0.062867	Not_Significant	None	NA	NA	NA	NA	NA	NA	NA	NA	NA	NA	NA	NA	NoSignificant	NoRegulation
O14602	EIF1AY	O14602	0.962952	0.523745	0.957295	0.245841	Not_Significant	None	0.966414	0.534581	1.00926	0.868287	Not_Significant	None	1.11246	0.329284	1.11672	0.125303	Not_Significant	None	NoSignificant	NoRegulation
Q9BY44	EIF2A	Q9BY44	0.964838	0.713208	0.88257	0.0490002	Only_Thaps_Significant	None	1.04489	0.29457	1.02668	0.762639	Not_Significant	None	1.1288	0.346413	0.929312	0.539664	Not_Significant	None	AtLeastSignificant	NoRegulation
P19525	EIF2AK2	P19525	1.09632	0.239327	1.0322	0.550676	Not_Significant	None	0.989005	0.899747	0.903991	0.397139	Not_Significant	None	0.833466	0.132939	0.775832	0.0892813	Not_Significant	None	NoSignificant	NoRegulation
Q9P2K8	EIF2AK4	Q9P2K8	1.21351	0.0676817	0.976619	0.708106	Not_Significant	None	0.750911	0.344178	0.566648	0.0953691	Not_Significant	None	0.970288	0.866519	0.751859	0.174805	Not_Significant	None	NoSignificant	NoRegulation
Q14232	EIF2B1	Q14232	1.06895	0.496781	0.986913	0.899138	Not_Significant	None	1.21096	0.099853	1.23777	0.240234	Not_Significant	None	1.23669	0.143538	0.98915	0.919581	Not_Significant	None	NoSignificant	NoRegulation
P49770	EIF2B2	P49770	1.24197	0.0580114	1.27838	0.0203584	Only_Thaps_Significant	None	1.07872	0.372448	0.983864	0.889748	Not_Significant	None	1.16701	0.544226	1.04856	0.855395	Not_Significant	None	AtLeastSignificant	NoRegulation
Q9NR50	EIF2B3	Q9NR50	1.23423	0.44145	1.30838	0.301272	Not_Significant	None	1.70999	0.0312574	1.2552	0.328489	Only_TM_Significant	None	1.61883	0.126888	1.55211	0.345156	Not_Significant	None	AtLeastSignificant	NoRegulation
Q9UI10	EIF2B4	Q9UI10	0.920042	0.619668	0.81241	0.251937	Not_Significant	None	0.922734	0.422591	0.873064	0.257452	Not_Significant	None	0.818951	0.41199	0.715972	0.0993474	Not_Significant	None	NoSignificant	NoRegulation
Q13144	EIF2B5	Q13144	1.15314	0.105226	0.990009	0.888734	Not_Significant	None	0.971007	0.806411	0.914577	0.374612	Not_Significant	None	1.07466	0.637985	1.02358	0.87092	Not_Significant	None	NoSignificant	NoRegulation
P41214	EIF2D	P41214	1.03327	0.812937	0.901048	0.332723	Not_Significant	None	0.842619	0.57761	0.808771	0.537774	Not_Significant	None	1.15757	0.385027	1.19515	0.194447	Not_Significant	None	NoSignificant	NoRegulation
P05198	EIF2S1	P05198	1.04022	0.263152	0.962575	0.525128	Not_Significant	None	0.983569	0.720148	0.995191	0.894506	Not_Significant	None	1.06813	0.587457	1.12633	0.333766	Not_Significant	None	NoSignificant	NoRegulation
P20042	EIF2S2	P20042	1.05914	0.0479178	1.00684	0.820077	Only_TM_Significant	None	1.11439	0.0768168	1.09084	0.0800631	Not_Significant	None	1.15703	0.192413	1.18211	0.128011	Not_Significant	None	AtLeastSignificant	NoRegulation
P41091	EIF2S3	P41091	0.960707	0.696749	0.947017	0.409185	Not_Significant	None	1.05976	0.00947008	0.979257	0.567471	Only_TM_Significant	None	1.20413	0.211732	1.14431	0.263747	Not_Significant	None	AtLeastSignificant	NoRegulation
Q14152	EIF3A	Q14152	1.0215	0.894897	1.0427	0.778027	Not_Significant	None	1.13073	0.16066	1.05562	0.603741	Not_Significant	None	1.08457	0.355247	1.07494	0.46759	Not_Significant	None	NoSignificant	NoRegulation
P55884	EIF3B	P55884	1.04479	0.48957	1.02969	0.646677	Not_Significant	None	1.18546	0.285151	1.11736	0.485208	Not_Significant	None	0.910577	0.667956	0.695711	0.183688	Not_Significant	None	NoSignificant	NoRegulation
Q99613	EIF3C	Q99613	0.929433	0.377614	0.920816	0.174173	Not_Significant	None	1.00347	0.943125	0.976029	0.647935	Not_Significant	None	1.06469	0.651894	1.14835	0.208197	Not_Significant	None	NoSignificant	NoRegulation
O15371	EIF3D	O15371	1.10744	0.163844	1.07927	0.323698	Not_Significant	None	0.988334	0.925822	1.00745	0.956365	Not_Significant	None	1.33829	0.12535	1.3854	0.167603	Not_Significant	None	NoSignificant	NoRegulation
P60228	EIF3E	P60228	0.963827	0.704201	0.940093	0.344852	Not_Significant	None	1.06075	0.323756	1.01437	0.870928	Not_Significant	None	1.18212	0.279053	1.21722	0.193648	Not_Significant	None	NoSignificant	NoRegulation
O00303	EIF3F	O00303	0.96291	0.281505	0.948527	0.49144	Not_Significant	None	1.12486	0.139447	1.0183	0.855697	Not_Significant	None	1.04066	0.7445	1.00406	0.972732	Not_Significant	None	NoSignificant	NoRegulation
O75821	EIF3G	O75821	1.11661	0.060236	1.06946	0.330785	Not_Significant	None	1.22632	0.139626	1.14865	0.461296	Not_Significant	None	1.16452	0.303772	1.16419	0.401177	Not_Significant	None	NoSignificant	NoRegulation
O15372	EIF3H	O15372	0.89397	0.20216	0.844283	0.0134908	Only_Thaps_Significant	None	0.998382	0.97853	0.953845	0.505051	Not_Significant	None	1.07698	0.433052	1.11885	0.318714	Not_Significant	None	AtLeastSignificant	NoRegulation
Q13347	EIF3I	Q13347	1.05736	0.169077	0.975001	0.486437	Not_Significant	None	1.00143	0.979303	0.963853	0.514741	Not_Significant	None	1.11771	0.128005	0.946327	0.575152	Not_Significant	None	NoSignificant	NoRegulation
O75822	EIF3J	O75822	0.991315	0.915703	0.985828	0.804053	Not_Significant	None	1.04541	0.677273	1.08834	0.211009	Not_Significant	None	1.31344	0.0981495	1.41136	0.0455603	Only_Thaps_Significant	None	AtLeastSignificant	NoRegulation
Q9UBQ5	EIF3K	Q9UBQ5	0.94044	0.477071	0.982773	0.846731	Not_Significant	None	1.01777	0.819928	0.974111	0.758847	Not_Significant	None	1.1598	0.340622	1.16619	0.308404	Not_Significant	None	NoSignificant	NoRegulation
Q9Y262	EIF3L	Q9Y262	1.06376	0.0744424	1.02306	0.220258	Not_Significant	None	1.03204	0.781978	0.990678	0.941423	Not_Significant	None	0.978402	0.779151	0.944294	0.327084	Not_Significant	None	NoSignificant	NoRegulation
Q7L2H7	EIF3M	Q7L2H7	1.03883	0.754385	0.881197	0.282971	Not_Significant	None	0.765611	0.0514267	0.721383	0.0441294	Only_Thaps_Significant	None	0.995454	0.975725	0.969183	0.68961	Not_Significant	None	AtLeastSignificant	NoRegulation
P60842	EIF4A1	P60842	0.969063	0.753048	0.921015	0.191418	Not_Significant	None	1.04913	0.322645	0.944289	0.649714	Not_Significant	None	1.12387	0.0728332	1.00754	0.923777	Not_Significant	None	NoSignificant	NoRegulation
P38919	EIF4A3	P38919	1.07279	0.464148	1.00161	0.969183	Not_Significant	None	1.25019	0.142962	1.04181	0.619704	Not_Significant	None	1.07517	0.263237	1.1738	0.0375615	Only_Thaps_Significant	None	AtLeastSignificant	NoRegulation
P23588	EIF4B	P23588	0.946115	0.218241	0.859279	0.0242528	Only_Thaps_Significant	None	0.916398	0.350462	0.957636	0.596844	Not_Significant	None	0.961406	0.859139	0.974957	0.908874	Not_Significant	None	AtLeastSignificant	NoRegulation
P06730	EIF4E	P06730	0.999007	0.983622	0.906516	0.0824128	Not_Significant	None	0.923075	0.37064	0.808855	0.25651	Not_Significant	None	0.9005	0.504026	0.895605	0.484737	Not_Significant	None	NoSignificant	NoRegulation
O60573	EIF4E2	O60573	0.920375	0.614452	0.648502	0.00619523	Only_Thaps_Significant	None	0.865073	0.0876615	0.673642	0.00488949	Only_Thaps_Significant	None	0.734745	0.069887	0.484785	0.0238387	Only_Thaps_Significant	None	AtLeastSignificant	NoRegulation
Q13541	EIF4EBP1	Q13541	1.37448	0.0957166	0.856712	0.543888	Not_Significant	None	NA	NA	NA	NA	NA	NA	NA	NA	NA	NA	NA	NA	NoSignificant	NoRegulation
Q04637	EIF4G1	Q04637	1.02114	0.717814	0.954506	0.415543	Not_Significant	None	0.958452	0.615302	0.991869	0.927548	Not_Significant	None	1.02981	0.827322	1.11132	0.299066	Not_Significant	None	NoSignificant	NoRegulation
P78344	EIF4G2	P78344	1.13892	0.34709	0.710294	0.0292276	Only_Thaps_Significant	None	1.18015	0.240428	0.561194	0.0302371	Only_Thaps_Significant	None	1.33948	0.17047	0.739335	0.180281	Not_Significant	None	AtLeastSignificant	NoRegulation
O43432	EIF4G3	O43432	0.92933	0.325743	0.836538	0.346879	Not_Significant	None	NA	NA	NA	NA	NA	NA	NA	NA	NA	NA	NA	NA	NoSignificant	NoRegulation
Q15056	EIF4H	Q15056	1.00356	0.951016	0.914193	0.374187	Not_Significant	None	1.14319	0.246833	1.07306	0.616859	Not_Significant	None	1.04177	0.762568	0.95597	0.776559	Not_Significant	None	NoSignificant	NoRegulation
P55010	EIF5	P55010	1.15155	0.130837	1.08551	0.569825	Not_Significant	None	1.5046	0.03138	1.29685	0.230993	Only_TM_Significant	None	1.37814	0.139249	1.38204	0.0647317	Not_Significant	None	AtLeastSignificant	NoRegulation
P63241	EIF5A	P63241	1.10417	0.251874	0.930786	0.422481	Not_Significant	None	1.22133	0.20631	1.04989	0.759884	Not_Significant	None	1.07765	0.335922	0.948963	0.694812	Not_Significant	None	NoSignificant	NoRegulation
O60841	EIF5B	O60841	1.1411	0.0202915	1.04108	0.429171	Only_TM_Significant	None	1.0606	0.678633	0.987596	0.939697	Not_Significant	None	1.1738	0.161776	1.09083	0.471102	Not_Significant	None	AtLeastSignificant	NoRegulation
P56537	EIF6	P56537	1.13961	0.0369564	1.07473	0.160355	Only_TM_Significant	None	1.05005	0.562221	0.957437	0.600963	Not_Significant	None	1.41397	0.015929	1.32735	0.0268507	Both_Significant	None	AtLeastSignificant	NoRegulation
Q9BQ52	ELAC2	Q9BQ52	1.0137	0.864289	1.05169	0.575876	Not_Significant	None	1.02189	0.846756	1.12361	0.416788	Not_Significant	None	1.02722	0.790191	1.15453	0.246346	Not_Significant	None	NoSignificant	NoRegulation
Q15717	ELAVL1	Q15717	0.973568	0.70939	1.14759	0.0556929	Not_Significant	None	0.939384	0.401043	1.02464	0.770584	Not_Significant	None	1.04908	0.697808	1.30204	0.13601	Not_Significant	None	NoSignificant	NoRegulation
Q92556	ELMO1	Q92556	1.27823	0.274078	1.08712	0.71516	Not_Significant	None	0.819404	0.392497	0.983321	0.91043	Not_Significant	None	0.896757	0.565679	1.56355	0.0624204	Not_Significant	None	NoSignificant	NoRegulation
Q96JJ3	ELMO2	Q96JJ3	NA	NA	NA	NA	NA	NA	NA	NA	NA	NA	NA	NA	1.11654	0.365435	1.08227	0.271371	Not_Significant	None	NoSignificant	NoRegulation
Q8IZ81	ELMOD2	Q8IZ81	0.817636	0.189962	1.12442	0.378086	Not_Significant	None	1.11789	0.290991	1.49576	0.0401392	Only_Thaps_Significant	None	1.15414	0.618168	1.56178	0.182043	Not_Significant	None	AtLeastSignificant	NoRegulation
Q14241	ELOA	Q14241	1.03269	0.373018	1.12855	0.0520732	Not_Significant	None	0.885457	0.148826	1.10781	0.572986	Not_Significant	None	0.896326	0.586515	1.2031	0.39236	Not_Significant	None	NoSignificant	NoRegulation
Q15370	ELOB	Q15370	0.925461	0.0136791	0.917337	0.0485618	Both_Significant	None	0.985428	0.899895	0.930622	0.59204	Not_Significant	None	1.03791	0.748299	1.0244	0.820331	Not_Significant	None	AtLeastSignificant	NoRegulation
Q15369	ELOC	Q15369	0.981407	0.76098	0.91893	0.0989632	Not_Significant	None	0.922772	0.326218	0.901883	0.215428	Not_Significant	None	1.01965	0.733157	0.926434	0.225863	Not_Significant	None	NoSignificant	NoRegulation
Q9BW60	ELOVL1	Q9BW60	0.933196	0.546747	1.06748	0.489771	Not_Significant	None	1.06449	0.666651	1.1063	0.599808	Not_Significant	None	0.934192	0.78246	1.07372	0.800292	Not_Significant	None	NoSignificant	NoRegulation
Q9NYP7	ELOVL5	Q9NYP7	NA	NA	NA	NA	NA	NA	0.95392	0.538966	0.868713	0.151259	Not_Significant	None	1.2098	0.627394	1.40908	0.364863	Not_Significant	None	NoSignificant	NoRegulation
O95163	ELP1	O95163	0.863064	0.332187	0.829589	0.0299824	Only_Thaps_Significant	None	1.23435	0.0995065	1.10946	0.490229	Not_Significant	None	1.20055	0.364086	1.38251	0.072164	Not_Significant	None	AtLeastSignificant	NoRegulation
Q6IA86	ELP2	Q6IA86	NA	NA	NA	NA	NA	NA	NA	NA	NA	NA	NA	NA	1.67805	0.19584	2.21871	0.0243987	Only_Thaps_Significant	None	AtLeastSignificant	NoRegulation
Q9H9T3	ELP3	Q9H9T3	1.28974	0.0555913	1.12959	0.133956	Not_Significant	None	2.43195	0.0147732	1.58307	0.352314	Only_TM_Significant	Only_TM_Up	1.39223	0.116237	0.935701	0.784581	Not_Significant	None	AtLeastSignificant	AtLeastRegulatedInOne
Q8N766	EMC1	Q8N766	0.791573	0.0300697	0.86617	0.139449	Only_TM_Significant	None	0.814402	0.173717	0.863898	0.290529	Not_Significant	None	0.976723	0.788827	1.13693	0.260797	Not_Significant	None	AtLeastSignificant	NoRegulation
Q5UCC4	EMC10	Q5UCC4	0.819977	0.359385	1.09704	0.495169	Not_Significant	None	1.18806	0.441938	1.09717	0.7214	Not_Significant	None	0.67014	0.133667	0.597813	0.0718244	Not_Significant	None	NoSignificant	NoRegulation
Q15006	EMC2	Q15006	0.846544	0.0773568	1.00945	0.934672	Not_Significant	None	0.993101	0.959563	1.03446	0.740706	Not_Significant	None	1.18331	0.468786	1.45131	0.153576	Not_Significant	None	NoSignificant	NoRegulation
Q9P0I2	EMC3	Q9P0I2	1.2947	0.000767253	1.32602	0.0199965	Both_Significant	None	1.11746	0.513398	1.06306	0.779056	Not_Significant	None	1.13692	0.767917	1.76772	0.164935	Not_Significant	None	AtLeastSignificant	NoRegulation
Q5J8M3	EMC4	Q5J8M3	0.978036	0.879999	1.10727	0.415959	Not_Significant	None	1.08246	0.328289	1.07315	0.581507	Not_Significant	None	1.05892	0.510255	1.17313	0.151889	Not_Significant	None	NoSignificant	NoRegulation
Q9BV81	EMC6	Q9BV81	0.819239	0.137874	1.08206	0.451679	Not_Significant	None	NA	NA	NA	NA	NA	NA	0.96085	0.82811	1.09764	0.669707	Not_Significant	None	NoSignificant	NoRegulation
Q9NPA0	EMC7	Q9NPA0	0.965122	0.697254	1.06532	0.566545	Not_Significant	None	1.00085	0.992024	0.980383	0.823317	Not_Significant	None	1.07426	0.7559	1.08858	0.718577	Not_Significant	None	NoSignificant	NoRegulation
O43402	EMC8	O43402	1.05849	0.0429362	1.12646	0.120351	Only_TM_Significant	None	0.967937	0.341346	1.00704	0.939264	Not_Significant	None	0.991181	0.934181	0.97042	0.789807	Not_Significant	None	AtLeastSignificant	NoRegulation
P50402	EMD	P50402	1.11454	0.42734	1.26576	0.0148591	Only_Thaps_Significant	None	1.25854	0.00250875	1.46241	0.00210419	Both_Significant	None	1.07308	0.448879	1.19888	0.108506	Not_Significant	None	AtLeastSignificant	NoRegulation
Q92979	EMG1	Q92979	1.15736	0.127264	1.16901	0.14837	Not_Significant	None	0.761812	0.128228	0.984155	0.931489	Not_Significant	None	1.19971	0.446416	1.65087	0.0338221	Only_Thaps_Significant	None	AtLeastSignificant	NoRegulation
Q9Y6C2	EMILIN1	Q9Y6C2	NA	NA	NA	NA	NA	NA	6.49419	0.00180711	1.80182	0.0863658	Only_TM_Significant	Only_TM_Up	4.11824	0.00194546	1.54653	0.0865705	Only_TM_Significant	Only_TM_Up	AtLeastSignificant	AtLeastRegulatedInOne
O95834	EML2	O95834	1.16019	0.422174	1.08158	0.650127	Not_Significant	None	NA	NA	NA	NA	NA	NA	NA	NA	NA	NA	NA	NA	NoSignificant	NoRegulation
Q32P44	EML3	Q32P44	1.41336	0.279966	0.986809	0.970013	Not_Significant	None	NA	NA	NA	NA	NA	NA	NA	NA	NA	NA	NA	NA	NoSignificant	NoRegulation
Q9HC35	EML4	Q9HC35	1.11193	0.0497076	1.20733	0.000666846	Both_Significant	None	1.12214	0.0135422	1.06986	0.213252	Only_TM_Significant	None	1.18894	0.0694415	1.27187	0.00370921	Only_Thaps_Significant	None	AtLeastSignificant	NoRegulation
Q8N8S7	ENAH	Q8N8S7	1.07882	0.682197	0.876758	0.441803	Not_Significant	None	1.03302	0.826031	0.964104	0.797402	Not_Significant	None	0.919755	0.655967	0.905396	0.505679	Not_Significant	None	NoSignificant	NoRegulation
O94919	ENDOD1	O94919	1.13609	0.198565	1.442	0.0126386	Only_Thaps_Significant	None	0.82722	0.278666	1.12339	0.392312	Not_Significant	None	0.904538	0.787194	1.27013	0.493673	Not_Significant	None	AtLeastSignificant	NoRegulation
P17813	ENG	P17813	0.64388	0.0476067	0.902423	0.540923	Only_TM_Significant	None	NA	NA	NA	NA	NA	NA	0.411326	0.0100305	0.299998	0.00645837	Both_Significant	Only_Thaps_Down	AtLeastSignificant	AtLeastRegulatedInOne
P06733	ENO1	P06733	1.09616	0.277386	0.966112	0.621996	Not_Significant	None	0.968495	0.643252	0.991059	0.913416	Not_Significant	None	1.1232	0.361546	1.08125	0.509099	Not_Significant	None	NoSignificant	NoRegulation
P09104	ENO2	P09104	1.23372	0.0919867	1.04756	0.562709	Not_Significant	None	1.04447	0.788757	1.0549	0.749606	Not_Significant	None	1.23085	0.169141	1.11843	0.177869	Not_Significant	None	NoSignificant	NoRegulation
Q9UHY7	ENOPH1	Q9UHY7	1.15145	0.104705	0.942421	0.608255	Not_Significant	None	1.20235	0.166353	1.04648	0.709608	Not_Significant	None	1.09025	0.647427	0.90805	0.685167	Not_Significant	None	NoSignificant	NoRegulation
O43768	ENSA	O43768	1.09724	0.802119	0.655648	0.290879	Not_Significant	None	NA	NA	NA	NA	NA	NA	1.15522	0.218361	0.910563	0.464555	Not_Significant	None	NoSignificant	NoRegulation
Q9NPA8	ENY2	Q9NPA8	NA	NA	NA	NA	NA	NA	0.890668	0.564501	0.661054	0.0959129	Not_Significant	None	0.476157	0.285903	0.380376	0.210527	Not_Significant	None	NoSignificant	NoRegulation
Q09472	EP300	Q09472	1.01504	0.848182	1.20589	0.255956	Not_Significant	None	0.554552	0.0794536	0.630445	0.254205	Not_Significant	None	NA	NA	NA	NA	NA	NA	NoSignificant	NoRegulation
Q96L91	EP400	Q96L91	NA	NA	NA	NA	NA	NA	NA	NA	NA	NA	NA	NA	1.06153	0.838595	1.18438	0.660114	Not_Significant	None	NoSignificant	NoRegulation
P11171	EPB41	P11171	NA	NA	NA	NA	NA	NA	1.03831	0.887139	1.42165	0.201257	Not_Significant	None	1.20162	0.546223	1.39568	0.111914	Not_Significant	None	NoSignificant	NoRegulation
O43491	EPB41L2	O43491	0.951038	0.468581	0.900179	0.14206	Not_Significant	None	0.885877	0.372321	0.919723	0.466334	Not_Significant	None	0.742997	0.120428	0.735706	0.0983612	Not_Significant	None	NoSignificant	NoRegulation
P29317	EPHA2	P29317	1.01427	0.855121	1.01341	0.862163	Not_Significant	None	1.26297	0.170701	1.22021	0.256757	Not_Significant	None	1.38661	0.0690492	1.59937	0.0207326	Only_Thaps_Significant	None	AtLeastSignificant	NoRegulation
P29322	EPHA8	P29322	0.965298	0.776608	1.05289	0.683068	Not_Significant	None	NA	NA	NA	NA	NA	NA	NA	NA	NA	NA	NA	NA	NoSignificant	NoRegulation
P54753	EPHB3	P54753	NA	NA	NA	NA	NA	NA	NA	NA	NA	NA	NA	NA	0.887493	0.1257	0.470053	0.000996887	Only_Thaps_Significant	None	AtLeastSignificant	NoRegulation
P07099	EPHX1	P07099	1.08798	0.433046	1.28184	0.116659	Not_Significant	None	1.2837	0.237451	1.31572	0.16603	Not_Significant	None	1.16436	0.362146	1.09311	0.623524	Not_Significant	None	NoSignificant	NoRegulation
Q9Y6I3	EPN1	Q9Y6I3	1.04145	0.692646	1.06113	0.528005	Not_Significant	None	0.733892	0.00868978	0.587103	0.000954916	Both_Significant	None	0.913627	0.641065	0.855484	0.279518	Not_Significant	None	AtLeastSignificant	NoRegulation
P07814	EPRS	P07814	1.04434	0.389017	1.07477	0.0944031	Not_Significant	None	1.32221	0.00244976	1.1788	0.294969	Only_TM_Significant	None	1.34171	0.0955248	1.21487	0.146164	Not_Significant	None	AtLeastSignificant	NoRegulation
P42566	EPS15	P42566	1.15807	0.401917	1.13234	0.024041	Only_Thaps_Significant	None	0.984159	0.921781	0.934179	0.889904	Not_Significant	None	0.939535	0.726762	0.887545	0.549131	Not_Significant	None	AtLeastSignificant	NoRegulation
Q9UBC2	EPS15L1	Q9UBC2	0.940171	0.511362	0.842978	0.00321434	Only_Thaps_Significant	None	0.962736	0.191825	0.926312	0.0318359	Only_Thaps_Significant	None	1.02711	0.825762	0.953717	0.620064	Not_Significant	None	AtLeastSignificant	NoRegulation
Q12929	EPS8	Q12929	1.03539	0.729874	0.910609	0.232918	Not_Significant	None	1.07474	0.620282	1.19664	0.247159	Not_Significant	None	0.950457	0.401054	1.04268	0.426474	Not_Significant	None	NoSignificant	NoRegulation
O75616	ERAL1	O75616	0.963242	0.662124	0.980785	0.83185	Not_Significant	None	0.727991	0.154722	0.84208	0.46168	Not_Significant	None	1.02868	0.935053	1.11994	0.74635	Not_Significant	None	NoSignificant	NoRegulation
Q9NZ08	ERAP1	Q9NZ08	1.01924	0.823958	0.658298	0.02504	Only_Thaps_Significant	None	0.965298	0.814082	0.419233	0.00295493	Only_Thaps_Significant	None	1.29584	0.0221455	0.941436	0.398397	Only_TM_Significant	None	AtLeastSignificant	NoRegulation
P21860	ERBB3	P21860	NA	NA	NA	NA	NA	NA	NA	NA	NA	NA	NA	NA	0.907934	0.761005	0.0211066	0.0182492	Only_Thaps_Significant	Only_Thaps_Down	AtLeastSignificant	AtLeastRegulatedInOne
Q8IUD2	ERC1	Q8IUD2	1.1409	0.637134	2.06424	0.118759	Not_Significant	None	1.61166	0.0516396	1.73943	0.385479	Not_Significant	None	0.816652	0.551061	0.787785	0.456857	Not_Significant	None	NoSignificant	NoRegulation
P18074	ERCC2	P18074	NA	NA	NA	NA	NA	NA	NA	NA	NA	NA	NA	NA	0.774801	0.377565	0.417958	0.0164981	Only_Thaps_Significant	None	AtLeastSignificant	NoRegulation
P19447	ERCC3	P19447	0.985172	0.899115	1.09092	0.486911	Not_Significant	None	0.567259	0.0068547	0.735686	0.128917	Only_TM_Significant	None	1.05992	0.860054	1.20336	0.568256	Not_Significant	None	AtLeastSignificant	NoRegulation
Q92889	ERCC4	Q92889	0.921696	0.812567	1.31921	0.286545	Not_Significant	None	NA	NA	NA	NA	NA	NA	NA	NA	NA	NA	NA	NA	NoSignificant	NoRegulation
P50548	ERF	P50548	0.682269	0.283098	1.06523	0.758761	Not_Significant	None	0.680055	0.173124	0.938576	0.493066	Not_Significant	None	0.291827	0.0338137	1.64292	0.0676279	Only_TM_Significant	Only_TM_Down	AtLeastSignificant	AtLeastRegulatedInOne
Q969X5	ERGIC1	Q969X5	0.934798	0.272969	1.1377	0.331005	Not_Significant	None	0.82391	0.0426357	1.03642	0.70754	Only_TM_Significant	None	0.814955	0.0627478	1.04923	0.651567	Not_Significant	None	AtLeastSignificant	NoRegulation
Q96RQ1	ERGIC2	Q96RQ1	1.41325	0.37438	1.72561	0.172185	Not_Significant	None	NA	NA	NA	NA	NA	NA	NA	NA	NA	NA	NA	NA	NoSignificant	NoRegulation
Q9Y282	ERGIC3	Q9Y282	0.842891	0.342887	0.883165	0.383795	Not_Significant	None	0.599379	0.0480459	0.722456	0.153097	Only_TM_Significant	None	0.628894	0.031753	0.86863	0.359245	Only_TM_Significant	None	AtLeastSignificant	NoRegulation
P84090	ERH	P84090	0.897055	0.144979	1.0399	0.733765	Not_Significant	None	1.02628	0.68655	1.11007	0.229393	Not_Significant	None	1.05261	0.784237	1.24587	0.307871	Not_Significant	None	NoSignificant	NoRegulation
Q96DZ1	ERLEC1	Q96DZ1	1.16435	0.368028	1.07128	0.651394	Not_Significant	None	1.33725	0.0653052	1.2883	0.0939595	Not_Significant	None	1.10106	0.501699	1.09995	0.526117	Not_Significant	None	NoSignificant	NoRegulation
O75477	ERLIN1	O75477	0.914485	0.394379	0.925537	0.368662	Not_Significant	None	0.757718	0.0177425	0.747166	0.0683171	Only_TM_Significant	None	0.849771	0.404061	0.647038	0.12533	Not_Significant	None	AtLeastSignificant	NoRegulation
O94905	ERLIN2	O94905	1.01237	0.888789	0.996599	0.959284	Not_Significant	None	0.872358	0.0648226	0.79487	0.0672941	Not_Significant	None	0.944407	0.580898	0.644903	0.0571443	Not_Significant	None	NoSignificant	NoRegulation
Q7Z2K6	ERMP1	Q7Z2K6	0.926121	0.416344	1.13121	0.189825	Not_Significant	None	1.08368	0.394099	0.916801	0.543538	Not_Significant	None	0.578378	0.0700942	0.86085	0.568075	Not_Significant	None	NoSignificant	NoRegulation
Q96HE7	ERO1A	Q96HE7	1.02939	0.522457	1.14302	0.215899	Not_Significant	None	1.04962	0.309511	1.15545	0.443149	Not_Significant	None	1.20947	0.0732431	1.09739	0.195206	Not_Significant	None	NoSignificant	NoRegulation
Q86YB8	ERO1B	Q86YB8	NA	NA	NA	NA	NA	NA	NA	NA	NA	NA	NA	NA	6.44905	0.00280664	2.57607	0.0748953	Only_TM_Significant	Only_TM_Up	AtLeastSignificant	AtLeastRegulatedInOne
P30040	ERP29	P30040	1.02796	0.607588	0.764725	0.0952119	Not_Significant	None	1.02037	0.889888	0.491175	0.00383018	Only_Thaps_Significant	None	1.02563	0.571904	0.590726	0.00536018	Only_Thaps_Significant	None	AtLeastSignificant	NoRegulation
Q9BS26	ERP44	Q9BS26	1.17457	0.162173	1.0015	0.968392	Not_Significant	None	1.03722	0.789936	0.988785	0.939452	Not_Significant	None	1.0364	0.769299	0.963107	0.661636	Not_Significant	None	NoSignificant	NoRegulation
P10768	ESD	P10768	0.991609	0.881662	0.894126	0.0688993	Not_Significant	None	0.955356	0.596473	0.984495	0.849719	Not_Significant	None	1.23358	0.018231	0.992492	0.91687	Only_TM_Significant	None	AtLeastSignificant	NoRegulation
Q9H501	ESF1	Q9H501	1.17913	0.114376	1.22473	0.0179168	Only_Thaps_Significant	None	1.01287	0.903781	1.08727	0.463067	Not_Significant	None	0.921275	0.16609	1.16884	0.0517214	Not_Significant	None	AtLeastSignificant	NoRegulation
Q9BSJ8	ESYT1	Q9BSJ8	1.16105	0.120814	1.24894	0.00474032	Only_Thaps_Significant	None	1.18022	0.140049	1.17698	0.438889	Not_Significant	None	1.16698	0.245439	1.50688	0.0161811	Only_Thaps_Significant	None	AtLeastSignificant	NoRegulation
A0FGR8	ESYT2	A0FGR8	1.1601	0.0143725	1.23154	0.0141906	Both_Significant	None	1.02763	0.673505	1.29775	0.0996328	Not_Significant	None	1.0824	0.405368	1.66916	0.00378066	Only_Thaps_Significant	None	AtLeastSignificant	NoRegulation
P62495	ETF1	P62495	1.04667	0.688702	0.927064	0.440117	Not_Significant	None	1.07268	0.563558	1.02981	0.849283	Not_Significant	None	1.24512	0.0572889	1.27664	0.0691771	Not_Significant	None	NoSignificant	NoRegulation
P13804	ETFA	P13804	1.09389	0.163931	1.17428	0.0593187	Not_Significant	None	1.05311	0.70453	1.1176	0.501739	Not_Significant	None	1.06358	0.580712	1.21646	0.205258	Not_Significant	None	NoSignificant	NoRegulation
P38117	ETFB	P38117	1.03984	0.426999	1.09507	0.135414	Not_Significant	None	0.926678	0.358931	0.960677	0.666517	Not_Significant	None	0.975315	0.852216	1.07164	0.648475	Not_Significant	None	NoSignificant	NoRegulation
O95571	ETHE1	O95571	1.17209	0.173818	1.33206	0.0720986	Not_Significant	None	1.31344	0.045442	1.29752	0.0592157	Only_TM_Significant	None	1.07424	0.715604	1.09918	0.653884	Not_Significant	None	AtLeastSignificant	NoRegulation
P14921	ETS1	P14921	2.2763	0.0180611	1.80818	0.331582	Only_TM_Significant	Only_TM_Up	NA	NA	NA	NA	NA	NA	NA	NA	NA	NA	NA	NA	AtLeastSignificant	AtLeastRegulatedInOne
Q01844	EWSR1	Q01844	0.934338	0.0748074	1.04008	0.620669	Not_Significant	None	1.02396	0.740534	1.22147	0.0501987	Not_Significant	None	1.00994	0.954421	1.15889	0.425009	Not_Significant	None	NoSignificant	NoRegulation
Q9NV70	EXOC1	Q9NV70	0.846409	0.0204263	0.79289	0.0289843	Both_Significant	None	1.02496	0.91439	0.592018	0.133045	Not_Significant	None	1.31029	0.345575	0.944429	0.839301	Not_Significant	None	AtLeastSignificant	NoRegulation
Q96KP1	EXOC2	Q96KP1	1.06055	0.25879	1.03907	0.715343	Not_Significant	None	0.956107	0.731947	1.00028	0.998522	Not_Significant	None	0.931924	0.589834	0.987148	0.908822	Not_Significant	None	NoSignificant	NoRegulation
O60645	EXOC3	O60645	1.02449	0.630418	1.01792	0.654217	Not_Significant	None	0.963477	0.749328	0.874651	0.437229	Not_Significant	None	0.996698	0.979367	0.952407	0.75937	Not_Significant	None	NoSignificant	NoRegulation
Q96A65	EXOC4	Q96A65	0.983139	0.897113	0.816609	0.170623	Not_Significant	None	0.903414	0.390673	0.711176	0.0678692	Not_Significant	None	0.965674	0.886959	0.61261	0.163522	Not_Significant	None	NoSignificant	NoRegulation
O00471	EXOC5	O00471	0.963445	0.875737	0.80319	0.281236	Not_Significant	None	0.878223	0.383721	0.581843	0.0174499	Only_Thaps_Significant	None	NA	NA	NA	NA	NA	NA	AtLeastSignificant	NoRegulation
Q9UPT5	EXOC7	Q9UPT5	NA	NA	NA	NA	NA	NA	NA	NA	NA	NA	NA	NA	1.73544	0.000787588	1.51308	0.0581686	Only_TM_Significant	None	AtLeastSignificant	NoRegulation
Q9Y3B2	EXOSC1	Q9Y3B2	0.915861	0.365414	1.07398	0.462877	Not_Significant	None	0.860582	0.195631	1.09372	0.366468	Not_Significant	None	0.958589	0.774965	1.07979	0.614247	Not_Significant	None	NoSignificant	NoRegulation
Q01780	EXOSC10	Q01780	1.20202	0.136673	1.32931	0.0375097	Only_Thaps_Significant	None	0.958303	0.689174	1.09969	0.585132	Not_Significant	None	0.840579	0.123179	1.01438	0.918161	Not_Significant	None	AtLeastSignificant	NoRegulation
Q13868	EXOSC2	Q13868	1.0767	0.363207	1.21697	0.0213919	Only_Thaps_Significant	None	1.0168	0.905684	1.1254	0.563174	Not_Significant	None	1.10764	0.600276	1.53542	0.0657754	Not_Significant	None	AtLeastSignificant	NoRegulation
Q9NQT5	EXOSC3	Q9NQT5	1.10503	0.381733	1.30876	0.0139583	Only_Thaps_Significant	None	1.21075	0.208132	1.22666	0.172374	Not_Significant	None	0.932835	0.339262	1.00033	0.997536	Not_Significant	None	AtLeastSignificant	NoRegulation
Q9NPD3	EXOSC4	Q9NPD3	0.962755	0.483363	1.14861	0.10303	Not_Significant	None	0.924012	0.29481	1.10811	0.413399	Not_Significant	None	0.845495	0.226164	1.03171	0.8197	Not_Significant	None	NoSignificant	NoRegulation
Q9NQT4	EXOSC5	Q9NQT4	1.03267	0.645682	1.11608	0.419193	Not_Significant	None	0.744751	0.0574721	0.865428	0.257073	Not_Significant	None	1.04858	0.744251	1.01038	0.948224	Not_Significant	None	NoSignificant	NoRegulation
Q5RKV6	EXOSC6	Q5RKV6	0.825021	0.0231674	0.989475	0.88601	Only_TM_Significant	None	0.847018	0.0908184	0.989911	0.939064	Not_Significant	None	0.999474	0.996836	1.2536	0.190583	Not_Significant	None	AtLeastSignificant	NoRegulation
Q15024	EXOSC7	Q15024	1.03033	0.763632	1.12036	0.297236	Not_Significant	None	1.15031	0.260364	1.28171	0.0231472	Only_Thaps_Significant	None	1.17192	0.306615	1.5777	0.0162959	Only_Thaps_Significant	None	AtLeastSignificant	NoRegulation
Q96B26	EXOSC8	Q96B26	1.12004	0.341423	1.25014	0.0738077	Not_Significant	None	1.039	0.819393	1.0067	0.971965	Not_Significant	None	1.22371	0.394286	1.62828	0.0797783	Not_Significant	None	NoSignificant	NoRegulation
Q06265	EXOSC9	Q06265	0.982989	0.554884	1.10269	0.0873091	Not_Significant	None	0.909712	0.394145	1.04251	0.762506	Not_Significant	None	0.961946	0.797971	1.16156	0.359722	Not_Significant	None	NoSignificant	NoRegulation
Q93063	EXT2	Q93063	0.295254	0.0102774	0.621796	0.0723324	Only_TM_Significant	Only_TM_Down	NA	NA	NA	NA	NA	NA	0.163642	0.0037185	0.4817	0.0226925	Both_Significant	Only_TM_Down	AtLeastSignificant	AtLeastRegulatedInOne
Q15910	EZH2	Q15910	1.2126	0.626384	0.852701	0.67994	Not_Significant	None	0.507715	0.229638	0.955337	0.925234	Not_Significant	None	NA	NA	NA	NA	NA	NA	NoSignificant	NoRegulation
P15311	EZR	P15311	1.13277	0.149778	1.0683	0.349015	Not_Significant	None	1.1409	0.113763	0.986988	0.879406	Not_Significant	None	1.01858	0.808652	0.951718	0.535823	Not_Significant	None	NoSignificant	NoRegulation
O15540	FABP7	O15540	0.952184	0.892493	0.75902	0.527828	Not_Significant	None	0.764308	0.372243	0.736147	0.221924	Not_Significant	None	0.794348	0.495738	0.741011	0.395278	Not_Significant	None	NoSignificant	NoRegulation
Q13158	FADD	Q13158	0.799764	0.374978	0.55725	0.106792	Not_Significant	None	NA	NA	NA	NA	NA	NA	0.830336	0.260026	0.692575	0.217021	Not_Significant	None	NoSignificant	NoRegulation
Q96CS3	FAF2	Q96CS3	1.08553	0.115627	1.17036	0.00993073	Only_Thaps_Significant	None	1.08961	0.252089	1.25125	0.0630167	Not_Significant	None	1.16413	0.385429	1.4819	0.0667456	Not_Significant	None	AtLeastSignificant	NoRegulation
P16930	FAH	P16930	1.30283	0.23757	1.02891	0.907021	Not_Significant	None	1.04858	0.561138	1.0539	0.442927	Not_Significant	None	0.960749	0.741524	0.75178	0.223467	Not_Significant	None	NoSignificant	NoRegulation
Q96GK7	FAHD2A	Q96GK7	NA	NA	NA	NA	NA	NA	0.983969	0.901696	1.16075	0.179465	Not_Significant	None	1.2797	0.239138	0.692931	0.0937253	Not_Significant	None	NoSignificant	NoRegulation
Q6P2I3	FAHD2B	Q6P2I3	1.02022	0.610721	1.04877	0.540258	Not_Significant	None	NA	NA	NA	NA	NA	NA	NA	NA	NA	NA	NA	NA	NoSignificant	NoRegulation
Q9H098	FAM107B	Q9H098	1.31463	0.286767	0.951074	0.878525	Not_Significant	None	0.967394	0.76312	0.918127	0.549057	Not_Significant	None	1.35883	0.151238	1.59648	0.0598587	Not_Significant	None	NoSignificant	NoRegulation
Q8IWE2	FAM114A1	Q8IWE2	0.94223	0.585262	0.842854	0.22199	Not_Significant	None	1.14261	0.520171	1.10021	0.653424	Not_Significant	None	1.28411	0.368402	0.611012	0.089353	Not_Significant	None	NoSignificant	NoRegulation
Q9NRY5	FAM114A2	Q9NRY5	1.20805	0.310169	1.57203	0.0122905	Only_Thaps_Significant	None	1.1902	0.476633	1.29586	0.307836	Not_Significant	None	1.11879	0.697601	1.09089	0.775548	Not_Significant	None	AtLeastSignificant	NoRegulation
Q9NZB2	FAM120A	Q9NZB2	0.963116	0.430807	0.917089	0.183067	Not_Significant	None	0.936943	0.415211	0.93155	0.367339	Not_Significant	None	0.907246	0.566454	0.826523	0.292026	Not_Significant	None	NoSignificant	NoRegulation
Q9NX05	FAM120C	Q9NX05	1.16616	0.314413	1.02212	0.818515	Not_Significant	None	1.13174	0.198027	1.08818	0.437894	Not_Significant	None	0.963873	0.820387	0.906424	0.232299	Not_Significant	None	NoSignificant	NoRegulation
Q9BZQ8	FAM129A	Q9BZQ8	1.06246	0.0244626	1.07671	0.423662	Only_TM_Significant	None	1.81394	0.00113371	1.52889	0.00626505	Both_Significant	None	2.25493	0.0167522	1.92902	0.0202023	Both_Significant	None	AtLeastSignificant	NoRegulation
Q96TA1	FAM129B	Q96TA1	1.16599	0.199134	0.955776	0.565752	Not_Significant	None	1.01447	0.83913	0.835177	0.17595	Not_Significant	None	1.03857	0.822175	1.06887	0.617644	Not_Significant	None	NoSignificant	NoRegulation
Q96C01	FAM136A	Q96C01	NA	NA	NA	NA	NA	NA	NA	NA	NA	NA	NA	NA	1.06085	0.738433	1.19205	0.266378	Not_Significant	None	NoSignificant	NoRegulation
Q5W0V3	FAM160B1	Q5W0V3	1.78956	0.164798	1.05786	0.895521	Not_Significant	None	NA	NA	NA	NA	NA	NA	NA	NA	NA	NA	NA	NA	NoSignificant	NoRegulation
Q96A26	FAM162A	Q96A26	1.0926	0.388181	1.12423	0.262035	Not_Significant	None	0.873538	0.104609	1.07599	0.616614	Not_Significant	None	NA	NA	NA	NA	NA	NA	NoSignificant	NoRegulation
Q8N128	FAM177A1	Q8N128	0.779698	0.249949	0.952141	0.748918	Not_Significant	None	NA	NA	NA	NA	NA	NA	NA	NA	NA	NA	NA	NA	NoSignificant	NoRegulation
Q9GZU8	FAM192A	Q9GZU8	1.11917	0.366443	1.01201	0.924816	Not_Significant	None	0.795343	0.0719914	0.780747	0.152113	Not_Significant	None	0.792968	0.177651	0.702856	0.0586614	Not_Significant	None	NoSignificant	NoRegulation
Q9NSI2	FAM207A	Q9NSI2	0.860461	0.14503	0.953141	0.545239	Not_Significant	None	1.17727	0.223154	0.846434	0.153576	Not_Significant	None	0.595229	0.194637	0.309328	0.00968929	Only_Thaps_Significant	Only_Thaps_Down	AtLeastSignificant	AtLeastRegulatedInOne
Q9UK61	FAM208A	Q9UK61	1.35559	0.166409	1.33582	0.18723	Not_Significant	None	1.08568	0.812513	0.987358	0.969391	Not_Significant	None	0.736236	0.210543	0.527975	0.111907	Not_Significant	None	NoSignificant	NoRegulation
O75063	FAM20B	O75063	NA	NA	NA	NA	NA	NA	0.568034	0.0149256	0.705695	0.200976	Only_TM_Significant	None	0.539083	0.0250614	0.769072	0.217464	Only_TM_Significant	None	AtLeastSignificant	NoRegulation
Q8IXL6	FAM20C	Q8IXL6	0.0334019	0.0282909	0.118829	0.0448276	Both_Significant	Both_Down	0.557504	0.011677	0.593557	0.0801099	Only_TM_Significant	None	0.755667	0.347677	0.398448	0.0707796	Not_Significant	None	AtLeastSignificant	AtLeastRegulatedInOne
Q92520	FAM3C	Q92520	1.05142	0.696407	0.887601	0.365096	Not_Significant	None	1.19895	0.285268	0.931619	0.687847	Not_Significant	None	1.4695	0.124379	1.18663	0.499866	Not_Significant	None	NoSignificant	NoRegulation
Q9NUQ9	FAM49B	Q9NUQ9	1.05565	0.186937	0.894576	0.0317814	Only_Thaps_Significant	None	0.755273	0.0904421	0.762709	0.102232	Not_Significant	None	1.04593	0.604994	0.865917	0.187639	Not_Significant	None	AtLeastSignificant	NoRegulation
Q14320	FAM50A	Q14320	1.04761	0.567924	0.906828	0.239559	Not_Significant	None	0.96217	0.623515	0.950165	0.547464	Not_Significant	None	0.875318	0.270929	0.879638	0.262938	Not_Significant	None	NoSignificant	NoRegulation
Q96KN1	FAM84B	Q96KN1	0.745036	0.150931	0.724012	0.0881593	Not_Significant	None	0.352246	0.0158	0.26203	0.0108593	Both_Significant	Both_Down	NA	NA	NA	NA	NA	NA	AtLeastSignificant	AtLeastRegulatedInOne
Q8NCA5	FAM98A	Q8NCA5	1.05923	0.597822	1.14797	0.079476	Not_Significant	None	1.18826	0.0590585	1.17996	0.0524885	Not_Significant	None	1.01865	0.855641	1.0902	0.401567	Not_Significant	None	NoSignificant	NoRegulation
Q52LJ0	FAM98B	Q52LJ0	0.962453	0.461261	1.05777	0.575526	Not_Significant	None	1.11917	0.179361	1.2842	0.00580148	Only_Thaps_Significant	None	1.18299	0.264456	1.44985	0.0500416	Not_Significant	None	AtLeastSignificant	NoRegulation
Q9BXW9	FANCD2	Q9BXW9	0.868381	0.379786	1.05934	0.6683	Not_Significant	None	NA	NA	NA	NA	NA	NA	0.901655	0.732577	1.27703	0.403465	Not_Significant	None	NoSignificant	NoRegulation
Q9NVI1	FANCI	Q9NVI1	0.933606	0.0206836	0.918322	0.284004	Only_TM_Significant	None	0.723415	0.00592518	0.768243	0.0229487	Both_Significant	None	0.822831	0.221571	0.837889	0.262334	Not_Significant	None	AtLeastSignificant	NoRegulation
Q8WVX9	FAR1	Q8WVX9	0.982636	0.90978	1.25687	0.166274	Not_Significant	None	0.786188	0.0250826	0.902243	0.349803	Only_TM_Significant	None	0.693307	0.315581	1.19925	0.529576	Not_Significant	None	AtLeastSignificant	NoRegulation
Q9Y4F1	FARP1	Q9Y4F1	1.09709	0.0772612	0.889919	0.18644	Not_Significant	None	0.616416	0.00519312	0.641271	0.113013	Only_TM_Significant	None	0.611591	0.0985391	0.588363	0.0721556	Not_Significant	None	AtLeastSignificant	NoRegulation
O95363	FARS2	O95363	0.769443	0.118261	0.787414	0.123091	Not_Significant	None	NA	NA	NA	NA	NA	NA	0.493023	0.00970085	0.296744	0.0316492	Both_Significant	Only_Thaps_Down	AtLeastSignificant	AtLeastRegulatedInOne
Q9Y285	FARSA	Q9Y285	0.995744	0.947435	0.842437	0.0204734	Only_Thaps_Significant	None	1.06029	0.258425	0.943643	0.607006	Not_Significant	None	1.1279	0.0325802	1.01347	0.765938	Only_TM_Significant	None	AtLeastSignificant	NoRegulation
Q9NSD9	FARSB	Q9NSD9	1.01086	0.894388	0.970036	0.662294	Not_Significant	None	1.15152	0.0929935	0.968584	0.522759	Not_Significant	None	1.07227	0.305777	1.10808	0.0966347	Not_Significant	None	NoSignificant	NoRegulation
P49327	FASN	P49327	1.17889	0.0267489	1.23361	0.0973404	Only_TM_Significant	None	0.877512	0.34487	0.834522	0.34454	Not_Significant	None	0.842677	0.476018	0.88619	0.60288	Not_Significant	None	AtLeastSignificant	NoRegulation
Q9NYY8	FASTKD2	Q9NYY8	1.03378	0.573927	1.15604	0.0141695	Only_Thaps_Significant	None	0.939617	0.524797	0.93528	0.611283	Not_Significant	None	1.01467	0.929022	1.31788	0.119558	Not_Significant	None	AtLeastSignificant	NoRegulation
Q7L8L6	FASTKD5	Q7L8L6	1.15585	0.159538	1.00833	0.938313	Not_Significant	None	1.00676	0.964641	0.988434	0.91164	Not_Significant	None	1.04467	0.744108	0.857133	0.155449	Not_Significant	None	NoSignificant	NoRegulation
Q14517	FAT1	Q14517	1.03642	0.831131	1.01483	0.917623	Not_Significant	None	0.562826	0.466758	0.972115	0.964687	Not_Significant	None	0.657713	0.127882	0.312076	0.0203619	Only_Thaps_Significant	Only_Thaps_Down	AtLeastSignificant	AtLeastRegulatedInOne
P62861	FAU	P62861	0.957382	0.379122	1.01175	0.811086	Not_Significant	None	1.15111	0.248398	1.00141	0.992311	Not_Significant	None	0.879667	0.408407	0.895341	0.46715	Not_Significant	None	NoSignificant	NoRegulation
P22087	FBL	P22087	1.08021	0.251332	1.28172	0.000113664	Only_Thaps_Significant	None	1.17154	0.262546	1.30206	0.118806	Not_Significant	None	1.0574	0.580472	1.30721	0.0687213	Not_Significant	None	AtLeastSignificant	NoRegulation
Q96ME1	FBXL18	Q96ME1	1.08877	0.212668	0.979706	0.807545	Not_Significant	None	1.00409	0.986329	0.878248	0.645018	Not_Significant	None	0.984364	0.940072	0.664565	0.0249365	Only_Thaps_Significant	None	AtLeastSignificant	NoRegulation
Q8NEZ5	FBXO22	Q8NEZ5	1.31516	0.143529	1.07353	0.739167	Not_Significant	None	0.933587	0.807654	0.797827	0.434142	Not_Significant	None	2.42925	0.0235173	2.66408	0.00147614	Both_Significant	None	AtLeastSignificant	NoRegulation
Q9Y3I1	FBXO7	Q9Y3I1	1.08807	0.0496877	0.840977	0.00766871	Both_Significant	None	0.693162	0.00450876	0.5815	0.00175648	Both_Significant	None	0.988747	0.936565	0.794124	0.0637318	Not_Significant	None	AtLeastSignificant	NoRegulation
P14324	FDPS	P14324	0.981616	0.85036	1.01256	0.75515	Not_Significant	None	1.05931	0.267232	1.07713	0.288383	Not_Significant	None	1.1403	0.455727	1.17127	0.248501	Not_Significant	None	NoSignificant	NoRegulation
P22570	FDXR	P22570	1.18194	0.280634	1.36351	0.176246	Not_Significant	None	0.916342	0.69726	1.14613	0.615947	Not_Significant	None	1.10493	0.543924	1.23433	0.432805	Not_Significant	None	NoSignificant	NoRegulation
P22830	FECH	P22830	NA	NA	NA	NA	NA	NA	NA	NA	NA	NA	NA	NA	1.24916	0.447919	0.813054	0.577437	Not_Significant	None	NoSignificant	NoRegulation
P39748	FEN1	P39748	0.993327	0.894066	1.0262	0.600946	Not_Significant	None	0.940273	0.419498	0.994432	0.893116	Not_Significant	None	1.01065	0.933253	1.19511	0.171567	Not_Significant	None	NoSignificant	NoRegulation
Q96AC1	FERMT2	Q96AC1	1.24261	0.0974091	1.05459	0.689954	Not_Significant	None	1.02537	0.811239	0.942127	0.553577	Not_Significant	None	1.14627	0.363362	1.34731	0.12062	Not_Significant	None	NoSignificant	NoRegulation
P07954	FH	P07954	1.16941	0.0169736	1.19704	8.39e-05	Both_Significant	None	0.92808	0.107075	1.04656	0.624237	Not_Significant	None	1.08703	0.466077	1.26646	0.0541456	Not_Significant	None	AtLeastSignificant	NoRegulation
Q14192	FHL2	Q14192	0.997752	0.981432	0.867382	0.102028	Not_Significant	None	1.26612	0.304104	1.30603	0.10747	Not_Significant	None	1.15313	0.192358	1.02782	0.794648	Not_Significant	None	NoSignificant	NoRegulation
Q13643	FHL3	Q13643	1.13129	0.264819	1.07037	0.549389	Not_Significant	None	1.06676	0.761497	1.05706	0.77977	Not_Significant	None	1.06366	0.72859	0.87841	0.503792	Not_Significant	None	NoSignificant	NoRegulation
Q9Y613	FHOD1	Q9Y613	1.02734	0.793022	0.877634	0.0760601	Not_Significant	None	0.910301	0.515774	0.697707	0.0849787	Not_Significant	None	0.937809	0.623283	0.783038	0.114774	Not_Significant	None	NoSignificant	NoRegulation
Q6UN15	FIP1L1	Q6UN15	0.866797	0.0990524	1.09789	0.0538802	Not_Significant	None	1.15031	0.312011	1.30505	0.0951195	Not_Significant	None	1.01108	0.91469	1.30041	0.0999623	Not_Significant	None	NoSignificant	NoRegulation
Q9Y3D6	FIS1	Q9Y3D6	0.89524	0.577019	0.962486	0.806212	Not_Significant	None	1.0548	0.671828	0.713373	0.350174	Not_Significant	None	0.901377	0.362307	0.811642	0.0723249	Not_Significant	None	NoSignificant	NoRegulation
Q96AY3	FKBP10	Q96AY3	1.06368	0.718302	0.297838	0.0044057	Only_Thaps_Significant	Only_Thaps_Down	0.519767	0.0127537	0.111196	0.000637952	Both_Significant	Only_Thaps_Down	0.44628	0.00533674	0.160614	0.000714583	Both_Significant	Only_Thaps_Down	AtLeastSignificant	AtLeastRegulatedInOne
Q9NYL4	FKBP11	Q9NYL4	1.11253	0.359916	1.13626	0.0971165	Not_Significant	None	2.39285	0.000170364	2.58951	0.00679311	Both_Significant	Only_TM_Up	3.25997	5.84e-06	4.18653	4.09e-06	Both_Significant	Both_Up	AtLeastSignificant	AtLeastRegulatedInOne
Q5T1M5	FKBP15	Q5T1M5	0.964157	0.655722	0.879533	0.193046	Not_Significant	None	1.11938	0.0620877	0.986305	0.811016	Not_Significant	None	1.22842	0.419799	0.822668	0.492243	Not_Significant	None	NoSignificant	NoRegulation
P62942	FKBP1A	P62942	1.13186	0.29751	0.93598	0.496904	Not_Significant	None	1.08366	0.652042	1.0126	0.953705	Not_Significant	None	1.12764	0.731229	0.47061	0.114475	Not_Significant	None	NoSignificant	NoRegulation
P26885	FKBP2	P26885	1.05733	0.445657	1.01553	0.806529	Not_Significant	None	1.14346	0.253952	1.06295	0.638061	Not_Significant	None	1.35309	0.00912376	1.18092	0.125072	Only_TM_Significant	None	AtLeastSignificant	NoRegulation
Q00688	FKBP3	Q00688	1.05074	0.361706	0.944446	0.338172	Not_Significant	None	1.11266	0.0195031	1.03978	0.721844	Only_TM_Significant	None	1.03406	0.794001	0.896255	0.414574	Not_Significant	None	AtLeastSignificant	NoRegulation
Q02790	FKBP4	Q02790	1.07836	0.164666	1.02068	0.378069	Not_Significant	None	1.11725	0.282471	1.11758	0.242873	Not_Significant	None	1.0327	0.421034	1.13071	0.136549	Not_Significant	None	NoSignificant	NoRegulation
Q13451	FKBP5	Q13451	1.18042	0.0831163	1.26706	0.0202534	Only_Thaps_Significant	None	0.84955	0.0195346	1.06429	0.352443	Only_TM_Significant	None	0.954091	0.5657	1.22606	0.0158468	Only_Thaps_Significant	None	AtLeastSignificant	NoRegulation
Q14318	FKBP8	Q14318	1.0842	0.29771	1.15714	0.254249	Not_Significant	None	0.942041	0.687324	1.02898	0.878363	Not_Significant	None	0.977175	0.887111	1.17339	0.297112	Not_Significant	None	NoSignificant	NoRegulation
O95302	FKBP9	O95302	0.968697	0.572031	0.840484	0.310539	Not_Significant	None	0.47386	0.00357452	0.232344	0.000572084	Both_Significant	Only_Thaps_Down	0.400531	0.00232869	0.254698	0.00113703	Both_Significant	Only_Thaps_Down	AtLeastSignificant	AtLeastRegulatedInOne
Q8NFF5	FLAD1	Q8NFF5	NA	NA	NA	NA	NA	NA	NA	NA	NA	NA	NA	NA	1.20299	0.264555	1.16975	0.20812	Not_Significant	None	NoSignificant	NoRegulation
Q13045	FLII	Q13045	1.06465	0.35712	0.90136	0.152067	Not_Significant	None	1.14711	0.28713	1.17024	0.283048	Not_Significant	None	1.09153	0.494312	1.35163	0.0386995	Only_Thaps_Significant	None	AtLeastSignificant	NoRegulation
P21333	FLNA	P21333	1.13281	0.0853067	1.10199	0.18	Not_Significant	None	1.01774	0.842612	1.0399	0.729653	Not_Significant	None	1.0076	0.9621	1.06028	0.593105	Not_Significant	None	NoSignificant	NoRegulation
O75369	FLNB	O75369	1.19766	0.0799446	1.20424	0.123644	Not_Significant	None	1.10102	0.325741	1.08645	0.496566	Not_Significant	None	1.06653	0.469299	1.15537	0.0529235	Not_Significant	None	NoSignificant	NoRegulation
O75955	FLOT1	O75955	0.927316	0.335162	0.85808	0.0852311	Not_Significant	None	0.802853	0.0944507	0.659057	0.019473	Only_Thaps_Significant	None	0.877118	0.135642	0.775598	0.00642705	Only_Thaps_Significant	None	AtLeastSignificant	NoRegulation
Q14254	FLOT2	Q14254	0.851008	0.363575	0.921223	0.569942	Not_Significant	None	0.726511	0.0358129	0.560765	0.00537239	Both_Significant	None	0.979153	0.928813	1.01388	0.954087	Not_Significant	None	AtLeastSignificant	NoRegulation
Q9NZU0	FLRT3	Q9NZU0	0.952922	0.624788	0.82742	0.0457241	Only_Thaps_Significant	None	1.25215	0.214636	0.6466	0.0723322	Not_Significant	None	1.07922	0.597949	1.08101	0.435513	Not_Significant	None	AtLeastSignificant	NoRegulation
Q96CP2	FLYWCH2	Q96CP2	1.0192	0.669074	0.985503	0.712643	Not_Significant	None	1.02062	0.82972	1.06019	0.689985	Not_Significant	None	1.24455	0.362659	1.22187	0.390263	Not_Significant	None	NoSignificant	NoRegulation
Q96PY5	FMNL2	Q96PY5	NA	NA	NA	NA	NA	NA	1.19703	0.584818	0.849323	0.543433	Not_Significant	None	NA	NA	NA	NA	NA	NA	NoSignificant	NoRegulation
Q8IVF7	FMNL3	Q8IVF7	1.19406	0.180258	0.948698	0.824842	Not_Significant	None	NA	NA	NA	NA	NA	NA	NA	NA	NA	NA	NA	NA	NoSignificant	NoRegulation
Q06787	FMR1	Q06787	1.1262	0.0775043	1.20487	0.00812765	Only_Thaps_Significant	None	1.28205	0.00423612	1.27971	0.00616953	Both_Significant	None	0.956029	0.652386	0.849436	0.181542	Not_Significant	None	AtLeastSignificant	NoRegulation
P02751	FN1	P02751	1.5341	0.456926	1.10415	0.83013	Not_Significant	None	2.63471	0.0264451	1.75223	0.0139347	Both_Significant	Only_TM_Up	3.5337	0.122959	2.0929	0.0359718	Only_Thaps_Significant	None	AtLeastSignificant	AtLeastRegulatedInOne
Q9HA64	FN3KRP	Q9HA64	1.08831	0.613441	0.83332	0.202381	Not_Significant	None	0.89785	0.605177	0.898615	0.691542	Not_Significant	None	1.09419	0.313546	0.88973	0.47489	Not_Significant	None	NoSignificant	NoRegulation
Q5T0N5	FNBP1L	Q5T0N5	1.22863	0.140207	1.00952	0.924402	Not_Significant	None	1.18786	0.404511	0.689684	0.161265	Not_Significant	None	NA	NA	NA	NA	NA	NA	NoSignificant	NoRegulation
Q8N3X1	FNBP4	Q8N3X1	NA	NA	NA	NA	NA	NA	NA	NA	NA	NA	NA	NA	0.650404	0.339617	1.22124	0.60405	Not_Significant	None	NoSignificant	NoRegulation
Q9Y2H6	FNDC3A	Q9Y2H6	1.21662	0.0860708	1.23362	0.080557	Not_Significant	None	1.6067	0.0139946	1.64251	0.0238402	Both_Significant	None	1.95547	0.0537508	2.00646	0.0464017	Only_Thaps_Significant	None	AtLeastSignificant	NoRegulation
Q53EP0	FNDC3B	Q53EP0	0.944561	0.780636	1.38822	0.140319	Not_Significant	None	1.65213	0.0227713	2.92444	0.0263202	Both_Significant	Only_Thaps_Up	1.20107	0.0724059	2.12408	0.00111708	Only_Thaps_Significant	None	AtLeastSignificant	AtLeastRegulatedInOne
P53539	FOSB	P53539	0.869734	0.647766	4.16258	0.000140486	Only_Thaps_Significant	Only_Thaps_Up	NA	NA	NA	NA	NA	NA	NA	NA	NA	NA	NA	NA	AtLeastSignificant	AtLeastRegulatedInOne
P15407	FOSL1	P15407	1.16018	0.329888	0.764378	0.113218	Not_Significant	None	0.670799	0.148247	0.680228	0.184236	Not_Significant	None	0.259238	0.0130038	0.427329	0.0313602	Both_Significant	Only_TM_Down	AtLeastSignificant	AtLeastRegulatedInOne
Q99958	FOXC2	Q99958	0.97928	0.661064	1.07713	0.273302	Not_Significant	None	NA	NA	NA	NA	NA	NA	NA	NA	NA	NA	NA	NA	NoSignificant	NoRegulation
P85037	FOXK1	P85037	0.852658	0.333373	0.82194	0.168496	Not_Significant	None	1.15956	0.318137	1.2085	0.172051	Not_Significant	None	0.598135	0.177437	0.577934	0.152367	Not_Significant	None	NoSignificant	NoRegulation
Q01167	FOXK2	Q01167	1.05075	0.632891	0.976394	0.762638	Not_Significant	None	NA	NA	NA	NA	NA	NA	0.640504	0.0131118	0.986687	0.887022	Only_TM_Significant	None	AtLeastSignificant	NoRegulation
Q96CU9	FOXRED1	Q96CU9	1.05208	0.804743	1.23409	0.0822571	Not_Significant	None	NA	NA	NA	NA	NA	NA	NA	NA	NA	NA	NA	NA	NoSignificant	NoRegulation
Q14331	FRG1	Q14331	1.01672	0.874864	1.05199	0.477536	Not_Significant	None	1.3614	0.353284	0.883362	0.821832	Not_Significant	None	0.890788	0.366688	1.07012	0.575714	Not_Significant	None	NoSignificant	NoRegulation
Q16658	FSCN1	Q16658	1.01638	0.890802	0.849589	0.0587572	Not_Significant	None	0.865043	0.106886	0.886119	0.160447	Not_Significant	None	0.955406	0.712041	0.989159	0.920974	Not_Significant	None	NoSignificant	NoRegulation
P19883	FST	P19883	0.893853	0.337506	2.62557	0.0445548	Only_Thaps_Significant	Only_Thaps_Up	16.1273	0.396111	114.815	5.73e-05	Only_Thaps_Significant	Only_Thaps_Up	0.299232	0.164137	55.8681	4.51e-06	Only_Thaps_Significant	Only_Thaps_Up	AtLeastSignificant	AtLeastRegulatedInOne
P02794	FTH1	P02794	0.980052	0.85102	0.826669	0.102085	Not_Significant	None	1.35966	0.107647	1.40181	0.106197	Not_Significant	None	1.78003	0.00166463	1.59182	0.00310333	Both_Significant	None	AtLeastSignificant	NoRegulation
P02792	FTL	P02792	1.01231	0.926445	0.976991	0.85496	Not_Significant	None	1.39491	0.0989802	1.04906	0.705938	Not_Significant	None	1.49131	0.0993383	1.14322	0.603135	Not_Significant	None	NoSignificant	NoRegulation
Q9C0B1	FTO	Q9C0B1	0.928245	0.569577	1.01863	0.779656	Not_Significant	None	0.949685	0.350775	0.913111	0.416942	Not_Significant	None	1.12006	0.423322	1.2582	0.199862	Not_Significant	None	NoSignificant	NoRegulation
Q9UET6	FTSJ1	Q9UET6	0.93738	0.721579	0.833905	0.526203	Not_Significant	None	NA	NA	NA	NA	NA	NA	1.73385	0.0962724	1.03626	0.940305	Not_Significant	None	NoSignificant	NoRegulation
Q8IY81	FTSJ3	Q8IY81	1.07778	0.382036	1.11442	0.218921	Not_Significant	None	1.11707	0.346989	1.25209	0.246866	Not_Significant	None	0.924885	0.306591	1.04377	0.66651	Not_Significant	None	NoSignificant	NoRegulation
Q96AE4	FUBP1	Q96AE4	0.961074	0.626337	1.08938	0.319463	Not_Significant	None	1.06945	0.118349	1.29075	0.00950192	Only_Thaps_Significant	None	1.04209	0.721325	1.19983	0.163288	Not_Significant	None	AtLeastSignificant	NoRegulation
Q96I24	FUBP3	Q96I24	1.03029	0.366126	1.11569	0.0471854	Only_Thaps_Significant	None	1.02153	0.797542	1.09153	0.385691	Not_Significant	None	0.995161	0.877652	1.13613	0.0671611	Not_Significant	None	AtLeastSignificant	NoRegulation
Q9BWH2	FUNDC2	Q9BWH2	1.00566	0.953432	1.05038	0.566241	Not_Significant	None	0.722235	0.00568968	0.718424	0.207746	Only_TM_Significant	None	0.71772	0.299841	0.799252	0.477862	Not_Significant	None	AtLeastSignificant	NoRegulation
P35637	FUS	P35637	1.04695	0.674361	1.08407	0.219356	Not_Significant	None	0.896937	0.149956	1.07415	0.520742	Not_Significant	None	0.917961	0.643784	1.04432	0.807866	Not_Significant	None	NoSignificant	NoRegulation
Q9BYC5	FUT8	Q9BYC5	0.630187	0.202164	0.984036	0.941215	Not_Significant	None	NA	NA	NA	NA	NA	NA	NA	NA	NA	NA	NA	NA	NoSignificant	NoRegulation
Q16595	FXN	Q16595	NA	NA	NA	NA	NA	NA	0.920551	0.651835	0.872674	0.469155	Not_Significant	None	1.06449	0.848484	1.28702	0.491364	Not_Significant	None	NoSignificant	NoRegulation
P51114	FXR1	P51114	1.01502	0.850411	1.15323	0.0596296	Not_Significant	None	1.0068	0.935008	1.03916	0.655964	Not_Significant	None	0.923172	0.157248	1.04002	0.5909	Not_Significant	None	NoSignificant	NoRegulation
P51116	FXR2	P51116	1.25135	0.147852	1.16752	0.0801177	Not_Significant	None	1.31114	0.115201	1.36261	0.103761	Not_Significant	None	0.920086	0.52511	1.12814	0.355035	Not_Significant	None	NoSignificant	NoRegulation
Q13283	G3BP1	Q13283	0.946772	0.16046	0.871448	0.05571	Not_Significant	None	1.02859	0.728961	0.840709	0.134533	Not_Significant	None	0.728873	0.101191	0.540912	0.0175477	Only_Thaps_Significant	None	AtLeastSignificant	NoRegulation
Q9UN86	G3BP2	Q9UN86	0.966057	0.558094	1.01106	0.814437	Not_Significant	None	1.01853	0.874915	0.977093	0.880107	Not_Significant	None	0.591983	0.129222	0.475931	0.0615099	Not_Significant	None	NoSignificant	NoRegulation
P11413	G6PD	P11413	1.13057	0.242361	1.00306	0.966056	Not_Significant	None	1.15702	0.012562	1.05998	0.430385	Only_TM_Significant	None	1.32926	0.0174451	1.17723	0.0823028	Only_TM_Significant	None	AtLeastSignificant	NoRegulation
P10253	GAA	P10253	1.01481	0.968078	0.96589	0.926522	Not_Significant	None	0.749535	0.181168	0.775302	0.116148	Not_Significant	None	0.63724	0.151335	0.913819	0.636681	Not_Significant	None	NoSignificant	NoRegulation
P60520	GABARAPL2	P60520	0.751251	0.0272099	0.678011	0.0148511	Both_Significant	None	0.726408	0.0658636	0.692458	0.0489434	Only_Thaps_Significant	None	0.642183	0.123366	0.919958	0.689562	Not_Significant	None	AtLeastSignificant	NoRegulation
Q06546	GABPA	Q06546	0.9973	0.969756	0.997072	0.969983	Not_Significant	None	1.00223	0.980633	1.13565	0.241193	Not_Significant	None	0.968183	0.845136	0.939514	0.781152	Not_Significant	None	NoSignificant	NoRegulation
Q8TAE8	GADD45GIP1	Q8TAE8	1.19371	0.0400332	1.34888	0.034215	Both_Significant	None	0.975499	0.893268	0.993634	0.966954	Not_Significant	None	1.4711	0.175382	1.4621	0.178119	Not_Significant	None	AtLeastSignificant	NoRegulation
O14976	GAK	O14976	0.862206	0.247176	0.781431	0.0988385	Not_Significant	None	0.841333	0.651231	0.595829	0.262002	Not_Significant	None	0.728621	0.280734	0.578086	0.152568	Not_Significant	None	NoSignificant	NoRegulation
Q14376	GALE	Q14376	1.28574	0.0508699	1.08724	0.345903	Not_Significant	None	1.16104	0.080121	1.13321	0.23703	Not_Significant	None	1.13333	0.072818	1.05986	0.552016	Not_Significant	None	NoSignificant	NoRegulation
P51570	GALK1	P51570	1.26071	0.05232	1.16172	0.190236	Not_Significant	None	1.45444	0.0400772	1.27658	0.322749	Only_TM_Significant	None	0.922922	0.723159	0.657443	0.159639	Not_Significant	None	AtLeastSignificant	NoRegulation
P34059	GALNS	P34059	1.29897	0.426849	1.27558	0.337039	Not_Significant	None	0.535459	0.0267053	0.48963	0.00341572	Both_Significant	None	0.54614	0.143105	0.80005	0.477026	Not_Significant	None	AtLeastSignificant	NoRegulation
Q10471	GALNT2	Q10471	1.11198	0.171333	1.11151	0.0718139	Not_Significant	None	0.818295	0.0953605	0.724624	0.0652933	Not_Significant	None	0.793061	0.0529594	0.735797	0.0512301	Not_Significant	None	NoSignificant	NoRegulation
Q86SF2	GALNT7	Q86SF2	1.00976	0.935216	0.600394	0.000695199	Only_Thaps_Significant	None	0.445217	0.00722022	0.366274	0.00862711	Both_Significant	Only_Thaps_Down	0.618196	0.00368487	0.65657	0.000866695	Both_Significant	None	AtLeastSignificant	AtLeastRegulatedInOne
Q14353	GAMT	Q14353	1.24936	0.0958099	0.849515	0.438296	Not_Significant	None	NA	NA	NA	NA	NA	NA	NA	NA	NA	NA	NA	NA	NoSignificant	NoRegulation
Q9H2C0	GAN	Q9H2C0	1.13446	0.698105	0.613426	0.147139	Not_Significant	None	1.10773	0.538586	1.00391	0.977706	Not_Significant	None	NA	NA	NA	NA	NA	NA	NoSignificant	NoRegulation
Q14697	GANAB	Q14697	1.13671	0.0537582	0.392718	0.000403976	Only_Thaps_Significant	Only_Thaps_Down	1.07877	0.664538	0.184338	0.000783013	Only_Thaps_Significant	Only_Thaps_Down	0.97577	0.836589	0.166016	0.00156821	Only_Thaps_Significant	Only_Thaps_Down	AtLeastSignificant	AtLeastRegulatedInOne
P17677	GAP43	P17677	NA	NA	NA	NA	NA	NA	NA	NA	NA	NA	NA	NA	0.497586	0.313212	0.235613	0.162046	Not_Significant	None	NoSignificant	NoRegulation
P04406	GAPDH	P04406	0.902588	0.368915	0.910402	0.122708	Not_Significant	None	1.02331	0.705756	0.972722	0.628603	Not_Significant	None	1.11736	0.279623	1.11554	0.223559	Not_Significant	None	NoSignificant	NoRegulation
Q14C86	GAPVD1	Q14C86	1.2393	0.0966451	0.977179	0.768994	Not_Significant	None	1.12059	0.445882	1.04489	0.830458	Not_Significant	None	1.30479	0.401179	1.07922	0.686691	Not_Significant	None	NoSignificant	NoRegulation
Q9NY12	GAR1	Q9NY12	1.10112	0.142076	1.32612	0.00957882	Only_Thaps_Significant	None	1.41103	0.0485986	1.40725	0.0399686	Both_Significant	None	1.29276	0.349838	1.38253	0.266411	Not_Significant	None	AtLeastSignificant	NoRegulation
P41250	GARS	P41250	1.13346	0.0714775	0.994077	0.916042	Not_Significant	None	1.76585	0.00108947	1.37891	0.00257443	Both_Significant	None	2.11181	0.000257567	1.70795	0.0160302	Both_Significant	None	AtLeastSignificant	NoRegulation
P22102	GART	P22102	1.00207	0.982154	0.845294	0.133214	Not_Significant	None	1.17526	0.00269143	0.959324	0.777316	Only_TM_Significant	None	1.17787	0.179618	1.1016	0.457534	Not_Significant	None	AtLeastSignificant	NoRegulation
O60861	GAS7	O60861	1.01879	0.833608	0.898605	0.524816	Not_Significant	None	0.715805	0.0239023	0.582685	0.00733434	Both_Significant	None	0.693358	0.211953	0.485074	0.0471358	Only_Thaps_Significant	None	AtLeastSignificant	NoRegulation
Q8WUU5	GATAD1	Q8WUU5	0.674553	0.269373	0.693171	0.221654	Not_Significant	None	NA	NA	NA	NA	NA	NA	NA	NA	NA	NA	NA	NA	NoSignificant	NoRegulation
Q86YP4	GATAD2A	Q86YP4	0.854725	0.102034	1.05667	0.650474	Not_Significant	None	0.910607	0.241005	1.09094	0.180971	Not_Significant	None	0.797471	0.160337	1.05017	0.714407	Not_Significant	None	NoSignificant	NoRegulation
Q8WXI9	GATAD2B	Q8WXI9	0.865353	0.0440802	1.00145	0.988672	Only_TM_Significant	None	0.76897	0.0238976	0.860232	0.11301	Only_TM_Significant	None	0.747331	0.220176	0.831942	0.43776	Not_Significant	None	AtLeastSignificant	NoRegulation
Q8NB37	GATD1	Q8NB37	0.925073	0.391013	0.819796	0.00842472	Only_Thaps_Significant	None	0.583954	0.117803	0.415333	0.0391737	Only_Thaps_Significant	None	0.870404	0.536472	1.14534	0.515736	Not_Significant	None	AtLeastSignificant	NoRegulation
P04062	GBA	P04062	0.948619	0.323577	0.855985	0.0304862	Only_Thaps_Significant	None	0.71146	0.03254	0.720809	0.0260212	Both_Significant	None	0.733941	0.071856	0.832477	0.19886	Not_Significant	None	AtLeastSignificant	NoRegulation
Q04446	GBE1	Q04446	1.18547	0.0705721	1.05883	0.42644	Not_Significant	None	0.998842	0.982864	1.09114	0.152506	Not_Significant	None	1.13244	0.465093	1.26035	0.0417803	Only_Thaps_Significant	None	AtLeastSignificant	NoRegulation
Q92538	GBF1	Q92538	1.19174	0.110617	1.13207	0.149736	Not_Significant	None	1.08219	0.219789	1.09319	0.261595	Not_Significant	None	1.16006	0.530477	1.48444	0.0778467	Not_Significant	None	NoSignificant	NoRegulation
P32455	GBP1	P32455	1.26494	0.588066	0.853672	0.68316	Not_Significant	None	NA	NA	NA	NA	NA	NA	NA	NA	NA	NA	NA	NA	NoSignificant	NoRegulation
O75600	GCAT	O75600	1.29125	0.103967	1.25421	0.0798505	Not_Significant	None	0.888737	0.394244	0.934829	0.715076	Not_Significant	None	1.353	0.378131	1.39393	0.347998	Not_Significant	None	NoSignificant	NoRegulation
Q96CN9	GCC1	Q96CN9	0.810985	0.0491346	1.09183	0.491506	Only_TM_Significant	None	0.70654	0.0871524	0.830962	0.580767	Not_Significant	None	NA	NA	NA	NA	NA	NA	AtLeastSignificant	NoRegulation
Q8IWJ2	GCC2	Q8IWJ2	1.33184	0.49674	1.53325	0.297322	Not_Significant	None	1.4141	0.523266	1.28489	0.759374	Not_Significant	None	1.05234	0.764488	0.924313	0.784365	Not_Significant	None	NoSignificant	NoRegulation
Q92947	GCDH	Q92947	1.18241	0.0103148	1.23691	0.118473	Only_TM_Significant	None	1.22156	0.205884	1.19186	0.259723	Not_Significant	None	1.17564	0.427421	1.24122	0.217615	Not_Significant	None	AtLeastSignificant	NoRegulation
P48506	GCLC	P48506	1.14755	0.585384	0.787241	0.287974	Not_Significant	None	1.14998	0.565194	0.904074	0.730857	Not_Significant	None	1.66466	0.0652469	1.63798	0.248895	Not_Significant	None	NoSignificant	NoRegulation
P48507	GCLM	P48507	1.22634	0.408012	1.06862	0.760461	Not_Significant	None	1.47406	0.0722511	1.1495	0.473823	Not_Significant	None	0.855195	0.059146	0.75151	0.00520649	Only_Thaps_Significant	None	AtLeastSignificant	NoRegulation
Q92616	GCN1	Q92616	1.09042	0.320529	0.948982	0.583151	Not_Significant	None	1.01431	0.871062	0.903579	0.392766	Not_Significant	None	0.983665	0.923671	0.93087	0.599089	Not_Significant	None	NoSignificant	NoRegulation
P23434	GCSH	P23434	1.31703	0.00864044	1.35154	0.0569057	Only_TM_Significant	None	0.961652	0.576598	0.968091	0.776336	Not_Significant	None	1.30355	0.420732	1.22252	0.536895	Not_Significant	None	AtLeastSignificant	NoRegulation
Q8TB36	GDAP1	Q8TB36	1.19387	0.317733	1.5572	0.0581681	Not_Significant	None	0.984508	0.884668	1.08649	0.477456	Not_Significant	None	NA	NA	NA	NA	NA	NA	NoSignificant	NoRegulation
Q99988	GDF15	Q99988	NA	NA	NA	NA	NA	NA	4.82932	0.000414042	9.50814	0.00490903	Both_Significant	Both_Up	2.2524	0.025048	5.29663	0.000183294	Both_Significant	Only_Thaps_Up	AtLeastSignificant	AtLeastRegulatedInOne
P31150	GDI1	P31150	1.0747	0.482769	0.876367	0.0732982	Not_Significant	None	1.13725	0.337144	1.03911	0.803118	Not_Significant	None	1.17317	0.182819	1.0731	0.581694	Not_Significant	None	NoSignificant	NoRegulation
P50395	GDI2	P50395	1.09666	0.222403	0.922636	0.409842	Not_Significant	None	1.10376	0.072936	0.951288	0.536538	Not_Significant	None	1.25647	0.0936206	1.05962	0.558512	Not_Significant	None	NoSignificant	NoRegulation
P57678	GEMIN4	P57678	0.988803	0.906451	0.901354	0.129413	Not_Significant	None	0.801984	0.0599645	0.691843	0.0253764	Only_Thaps_Significant	None	1.23004	0.261951	1.08539	0.659675	Not_Significant	None	AtLeastSignificant	NoRegulation
Q8TEQ6	GEMIN5	Q8TEQ6	0.930484	0.39883	0.972848	0.830906	Not_Significant	None	1.02441	0.569196	0.888299	0.267219	Not_Significant	None	1.16871	0.452314	0.924363	0.776898	Not_Significant	None	NoSignificant	NoRegulation
Q8WXD5	GEMIN6	Q8WXD5	NA	NA	NA	NA	NA	NA	0.621832	0.0293692	0.512243	0.00824419	Both_Significant	None	1.48007	0.247305	1.07213	0.840748	Not_Significant	None	AtLeastSignificant	NoRegulation
Q7L5D6	GET4	Q7L5D6	1.08493	0.379539	1.02428	0.835001	Not_Significant	None	1.2245	0.104306	1.054	0.619782	Not_Significant	None	1.2924	0.140834	1.36909	0.0807486	Not_Significant	None	NoSignificant	NoRegulation
Q96RP9	GFM1	Q96RP9	1.06401	0.384801	1.1776	0.0552017	Not_Significant	None	0.98515	0.89256	1.03027	0.793457	Not_Significant	None	1.07237	0.64627	1.2657	0.173401	Not_Significant	None	NoSignificant	NoRegulation
Q06210	GFPT1	Q06210	1.22501	0.0504781	1.03457	0.699259	Not_Significant	None	2.62522	7.2e-05	2.03802	0.0410737	Both_Significant	Only_TM_Up	2.30367	0.0156233	2.22209	0.00899936	Both_Significant	None	AtLeastSignificant	AtLeastRegulatedInOne
O75223	GGCT	O75223	1.05488	0.791666	0.922623	0.745919	Not_Significant	None	1.06735	0.514913	0.977271	0.916408	Not_Significant	None	0.955906	0.757074	0.886366	0.467445	Not_Significant	None	NoSignificant	NoRegulation
P38435	GGCX	P38435	0.88401	0.636113	0.832033	0.527682	Not_Significant	None	0.229395	0.00785607	0.467267	0.0509472	Only_TM_Significant	Only_TM_Down	0.19525	0.00987405	0.923745	0.764916	Only_TM_Significant	Only_TM_Down	AtLeastSignificant	AtLeastRegulatedInOne
Q92820	GGH	Q92820	0.897404	0.129471	0.831076	0.0321396	Only_Thaps_Significant	None	0.76148	0.00611639	0.582758	0.013345	Both_Significant	None	0.613998	0.0336473	0.516769	0.0167073	Both_Significant	None	AtLeastSignificant	NoRegulation
Q9UJ14	GGT7	Q9UJ14	0.935495	0.546148	1.20834	0.00524999	Only_Thaps_Significant	None	0.515565	0.048086	1.15988	0.485634	Only_TM_Significant	None	0.0459977	0.000563463	0.822184	0.362628	Only_TM_Significant	Only_TM_Down	AtLeastSignificant	AtLeastRegulatedInOne
Q8N2G8	GHDC	Q8N2G8	1.06177	0.585701	0.92858	0.614416	Not_Significant	None	1.02213	0.829524	1.14573	0.637558	Not_Significant	None	1.18513	0.489396	1.90042	0.0630826	Not_Significant	None	NoSignificant	NoRegulation
Q9NWU2	GID8	Q9NWU2	1.20212	0.466865	1.07479	0.730512	Not_Significant	None	1.41933	0.0589558	1.16844	0.496954	Not_Significant	None	0.760027	0.113359	0.693157	0.0766571	Not_Significant	None	NoSignificant	NoRegulation
Q6Y7W6	GIGYF2	Q6Y7W6	0.989687	0.935181	0.928989	0.394317	Not_Significant	None	0.988734	0.914877	0.816908	0.0855328	Not_Significant	None	0.898095	0.466531	0.85081	0.261688	Not_Significant	None	NoSignificant	NoRegulation
Q14691	GINS1	Q14691	0.88402	0.414262	0.995174	0.965754	Not_Significant	None	0.606754	0.000359763	0.56402	0.0364365	Both_Significant	None	0.788168	0.175191	0.893624	0.435391	Not_Significant	None	AtLeastSignificant	NoRegulation
Q9Y248	GINS2	Q9Y248	0.914947	0.120911	0.921977	0.0913145	Not_Significant	None	0.643705	0.00170108	0.74169	0.00181051	Both_Significant	None	0.770302	0.0436453	0.881641	0.443884	Only_TM_Significant	None	AtLeastSignificant	NoRegulation
Q9BRX5	GINS3	Q9BRX5	1.05917	0.302367	0.946414	0.252227	Not_Significant	None	0.839175	0.284873	0.940862	0.40344	Not_Significant	None	1.07265	0.65724	1.06231	0.820315	Not_Significant	None	NoSignificant	NoRegulation
Q9BRT9	GINS4	Q9BRT9	0.934549	0.503492	0.941373	0.430987	Not_Significant	None	0.798726	0.176817	0.811187	0.209947	Not_Significant	None	0.754511	0.00359744	0.850622	0.0425461	Both_Significant	None	AtLeastSignificant	NoRegulation
O14908	GIPC1	O14908	0.906535	0.37057	0.79614	0.0192092	Only_Thaps_Significant	None	0.846944	0.010564	0.684927	0.00662316	Both_Significant	None	0.818888	0.216189	0.572829	0.00279049	Only_Thaps_Significant	None	AtLeastSignificant	NoRegulation
Q9Y2X7	GIT1	Q9Y2X7	0.87385	0.329412	0.824127	0.222364	Not_Significant	None	0.69441	0.0712942	0.695382	0.0461177	Only_Thaps_Significant	None	0.860979	0.438019	0.862227	0.323515	Not_Significant	None	AtLeastSignificant	NoRegulation
P06280	GLA	P06280	1.19284	0.315574	0.803056	0.185784	Not_Significant	None	NA	NA	NA	NA	NA	NA	NA	NA	NA	NA	NA	NA	NoSignificant	NoRegulation
P16278	GLB1	P16278	0.735116	0.231177	0.879796	0.301447	Not_Significant	None	0.895854	0.774622	0.85498	0.729391	Not_Significant	None	0.526125	0.0908417	0.719067	0.327381	Not_Significant	None	NoSignificant	NoRegulation
Q92896	GLG1	Q92896	0.798381	0.0477997	0.289633	0.000438457	Both_Significant	Only_Thaps_Down	0.93156	0.614289	0.314284	1.71e-05	Only_Thaps_Significant	Only_Thaps_Down	1.12611	0.449753	0.438533	0.0210787	Only_Thaps_Significant	None	AtLeastSignificant	AtLeastRegulatedInOne
Q8WWB7	GLMP	Q8WWB7	0.859684	0.404812	0.967185	0.876508	Not_Significant	None	NA	NA	NA	NA	NA	NA	NA	NA	NA	NA	NA	NA	NoSignificant	NoRegulation
Q04760	GLO1	Q04760	1.04071	0.726321	0.92898	0.574231	Not_Significant	None	1.05733	0.717921	0.919972	0.584126	Not_Significant	None	1.0081	0.94118	0.991599	0.953634	Not_Significant	None	NoSignificant	NoRegulation
Q9HC38	GLOD4	Q9HC38	1.07049	0.23796	0.857361	0.0760889	Not_Significant	None	0.787808	0.0442723	0.835723	0.0695619	Only_TM_Significant	None	0.991385	0.941803	1.05387	0.682964	Not_Significant	None	AtLeastSignificant	NoRegulation
P35754	GLRX	P35754	NA	NA	NA	NA	NA	NA	3.75183	0.0100155	2.84826	0.00254394	Both_Significant	Both_Up	2.18214	0.0438229	2.26641	0.113565	Only_TM_Significant	None	AtLeastSignificant	AtLeastRegulatedInOne
O76003	GLRX3	O76003	0.999658	0.997197	0.928248	0.0608753	Not_Significant	None	1.04279	0.405859	1.0289	0.610104	Not_Significant	None	1.18617	0.0804035	1.38394	0.00745946	Only_Thaps_Significant	None	AtLeastSignificant	NoRegulation
Q86SX6	GLRX5	Q86SX6	1.07417	0.481007	1.15329	0.298157	Not_Significant	None	1.04144	0.767348	1.045	0.787631	Not_Significant	None	1.86474	0.0631639	2.67458	0.00547371	Only_Thaps_Significant	Only_Thaps_Up	AtLeastSignificant	AtLeastRegulatedInOne
O94925	GLS	O94925	1.08318	0.23665	1.17758	0.0543048	Not_Significant	None	1.18763	0.102706	1.25149	0.0813085	Not_Significant	None	1.30579	0.105006	1.39264	0.0763421	Not_Significant	None	NoSignificant	NoRegulation
Q9NZD2	GLTP	Q9NZD2	1.00718	0.939664	0.803633	0.0691776	Not_Significant	None	NA	NA	NA	NA	NA	NA	0.824922	0.0956018	0.665267	0.119907	Not_Significant	None	NoSignificant	NoRegulation
P00367	GLUD1	P00367	1.13066	0.0478602	1.269	0.000100129	Both_Significant	None	1.00667	0.949959	1.29572	0.125788	Not_Significant	None	1.00736	0.905006	1.33372	0.0791492	Not_Significant	None	AtLeastSignificant	NoRegulation
Q49A26	GLYR1	Q49A26	1.27162	0.216385	1.65078	0.0361038	Only_Thaps_Significant	None	1.03206	0.732959	1.0126	0.948089	Not_Significant	None	0.77242	0.130941	1.05572	0.784183	Not_Significant	None	AtLeastSignificant	NoRegulation
P17900	GM2A	P17900	NA	NA	NA	NA	NA	NA	0.474903	0.00326719	0.23845	0.00529405	Both_Significant	Only_Thaps_Down	NA	NA	NA	NA	NA	NA	AtLeastSignificant	AtLeastRegulatedInOne
O60547	GMDS	O60547	0.824926	0.297793	0.811131	0.0748676	Not_Significant	None	1.08925	0.561874	2.33439	0.320875	Not_Significant	None	1.15247	0.199483	0.798806	0.477669	Not_Significant	None	NoSignificant	NoRegulation
P60983	GMFB	P60983	1.00061	0.993254	0.782038	0.0817249	Not_Significant	None	0.993215	0.945315	0.893802	0.475113	Not_Significant	None	0.937076	0.398813	0.715552	0.0103184	Only_Thaps_Significant	None	AtLeastSignificant	NoRegulation
Q96IJ6	GMPPA	Q96IJ6	1.08665	0.561019	0.954718	0.714133	Not_Significant	None	1.81821	0.000156752	1.43276	0.0303709	Both_Significant	None	1.98393	0.00838415	1.65327	0.0226087	Both_Significant	None	AtLeastSignificant	NoRegulation
Q9Y5P6	GMPPB	Q9Y5P6	1.28301	0.0175052	1.15892	0.0611134	Only_TM_Significant	None	1.31005	0.289133	1.67376	0.0258996	Only_Thaps_Significant	None	1.79481	0.00594365	2.01516	0.00147809	Both_Significant	None	AtLeastSignificant	NoRegulation
P49915	GMPS	P49915	1.11921	0.427969	0.946157	0.658333	Not_Significant	None	0.976256	0.75748	0.93426	0.444672	Not_Significant	None	0.979285	0.66652	1.22545	0.0144655	Only_Thaps_Significant	None	AtLeastSignificant	NoRegulation
P29992	GNA11	P29992	0.959506	0.556667	1.11148	0.310289	Not_Significant	None	1.06681	0.480128	1.00344	0.980341	Not_Significant	None	1.01856	0.865083	1.10336	0.370665	Not_Significant	None	NoSignificant	NoRegulation
Q14344	GNA13	Q14344	1.00144	0.926101	1.1372	0.0293454	Only_Thaps_Significant	None	0.959766	0.489942	1.05487	0.65061	Not_Significant	None	0.934993	0.216522	1.07656	0.209172	Not_Significant	None	AtLeastSignificant	NoRegulation
P63096	GNAI1	P63096	1.11142	0.320407	1.53556	0.00796643	Only_Thaps_Significant	None	0.84609	0.302707	1.32684	0.139981	Not_Significant	None	NA	NA	NA	NA	NA	NA	AtLeastSignificant	NoRegulation
P04899	GNAI2	P04899	0.936564	0.245828	1.03995	0.688166	Not_Significant	None	0.988977	0.805465	1.08809	0.136869	Not_Significant	None	1.02097	0.63268	1.20344	0.0713681	Not_Significant	None	NoSignificant	NoRegulation
P08754	GNAI3	P08754	0.90519	0.2692	1.02187	0.807089	Not_Significant	None	1.02912	0.390065	1.09746	0.0818711	Not_Significant	None	1.7598	0.00277716	1.05687	0.656159	Only_TM_Significant	None	AtLeastSignificant	NoRegulation
P09471	GNAO1	P09471	0.856895	0.0056014	0.988988	0.817956	Only_TM_Significant	None	0.864881	0.0661558	0.891847	0.170005	Not_Significant	None	0.950868	0.662249	0.874815	0.301224	Not_Significant	None	AtLeastSignificant	NoRegulation
P50148	GNAQ	P50148	NA	NA	NA	NA	NA	NA	NA	NA	NA	NA	NA	NA	0.682212	0.00715272	0.995815	0.957095	Only_TM_Significant	None	AtLeastSignificant	NoRegulation
P63092	GNAS	P63092	0.858163	0.0593313	0.968616	0.550579	Not_Significant	None	0.938608	0.328023	0.977531	0.690455	Not_Significant	None	1.05073	0.712921	1.22938	0.119675	Not_Significant	None	NoSignificant	NoRegulation
P62873	GNB1	P62873	0.97739	0.739766	1.0452	0.557579	Not_Significant	None	1.0442	0.461038	1.00737	0.934489	Not_Significant	None	1.21971	0.297323	1.11663	0.571742	Not_Significant	None	NoSignificant	NoRegulation
P62879	GNB2	P62879	0.981156	0.780234	0.984131	0.773392	Not_Significant	None	1.00787	0.899866	0.996494	0.958803	Not_Significant	None	1.16815	0.031581	1.33914	0.0219544	Both_Significant	None	AtLeastSignificant	NoRegulation
Q9HAV0	GNB4	Q9HAV0	0.957761	0.657903	1.04133	0.595327	Not_Significant	None	0.891285	0.396496	0.807195	0.192507	Not_Significant	None	1.23009	0.316174	1.53446	0.0466593	Only_Thaps_Significant	None	AtLeastSignificant	NoRegulation
Q9Y223	GNE	Q9Y223	0.87495	0.188767	0.90944	0.680878	Not_Significant	None	1.22124	0.481047	0.717516	0.327997	Not_Significant	None	NA	NA	NA	NA	NA	NA	NoSignificant	NoRegulation
Q9UBI6	GNG12	Q9UBI6	1.04556	0.613543	1.09675	0.192704	Not_Significant	None	0.914237	0.386079	0.948104	0.666561	Not_Significant	None	0.955845	0.521453	1.10297	0.236093	Not_Significant	None	NoSignificant	NoRegulation
P59768	GNG2	P59768	1.09036	0.259105	1.15132	0.00766062	Only_Thaps_Significant	None	0.880908	0.227469	0.979512	0.829579	Not_Significant	None	0.777929	0.219631	0.784576	0.164736	Not_Significant	None	AtLeastSignificant	NoRegulation
P36915	GNL1	P36915	0.967938	0.783558	0.957783	0.651796	Not_Significant	None	1.05114	0.37832	0.980471	0.855927	Not_Significant	None	1.00886	0.934528	1.00259	0.983335	Not_Significant	None	NoSignificant	NoRegulation
Q13823	GNL2	Q13823	0.961465	0.296233	0.984327	0.866085	Not_Significant	None	0.741471	0.00362694	1.06869	0.376348	Only_TM_Significant	None	0.769033	0.173588	1.32213	0.137404	Not_Significant	None	AtLeastSignificant	NoRegulation
Q9BVP2	GNL3	Q9BVP2	0.888959	0.231319	1.07651	0.310115	Not_Significant	None	1.20529	0.0120594	1.44862	0.00187499	Both_Significant	None	0.969312	0.79133	1.39818	0.0261966	Only_Thaps_Significant	None	AtLeastSignificant	NoRegulation
Q9NVN8	GNL3L	Q9NVN8	0.701272	0.044736	0.52236	0.00538723	Both_Significant	None	0.88677	0.14323	0.741019	0.00792117	Only_Thaps_Significant	None	1.00584	0.966894	0.993068	0.958288	Not_Significant	None	AtLeastSignificant	NoRegulation
O15228	GNPAT	O15228	1.0676	0.735612	1.1513	0.424698	Not_Significant	None	0.845356	0.327094	0.885648	0.468603	Not_Significant	None	1.0001	0.99937	1.28385	0.136895	Not_Significant	None	NoSignificant	NoRegulation
P46926	GNPDA1	P46926	1.02598	0.598734	0.964741	0.731441	Not_Significant	None	1.34327	0.0446604	1.13412	0.604734	Only_TM_Significant	None	1.02825	0.912623	0.59473	0.154855	Not_Significant	None	AtLeastSignificant	NoRegulation
Q8TDQ7	GNPDA2	Q8TDQ7	1.2028	0.174503	0.964034	0.808658	Not_Significant	None	0.921984	0.537752	1.03109	0.719158	Not_Significant	None	NA	NA	NA	NA	NA	NA	NoSignificant	NoRegulation
Q96EK6	GNPNAT1	Q96EK6	1.20943	0.117007	1.08239	0.62202	Not_Significant	None	1.31342	0.191523	1.10079	0.595699	Not_Significant	None	1.65603	0.141393	1.58423	0.202891	Not_Significant	None	NoSignificant	NoRegulation
P15586	GNS	P15586	0.910826	0.0188275	0.838224	0.0106213	Both_Significant	None	0.769954	0.0688734	0.815662	0.11743	Not_Significant	None	0.679864	0.00799945	0.914013	0.332772	Only_TM_Significant	None	AtLeastSignificant	NoRegulation
Q08379	GOLGA2	Q08379	1.04036	0.637806	1.08583	0.415838	Not_Significant	None	1.33061	0.0067293	1.74558	0.00848958	Both_Significant	None	1.17743	0.22363	2.21853	0.000532406	Only_Thaps_Significant	None	AtLeastSignificant	NoRegulation
Q08378	GOLGA3	Q08378	0.80968	0.213222	0.86293	0.347072	Not_Significant	None	1.20842	0.222631	1.03823	0.841283	Not_Significant	None	1.1459	0.473987	1.05835	0.796895	Not_Significant	None	NoSignificant	NoRegulation
Q13439	GOLGA4	Q13439	0.883682	0.541603	1.02412	0.870897	Not_Significant	None	1.58927	0.00915914	1.66265	0.0217288	Both_Significant	None	1.25683	0.0429197	1.59724	0.000895813	Both_Significant	None	AtLeastSignificant	NoRegulation
Q8TBA6	GOLGA5	Q8TBA6	NA	NA	NA	NA	NA	NA	1.0191	0.927134	1.28325	0.0693725	Not_Significant	None	1.84024	0.11687	3.63247	0.00237007	Only_Thaps_Significant	Only_Thaps_Up	AtLeastSignificant	AtLeastRegulatedInOne
Q14789	GOLGB1	Q14789	1.00312	0.975877	1.05286	0.622684	Not_Significant	None	1.42405	0.153285	1.84453	0.0809249	Not_Significant	None	1.2571	0.107465	1.60113	0.0193318	Only_Thaps_Significant	None	AtLeastSignificant	NoRegulation
O00461	GOLIM4	O00461	0.864535	0.14108	0.655966	0.00228717	Only_Thaps_Significant	None	1.00015	0.99945	0.569331	0.0929223	Not_Significant	None	0.96182	0.821533	0.736774	0.189128	Not_Significant	None	AtLeastSignificant	NoRegulation
Q8NBJ4	GOLM1	Q8NBJ4	0.715062	0.0637657	0.377196	0.00183772	Only_Thaps_Significant	Only_Thaps_Down	0.721879	0.134914	0.313433	0.00670349	Only_Thaps_Significant	Only_Thaps_Down	0.670321	0.212678	0.347157	0.0411175	Only_Thaps_Significant	None	AtLeastSignificant	AtLeastRegulatedInOne
Q9H4A6	GOLPH3	Q9H4A6	0.854346	0.0560831	1.04487	0.601098	Not_Significant	None	1.09628	0.576196	0.914606	0.615105	Not_Significant	None	0.904338	0.221903	1.01038	0.887369	Not_Significant	None	NoSignificant	NoRegulation
Q9BXV9	GON7	Q9BXV9	0.874977	0.323365	0.900903	0.253843	Not_Significant	None	1.07589	0.717126	1.92905	0.0202764	Only_Thaps_Significant	None	NA	NA	NA	NA	NA	NA	AtLeastSignificant	NoRegulation
Q9H8Y8	GORASP2	Q9H8Y8	1.20455	0.0448611	1.03301	0.741403	Only_TM_Significant	None	1.21779	0.0378387	1.20206	0.0482562	Both_Significant	None	1.56004	0.0171519	1.60779	0.0403683	Both_Significant	None	AtLeastSignificant	NoRegulation
O95249	GOSR1	O95249	NA	NA	NA	NA	NA	NA	NA	NA	NA	NA	NA	NA	1.93944	0.0947926	3.43697	0.0221432	Only_Thaps_Significant	Only_Thaps_Up	AtLeastSignificant	AtLeastRegulatedInOne
O14653	GOSR2	O14653	1.22584	0.0666745	1.26886	0.0923881	Not_Significant	None	1.59976	0.0241091	1.11743	0.210025	Only_TM_Significant	None	1.62835	0.0149479	1.26966	0.140423	Only_TM_Significant	None	AtLeastSignificant	NoRegulation
P17174	GOT1	P17174	1.35821	0.0514695	1.10901	0.155252	Not_Significant	None	2.07266	0.000360485	1.46775	0.047757	Both_Significant	None	2.29544	0.000117605	1.77822	0.0400791	Both_Significant	None	AtLeastSignificant	NoRegulation
P00505	GOT2	P00505	1.0755	0.264809	1.23018	0.0104367	Only_Thaps_Significant	None	1.03525	0.810463	1.17648	0.402423	Not_Significant	None	1.13473	0.282527	1.36223	0.0444546	Only_Thaps_Significant	None	AtLeastSignificant	NoRegulation
O43292	GPAA1	O43292	0.93087	0.512492	0.89658	0.0507253	Not_Significant	None	0.769648	0.0912014	0.96165	0.598167	Not_Significant	None	0.911923	0.467637	1.0032	0.982644	Not_Significant	None	NoSignificant	NoRegulation
Q8IXQ4	GPALPP1	Q8IXQ4	2.07541	0.0563639	2.58763	0.00518019	Only_Thaps_Significant	Only_Thaps_Up	1.05262	0.824101	1.63377	0.161579	Not_Significant	None	1.06336	0.615186	1.36583	0.0925428	Not_Significant	None	AtLeastSignificant	AtLeastRegulatedInOne
Q53EU6	GPAT3	Q53EU6	0.981605	0.900512	1.08384	0.685877	Not_Significant	None	0.936545	0.613383	0.967224	0.893117	Not_Significant	None	0.961397	0.834054	1.28742	0.245675	Not_Significant	None	NoSignificant	NoRegulation
Q5T3I0	GPATCH4	Q5T3I0	1.01256	0.899894	1.13171	0.11206	Not_Significant	None	0.962727	0.483743	0.736025	0.210701	Not_Significant	None	1.02192	0.942796	0.889524	0.703622	Not_Significant	None	NoSignificant	NoRegulation
Q9UKJ3	GPATCH8	Q9UKJ3	2.35235	0.0187614	1.94279	0.0343508	Both_Significant	Both_Up	NA	NA	NA	NA	NA	NA	0.751372	0.423628	0.782963	0.568504	Not_Significant	None	AtLeastSignificant	AtLeastRegulatedInOne
P35052	GPC1	P35052	0.847839	0.150273	0.78859	0.0650031	Not_Significant	None	0.419622	0.00335895	0.673872	0.0559874	Only_TM_Significant	Only_TM_Down	0.464742	0.00349135	0.836389	0.306344	Only_TM_Significant	None	AtLeastSignificant	AtLeastRegulatedInOne
Q9Y625	GPC6	Q9Y625	0.98223	0.814756	0.871786	0.149225	Not_Significant	None	0.649083	0.160587	0.639577	0.130333	Not_Significant	None	0.443737	0.178814	0.478433	0.193806	Not_Significant	None	NoSignificant	NoRegulation
Q8N335	GPD1L	Q8N335	0.949467	0.749636	1.00539	0.97236	Not_Significant	None	0.906695	0.473212	0.88	0.537683	Not_Significant	None	1.30548	0.453693	1.44187	0.1098	Not_Significant	None	NoSignificant	NoRegulation
P43304	GPD2	P43304	1.03284	0.459795	1.11594	0.162583	Not_Significant	None	0.981561	0.903493	1.13681	0.489515	Not_Significant	None	0.938321	0.398227	1.10983	0.228135	Not_Significant	None	NoSignificant	NoRegulation
Q9NQX3	GPHN	Q9NQX3	1.04304	0.623095	0.95033	0.679773	Not_Significant	None	0.860896	0.0148398	0.847209	0.0516877	Only_TM_Significant	None	1.68855	0.234677	1.35799	0.472894	Not_Significant	None	AtLeastSignificant	NoRegulation
P06744	GPI	P06744	0.990378	0.79222	0.840947	0.0387531	Only_Thaps_Significant	None	1.0035	0.952397	0.929265	0.362298	Not_Significant	None	1.13803	0.150082	1.10563	0.12402	Not_Significant	None	AtLeastSignificant	NoRegulation
Q92917	GPKOW	Q92917	0.90652	0.189841	0.989091	0.957209	Not_Significant	None	0.915493	0.319756	1.05455	0.516737	Not_Significant	None	0.929071	0.347832	0.947391	0.583199	Not_Significant	None	NoSignificant	NoRegulation
Q9HCN4	GPN1	Q9HCN4	NA	NA	NA	NA	NA	NA	NA	NA	NA	NA	NA	NA	3.93812	0.0553801	17.1571	0.0582143	Not_Significant	None	NoSignificant	NoRegulation
B7ZAQ6	GPR89A	B7ZAQ6	1.26352	0.317852	1.37793	0.0299534	Only_Thaps_Significant	None	1.18468	0.166948	1.26471	0.242691	Not_Significant	None	NA	NA	NA	NA	NA	NA	AtLeastSignificant	NoRegulation
Q8NFJ5	GPRC5A	Q8NFJ5	1.15258	0.483827	1.10808	0.438541	Not_Significant	None	1.164	0.596974	1.16054	0.608733	Not_Significant	None	1.16912	0.438718	1.42039	0.133569	Not_Significant	None	NoSignificant	NoRegulation
Q13098	GPS1	Q13098	0.915569	0.292953	0.911839	0.114806	Not_Significant	None	0.923415	0.30978	0.926068	0.634325	Not_Significant	None	0.863352	0.264482	0.921009	0.493875	Not_Significant	None	NoSignificant	NoRegulation
Q8TD30	GPT2	Q8TD30	1.60803	0.0618558	1.50841	0.0746994	Not_Significant	None	2.75036	0.00628418	2.03433	0.115826	Only_TM_Significant	Only_TM_Up	3.61695	0.00136362	2.71471	0.00318174	Both_Significant	Only_TM_Up	AtLeastSignificant	AtLeastRegulatedInOne
P07203	GPX1	P07203	0.982926	0.793206	1.16936	0.0869789	Not_Significant	None	1.20382	0.0725033	1.15119	0.123779	Not_Significant	None	1.1284	0.134468	1.15429	0.0905347	Not_Significant	None	NoSignificant	NoRegulation
P36969	GPX4	P36969	0.946954	0.764589	0.860405	0.0306069	Only_Thaps_Significant	None	1.06012	0.608114	0.766165	0.126033	Not_Significant	None	1.11953	0.318	0.885989	0.328605	Not_Significant	None	AtLeastSignificant	NoRegulation
Q8TED1	GPX8	Q8TED1	0.875342	0.196376	0.880274	0.307105	Not_Significant	None	NA	NA	NA	NA	NA	NA	NA	NA	NA	NA	NA	NA	NoSignificant	NoRegulation
Q13322	GRB10	Q13322	1.06087	0.648783	0.896393	0.507475	Not_Significant	None	1.12566	0.393678	1.14717	0.594757	Not_Significant	None	1.25257	0.250255	0.933211	0.708137	Not_Significant	None	NoSignificant	NoRegulation
P62993	GRB2	P62993	0.793366	0.0801653	0.735899	0.0156034	Only_Thaps_Significant	None	0.86135	0.00648403	0.805906	0.00271617	Both_Significant	None	1.00431	0.979459	1.03957	0.850547	Not_Significant	None	AtLeastSignificant	NoRegulation
Q9UBQ7	GRHPR	Q9UBQ7	1.07595	0.240154	0.913816	0.253687	Not_Significant	None	0.938911	0.745158	0.866842	0.494006	Not_Significant	None	1.07083	0.628598	1.12186	0.183266	Not_Significant	None	NoSignificant	NoRegulation
P42262	GRIA2	P42262	1.0211	0.808932	1.25138	0.0361632	Only_Thaps_Significant	None	1.01383	0.937729	1.48661	0.23108	Not_Significant	None	NA	NA	NA	NA	NA	NA	AtLeastSignificant	NoRegulation
Q4V328	GRIPAP1	Q4V328	0.960379	0.829019	1.03241	0.887841	Not_Significant	None	1.3945	0.234332	1.04099	0.885895	Not_Significant	None	1.24677	0.221312	1.37507	0.0744911	Not_Significant	None	NoSignificant	NoRegulation
Q9HAV7	GRPEL1	Q9HAV7	0.988448	0.712949	1.10319	0.294512	Not_Significant	None	1.20633	0.010627	1.2178	0.00311691	Both_Significant	None	1.08016	0.22879	1.30017	0.0598769	Not_Significant	None	AtLeastSignificant	NoRegulation
Q12849	GRSF1	Q12849	1.05007	0.511077	1.04883	0.33518	Not_Significant	None	0.818303	0.0216221	0.921046	0.489668	Only_TM_Significant	None	0.890958	0.199161	0.964965	0.685055	Not_Significant	None	AtLeastSignificant	NoRegulation
Q9BQ67	GRWD1	Q9BQ67	1.16099	0.01503	1.19927	0.0211643	Both_Significant	None	0.898497	0.261098	0.847848	0.0514255	Not_Significant	None	1.1958	0.232376	1.3221	0.111479	Not_Significant	None	AtLeastSignificant	NoRegulation
O60443	GSDME	O60443	0.755344	0.0381372	0.828399	0.191245	Only_TM_Significant	None	1.67493	0.00123942	1.27052	0.286695	Only_TM_Significant	None	1.90525	0.0044647	1.55711	0.112902	Only_TM_Significant	None	AtLeastSignificant	NoRegulation
P49840	GSK3A	P49840	1.09528	0.0217417	0.919499	0.298593	Only_TM_Significant	None	1.19291	0.352043	1.04964	0.780119	Not_Significant	None	0.835755	0.442776	0.829032	0.210244	Not_Significant	None	AtLeastSignificant	NoRegulation
P49841	GSK3B	P49841	0.867011	0.228403	0.686244	0.00508323	Only_Thaps_Significant	None	0.685228	0.0609555	0.676927	0.0294428	Only_Thaps_Significant	None	0.904532	0.512375	0.682948	0.0759632	Not_Significant	None	AtLeastSignificant	NoRegulation
P06396	GSN	P06396	1.10328	0.493044	1.04967	0.791704	Not_Significant	None	0.831021	0.178691	0.817967	0.181322	Not_Significant	None	1.24013	0.267152	1.17844	0.321248	Not_Significant	None	NoSignificant	NoRegulation
P15170	GSPT1	P15170	1.12175	0.162943	1.02923	0.797412	Not_Significant	None	1.19688	0.159645	1.089	0.525328	Not_Significant	None	1.11156	0.417715	0.972457	0.84168	Not_Significant	None	NoSignificant	NoRegulation
P00390	GSR	P00390	1.11915	0.0858801	1.06446	0.301603	Not_Significant	None	1.04189	0.564108	1.08394	0.267484	Not_Significant	None	1.28676	0.0125574	1.32202	0.01866	Both_Significant	None	AtLeastSignificant	NoRegulation
P48637	GSS	P48637	1.14311	0.134729	0.973953	0.746983	Not_Significant	None	1.05744	0.594687	1.02781	0.825599	Not_Significant	None	1.04852	0.724613	0.875398	0.391387	Not_Significant	None	NoSignificant	NoRegulation
Q9Y2Q3	GSTK1	Q9Y2Q3	1.1797	0.169351	1.33375	0.00515137	Only_Thaps_Significant	None	0.941783	0.547314	1.04863	0.706268	Not_Significant	None	0.826226	0.0402951	0.998755	0.989479	Only_TM_Significant	None	AtLeastSignificant	NoRegulation
P21266	GSTM3	P21266	1.23279	0.00821593	1.21126	0.190308	Only_TM_Significant	None	1.17447	0.168377	1.07272	0.468671	Not_Significant	None	1.13858	0.189866	0.989315	0.930467	Not_Significant	None	AtLeastSignificant	NoRegulation
P78417	GSTO1	P78417	1.07966	0.380078	0.946914	0.676577	Not_Significant	None	0.961832	0.676393	0.973555	0.735783	Not_Significant	None	1.14999	0.276401	1.21609	0.224499	Not_Significant	None	NoSignificant	NoRegulation
P09211	GSTP1	P09211	1.1792	0.160082	0.956458	0.706027	Not_Significant	None	0.981168	0.84571	0.93962	0.515107	Not_Significant	None	1.12828	0.341045	1.20948	0.228609	Not_Significant	None	NoSignificant	NoRegulation
P0CG29	GSTT2	P0CG29	NA	NA	NA	NA	NA	NA	NA	NA	NA	NA	NA	NA	2.30614	0.0193576	2.23262	0.050464	Only_TM_Significant	Only_TM_Up	AtLeastSignificant	AtLeastRegulatedInOne
P52655	GTF2A1	P52655	1.35271	0.0120742	1.33968	0.00277363	Both_Significant	None	NA	NA	NA	NA	NA	NA	NA	NA	NA	NA	NA	NA	AtLeastSignificant	NoRegulation
Q00403	GTF2B	Q00403	1.01034	0.884613	1.00998	0.869182	Not_Significant	None	0.78389	0.00301545	0.801702	0.00376353	Both_Significant	None	0.777443	0.0111512	0.838055	0.0787399	Only_TM_Significant	None	AtLeastSignificant	NoRegulation
P29083	GTF2E1	P29083	1.13803	0.216486	1.34351	0.0210655	Only_Thaps_Significant	None	1.1536	0.371144	1.25902	0.266429	Not_Significant	None	0.778634	0.548127	0.632198	0.332483	Not_Significant	None	AtLeastSignificant	NoRegulation
P29084	GTF2E2	P29084	1.2826	0.336914	1.26888	0.49197	Not_Significant	None	1.10493	0.701339	1.03129	0.918398	Not_Significant	None	NA	NA	NA	NA	NA	NA	NoSignificant	NoRegulation
P35269	GTF2F1	P35269	0.998216	0.97428	1.02512	0.688873	Not_Significant	None	0.889434	0.159551	1.03599	0.554844	Not_Significant	None	0.988843	0.94918	1.27686	0.147972	Not_Significant	None	NoSignificant	NoRegulation
P13984	GTF2F2	P13984	1.1502	0.0814921	1.11363	0.253398	Not_Significant	None	1.16076	0.138998	1.18344	0.104702	Not_Significant	None	1.03515	0.776623	0.905657	0.455786	Not_Significant	None	NoSignificant	NoRegulation
P32780	GTF2H1	P32780	0.861373	0.486093	1.28225	0.0819782	Not_Significant	None	0.783298	0.227419	0.829732	0.420351	Not_Significant	None	0.87693	0.544498	0.864182	0.587586	Not_Significant	None	NoSignificant	NoRegulation
Q13889	GTF2H3	Q13889	1.08697	0.786645	1.62476	0.0585785	Not_Significant	None	0.645045	0.0911953	0.836733	0.497685	Not_Significant	None	0.714437	0.00462683	0.905636	0.307443	Only_TM_Significant	None	AtLeastSignificant	NoRegulation
Q92759	GTF2H4	Q92759	NA	NA	NA	NA	NA	NA	0.39321	0.0645917	0.586778	0.109708	Not_Significant	None	NA	NA	NA	NA	NA	NA	NoSignificant	NoRegulation
P78347	GTF2I	P78347	1.09052	0.541288	1.18454	0.0289729	Only_Thaps_Significant	None	0.954654	0.710926	0.959303	0.724191	Not_Significant	None	0.932347	0.750428	0.802444	0.384613	Not_Significant	None	AtLeastSignificant	NoRegulation
Q12789	GTF3C1	Q12789	1.12312	0.0826088	1.21604	0.0296161	Only_Thaps_Significant	None	1.00442	0.969074	0.999686	0.998417	Not_Significant	None	0.921624	0.422606	0.96838	0.805362	Not_Significant	None	AtLeastSignificant	NoRegulation
Q8WUA4	GTF3C2	Q8WUA4	1.06225	0.467774	1.22304	0.0751199	Not_Significant	None	0.861123	0.293864	1.05916	0.650075	Not_Significant	None	0.838516	0.570405	1.17713	0.606272	Not_Significant	None	NoSignificant	NoRegulation
Q9Y5Q9	GTF3C3	Q9Y5Q9	1.06459	0.395246	1.29256	0.0393616	Only_Thaps_Significant	None	0.868195	0.438983	1.02562	0.899373	Not_Significant	None	0.798793	0.109642	0.9839	0.917482	Not_Significant	None	AtLeastSignificant	NoRegulation
Q9UKN8	GTF3C4	Q9UKN8	1.13226	0.620137	1.35614	0.292605	Not_Significant	None	0.578437	0.0324168	0.887347	0.66656	Only_TM_Significant	None	1.06421	0.794943	1.46082	0.323662	Not_Significant	None	AtLeastSignificant	NoRegulation
Q9Y5Q8	GTF3C5	Q9Y5Q8	0.981199	0.49737	1.12804	0.38622	Not_Significant	None	0.944451	0.718652	1.08622	0.714121	Not_Significant	None	0.848553	0.203076	1.08257	0.597682	Not_Significant	None	NoSignificant	NoRegulation
O00178	GTPBP1	O00178	0.886742	0.258096	0.868673	0.199884	Not_Significant	None	1.24479	0.46445	1.00399	0.989854	Not_Significant	None	1.05799	0.797783	0.862194	0.560117	Not_Significant	None	NoSignificant	NoRegulation
A4D1E9	GTPBP10	A4D1E9	NA	NA	NA	NA	NA	NA	NA	NA	NA	NA	NA	NA	1.7369	0.320667	3.48029	0.0218109	Only_Thaps_Significant	Only_Thaps_Up	AtLeastSignificant	AtLeastRegulatedInOne
Q9BZE4	GTPBP4	Q9BZE4	1.05123	0.279168	1.2377	0.0272497	Only_Thaps_Significant	None	1.04906	0.463565	1.16859	0.32833	Not_Significant	None	1.07276	0.706755	1.29596	0.116558	Not_Significant	None	AtLeastSignificant	NoRegulation
Q9NYZ3	GTSE1	Q9NYZ3	0.815781	0.637367	0.561517	0.309621	Not_Significant	None	NA	NA	NA	NA	NA	NA	NA	NA	NA	NA	NA	NA	NoSignificant	NoRegulation
Q16774	GUK1	Q16774	1.19911	0.0698829	1.02677	0.564995	Not_Significant	None	1.30873	0.0091176	1.38479	0.00390379	Both_Significant	None	1.27161	0.23339	1.06531	0.776847	Not_Significant	None	AtLeastSignificant	NoRegulation
Q9UBP9	GULP1	Q9UBP9	0.917997	0.195942	1.0349	0.53745	Not_Significant	None	0.97707	0.819431	1.11226	0.386736	Not_Significant	None	1.03372	0.720121	1.25754	0.168304	Not_Significant	None	NoSignificant	NoRegulation
P08236	GUSB	P08236	0.907317	0.309214	0.615238	0.00890811	Only_Thaps_Significant	None	0.678389	0.199162	0.408398	0.0402659	Only_Thaps_Significant	None	NA	NA	NA	NA	NA	NA	AtLeastSignificant	NoRegulation
P46976	GYG1	P46976	NA	NA	NA	NA	NA	NA	NA	NA	NA	NA	NA	NA	1.0016	0.997083	0.764026	0.573156	Not_Significant	None	NoSignificant	NoRegulation
P13807	GYS1	P13807	NA	NA	NA	NA	NA	NA	NA	NA	NA	NA	NA	NA	0.886139	0.801401	1.43007	0.732489	Not_Significant	None	NoSignificant	NoRegulation
P07305	H1F0	P07305	1.17764	0.029924	1.30029	0.0235686	Both_Significant	None	1.24971	0.0733228	1.3997	0.0757159	Not_Significant	None	1.10258	0.231022	1.22101	0.178704	Not_Significant	None	AtLeastSignificant	NoRegulation
Q92522	H1FX	Q92522	1.00075	0.993417	1.09543	0.223483	Not_Significant	None	1.19803	0.0497938	1.54928	0.0217378	Both_Significant	None	1.35253	0.049837	1.66454	0.0373394	Both_Significant	None	AtLeastSignificant	NoRegulation
P16104	H2AFX	P16104	NA	NA	NA	NA	NA	NA	0.854678	0.0251907	1.04772	0.722495	Only_TM_Significant	None	NA	NA	NA	NA	NA	NA	AtLeastSignificant	NoRegulation
O75367	H2AFY	O75367	0.98433	0.846694	1.16161	0.0879544	Not_Significant	None	1.01269	0.811119	1.13052	0.419048	Not_Significant	None	0.940427	0.571679	1.12325	0.296867	Not_Significant	None	NoSignificant	NoRegulation
P0C0S5	H2AFZ	P0C0S5	0.911876	0.056565	1.124	0.291003	Not_Significant	None	0.953261	0.423292	1.11138	0.205747	Not_Significant	None	0.960716	0.803719	1.18187	0.325314	Not_Significant	None	NoSignificant	NoRegulation
Q9P035	HACD3	Q9P035	0.941151	0.410314	1.19874	0.00381548	Only_Thaps_Significant	None	1.04893	0.526425	1.04928	0.43326	Not_Significant	None	0.87352	0.18355	0.660886	0.0594443	Not_Significant	None	AtLeastSignificant	NoRegulation
Q9UJ83	HACL1	Q9UJ83	NA	NA	NA	NA	NA	NA	1.03172	0.906907	1.13834	0.573072	Not_Significant	None	1.18145	0.506328	1.02131	0.935827	Not_Significant	None	NoSignificant	NoRegulation
Q16836	HADH	Q16836	1.06083	0.43537	1.17357	0.105354	Not_Significant	None	1.09245	0.469394	1.15552	0.255418	Not_Significant	None	0.879174	0.0623843	0.880347	0.178293	Not_Significant	None	NoSignificant	NoRegulation
P40939	HADHA	P40939	1.09174	0.0728658	1.11279	0.147812	Not_Significant	None	0.974821	0.772098	0.978328	0.853352	Not_Significant	None	0.963213	0.808768	1.06003	0.657631	Not_Significant	None	NoSignificant	NoRegulation
P55084	HADHB	P55084	1.1391	0.00706882	1.21891	0.000526664	Both_Significant	None	1.10609	0.183449	1.05687	0.451911	Not_Significant	None	1.10554	0.230451	1.06477	0.381294	Not_Significant	None	AtLeastSignificant	NoRegulation
Q16775	HAGH	Q16775	0.49334	0.0543039	0.472327	0.0080455	Only_Thaps_Significant	Only_Thaps_Down	0.958072	0.668953	1.20435	0.340065	Not_Significant	None	1.19007	0.0863923	1.21016	0.1389	Not_Significant	None	AtLeastSignificant	AtLeastRegulatedInOne
P12081	HARS	P12081	1.15899	0.287735	0.846096	0.125214	Not_Significant	None	0.979235	0.715185	0.827751	0.132663	Not_Significant	None	1.15766	0.133668	1.06805	0.65297	Not_Significant	None	NoSignificant	NoRegulation
P49590	HARS2	P49590	1.00573	0.954819	1.09641	0.390813	Not_Significant	None	1.22327	0.0206717	1.23351	0.0192698	Both_Significant	None	1.04585	0.710074	1.0315	0.825728	Not_Significant	None	AtLeastSignificant	NoRegulation
O14929	HAT1	O14929	0.917406	0.245649	0.964413	0.643993	Not_Significant	None	0.78368	0.00288883	0.908866	0.0335379	Both_Significant	None	0.96083	0.670241	1.11068	0.19356	Not_Significant	None	AtLeastSignificant	NoRegulation
O00165	HAX1	O00165	NA	NA	NA	NA	NA	NA	1.31002	0.00135947	1.52139	0.0498729	Both_Significant	None	NA	NA	NA	NA	NA	NA	AtLeastSignificant	NoRegulation
P69905	HBA1	P69905	1.20412	0.181315	1.1431	0.674603	Not_Significant	None	0.939315	0.910826	0.611862	0.404974	Not_Significant	None	1.22004	0.252903	1.67462	0.132256	Not_Significant	None	NoSignificant	NoRegulation
P69905	HBA2	P69905	1.20412	0.181315	1.1431	0.674603	Not_Significant	None	0.939315	0.910826	0.611862	0.404974	Not_Significant	None	1.22004	0.252903	1.67462	0.132256	Not_Significant	None	NoSignificant	NoRegulation
Q9Y450	HBS1L	Q9Y450	NA	NA	NA	NA	NA	NA	NA	NA	NA	NA	NA	NA	1.49227	0.291497	1.28444	0.42228	Not_Significant	None	NoSignificant	NoRegulation
P53701	HCCS	P53701	0.959202	0.735526	1.08271	0.572932	Not_Significant	None	1.35081	0.545849	1.31491	0.637575	Not_Significant	None	0.740466	0.298137	0.866878	0.603833	Not_Significant	None	NoSignificant	NoRegulation
P51610	HCFC1	P51610	1.0565	0.467955	1.18202	0.117217	Not_Significant	None	0.818146	0.0531015	1.11415	0.6091	Not_Significant	None	0.865074	0.250021	1.01541	0.896072	Not_Significant	None	NoSignificant	NoRegulation
Q13547	HDAC1	Q13547	0.942052	0.432042	1.04778	0.325537	Not_Significant	None	0.8903	0.498751	1.04437	0.726566	Not_Significant	None	0.796604	0.109978	0.597666	0.0277707	Only_Thaps_Significant	None	AtLeastSignificant	NoRegulation
Q92769	HDAC2	Q92769	1.00449	0.924321	1.02801	0.468759	Not_Significant	None	0.994357	0.958124	0.990596	0.926925	Not_Significant	None	0.827479	0.0335669	0.756926	0.0586058	Only_TM_Significant	None	AtLeastSignificant	NoRegulation
P51858	HDGF	P51858	0.950023	0.365533	0.978202	0.724405	Not_Significant	None	1.07154	0.30988	1.21909	9.48e-05	Only_Thaps_Significant	None	1.18287	0.233105	1.36914	0.0283433	Only_Thaps_Significant	None	AtLeastSignificant	NoRegulation
Q7Z4V5	HDGFL2	Q7Z4V5	1.01011	0.893953	1.19317	0.142527	Not_Significant	None	0.935338	0.651321	1.11067	0.53577	Not_Significant	None	0.994869	0.956081	1.15762	0.283759	Not_Significant	None	NoSignificant	NoRegulation
Q9Y3E1	HDGFL3	Q9Y3E1	1.03574	0.663188	1.1033	0.248112	Not_Significant	None	NA	NA	NA	NA	NA	NA	NA	NA	NA	NA	NA	NA	NoSignificant	NoRegulation
Q9H0R4	HDHD2	Q9H0R4	2.05149	0.150045	1.61147	0.337963	Not_Significant	None	NA	NA	NA	NA	NA	NA	NA	NA	NA	NA	NA	NA	NoSignificant	NoRegulation
Q9BXW7	HDHD5	Q9BXW7	1.15753	0.0529288	1.21952	0.00932333	Only_Thaps_Significant	None	1.03665	0.744512	0.955765	0.728451	Not_Significant	None	1.02125	0.684478	0.933559	0.354026	Not_Significant	None	AtLeastSignificant	NoRegulation
Q00341	HDLBP	Q00341	1.03672	0.61912	0.982584	0.884439	Not_Significant	None	1.14753	0.086684	1.14897	0.163432	Not_Significant	None	0.97009	0.787648	1.22019	0.0974654	Not_Significant	None	NoSignificant	NoRegulation
Q9H583	HEATR1	Q9H583	1.09463	0.157923	1.28681	0.00844158	Only_Thaps_Significant	None	1.02564	0.825775	1.11472	0.520372	Not_Significant	None	1.12663	0.297686	1.25353	0.176725	Not_Significant	None	AtLeastSignificant	NoRegulation
Q7Z4Q2	HEATR3	Q7Z4Q2	1.16063	0.293221	1.12274	0.432204	Not_Significant	None	0.966837	0.708792	0.915572	0.303323	Not_Significant	None	1.08849	0.467362	1.36698	0.00905208	Only_Thaps_Significant	None	AtLeastSignificant	NoRegulation
Q9Y5Z4	HEBP2	Q9Y5Z4	1.23701	0.625465	1.16139	0.67668	Not_Significant	None	0.988145	0.950526	0.917936	0.653004	Not_Significant	None	1.30558	0.14828	0.998016	0.994633	Not_Significant	None	NoSignificant	NoRegulation
Q9ULT8	HECTD1	Q9ULT8	0.742465	0.13454	0.527863	0.00664451	Only_Thaps_Significant	None	NA	NA	NA	NA	NA	NA	NA	NA	NA	NA	NA	NA	AtLeastSignificant	NoRegulation
Q9NRZ9	HELLS	Q9NRZ9	0.867686	0.0842265	0.872981	0.128949	Not_Significant	None	0.214166	8.92e-06	0.172504	0.000107106	Both_Significant	Both_Down	0.140226	0.00614136	0.0934747	0.00506117	Both_Significant	Both_Down	AtLeastSignificant	AtLeastRegulatedInOne
Q5GLZ8	HERC4	Q5GLZ8	NA	NA	NA	NA	NA	NA	1.38224	0.335253	1.14941	0.599506	Not_Significant	None	NA	NA	NA	NA	NA	NA	NoSignificant	NoRegulation
P06865	HEXA	P06865	0.939206	0.473935	0.775674	0.0636409	Not_Significant	None	0.783618	0.0307602	0.747121	0.0201042	Both_Significant	None	0.73383	0.153974	0.906179	0.565437	Not_Significant	None	AtLeastSignificant	NoRegulation
P07686	HEXB	P07686	0.958752	0.560437	0.841853	0.118215	Not_Significant	None	0.810542	0.00555754	0.742942	0.0193679	Both_Significant	None	0.785716	0.226775	0.919555	0.641159	Not_Significant	None	AtLeastSignificant	NoRegulation
O94992	HEXIM1	O94992	1.24136	0.0417792	1.3536	0.0137016	Both_Significant	None	0.911572	0.466817	0.96896	0.811903	Not_Significant	None	0.765121	0.0990015	0.989392	0.934963	Not_Significant	None	AtLeastSignificant	NoRegulation
Q9BTY7	HGH1	Q9BTY7	1.04603	0.712662	0.876192	0.315494	Not_Significant	None	NA	NA	NA	NA	NA	NA	NA	NA	NA	NA	NA	NA	NoSignificant	NoRegulation
O14964	HGS	O14964	1.22819	0.0456616	1.161	0.0774298	Only_TM_Significant	None	0.958078	0.476242	0.83685	0.054795	Not_Significant	None	0.911569	0.621926	0.887019	0.465551	Not_Significant	None	AtLeastSignificant	NoRegulation
P31937	HIBADH	P31937	1.02648	0.781131	1.18168	0.186651	Not_Significant	None	0.945581	0.126453	1.06712	0.468232	Not_Significant	None	1.00046	0.997015	1.07146	0.669894	Not_Significant	None	NoSignificant	NoRegulation
Q6NVY1	HIBCH	Q6NVY1	0.717622	0.0182908	0.825994	0.100028	Only_TM_Significant	None	0.841887	0.660893	1.23542	0.174615	Not_Significant	None	0.885331	0.335438	1.0844	0.598788	Not_Significant	None	AtLeastSignificant	NoRegulation
P49773	HINT1	P49773	1.04824	0.252838	0.922906	0.341538	Not_Significant	None	1.09086	0.272123	0.961394	0.764078	Not_Significant	None	1.19433	0.296709	0.997896	0.990559	Not_Significant	None	NoSignificant	NoRegulation
Q9BX68	HINT2	Q9BX68	1.16363	0.106887	1.35466	0.00280409	Only_Thaps_Significant	None	1.08436	0.428263	1.15382	0.0690196	Not_Significant	None	1.2622	0.145903	1.3427	0.193153	Not_Significant	None	AtLeastSignificant	NoRegulation
O00291	HIP1	O00291	1.02024	0.846841	1.19079	0.173884	Not_Significant	None	0.779744	0.133711	0.866953	0.504799	Not_Significant	None	1.02453	0.914049	1.21171	0.440044	Not_Significant	None	NoSignificant	NoRegulation
Q9BW71	HIRIP3	Q9BW71	1.17524	0.158614	1.11866	0.295946	Not_Significant	None	0.984427	0.866825	1.15267	0.344634	Not_Significant	None	0.714016	0.046888	0.666644	0.0411547	Both_Significant	None	AtLeastSignificant	NoRegulation
P16401	HIST1H1B	P16401	0.952269	0.382047	1.09835	0.327565	Not_Significant	None	0.848416	0.0860182	1.04328	0.733877	Not_Significant	None	0.92632	0.628715	1.23287	0.285079	Not_Significant	None	NoSignificant	NoRegulation
P16403	HIST1H1C	P16403	0.983777	0.785392	1.10547	0.294019	Not_Significant	None	0.939418	0.415749	1.16161	0.184901	Not_Significant	None	1.00026	0.99897	1.35344	0.225366	Not_Significant	None	NoSignificant	NoRegulation
P16402	HIST1H1D	P16402	1.02947	0.620622	1.15747	0.0996955	Not_Significant	None	NA	NA	NA	NA	NA	NA	NA	NA	NA	NA	NA	NA	NoSignificant	NoRegulation
P10412	HIST1H1E	P10412	1.02947	0.620622	1.15747	0.0996955	Not_Significant	None	NA	NA	NA	NA	NA	NA	NA	NA	NA	NA	NA	NA	NoSignificant	NoRegulation
P0C0S8	HIST1H2AG	P0C0S8	NA	NA	NA	NA	NA	NA	0.865512	0.0208335	1.05871	0.654217	Only_TM_Significant	None	NA	NA	NA	NA	NA	NA	AtLeastSignificant	NoRegulation
P0C0S8	HIST1H2AI	P0C0S8	NA	NA	NA	NA	NA	NA	0.865512	0.0208335	1.05871	0.654217	Only_TM_Significant	None	NA	NA	NA	NA	NA	NA	AtLeastSignificant	NoRegulation
P0C0S8	HIST1H2AK	P0C0S8	NA	NA	NA	NA	NA	NA	0.865512	0.0208335	1.05871	0.654217	Only_TM_Significant	None	NA	NA	NA	NA	NA	NA	AtLeastSignificant	NoRegulation
P0C0S8	HIST1H2AL	P0C0S8	NA	NA	NA	NA	NA	NA	0.865512	0.0208335	1.05871	0.654217	Only_TM_Significant	None	NA	NA	NA	NA	NA	NA	AtLeastSignificant	NoRegulation
P0C0S8	HIST1H2AM	P0C0S8	NA	NA	NA	NA	NA	NA	0.865512	0.0208335	1.05871	0.654217	Only_TM_Significant	None	NA	NA	NA	NA	NA	NA	AtLeastSignificant	NoRegulation
P06899	HIST1H2BJ	P06899	NA	NA	NA	NA	NA	NA	1.13208	0.181802	1.2643	0.0394654	Only_Thaps_Significant	None	0.944045	0.67418	0.910311	0.519542	Not_Significant	None	AtLeastSignificant	NoRegulation
O60814	HIST1H2BK	O60814	1.02049	0.732877	1.07056	0.467082	Not_Significant	None	1.10919	0.179516	1.22613	0.0581668	Not_Significant	None	0.945298	0.65374	0.937175	0.608166	Not_Significant	None	NoSignificant	NoRegulation
P62805	HIST1H4A	P62805	1.02363	0.777273	1.23352	0.0145828	Only_Thaps_Significant	None	0.987413	0.905223	1.17238	0.25007	Not_Significant	None	0.987346	0.895732	1.15688	0.26796	Not_Significant	None	AtLeastSignificant	NoRegulation
P62805	HIST1H4B	P62805	1.02363	0.777273	1.23352	0.0145828	Only_Thaps_Significant	None	0.987413	0.905223	1.17238	0.25007	Not_Significant	None	0.987346	0.895732	1.15688	0.26796	Not_Significant	None	AtLeastSignificant	NoRegulation
P62805	HIST1H4C	P62805	1.02363	0.777273	1.23352	0.0145828	Only_Thaps_Significant	None	0.987413	0.905223	1.17238	0.25007	Not_Significant	None	0.987346	0.895732	1.15688	0.26796	Not_Significant	None	AtLeastSignificant	NoRegulation
P62805	HIST1H4D	P62805	1.02363	0.777273	1.23352	0.0145828	Only_Thaps_Significant	None	0.987413	0.905223	1.17238	0.25007	Not_Significant	None	0.987346	0.895732	1.15688	0.26796	Not_Significant	None	AtLeastSignificant	NoRegulation
P62805	HIST1H4E	P62805	1.02363	0.777273	1.23352	0.0145828	Only_Thaps_Significant	None	0.987413	0.905223	1.17238	0.25007	Not_Significant	None	0.987346	0.895732	1.15688	0.26796	Not_Significant	None	AtLeastSignificant	NoRegulation
P62805	HIST1H4F	P62805	1.02363	0.777273	1.23352	0.0145828	Only_Thaps_Significant	None	0.987413	0.905223	1.17238	0.25007	Not_Significant	None	0.987346	0.895732	1.15688	0.26796	Not_Significant	None	AtLeastSignificant	NoRegulation
P62805	HIST1H4H	P62805	1.02363	0.777273	1.23352	0.0145828	Only_Thaps_Significant	None	0.987413	0.905223	1.17238	0.25007	Not_Significant	None	0.987346	0.895732	1.15688	0.26796	Not_Significant	None	AtLeastSignificant	NoRegulation
P62805	HIST1H4I	P62805	1.02363	0.777273	1.23352	0.0145828	Only_Thaps_Significant	None	0.987413	0.905223	1.17238	0.25007	Not_Significant	None	0.987346	0.895732	1.15688	0.26796	Not_Significant	None	AtLeastSignificant	NoRegulation
P62805	HIST1H4J	P62805	1.02363	0.777273	1.23352	0.0145828	Only_Thaps_Significant	None	0.987413	0.905223	1.17238	0.25007	Not_Significant	None	0.987346	0.895732	1.15688	0.26796	Not_Significant	None	AtLeastSignificant	NoRegulation
P62805	HIST1H4K	P62805	1.02363	0.777273	1.23352	0.0145828	Only_Thaps_Significant	None	0.987413	0.905223	1.17238	0.25007	Not_Significant	None	0.987346	0.895732	1.15688	0.26796	Not_Significant	None	AtLeastSignificant	NoRegulation
P62805	HIST1H4L	P62805	1.02363	0.777273	1.23352	0.0145828	Only_Thaps_Significant	None	0.987413	0.905223	1.17238	0.25007	Not_Significant	None	0.987346	0.895732	1.15688	0.26796	Not_Significant	None	AtLeastSignificant	NoRegulation
Q16777	HIST2H2AC	Q16777	1.10092	0.408417	1.27513	0.0334598	Only_Thaps_Significant	None	NA	NA	NA	NA	NA	NA	NA	NA	NA	NA	NA	NA	AtLeastSignificant	NoRegulation
Q6DN03	HIST2H2BC	Q6DN03	0.929823	0.332367	1.13134	0.221484	Not_Significant	None	NA	NA	NA	NA	NA	NA	NA	NA	NA	NA	NA	NA	NoSignificant	NoRegulation
P62805	HIST2H4A	P62805	1.02363	0.777273	1.23352	0.0145828	Only_Thaps_Significant	None	0.987413	0.905223	1.17238	0.25007	Not_Significant	None	0.987346	0.895732	1.15688	0.26796	Not_Significant	None	AtLeastSignificant	NoRegulation
P62805	HIST2H4B	P62805	1.02363	0.777273	1.23352	0.0145828	Only_Thaps_Significant	None	0.987413	0.905223	1.17238	0.25007	Not_Significant	None	0.987346	0.895732	1.15688	0.26796	Not_Significant	None	AtLeastSignificant	NoRegulation
P62805	HIST4H4	P62805	1.02363	0.777273	1.23352	0.0145828	Only_Thaps_Significant	None	0.987413	0.905223	1.17238	0.25007	Not_Significant	None	0.987346	0.895732	1.15688	0.26796	Not_Significant	None	AtLeastSignificant	NoRegulation
Q8NCD3	HJURP	Q8NCD3	1.18116	0.7134	0.736924	0.503259	Not_Significant	None	NA	NA	NA	NA	NA	NA	NA	NA	NA	NA	NA	NA	NoSignificant	NoRegulation
P19367	HK1	P19367	1.11748	0.429861	1.20199	0.150769	Not_Significant	None	1.03479	0.671039	1.10056	0.0426081	Only_Thaps_Significant	None	0.926299	0.534937	0.862889	0.235621	Not_Significant	None	AtLeastSignificant	NoRegulation
P52789	HK2	P52789	1.01747	0.789898	1.08824	0.349653	Not_Significant	None	1.21338	0.0529928	1.27427	0.0336895	Only_Thaps_Significant	None	1.12549	0.292447	1.30818	0.00322086	Only_Thaps_Significant	None	AtLeastSignificant	NoRegulation
P04439	HLA-A	P04439	0.837293	0.1195	1.05975	0.57393	Not_Significant	None	0.770122	0.00354129	1.15612	0.14539	Only_TM_Significant	None	0.677042	0.017138	1.13776	0.407813	Only_TM_Significant	None	AtLeastSignificant	NoRegulation
P04222	HLA-C	P04222	0.726389	0.0801039	1.0232	0.878372	Not_Significant	None	0.66355	0.0115898	1.05016	0.666485	Only_TM_Significant	None	NA	NA	NA	NA	NA	NA	AtLeastSignificant	NoRegulation
P30504	HLA-C	P30504	NA	NA	NA	NA	NA	NA	NA	NA	NA	NA	NA	NA	0.529861	0.0319341	0.785833	0.23544	Only_TM_Significant	None	AtLeastSignificant	NoRegulation
P28068	HLA-DMB	P28068	1.08378	0.343653	0.990516	0.931177	Not_Significant	None	0.809351	0.288746	0.741878	0.26966	Not_Significant	None	0.818093	0.313788	0.85075	0.431869	Not_Significant	None	NoSignificant	NoRegulation
P20036	HLA-DPA1	P20036	0.913975	0.660453	1.11888	0.479161	Not_Significant	None	1.07388	0.769607	0.939054	0.840484	Not_Significant	None	0.902945	0.660007	0.423502	0.0273358	Only_Thaps_Significant	None	AtLeastSignificant	NoRegulation
P04440	HLA-DPB1	P04440	0.90837	0.501783	0.977563	0.864883	Not_Significant	None	0.827425	0.039554	0.963687	0.566844	Only_TM_Significant	None	0.643428	0.0168379	0.737391	0.0286613	Both_Significant	None	AtLeastSignificant	NoRegulation
P01920	HLA-DQB1	P01920	0.563224	0.0136084	0.904071	0.453397	Only_TM_Significant	Only_TM_Down	0.566896	0.00689723	0.688791	0.0372486	Both_Significant	None	NA	NA	NA	NA	NA	NA	AtLeastSignificant	AtLeastRegulatedInOne
P01903	HLA-DRA	P01903	1.04827	0.447518	1.16379	0.102427	Not_Significant	None	0.778619	0.0688644	0.874374	0.301579	Not_Significant	None	0.911014	0.23091	0.645998	0.0042063	Only_Thaps_Significant	None	AtLeastSignificant	NoRegulation
P04229	HLA-DRB1	P04229	1.0607	0.592153	1.11084	0.353436	Not_Significant	None	0.892802	0.0124933	0.978885	0.556433	Only_TM_Significant	None	0.829208	0.0758071	0.879682	0.11317	Not_Significant	None	AtLeastSignificant	NoRegulation
Q8TCT9	HM13	Q8TCT9	0.994598	0.911056	1.06709	0.304039	Not_Significant	None	1.08637	0.258351	1.20595	0.118772	Not_Significant	None	1.21218	0.0388317	1.37721	0.0151954	Both_Significant	None	AtLeastSignificant	NoRegulation
P08397	HMBS	P08397	0.925463	0.785948	0.981236	0.939041	Not_Significant	None	1.06917	0.556997	1.10218	0.294085	Not_Significant	None	1.29933	0.272311	1.63623	0.0461122	Only_Thaps_Significant	None	AtLeastSignificant	NoRegulation
Q96RW7	HMCN1	Q96RW7	NA	NA	NA	NA	NA	NA	NA	NA	NA	NA	NA	NA	1.47741	0.239145	0.0395637	0.0217808	Only_Thaps_Significant	Only_Thaps_Down	AtLeastSignificant	AtLeastRegulatedInOne
Q9NP66	HMG20A	Q9NP66	1.07088	0.671244	1.24229	0.00520054	Only_Thaps_Significant	None	1.44498	0.157602	1.12553	0.677112	Not_Significant	None	0.734388	0.393645	0.372018	0.0542705	Not_Significant	None	AtLeastSignificant	NoRegulation
P17096	HMGA1	P17096	0.920915	0.448239	1.13005	0.341685	Not_Significant	None	1.0101	0.908892	1.23559	0.151596	Not_Significant	None	0.941092	0.721873	1.2785	0.255447	Not_Significant	None	NoSignificant	NoRegulation
P52926	HMGA2	P52926	1.03522	0.907622	1.03222	0.898501	Not_Significant	None	0.995185	0.968925	1.353	0.291777	Not_Significant	None	0.935971	0.56969	1.48215	0.169948	Not_Significant	None	NoSignificant	NoRegulation
P09429	HMGB1	P09429	1.07782	0.2597	1.04593	0.383371	Not_Significant	None	0.976543	0.88742	1.05525	0.734586	Not_Significant	None	1.10497	0.432174	1.12812	0.38405	Not_Significant	None	NoSignificant	NoRegulation
P26583	HMGB2	P26583	1.03202	0.779644	1.01839	0.899224	Not_Significant	None	0.928103	0.407222	0.843831	0.547891	Not_Significant	None	0.996121	0.983195	0.875874	0.429464	Not_Significant	None	NoSignificant	NoRegulation
O15347	HMGB3	O15347	0.955173	0.507775	1.00814	0.867476	Not_Significant	None	1.01164	0.853308	1.08229	0.231994	Not_Significant	None	1.12619	0.267722	1.24768	0.0609042	Not_Significant	None	NoSignificant	NoRegulation
P35914	HMGCL	P35914	1.12431	0.325228	1.32231	0.0710135	Not_Significant	None	1.02721	0.872703	1.32882	0.166624	Not_Significant	None	1.47618	0.163729	1.90865	0.0389832	Only_Thaps_Significant	None	AtLeastSignificant	NoRegulation
Q01581	HMGCS1	Q01581	1.05985	0.703333	1.03512	0.899401	Not_Significant	None	0.714013	0.0983565	0.98393	0.914212	Not_Significant	None	0.495963	0.0310518	0.775235	0.291518	Only_TM_Significant	None	AtLeastSignificant	NoRegulation
P05114	HMGN1	P05114	0.612244	0.25849	1.01595	0.947375	Not_Significant	None	0.880095	0.482646	1.20866	0.53417	Not_Significant	None	1.12	0.771302	2.40214	0.0434067	Only_Thaps_Significant	None	AtLeastSignificant	NoRegulation
P05204	HMGN2	P05204	NA	NA	NA	NA	NA	NA	1.47936	0.279347	1.67121	0.180626	Not_Significant	None	0.82567	0.226002	1.10784	0.645118	Not_Significant	None	NoSignificant	NoRegulation
Q15651	HMGN3	Q15651	NA	NA	NA	NA	NA	NA	1.2714	0.300934	1.28929	0.296402	Not_Significant	None	NA	NA	NA	NA	NA	NA	NoSignificant	NoRegulation
P30519	HMOX2	P30519	1.02778	0.655434	1.15247	0.0440567	Only_Thaps_Significant	None	0.912852	0.375725	1.18493	0.145088	Not_Significant	None	0.959833	0.646821	1.17022	0.155902	Not_Significant	None	AtLeastSignificant	NoRegulation
Q13151	HNRNPA0	Q13151	1.09403	0.314684	1.22286	0.0080561	Only_Thaps_Significant	None	1.19677	0.0478676	1.32577	0.0718547	Only_TM_Significant	None	0.847453	0.547803	0.55152	0.0983181	Not_Significant	None	AtLeastSignificant	NoRegulation
P09651	HNRNPA1	P09651	1.01365	0.892041	1.13742	0.0433671	Only_Thaps_Significant	None	1.35298	0.156435	1.38886	0.177792	Not_Significant	None	0.964885	0.700208	1.17051	0.167257	Not_Significant	None	AtLeastSignificant	NoRegulation
P22626	HNRNPA2B1	P22626	1.07534	0.38488	1.21368	0.0245202	Only_Thaps_Significant	None	1.15999	0.0476523	1.3044	0.0191302	Both_Significant	None	0.886884	0.475394	0.861522	0.381986	Not_Significant	None	AtLeastSignificant	NoRegulation
P51991	HNRNPA3	P51991	1.05025	0.335803	1.20008	0.0332445	Only_Thaps_Significant	None	0.941609	0.416782	1.07536	0.54011	Not_Significant	None	1.05144	0.731361	1.13711	0.444907	Not_Significant	None	AtLeastSignificant	NoRegulation
Q99729	HNRNPAB	Q99729	1.24613	0.0394625	1.28251	0.0226432	Both_Significant	None	1.39748	0.119769	1.42271	0.144891	Not_Significant	None	1.09777	0.675095	1.55667	0.0910234	Not_Significant	None	AtLeastSignificant	NoRegulation
P07910	HNRNPC	P07910	1.11419	0.0284744	1.22	0.054165	Only_TM_Significant	None	0.959524	0.347142	1.13617	0.330497	Not_Significant	None	1.05177	0.725459	1.23695	0.202003	Not_Significant	None	AtLeastSignificant	NoRegulation
Q14103	HNRNPD	Q14103	0.985425	0.632413	1.14929	0.0148476	Only_Thaps_Significant	None	1.07112	0.0210497	1.16374	0.0728417	Only_TM_Significant	None	0.934866	0.253904	1.06051	0.591629	Not_Significant	None	AtLeastSignificant	NoRegulation
O14979	HNRNPDL	O14979	0.943241	0.487162	1.15443	0.0961684	Not_Significant	None	1.05851	0.323381	1.28966	0.00772013	Only_Thaps_Significant	None	0.8711	0.137962	1.14823	0.263631	Not_Significant	None	AtLeastSignificant	NoRegulation
P52597	HNRNPF	P52597	1.05021	0.0858267	1.17284	0.00205938	Only_Thaps_Significant	None	0.823904	0.0147977	0.963935	0.715203	Only_TM_Significant	None	0.884948	0.192838	0.951537	0.538492	Not_Significant	None	AtLeastSignificant	NoRegulation
P31943	HNRNPH1	P31943	1.04539	0.385734	1.25805	0.0220971	Only_Thaps_Significant	None	0.926803	0.405068	1.06826	0.622686	Not_Significant	None	1.01487	0.907204	1.19236	0.261389	Not_Significant	None	AtLeastSignificant	NoRegulation
P55795	HNRNPH2	P55795	1.16009	0.00127061	1.35966	0.00111788	Both_Significant	None	0.905112	0.243514	1.06697	0.670154	Not_Significant	None	0.976978	0.845422	1.23231	0.19247	Not_Significant	None	AtLeastSignificant	NoRegulation
P31942	HNRNPH3	P31942	0.922234	0.350908	1.08544	0.444161	Not_Significant	None	0.895877	0.105014	1.04588	0.692442	Not_Significant	None	1.10063	0.546401	1.25411	0.166662	Not_Significant	None	NoSignificant	NoRegulation
P61978	HNRNPK	P61978	0.914678	0.0324565	1.01849	0.753797	Only_TM_Significant	None	0.881642	0.00430697	0.978584	0.74572	Only_TM_Significant	None	0.9933	0.950771	1.18698	0.10591	Not_Significant	None	AtLeastSignificant	NoRegulation
P14866	HNRNPL	P14866	0.977963	0.458859	1.09591	0.363491	Not_Significant	None	1.08177	0.227314	1.18328	0.05142	Not_Significant	None	0.990494	0.940622	1.13192	0.467352	Not_Significant	None	NoSignificant	NoRegulation
Q8WVV9	HNRNPLL	Q8WVV9	1.02744	0.751116	1.11012	0.143748	Not_Significant	None	0.93242	0.387505	1.15051	0.251788	Not_Significant	None	0.89074	0.417087	0.817264	0.352746	Not_Significant	None	NoSignificant	NoRegulation
P52272	HNRNPM	P52272	1.03976	0.349447	1.10836	0.241627	Not_Significant	None	0.838436	0.00272596	0.97896	0.850293	Only_TM_Significant	None	0.800753	0.0697317	1.00724	0.952064	Not_Significant	None	AtLeastSignificant	NoRegulation
O43390	HNRNPR	O43390	1.18472	0.0481131	1.2895	0.00633433	Both_Significant	None	0.995936	0.870385	1.19856	0.139958	Not_Significant	None	1.02579	0.285803	1.28805	0.00786129	Only_Thaps_Significant	None	AtLeastSignificant	NoRegulation
Q00839	HNRNPU	Q00839	1.07039	0.276499	1.21356	0.0035378	Only_Thaps_Significant	None	1.13459	0.0216676	1.18033	0.0748381	Only_TM_Significant	None	0.989743	0.873912	1.13579	0.235563	Not_Significant	None	AtLeastSignificant	NoRegulation
Q9BUJ2	HNRNPUL1	Q9BUJ2	1.01371	0.707416	1.20299	0.0347034	Only_Thaps_Significant	None	0.913832	0.54637	1.11316	0.156023	Not_Significant	None	0.942094	0.538229	1.0758	0.598229	Not_Significant	None	AtLeastSignificant	NoRegulation
Q1KMD3	HNRNPUL2	Q1KMD3	1.13427	0.38946	1.42755	0.0029455	Only_Thaps_Significant	None	1.81784	0.0158289	1.70148	0.0750743	Only_TM_Significant	None	0.84189	0.4957	0.697224	0.219686	Not_Significant	None	AtLeastSignificant	NoRegulation
Q9NSC5	HOMER3	Q9NSC5	1.03618	0.639347	1.06572	0.388652	Not_Significant	None	0.873671	0.182655	0.674691	0.275804	Not_Significant	None	0.92539	0.28964	1.05493	0.560957	Not_Significant	None	NoSignificant	NoRegulation
Q86VS8	HOOK3	Q86VS8	0.90851	0.640309	0.798484	0.210169	Not_Significant	None	0.794411	0.242653	0.882739	0.390099	Not_Significant	None	1.84055	0.0574898	1.81254	0.0735533	Not_Significant	None	NoSignificant	NoRegulation
Q5SSJ5	HP1BP3	Q5SSJ5	1.07025	0.259838	1.24885	0.148297	Not_Significant	None	0.910061	0.0667512	1.15676	0.254839	Not_Significant	None	1.0674	0.735297	1.18039	0.455233	Not_Significant	None	NoSignificant	NoRegulation
P37235	HPCAL1	P37235	0.925531	0.235902	0.644861	0.000779267	Only_Thaps_Significant	None	0.96041	0.688803	0.524152	0.000307774	Only_Thaps_Significant	None	0.946164	0.556735	0.433824	0.00126401	Only_Thaps_Significant	None	AtLeastSignificant	NoRegulation
Q9NWY4	HPF1	Q9NWY4	NA	NA	NA	NA	NA	NA	0.843028	0.289521	0.963298	0.861389	Not_Significant	None	NA	NA	NA	NA	NA	NA	NoSignificant	NoRegulation
P00492	HPRT1	P00492	0.977585	0.429715	0.874162	0.20536	Not_Significant	None	1.03436	0.849702	0.901788	0.667093	Not_Significant	None	0.873353	0.348829	0.700611	0.0816085	Not_Significant	None	NoSignificant	NoRegulation
Q7LGA3	HS2ST1	Q7LGA3	0.771504	0.0404099	1.27095	0.324812	Only_TM_Significant	None	0.783641	0.0983703	0.846131	0.0572771	Not_Significant	None	0.678669	0.288203	0.907648	0.763254	Not_Significant	None	AtLeastSignificant	NoRegulation
O75506	HSBP1	O75506	0.79782	0.0106918	0.552416	0.000671603	Both_Significant	None	0.580448	0.0129758	0.348962	0.00259771	Both_Significant	Only_Thaps_Down	0.997155	0.995656	0.664036	0.535978	Not_Significant	None	AtLeastSignificant	AtLeastRegulatedInOne
Q99714	HSD17B10	Q99714	1.0917	0.397401	1.15667	0.0145659	Only_Thaps_Significant	None	0.921322	0.397449	1.05278	0.741379	Not_Significant	None	1.38074	0.28945	1.44462	0.235235	Not_Significant	None	AtLeastSignificant	NoRegulation
Q8NBQ5	HSD17B11	Q8NBQ5	1.08752	0.177533	1.16304	0.122046	Not_Significant	None	1.09883	0.500858	0.991902	0.949183	Not_Significant	None	1.10841	0.367416	1.36407	0.0988807	Not_Significant	None	NoSignificant	NoRegulation
Q53GQ0	HSD17B12	Q53GQ0	1.16016	0.218943	1.34162	0.000446067	Only_Thaps_Significant	None	1.06362	0.284066	1.33821	0.0720801	Not_Significant	None	1.03722	0.562713	1.39868	0.00151728	Only_Thaps_Significant	None	AtLeastSignificant	NoRegulation
P51659	HSD17B4	P51659	1.12851	0.121396	1.16906	0.0188009	Only_Thaps_Significant	None	0.996968	0.979901	1.09892	0.599934	Not_Significant	None	1.12393	0.320797	1.34521	0.015227	Only_Thaps_Significant	None	AtLeastSignificant	NoRegulation
Q3SXM5	HSDL1	Q3SXM5	0.912282	0.149213	1.10112	0.258508	Not_Significant	None	0.781472	0.355114	0.823405	0.380551	Not_Significant	None	1.0482	0.8297	1.21828	0.615755	Not_Significant	None	NoSignificant	NoRegulation
Q6YN16	HSDL2	Q6YN16	0.804219	0.0266713	1.10951	0.417814	Only_TM_Significant	None	0.837457	0.00936987	0.988823	0.9332	Only_TM_Significant	None	0.812562	0.292212	1.08936	0.695749	Not_Significant	None	AtLeastSignificant	NoRegulation
Q00613	HSF1	Q00613	0.948714	0.718729	0.914677	0.0864589	Not_Significant	None	0.844555	0.132151	1.16525	0.607487	Not_Significant	None	1.17004	0.494978	1.98206	0.017433	Only_Thaps_Significant	None	AtLeastSignificant	NoRegulation
P07900	HSP90AA1	P07900	1.10902	0.0456272	1.03672	0.252889	Only_TM_Significant	None	0.995202	0.940945	1.04015	0.547044	Not_Significant	None	0.966874	0.688015	0.982052	0.732532	Not_Significant	None	AtLeastSignificant	NoRegulation
P08238	HSP90AB1	P08238	1.06414	0.128654	1.01206	0.645712	Not_Significant	None	1.00275	0.976853	0.995918	0.972515	Not_Significant	None	0.965075	0.745806	0.936114	0.491636	Not_Significant	None	NoSignificant	NoRegulation
P14625	HSP90B1	P14625	1.10735	0.104876	0.664027	0.038406	Only_Thaps_Significant	None	1.74848	0.0552335	0.668085	0.039326	Only_Thaps_Significant	None	2.49068	6.38e-06	0.997376	0.968526	Only_TM_Significant	None	AtLeastSignificant	NoRegulation
P48723	HSPA13	P48723	1.37079	0.0119971	1.22554	0.17543	Only_TM_Significant	None	1.87278	0.0236007	1.4501	0.0941453	Only_TM_Significant	None	1.50922	0.0332207	1.54419	0.0591171	Only_TM_Significant	None	AtLeastSignificant	NoRegulation
Q0VDF9	HSPA14	Q0VDF9	1.30884	0.188421	1.16657	0.46631	Not_Significant	None	1.22297	0.194611	1.09304	0.447697	Not_Significant	None	1.20668	0.360071	1.24858	0.377813	Not_Significant	None	NoSignificant	NoRegulation
P0DMV8	HSPA1A	P0DMV8	0.964385	0.701996	0.974435	0.601234	Not_Significant	None	0.929751	0.0701681	0.97711	0.791254	Not_Significant	None	1.01278	0.873505	1.06705	0.457716	Not_Significant	None	NoSignificant	NoRegulation
P34932	HSPA4	P34932	1.16548	0.0726994	1.21047	0.0548757	Not_Significant	None	1.12458	0.314079	1.08324	0.56587	Not_Significant	None	1.00599	0.965256	1.04714	0.716463	Not_Significant	None	NoSignificant	NoRegulation
O95757	HSPA4L	O95757	0.991747	0.92316	1.06517	0.472847	Not_Significant	None	1.12227	0.0879055	1.09053	0.493656	Not_Significant	None	1.0454	0.671359	1.05658	0.560108	Not_Significant	None	NoSignificant	NoRegulation
P11021	HSPA5	P11021	1.79687	0.000338015	1.19279	0.0090936	Both_Significant	Only_TM_Up	5.07319	0.000428712	3.56451	5.38e-05	Both_Significant	Both_Up	4.69209	6.09e-06	3.8375	0.000380616	Both_Significant	Both_Up	AtLeastSignificant	AtLeastRegulatedInOne
P11142	HSPA8	P11142	1.06372	0.174683	1.06537	0.187616	Not_Significant	None	0.884116	0.0796915	0.880774	0.223545	Not_Significant	None	0.882959	0.190409	0.938827	0.311158	Not_Significant	None	NoSignificant	NoRegulation
P38646	HSPA9	P38646	0.97129	0.703624	1.18018	0.125968	Not_Significant	None	1.31898	0.0700474	1.30598	0.0674788	Not_Significant	None	1.43161	0.0177119	1.48697	0.0236108	Both_Significant	None	AtLeastSignificant	NoRegulation
P04792	HSPB1	P04792	1.12771	0.333644	0.999775	0.997504	Not_Significant	None	0.804726	0.00186573	0.809858	0.167841	Only_TM_Significant	None	0.85877	0.0841318	0.832167	0.0780573	Not_Significant	None	AtLeastSignificant	NoRegulation
Q9Y547	HSPB11	Q9Y547	1.1412	0.311931	0.842913	0.291562	Not_Significant	None	1.03492	0.895608	0.796644	0.477542	Not_Significant	None	0.900007	0.605045	0.54745	0.0949039	Not_Significant	None	NoSignificant	NoRegulation
Q9NZL4	HSPBP1	Q9NZL4	0.942412	0.557375	0.86411	0.212735	Not_Significant	None	1.06929	0.552335	0.931985	0.404958	Not_Significant	None	0.986328	0.894913	1.04586	0.646872	Not_Significant	None	NoSignificant	NoRegulation
P10809	HSPD1	P10809	1.08439	0.114757	1.24088	0.0109566	Only_Thaps_Significant	None	0.983239	0.657374	1.13485	0.162961	Not_Significant	None	1.00216	0.977301	1.20826	0.0849426	Not_Significant	None	AtLeastSignificant	NoRegulation
P61604	HSPE1	P61604	1.00688	0.919313	1.15225	0.07123	Not_Significant	None	1.10493	0.413902	1.2086	0.157796	Not_Significant	None	1.06477	0.745205	1.42548	0.153193	Not_Significant	None	NoSignificant	NoRegulation
Q92598	HSPH1	Q92598	1.14686	0.0593058	1.1618	0.0133689	Only_Thaps_Significant	None	1.2377	0.0249427	1.23065	0.0416234	Both_Significant	None	0.927132	0.55863	1.00756	0.953032	Not_Significant	None	AtLeastSignificant	NoRegulation
O43719	HTATSF1	O43719	1.0162	0.860575	1.35702	0.00867161	Only_Thaps_Significant	None	1.00158	0.992005	1.16841	0.3592	Not_Significant	None	0.741883	0.0657502	0.933416	0.713982	Not_Significant	None	AtLeastSignificant	NoRegulation
O43464	HTRA2	O43464	1.23459	0.127066	1.19775	0.0955437	Not_Significant	None	NA	NA	NA	NA	NA	NA	0.947911	0.639783	1.17725	0.315568	Not_Significant	None	NoSignificant	NoRegulation
O60921	HUS1	O60921	1.09836	0.672985	0.876704	0.212157	Not_Significant	None	NA	NA	NA	NA	NA	NA	NA	NA	NA	NA	NA	NA	NoSignificant	NoRegulation
Q7Z6Z7	HUWE1	Q7Z6Z7	0.823805	0.119244	0.913788	0.350361	Not_Significant	None	1.07349	0.390071	0.964956	0.712486	Not_Significant	None	1.40368	0.110026	1.29936	0.0570548	Not_Significant	None	NoSignificant	NoRegulation
Q9Y4L1	HYOU1	Q9Y4L1	1.32146	0.0112302	0.819224	0.205434	Only_TM_Significant	None	2.02603	6.46e-05	1.6378	0.00670703	Both_Significant	None	1.63664	0.00348047	2.02853	0.00319819	Both_Significant	None	AtLeastSignificant	NoRegulation
Q9NX55	HYPK	Q9NX55	1.0542	0.731572	0.899822	0.424014	Not_Significant	None	1.95668	0.0814767	1.2552	0.523645	Not_Significant	None	0.857515	0.594482	0.711078	0.308311	Not_Significant	None	NoSignificant	NoRegulation
Q2TAA2	IAH1	Q2TAA2	1.21254	0.189321	1.22215	0.146464	Not_Significant	None	1.29828	0.128984	1.14177	0.386318	Not_Significant	None	1.12092	0.154333	1.05925	0.501349	Not_Significant	None	NoSignificant	NoRegulation
P41252	IARS	P41252	1.12718	0.0067967	0.974306	0.568247	Only_TM_Significant	None	1.17539	0.197549	0.877021	0.270565	Not_Significant	None	1.57678	0.0306667	1.22231	0.267013	Only_TM_Significant	None	AtLeastSignificant	NoRegulation
Q9NSE4	IARS2	Q9NSE4	1.0557	0.315267	1.25723	0.0889455	Not_Significant	None	1.02097	0.755427	1.07086	0.369686	Not_Significant	None	1.15898	0.394325	1.35074	0.160905	Not_Significant	None	NoSignificant	NoRegulation
Q5T440	IBA57	Q5T440	0.8609	0.596993	1.56443	0.167979	Not_Significant	None	NA	NA	NA	NA	NA	NA	NA	NA	NA	NA	NA	NA	NoSignificant	NoRegulation
O60725	ICMT	O60725	1.03544	0.759608	1.0965	0.202258	Not_Significant	None	NA	NA	NA	NA	NA	NA	NA	NA	NA	NA	NA	NA	NoSignificant	NoRegulation
P14735	IDE	P14735	1.14327	0.101563	1.05938	0.481344	Not_Significant	None	0.965945	0.662422	0.955163	0.741369	Not_Significant	None	0.982909	0.921969	1.01	0.958688	Not_Significant	None	NoSignificant	NoRegulation
O75874	IDH1	O75874	1.20772	0.0174733	1.07909	0.502469	Only_TM_Significant	None	1.46296	0.00636774	1.23022	0.0566943	Only_TM_Significant	None	1.73775	0.037474	1.6935	0.055007	Only_TM_Significant	None	AtLeastSignificant	NoRegulation
P48735	IDH2	P48735	1.07551	0.465061	1.09347	0.226881	Not_Significant	None	1.04156	0.525248	1.14396	0.13505	Not_Significant	None	0.877027	0.0575998	1.00563	0.931064	Not_Significant	None	NoSignificant	NoRegulation
P50213	IDH3A	P50213	1.02486	0.720296	1.17851	0.0478925	Only_Thaps_Significant	None	0.982982	0.878748	1.14089	0.272667	Not_Significant	None	1.12992	0.468357	1.36051	0.128082	Not_Significant	None	AtLeastSignificant	NoRegulation
O43837	IDH3B	O43837	1.12542	0.0594444	1.13052	0.119137	Not_Significant	None	0.936289	0.442506	0.993974	0.930487	Not_Significant	None	1.05187	0.705804	1.18513	0.214434	Not_Significant	None	NoSignificant	NoRegulation
P51553	IDH3G	P51553	1.09083	0.141477	0.950991	0.545944	Not_Significant	None	1.41304	0.0558745	1.23249	0.254139	Not_Significant	None	1.49812	0.0374299	1.85581	0.00521423	Both_Significant	None	AtLeastSignificant	NoRegulation
Q13907	IDI1	Q13907	0.892929	0.70902	0.837375	0.591947	Not_Significant	None	1.3008	0.135707	1.08266	0.54715	Not_Significant	None	0.789346	0.167207	0.951082	0.747607	Not_Significant	None	NoSignificant	NoRegulation
Q9Y5U9	IER3IP1	Q9Y5U9	NA	NA	NA	NA	NA	NA	NA	NA	NA	NA	NA	NA	0.899676	0.229633	0.98542	0.811897	Not_Significant	None	NoSignificant	NoRegulation
Q16666	IFI16	Q16666	1.22208	0.180436	1.11684	0.429767	Not_Significant	None	1.27378	0.00924052	1.14896	0.259245	Only_TM_Significant	None	1.55436	0.0132907	1.34663	0.0409093	Both_Significant	None	AtLeastSignificant	NoRegulation
O00458	IFRD1	O00458	3.13459	0.0112	5.85989	0.00407921	Both_Significant	Both_Up	3.9828	0.13011	9.65853	0.00871823	Only_Thaps_Significant	Only_Thaps_Up	3.81769	0.0174779	15.054	0.000108875	Both_Significant	Both_Up	AtLeastSignificant	AtLeastRegulatedInOne
Q9BW83	IFT27	Q9BW83	NA	NA	NA	NA	NA	NA	NA	NA	NA	NA	NA	NA	1.19542	0.445457	1.08684	0.739422	Not_Significant	None	NoSignificant	NoRegulation
Q8WYA0	IFT81	Q8WYA0	NA	NA	NA	NA	NA	NA	1.23865	0.263212	1.28291	0.12529	Not_Significant	None	NA	NA	NA	NA	NA	NA	NoSignificant	NoRegulation
P78318	IGBP1	P78318	1.10318	0.800107	0.837532	0.402639	Not_Significant	None	1.16252	0.378816	1.00302	0.975411	Not_Significant	None	1.32469	0.340518	1.43261	0.201135	Not_Significant	None	NoSignificant	NoRegulation
Q9Y6M1	IGF2BP2	Q9Y6M1	0.936292	0.504369	0.965689	0.689533	Not_Significant	None	0.985674	0.860137	0.934088	0.638989	Not_Significant	None	0.905438	0.477198	0.868187	0.413311	Not_Significant	None	NoSignificant	NoRegulation
P11717	IGF2R	P11717	1.16103	0.443802	0.976035	0.823312	Not_Significant	None	1.0949	0.701631	0.767304	0.269753	Not_Significant	None	1.19912	0.0258917	0.951708	0.734791	Only_TM_Significant	None	AtLeastSignificant	NoRegulation
Q16270	IGFBP7	Q16270	0.999317	0.999101	0.255865	0.206683	Not_Significant	None	1.39024	0.520988	0.324412	0.00598319	Only_Thaps_Significant	Only_Thaps_Down	2.24758	0.012826	0.612083	0.151072	Only_TM_Significant	None	AtLeastSignificant	AtLeastRegulatedInOne
Q969P0	IGSF8	Q969P0	0.862323	0.22288	0.45963	0.000569692	Only_Thaps_Significant	Only_Thaps_Down	0.428916	0.00937903	0.327708	0.00736407	Both_Significant	Both_Down	0.25531	0.00120009	0.790888	0.117529	Only_TM_Significant	Only_TM_Down	AtLeastSignificant	AtLeastRegulatedInOne
Q13123	IK	Q13123	0.985615	0.76254	1.17788	0.0740099	Not_Significant	None	0.931003	0.399473	1.11338	0.355641	Not_Significant	None	0.888887	0.145583	0.990094	0.898703	Not_Significant	None	NoSignificant	NoRegulation
Q70UQ0	IKBIP	Q70UQ0	1.0213	0.844833	1.17702	0.308325	Not_Significant	None	0.853083	0.164248	0.940514	0.686197	Not_Significant	None	1.16119	0.522001	1.32728	0.261018	Not_Significant	None	NoSignificant	NoRegulation
Q9Y6K9	IKBKG	Q9Y6K9	1.23109	0.237605	0.760644	0.0430869	Only_Thaps_Significant	None	0.90141	0.737865	0.666605	0.284626	Not_Significant	None	1.18485	0.419509	1.02645	0.910422	Not_Significant	None	AtLeastSignificant	NoRegulation
Q12905	ILF2	Q12905	1.2411	0.0168591	1.35571	0.00464289	Both_Significant	None	0.885328	0.227735	0.901579	0.485705	Not_Significant	None	0.954148	0.771138	1.14476	0.365738	Not_Significant	None	AtLeastSignificant	NoRegulation
Q12906	ILF3	Q12906	1.08396	0.17027	1.24415	0.00265068	Only_Thaps_Significant	None	1.07389	0.553868	1.07828	0.602059	Not_Significant	None	0.85546	0.146644	0.923339	0.468706	Not_Significant	None	AtLeastSignificant	NoRegulation
Q13418	ILK	Q13418	1.09811	0.538296	0.8936	0.38759	Not_Significant	None	1.08796	0.467533	0.963918	0.811641	Not_Significant	None	0.969215	0.837826	0.738502	0.0833065	Not_Significant	None	NoSignificant	NoRegulation
Q9H0C8	ILKAP	Q9H0C8	0.868427	0.016941	0.852549	0.00150352	Both_Significant	None	0.998819	0.99443	0.991956	0.919381	Not_Significant	None	0.969014	0.854261	1.06804	0.703307	Not_Significant	None	AtLeastSignificant	NoRegulation
A1L0T0	ILVBL	A1L0T0	1.13648	0.181384	1.17709	0.160382	Not_Significant	None	1.07387	0.567702	1.18835	0.37465	Not_Significant	None	1.2167	0.388387	1.54338	0.0975003	Not_Significant	None	NoSignificant	NoRegulation
Q16891	IMMT	Q16891	1.46637	0.0112779	1.25977	0.000572047	Both_Significant	None	0.899598	0.0312945	1.21423	0.328818	Only_TM_Significant	None	2.40654	1.41e-05	2.14058	0.000218305	Both_Significant	None	AtLeastSignificant	NoRegulation
Q96G21	IMP4	Q96G21	1.28949	0.271431	1.45076	0.1121	Not_Significant	None	0.758142	0.160452	0.712177	0.231773	Not_Significant	None	1.20046	0.612518	1.5324	0.173154	Not_Significant	None	NoSignificant	NoRegulation
P29218	IMPA1	P29218	1.14287	0.595756	0.980795	0.93576	Not_Significant	None	1.82086	0.388336	1.09396	0.662597	Not_Significant	None	1.12408	0.632218	1.01006	0.967905	Not_Significant	None	NoSignificant	NoRegulation
Q9NX62	IMPAD1	Q9NX62	0.892194	0.115165	0.958387	0.425798	Not_Significant	None	0.857022	0.193402	0.601959	0.00031216	Only_Thaps_Significant	None	0.56758	0.0259298	0.490043	0.021924	Both_Significant	None	AtLeastSignificant	NoRegulation
P20839	IMPDH1	P20839	1.04162	0.763323	0.820536	0.182983	Not_Significant	None	0.930213	0.463106	1.01066	0.941758	Not_Significant	None	0.939308	0.759179	0.982697	0.918899	Not_Significant	None	NoSignificant	NoRegulation
P12268	IMPDH2	P12268	1.1584	0.0339276	1.05347	0.212573	Only_TM_Significant	None	0.983037	0.871951	0.879121	0.37415	Not_Significant	None	1.02796	0.733639	0.925828	0.478327	Not_Significant	None	AtLeastSignificant	NoRegulation
Q9NQS7	INCENP	Q9NQS7	NA	NA	NA	NA	NA	NA	0.469329	0.000395897	0.749797	0.278226	Only_TM_Significant	None	NA	NA	NA	NA	NA	NA	AtLeastSignificant	NoRegulation
Q27J81	INF2	Q27J81	0.957232	0.650504	0.525848	0.00104462	Only_Thaps_Significant	None	0.691982	0.0709492	0.138245	0.00109628	Only_Thaps_Significant	Only_Thaps_Down	0.703152	0.0429307	0.178255	0.000290079	Both_Significant	Only_Thaps_Down	AtLeastSignificant	AtLeastRegulatedInOne
Q6PI98	INO80C	Q6PI98	NA	NA	NA	NA	NA	NA	NA	NA	NA	NA	NA	NA	0.629559	0.0146556	0.641	0.0461582	Both_Significant	None	AtLeastSignificant	NoRegulation
P49441	INPP1	P49441	1.08013	0.529749	1.22436	0.423478	Not_Significant	None	0.925299	0.556164	0.939094	0.652312	Not_Significant	None	1.13852	0.598509	1.20889	0.494515	Not_Significant	None	NoSignificant	NoRegulation
Q9Y2H2	INPP5F	Q9Y2H2	0.981559	0.836002	0.839714	0.0414895	Only_Thaps_Significant	None	0.597015	0.0226846	0.500506	0.0155502	Both_Significant	None	0.585162	0.248239	0.309265	0.0558418	Not_Significant	None	AtLeastSignificant	NoRegulation
Q9BT40	INPP5K	Q9BT40	1.05124	0.806372	0.885306	0.488886	Not_Significant	None	NA	NA	NA	NA	NA	NA	NA	NA	NA	NA	NA	NA	NoSignificant	NoRegulation
O15357	INPPL1	O15357	1.45658	0.00249587	1.3721	0.0586687	Only_TM_Significant	None	0.966219	0.620552	0.829897	0.120024	Not_Significant	None	1.1586	0.456916	0.788868	0.281417	Not_Significant	None	AtLeastSignificant	NoRegulation
Q8N201	INTS1	Q8N201	1.02126	0.897537	0.954575	0.758569	Not_Significant	None	1.14334	0.0903388	1.1556	0.162042	Not_Significant	None	0.799056	0.370508	1.08253	0.773267	Not_Significant	None	NoSignificant	NoRegulation
Q9NVR2	INTS10	Q9NVR2	1.32814	0.492003	1.47003	0.375136	Not_Significant	None	NA	NA	NA	NA	NA	NA	0.546704	0.573426	0.857676	0.857957	Not_Significant	None	NoSignificant	NoRegulation
Q96CB8	INTS12	Q96CB8	0.840173	0.169544	0.864679	0.351781	Not_Significant	None	0.804954	0.304918	0.603203	0.170165	Not_Significant	None	0.600157	0.00477396	0.342266	0.00195416	Both_Significant	Only_Thaps_Down	AtLeastSignificant	AtLeastRegulatedInOne
Q9NVM9	INTS13	Q9NVM9	1.09386	0.408294	1.28298	0.114541	Not_Significant	None	0.765651	0.374402	0.895283	0.680885	Not_Significant	None	0.64019	0.0243546	1.01456	0.931046	Only_TM_Significant	None	AtLeastSignificant	NoRegulation
Q96SY0	INTS14	Q96SY0	1.19904	0.149892	1.23866	0.24842	Not_Significant	None	0.992502	0.971676	1.06991	0.796171	Not_Significant	None	1.03394	0.737313	1.30432	0.110795	Not_Significant	None	NoSignificant	NoRegulation
Q9H0H0	INTS2	Q9H0H0	1.32859	0.032041	1.33028	0.0559581	Only_TM_Significant	None	0.932054	0.591707	0.923866	0.704123	Not_Significant	None	1.10096	0.819704	1.62289	0.36791	Not_Significant	None	AtLeastSignificant	NoRegulation
Q68E01	INTS3	Q68E01	1.00265	0.959234	1.05484	0.0290864	Only_Thaps_Significant	None	1.38506	0.00913399	1.02195	0.859323	Only_TM_Significant	None	1.19574	0.4608	1.10899	0.667766	Not_Significant	None	AtLeastSignificant	NoRegulation
Q96HW7	INTS4	Q96HW7	0.956986	0.823021	1.33341	0.315494	Not_Significant	None	0.915795	0.429343	1.17349	0.206559	Not_Significant	None	0.885485	0.638581	1.19021	0.469979	Not_Significant	None	NoSignificant	NoRegulation
Q6P9B9	INTS5	Q6P9B9	1.01634	0.952863	1.68993	0.0549802	Not_Significant	None	0.680032	0.134927	1.03934	0.870123	Not_Significant	None	0.898248	0.390091	1.37677	0.322161	Not_Significant	None	NoSignificant	NoRegulation
Q9UL03	INTS6	Q9UL03	1.36338	0.0175157	1.62722	0.015908	Both_Significant	None	1.11436	0.588242	1.22485	0.499136	Not_Significant	None	0.0989251	0.362801	0.177211	0.401917	Not_Significant	None	AtLeastSignificant	NoRegulation
Q9NVH2	INTS7	Q9NVH2	1.04162	0.781076	1.09391	0.307457	Not_Significant	None	1.02472	0.88937	0.911924	0.711239	Not_Significant	None	1.10625	0.738042	1.2673	0.515416	Not_Significant	None	NoSignificant	NoRegulation
Q9NV88	INTS9	Q9NV88	1.2724	0.246481	1.48083	0.0100959	Only_Thaps_Significant	None	0.67703	0.0828703	0.708272	0.108892	Not_Significant	None	NA	NA	NA	NA	NA	NA	AtLeastSignificant	NoRegulation
Q9UI26	IPO11	Q9UI26	0.582791	0.0066116	0.572195	0.00161438	Both_Significant	Only_TM_Down	1.41285	0.40688	0.943923	0.933422	Not_Significant	None	1.28106	0.303899	1.1684	0.462339	Not_Significant	None	AtLeastSignificant	AtLeastRegulatedInOne
Q8TEX9	IPO4	Q8TEX9	1.09053	0.567338	0.957644	0.748929	Not_Significant	None	0.961365	0.731226	0.913417	0.526615	Not_Significant	None	1.13382	0.392018	1.90289	0.00922926	Only_Thaps_Significant	None	AtLeastSignificant	NoRegulation
O00410	IPO5	O00410	1.05049	0.504528	0.976293	0.798385	Not_Significant	None	1.16319	0.301155	1.02515	0.871827	Not_Significant	None	1.2446	0.0315778	0.90447	0.155897	Only_TM_Significant	None	AtLeastSignificant	NoRegulation
O95373	IPO7	O95373	0.995696	0.967653	0.93598	0.511774	Not_Significant	None	0.989768	0.889292	1.03323	0.702298	Not_Significant	None	0.953883	0.589175	0.838212	0.105514	Not_Significant	None	NoSignificant	NoRegulation
O15397	IPO8	O15397	1.59344	0.483336	1.13866	0.814766	Not_Significant	None	0.923754	0.685993	0.884372	0.481917	Not_Significant	None	NA	NA	NA	NA	NA	NA	NoSignificant	NoRegulation
Q96P70	IPO9	Q96P70	1.43116	0.184023	1.3061	0.267138	Not_Significant	None	0.996457	0.985471	0.853978	0.265681	Not_Significant	None	0.989667	0.954069	0.976012	0.870581	Not_Significant	None	NoSignificant	NoRegulation
P46940	IQGAP1	P46940	1.04611	0.573918	1.00946	0.820656	Not_Significant	None	1.27262	0.143974	1.22543	0.192249	Not_Significant	None	1.14917	0.343363	1.20964	0.108835	Not_Significant	None	NoSignificant	NoRegulation
Q86VI3	IQGAP3	Q86VI3	0.88298	0.0171857	0.603058	0.00141675	Both_Significant	None	0.737447	0.0217136	0.464839	0.000378764	Both_Significant	None	0.738891	0.0329679	0.501577	0.0156723	Both_Significant	None	AtLeastSignificant	NoRegulation
Q8IU81	IRF2BP1	Q8IU81	1.03675	0.690404	1.12437	0.200719	Not_Significant	None	0.939482	0.620204	1.03612	0.855366	Not_Significant	None	0.629778	0.000381069	0.921421	0.467051	Only_TM_Significant	None	AtLeastSignificant	NoRegulation
Q7Z5L9	IRF2BP2	Q7Z5L9	0.917497	0.35713	1.00344	0.961071	Not_Significant	None	1.1169	0.185561	1.11552	0.309605	Not_Significant	None	1.09965	0.291205	1.11933	0.208724	Not_Significant	None	NoSignificant	NoRegulation
Q9H1B7	IRF2BPL	Q9H1B7	1.0046	0.970709	1.19204	0.115266	Not_Significant	None	0.747955	0.00163678	0.967238	0.827458	Only_TM_Significant	None	0.969393	0.825712	1.13379	0.388012	Not_Significant	None	AtLeastSignificant	NoRegulation
Q8WZA9	IRGQ	Q8WZA9	1.11398	0.478225	0.93303	0.304835	Not_Significant	None	0.793246	0.0534395	0.802511	0.0689802	Not_Significant	None	0.969457	0.796615	0.899744	0.599001	Not_Significant	None	NoSignificant	NoRegulation
Q9Y4H2	IRS2	Q9Y4H2	NA	NA	NA	NA	NA	NA	NA	NA	NA	NA	NA	NA	1.74173	0.184577	1.50411	0.244158	Not_Significant	None	NoSignificant	NoRegulation
Q9BUE6	ISCA1	Q9BUE6	0.981825	0.931025	1.00985	0.946631	Not_Significant	None	0.278454	0.00116463	0.312828	0.00104735	Both_Significant	Both_Down	NA	NA	NA	NA	NA	NA	AtLeastSignificant	AtLeastRegulatedInOne
Q9H1K1	ISCU	Q9H1K1	NA	NA	NA	NA	NA	NA	NA	NA	NA	NA	NA	NA	1.17654	0.305965	1.24819	0.213922	Not_Significant	None	NoSignificant	NoRegulation
Q9H9L3	ISG20L2	Q9H9L3	1.11442	0.612417	1.2299	0.295416	Not_Significant	None	0.864645	0.0211663	1.09263	0.227089	Only_TM_Significant	None	1.88908	0.105666	4.34049	0.00479569	Only_Thaps_Significant	Only_Thaps_Up	AtLeastSignificant	AtLeastRegulatedInOne
Q96CN7	ISOC1	Q96CN7	1.1247	0.0632219	0.971113	0.757112	Not_Significant	None	0.924447	0.331875	0.917041	0.328048	Not_Significant	None	1.01471	0.929177	1.05613	0.719001	Not_Significant	None	NoSignificant	NoRegulation
Q96AB3	ISOC2	Q96AB3	1.2846	0.0504194	1.37395	0.0462502	Only_Thaps_Significant	None	5.38736	0.00015267	4.28895	0.00881135	Both_Significant	Both_Up	4.2211	0.00176916	3.44926	0.00407516	Both_Significant	Both_Up	AtLeastSignificant	AtLeastRegulatedInOne
P53990	IST1	P53990	0.917582	0.305146	0.645612	0.00882038	Only_Thaps_Significant	None	0.826496	0.0900666	0.573493	0.0138888	Only_Thaps_Significant	None	0.857812	0.493297	0.531571	0.0558361	Not_Significant	None	AtLeastSignificant	NoRegulation
Q9ULR0	ISY1	Q9ULR0	1.07538	0.49157	1.17278	0.159181	Not_Significant	None	0.928683	0.421619	0.985977	0.853259	Not_Significant	None	0.880928	0.384936	1.32458	0.105549	Not_Significant	None	NoSignificant	NoRegulation
Q96J02	ITCH	Q96J02	1.11109	0.611444	0.784148	0.261868	Not_Significant	None	1.22068	0.186773	1.14164	0.38202	Not_Significant	None	0.733885	0.0329278	0.585467	0.0777667	Only_TM_Significant	None	AtLeastSignificant	NoRegulation
P56199	ITGA1	P56199	NA	NA	NA	NA	NA	NA	NA	NA	NA	NA	NA	NA	0.248521	0.243123	0.370877	0.316578	Not_Significant	None	NoSignificant	NoRegulation
P17301	ITGA2	P17301	1.22518	0.439576	1.35717	0.368653	Not_Significant	None	0.718904	0.208801	0.885408	0.56407	Not_Significant	None	0.341985	0.00259159	0.96334	0.920334	Only_TM_Significant	Only_TM_Down	AtLeastSignificant	AtLeastRegulatedInOne
P26006	ITGA3	P26006	0.969133	0.455759	0.905857	0.173529	Not_Significant	None	0.782868	0.00502883	0.737401	0.0578529	Only_TM_Significant	None	0.637178	0.00685945	0.7332	0.0328543	Both_Significant	None	AtLeastSignificant	NoRegulation
P13612	ITGA4	P13612	0.875026	0.580537	0.593016	0.0398275	Only_Thaps_Significant	None	0.29045	0.00339323	0.269024	0.00250739	Both_Significant	Both_Down	0.184739	0.00643722	0.165047	0.00500615	Both_Significant	Both_Down	AtLeastSignificant	AtLeastRegulatedInOne
P08648	ITGA5	P08648	0.919303	0.268667	1.1119	0.189979	Not_Significant	None	0.750754	0.0284336	0.808875	0.0723474	Only_TM_Significant	None	0.787773	0.142133	1.00081	0.994592	Not_Significant	None	AtLeastSignificant	NoRegulation
P23229	ITGA6	P23229	0.898665	0.0258666	0.710373	0.000137961	Both_Significant	None	0.486693	0.00100994	0.39655	0.000803806	Both_Significant	None	0.453143	0.00342615	0.504726	0.00489173	Both_Significant	None	AtLeastSignificant	NoRegulation
P06756	ITGAV	P06756	1.11206	0.176097	1.10343	0.222242	Not_Significant	None	0.723732	0.0396714	0.912124	0.458919	Only_TM_Significant	None	0.630363	0.025675	0.772873	0.0430519	Both_Significant	None	AtLeastSignificant	NoRegulation
P05556	ITGB1	P05556	0.984711	0.536833	0.867822	0.00691814	Only_Thaps_Significant	None	0.778687	0.00917787	0.697981	0.0142798	Both_Significant	None	0.586415	0.0252008	0.551248	0.0187392	Both_Significant	None	AtLeastSignificant	NoRegulation
P05106	ITGB3	P05106	0.678724	0.196069	0.546042	0.0920121	Not_Significant	None	0.522179	0.0100857	0.696283	0.00291774	Both_Significant	None	0.478975	0.0878411	0.481168	0.0643916	Not_Significant	None	AtLeastSignificant	NoRegulation
P18084	ITGB5	P18084	1.01803	0.78069	0.92886	0.471175	Not_Significant	None	0.445908	0.0742355	0.567303	0.180348	Not_Significant	None	1.08428	0.484714	1.25858	0.254005	Not_Significant	None	NoSignificant	NoRegulation
P26012	ITGB8	P26012	0.797566	0.00465726	0.86397	0.0468359	Both_Significant	None	0.565869	0.0164773	0.832355	0.149395	Only_TM_Significant	None	0.618406	0.00777099	0.962694	0.642103	Only_TM_Significant	None	AtLeastSignificant	NoRegulation
P19823	ITIH2	P19823	1.60243	0.29809	1.77255	0.165764	Not_Significant	None	1.34431	0.414165	1.09918	0.804981	Not_Significant	None	1.75093	0.147865	2.37462	0.0750908	Not_Significant	None	NoSignificant	NoRegulation
Q14624	ITIH4	Q14624	2.21449	0.0865795	1.91803	0.141325	Not_Significant	None	NA	NA	NA	NA	NA	NA	NA	NA	NA	NA	NA	NA	NoSignificant	NoRegulation
Q9Y287	ITM2B	Q9Y287	NA	NA	NA	NA	NA	NA	1.00226	0.993622	1.07929	0.822514	Not_Significant	None	NA	NA	NA	NA	NA	NA	NoSignificant	NoRegulation
Q9NQX7	ITM2C	Q9NQX7	0.322137	2.49e-05	0.419973	0.000514256	Both_Significant	Both_Down	0.416006	0.0416873	0.393579	0.0483845	Both_Significant	Only_TM_Down	0.343352	0.00630193	0.277184	0.00762881	Both_Significant	Both_Down	AtLeastSignificant	AtLeastRegulatedInOne
Q9BY32	ITPA	Q9BY32	1.21975	0.0324152	1.02993	0.725008	Only_TM_Significant	None	0.972144	0.656574	0.934268	0.364742	Not_Significant	None	1.11714	0.458903	1.13178	0.0324692	Only_Thaps_Significant	None	AtLeastSignificant	NoRegulation
Q13572	ITPK1	Q13572	0.893242	0.258279	0.565484	0.00935572	Only_Thaps_Significant	None	0.551345	0.00761507	0.438532	0.005134	Both_Significant	None	0.650304	0.0107983	0.262771	0.000680959	Both_Significant	Only_Thaps_Down	AtLeastSignificant	AtLeastRegulatedInOne
Q14573	ITPR3	Q14573	0.935555	0.681688	1.01827	0.906182	Not_Significant	None	1.07697	0.536804	1.1983	0.0911176	Not_Significant	None	1.27378	0.00557011	1.38045	0.00222442	Both_Significant	None	AtLeastSignificant	NoRegulation
P28290	ITPRID2	P28290	NA	NA	NA	NA	NA	NA	0.906153	0.289259	0.77836	0.0302953	Only_Thaps_Significant	None	0.695159	0.191883	0.125005	0.0083653	Only_Thaps_Significant	Only_Thaps_Down	AtLeastSignificant	AtLeastRegulatedInOne
Q8IWB1	ITPRIP	Q8IWB1	1.1367	0.29457	1.07618	0.286742	Not_Significant	None	NA	NA	NA	NA	NA	NA	NA	NA	NA	NA	NA	NA	NoSignificant	NoRegulation
Q15811	ITSN1	Q15811	NA	NA	NA	NA	NA	NA	NA	NA	NA	NA	NA	NA	1.05094	0.921978	0.733177	0.625596	Not_Significant	None	NoSignificant	NoRegulation
P26440	IVD	P26440	1.10832	0.126565	1.13842	0.0598207	Not_Significant	None	0.88813	0.365892	0.89634	0.343913	Not_Significant	None	1.38844	0.175653	1.53435	0.0644413	Not_Significant	None	NoSignificant	NoRegulation
Q9Y6Y0	IVNS1ABP	Q9Y6Y0	0.901026	0.751189	0.318592	0.0341012	Only_Thaps_Significant	Only_Thaps_Down	NA	NA	NA	NA	NA	NA	NA	NA	NA	NA	NA	NA	AtLeastSignificant	AtLeastRegulatedInOne
Q96ST2	IWS1	Q96ST2	1.08759	0.203332	1.23744	0.00812469	Only_Thaps_Significant	None	0.987329	0.819421	0.973545	0.864874	Not_Significant	None	0.922446	0.233496	0.954217	0.643078	Not_Significant	None	AtLeastSignificant	NoRegulation
Q6NYC1	JMJD6	Q6NYC1	1.07361	0.275999	1.184	0.00982007	Only_Thaps_Significant	None	NA	NA	NA	NA	NA	NA	1.20307	0.307091	1.53221	0.0514017	Not_Significant	None	AtLeastSignificant	NoRegulation
Q9UK76	JPT1	Q9UK76	1.00252	0.987974	0.754624	0.0684547	Not_Significant	None	1.05941	0.588149	0.704988	0.0709988	Not_Significant	None	0.819111	0.353136	0.478546	0.048411	Only_Thaps_Significant	None	AtLeastSignificant	NoRegulation
Q9H910	JPT2	Q9H910	0.931299	0.418448	0.722982	0.00205332	Only_Thaps_Significant	None	0.947218	0.568851	0.74516	0.0830843	Not_Significant	None	1.01866	0.897336	0.706493	0.12575	Not_Significant	None	AtLeastSignificant	NoRegulation
P05412	JUN	P05412	1.13459	0.210459	1.41927	0.0281472	Only_Thaps_Significant	None	0.569812	0.19324	0.980604	0.959087	Not_Significant	None	NA	NA	NA	NA	NA	NA	AtLeastSignificant	NoRegulation
Q15046	KARS	Q15046	1.1497	0.046054	1.10285	0.0136629	Both_Significant	None	1.11592	0.30256	1.02334	0.856749	Not_Significant	None	1.04526	0.633382	0.983738	0.872955	Not_Significant	None	AtLeastSignificant	NoRegulation
O95251	KAT7	O95251	1.09953	0.710129	1.32966	0.199862	Not_Significant	None	1.04577	0.707866	1.00483	0.965874	Not_Significant	None	0.646621	0.0415007	0.67528	0.0160057	Both_Significant	None	AtLeastSignificant	NoRegulation
Q96CX2	KCTD12	Q96CX2	0.915288	0.723784	0.651369	0.243641	Not_Significant	None	0.973789	0.929151	0.907948	0.742024	Not_Significant	None	1.69712	0.139044	1.65761	0.0522768	Not_Significant	None	NoSignificant	NoRegulation
Q96SI1	KCTD15	Q96SI1	0.960792	0.693075	0.901366	0.23896	Not_Significant	None	NA	NA	NA	NA	NA	NA	NA	NA	NA	NA	NA	NA	NoSignificant	NoRegulation
Q9NXV2	KCTD5	Q9NXV2	NA	NA	NA	NA	NA	NA	0.494569	0.00881853	0.621886	0.0997073	Only_TM_Significant	None	NA	NA	NA	NA	NA	NA	AtLeastSignificant	NoRegulation
Q6UW63	KDELC1	Q6UW63	0.818226	0.238707	0.840947	0.306779	Not_Significant	None	1.05893	0.796274	0.438777	0.04297	Only_Thaps_Significant	None	0.478385	0.000928564	0.242202	0.000123841	Both_Significant	Only_Thaps_Down	AtLeastSignificant	AtLeastRegulatedInOne
Q7Z4H8	KDELC2	Q7Z4H8	1.08405	0.516031	0.47679	0.0342408	Only_Thaps_Significant	Only_Thaps_Down	NA	NA	NA	NA	NA	NA	NA	NA	NA	NA	NA	NA	AtLeastSignificant	AtLeastRegulatedInOne
P24390	KDELR1	P24390	0.734963	0.319014	0.839837	0.239301	Not_Significant	None	NA	NA	NA	NA	NA	NA	NA	NA	NA	NA	NA	NA	NoSignificant	NoRegulation
O60341	KDM1A	O60341	1.15345	0.200776	1.07645	0.529162	Not_Significant	None	0.656544	0.00213559	2.62298	0.416552	Only_TM_Significant	None	0.589625	0.00100891	0.666835	0.034257	Both_Significant	None	AtLeastSignificant	NoRegulation
Q9Y2K7	KDM2A	Q9Y2K7	1.08554	0.553116	1.35408	0.0919054	Not_Significant	None	0.738818	0.0149024	1.0754	0.734334	Only_TM_Significant	None	0.650936	0.163535	1.15592	0.546906	Not_Significant	None	AtLeastSignificant	NoRegulation
Q7LBC6	KDM3B	Q7LBC6	0.747968	0.140056	0.961063	0.830603	Not_Significant	None	0.912746	0.697285	0.76953	0.185397	Not_Significant	None	0.795488	0.187851	0.5686	0.0436866	Only_Thaps_Significant	None	AtLeastSignificant	NoRegulation
Q06136	KDSR	Q06136	0.893573	0.201308	1.06319	0.584692	Not_Significant	None	0.976484	0.770348	1.26764	0.07501	Not_Significant	None	1.19039	0.182929	1.58319	0.0161969	Only_Thaps_Significant	None	AtLeastSignificant	NoRegulation
Q07666	KHDRBS1	Q07666	1.01627	0.548391	1.12682	0.0294784	Only_Thaps_Significant	None	1.11912	0.25024	1.17275	0.109972	Not_Significant	None	0.763675	0.227648	0.733576	0.202808	Not_Significant	None	AtLeastSignificant	NoRegulation
O75525	KHDRBS3	O75525	1.1151	0.12871	1.2046	0.0543333	Not_Significant	None	1.0112	0.911646	1.02906	0.809541	Not_Significant	None	1.06973	0.809822	1.48065	0.200904	Not_Significant	None	NoSignificant	NoRegulation
Q92945	KHSRP	Q92945	0.926836	0.204998	1.06013	0.346404	Not_Significant	None	0.924025	0.204158	1.14008	0.217666	Not_Significant	None	0.989028	0.895465	1.09739	0.520243	Not_Significant	None	NoSignificant	NoRegulation
O15091	KIAA0391	O15091	1.02521	0.889918	0.905982	0.592744	Not_Significant	None	NA	NA	NA	NA	NA	NA	NA	NA	NA	NA	NA	NA	NoSignificant	NoRegulation
Q8IYS2	KIAA2013	Q8IYS2	0.904356	0.337374	1.16863	0.475875	Not_Significant	None	1.55165	0.0404807	1.24664	0.0241726	Both_Significant	None	0.989982	0.975751	0.810203	0.57458	Not_Significant	None	AtLeastSignificant	NoRegulation
P52732	KIF11	P52732	0.797299	0.22276	0.599929	0.146481	Not_Significant	None	0.515514	0.0385785	0.567371	0.0285826	Both_Significant	None	0.175121	0.00122613	0.299307	0.00487153	Both_Significant	Both_Down	AtLeastSignificant	AtLeastRegulatedInOne
Q9NS87	KIF15	Q9NS87	1.02965	0.84844	1.07379	0.61584	Not_Significant	None	0.71194	0.101822	0.653514	0.0162434	Only_Thaps_Significant	None	0.624917	0.0820669	0.602696	0.0978277	Not_Significant	None	AtLeastSignificant	NoRegulation
Q96EK5	KIF1BP	Q96EK5	1.05829	0.729811	1.0034	0.97913	Not_Significant	None	0.714046	0.0984021	0.494376	0.0352537	Only_Thaps_Significant	None	NA	NA	NA	NA	NA	NA	AtLeastSignificant	NoRegulation
O95235	KIF20A	O95235	0.503009	0.225399	0.66311	0.342363	Not_Significant	None	NA	NA	NA	NA	NA	NA	0.0590227	0.0130013	0.148933	0.0185301	Both_Significant	Both_Down	AtLeastSignificant	AtLeastRegulatedInOne
Q7Z4S6	KIF21A	Q7Z4S6	0.972224	0.856136	0.787034	0.305991	Not_Significant	None	0.78341	0.284988	0.687709	0.279848	Not_Significant	None	NA	NA	NA	NA	NA	NA	NoSignificant	NoRegulation
Q14807	KIF22	Q14807	0.847162	0.345481	1.15734	0.445328	Not_Significant	None	0.352032	0.000230267	0.527743	0.00615192	Both_Significant	Only_TM_Down	NA	NA	NA	NA	NA	NA	AtLeastSignificant	AtLeastRegulatedInOne
Q02241	KIF23	Q02241	0.734041	0.0936786	0.688388	0.0466921	Only_Thaps_Significant	None	0.716369	0.0870931	0.84242	0.362711	Not_Significant	None	0.315744	0.00138462	0.55475	0.0248154	Both_Significant	Only_TM_Down	AtLeastSignificant	AtLeastRegulatedInOne
O00139	KIF2A	O00139	0.941088	0.470939	0.95661	0.559744	Not_Significant	None	0.844032	0.389671	0.836906	0.307852	Not_Significant	None	0.70444	0.0283848	0.662521	0.0172287	Both_Significant	None	AtLeastSignificant	NoRegulation
Q99661	KIF2C	Q99661	0.830806	0.522799	0.537374	0.167042	Not_Significant	None	0.567908	0.0296955	0.396618	0.00571269	Both_Significant	None	0.23554	0.00925479	0.188444	0.0118502	Both_Significant	Both_Down	AtLeastSignificant	AtLeastRegulatedInOne
Q9Y496	KIF3A	Q9Y496	NA	NA	NA	NA	NA	NA	NA	NA	NA	NA	NA	NA	1.13665	0.57247	1.1711	0.325261	Not_Significant	None	NoSignificant	NoRegulation
O15066	KIF3B	O15066	0.892067	0.384611	0.946484	0.60098	Not_Significant	None	NA	NA	NA	NA	NA	NA	1.00809	0.946556	1.15385	0.366942	Not_Significant	None	NoSignificant	NoRegulation
O95239	KIF4A	O95239	0.951019	0.657476	0.889351	0.296059	Not_Significant	None	0.607577	0.00192574	0.639851	0.0190241	Both_Significant	None	0.482138	0.0155573	0.576619	0.0401752	Both_Significant	None	AtLeastSignificant	NoRegulation
P33176	KIF5B	P33176	1.06963	0.245826	0.973329	0.653784	Not_Significant	None	1.02316	0.793946	0.966447	0.70223	Not_Significant	None	1.04848	0.76355	0.881552	0.483037	Not_Significant	None	NoSignificant	NoRegulation
Q9BW19	KIFC1	Q9BW19	0.76786	0.0591282	0.781308	0.152749	Not_Significant	None	0.388905	0.000129238	0.662657	0.00313043	Both_Significant	Only_TM_Down	0.193633	0.00242757	0.275015	0.00413068	Both_Significant	Both_Down	AtLeastSignificant	AtLeastRegulatedInOne
O60870	KIN	O60870	NA	NA	NA	NA	NA	NA	NA	NA	NA	NA	NA	NA	0.642539	0.00474949	0.85771	0.484594	Only_TM_Significant	None	AtLeastSignificant	NoRegulation
Q07866	KLC1	Q07866	1.02464	0.809247	0.909578	0.255367	Not_Significant	None	0.894212	0.0259712	0.716806	0.00225955	Both_Significant	None	0.962164	0.792046	0.823778	0.259673	Not_Significant	None	AtLeastSignificant	NoRegulation
Q9H0B6	KLC2	Q9H0B6	1.05965	0.698846	0.9283	0.538788	Not_Significant	None	0.967716	0.645093	0.941154	0.365746	Not_Significant	None	1.00493	0.968542	1.03578	0.782542	Not_Significant	None	NoSignificant	NoRegulation
P52294	KPNA1	P52294	1.02464	0.624095	0.989592	0.809315	Not_Significant	None	0.789265	0.269392	0.768204	0.232067	Not_Significant	None	0.771774	0.00882116	0.811252	0.0130296	Both_Significant	None	AtLeastSignificant	NoRegulation
P52292	KPNA2	P52292	0.727181	0.105444	0.630636	0.0564642	Not_Significant	None	0.583973	0.00120873	0.550581	0.000566451	Both_Significant	None	0.499463	0.00309601	0.67825	0.0251315	Both_Significant	None	AtLeastSignificant	NoRegulation
O00505	KPNA3	O00505	1.05872	0.444994	0.994619	0.95211	Not_Significant	None	0.825587	0.0316665	0.856041	0.10066	Only_TM_Significant	None	1.3254	0.0989278	1.43006	0.0559856	Not_Significant	None	AtLeastSignificant	NoRegulation
O00629	KPNA4	O00629	1.10789	0.119078	1.01022	0.858534	Not_Significant	None	0.95713	0.56012	1.02493	0.751355	Not_Significant	None	1.18497	0.348277	1.28213	0.167436	Not_Significant	None	NoSignificant	NoRegulation
O60684	KPNA6	O60684	0.902087	0.367893	0.976892	0.318615	Not_Significant	None	1.01001	0.873648	1.0052	0.937298	Not_Significant	None	0.942557	0.193312	0.913972	0.0271776	Only_Thaps_Significant	None	AtLeastSignificant	NoRegulation
Q14974	KPNB1	Q14974	1.09756	0.164154	0.983165	0.713185	Not_Significant	None	0.934229	0.243902	0.928624	0.242159	Not_Significant	None	1.25151	0.222182	1.38573	0.065978	Not_Significant	None	NoSignificant	NoRegulation
Q8N9T8	KRI1	Q8N9T8	1.28508	0.0350133	1.28284	0.0391973	Both_Significant	None	1.03421	0.788915	1.11029	0.499809	Not_Significant	None	1.05123	0.680174	1.12795	0.281498	Not_Significant	None	AtLeastSignificant	NoRegulation
Q13601	KRR1	Q13601	1.10655	0.258896	1.2312	0.0336456	Only_Thaps_Significant	None	1.05416	0.33554	1.20638	0.036695	Only_Thaps_Significant	None	1.01506	0.948773	1.20564	0.334666	Not_Significant	None	AtLeastSignificant	NoRegulation
P04264	KRT1	P04264	0.583636	0.307046	0.592044	0.209899	Not_Significant	None	1.51732	0.544152	2.60463	0.196033	Not_Significant	None	0.432965	0.308165	0.918771	0.904516	Not_Significant	None	NoSignificant	NoRegulation
P13645	KRT10	P13645	0.550101	0.359424	0.442582	0.279664	Not_Significant	None	1.77972	0.502879	5.64418	0.129544	Not_Significant	None	0.355868	0.275612	0.322488	0.245275	Not_Significant	None	NoSignificant	NoRegulation
P05783	KRT18	P05783	0.830761	0.0446197	0.668797	0.00125153	Both_Significant	None	1.0617	0.751112	0.953349	0.815584	Not_Significant	None	1.13114	0.40623	1.34404	0.117325	Not_Significant	None	AtLeastSignificant	NoRegulation
P35908	KRT2	P35908	NA	NA	NA	NA	NA	NA	1.18556	0.794412	2.74603	0.0992827	Not_Significant	None	0.347629	0.237968	0.57488	0.464926	Not_Significant	None	NoSignificant	NoRegulation
O95678	KRT75	O95678	0.581313	0.278333	0.704087	0.385713	Not_Significant	None	NA	NA	NA	NA	NA	NA	NA	NA	NA	NA	NA	NA	NoSignificant	NoRegulation
P35527	KRT9	P35527	0.718427	0.669289	0.960705	0.961397	Not_Significant	None	1.15407	0.886779	1.28721	0.822603	Not_Significant	None	0.52207	0.438269	1.47588	0.737033	Not_Significant	None	NoSignificant	NoRegulation
Q96EK9	KTI12	Q96EK9	1.10863	0.302163	0.8656	0.0510229	Not_Significant	None	1.57278	0.110525	1.5149	0.292975	Not_Significant	None	1.07324	0.715598	0.886253	0.475632	Not_Significant	None	NoSignificant	NoRegulation
Q86UP2	KTN1	Q86UP2	0.921508	0.111052	0.986362	0.756287	Not_Significant	None	0.90373	0.171959	1.03339	0.763027	Not_Significant	None	1.00949	0.951562	1.19159	0.345501	Not_Significant	None	NoSignificant	NoRegulation
Q6YP21	KYAT3	Q6YP21	1.06867	0.675352	0.861033	0.168143	Not_Significant	None	0.963913	0.823369	0.957207	0.789458	Not_Significant	None	1.03002	0.776312	0.943551	0.546555	Not_Significant	None	NoSignificant	NoRegulation
Q9H9P8	L2HGDH	Q9H9P8	1.21768	0.314121	1.45453	0.0391367	Only_Thaps_Significant	None	0.861409	0.339794	0.870553	0.505755	Not_Significant	None	0.957739	0.857766	1.10297	0.696961	Not_Significant	None	AtLeastSignificant	NoRegulation
Q96EM0	L3HYPDH	Q96EM0	1.17335	0.225675	1.0858	0.61573	Not_Significant	None	1.07411	0.729404	0.960384	0.855351	Not_Significant	None	1.17441	0.469192	1.58898	0.0924272	Not_Significant	None	NoSignificant	NoRegulation
Q53H82	LACTB2	Q53H82	1.34021	0.0565645	1.22766	0.225849	Not_Significant	None	1.24767	0.174998	1.1234	0.272281	Not_Significant	None	1.30182	0.230482	1.58063	0.0843364	Not_Significant	None	NoSignificant	NoRegulation
Q16363	LAMA4	Q16363	NA	NA	NA	NA	NA	NA	1.23024	0.016217	0.660758	0.0465153	Both_Significant	None	1.44902	0.177636	0.366545	0.0137694	Only_Thaps_Significant	None	AtLeastSignificant	NoRegulation
P07942	LAMB1	P07942	0.741234	0.0563785	0.612315	0.00610352	Only_Thaps_Significant	None	1.09151	0.571773	0.375242	0.00342435	Only_Thaps_Significant	Only_Thaps_Down	1.51409	0.00973081	0.244119	0.000687636	Both_Significant	Only_Thaps_Down	AtLeastSignificant	AtLeastRegulatedInOne
P55268	LAMB2	P55268	NA	NA	NA	NA	NA	NA	NA	NA	NA	NA	NA	NA	10.5079	0.00220924	1.24676	0.799689	Only_TM_Significant	Only_TM_Up	AtLeastSignificant	AtLeastRegulatedInOne
P11047	LAMC1	P11047	0.686353	0.00949112	0.469557	0.00286842	Both_Significant	Only_Thaps_Down	0.705098	0.0378198	0.308928	0.00104309	Both_Significant	Only_Thaps_Down	1.06302	0.362438	0.217029	0.000720308	Only_Thaps_Significant	Only_Thaps_Down	AtLeastSignificant	AtLeastRegulatedInOne
P11279	LAMP1	P11279	1.02224	0.700278	1.04821	0.40854	Not_Significant	None	11.3322	0.0196669	0.649254	0.357073	Only_TM_Significant	Only_TM_Up	17.6443	0.000172889	0.262818	0.00654385	Both_Significant	Thaps_Down_Tm_Up	AtLeastSignificant	AtLeastRegulatedInOne
P13473	LAMP2	P13473	1.11917	0.384627	0.967732	0.718745	Not_Significant	None	1.03123	0.762171	0.783993	0.00235038	Only_Thaps_Significant	None	1.23237	0.117706	0.803162	0.213518	Not_Significant	None	AtLeastSignificant	NoRegulation
Q6IAA8	LAMTOR1	Q6IAA8	1.01442	0.844143	1.03576	0.128721	Not_Significant	None	1.10698	0.27281	0.981942	0.84554	Not_Significant	None	1.37809	0.16118	1.1138	0.636414	Not_Significant	None	NoSignificant	NoRegulation
Q9Y2Q5	LAMTOR2	Q9Y2Q5	0.946189	0.60342	0.967489	0.775638	Not_Significant	None	NA	NA	NA	NA	NA	NA	1.04642	0.819031	1.0936	0.697849	Not_Significant	None	NoSignificant	NoRegulation
Q9UHA4	LAMTOR3	Q9UHA4	0.920736	0.173971	1.12585	0.0953087	Not_Significant	None	2.41761	0.138576	2.11646	0.252166	Not_Significant	None	1.32881	0.298306	1.1175	0.678997	Not_Significant	None	NoSignificant	NoRegulation
O43504	LAMTOR5	O43504	0.993783	0.964153	0.951298	0.68327	Not_Significant	None	0.991328	0.967866	0.802075	0.285158	Not_Significant	None	1.10292	0.699736	0.842018	0.47907	Not_Significant	None	NoSignificant	NoRegulation
O43813	LANCL1	O43813	0.856166	0.0964186	0.846553	0.0165558	Only_Thaps_Significant	None	0.955325	0.531598	0.7419	0.0410407	Only_Thaps_Significant	None	1.07282	0.525407	0.960024	0.688879	Not_Significant	None	AtLeastSignificant	NoRegulation
Q9NS86	LANCL2	Q9NS86	1.0037	0.935313	0.873104	0.00279239	Only_Thaps_Significant	None	1.13695	0.219603	0.980714	0.897689	Not_Significant	None	1.04037	0.839536	1.11963	0.475459	Not_Significant	None	AtLeastSignificant	NoRegulation
P28838	LAP3	P28838	1.03969	0.629527	1.20311	0.021175	Only_Thaps_Significant	None	1.32323	0.0967162	1.1098	0.615452	Not_Significant	None	1.0133	0.934954	0.790428	0.184884	Not_Significant	None	AtLeastSignificant	NoRegulation
Q15012	LAPTM4A	Q15012	NA	NA	NA	NA	NA	NA	NA	NA	NA	NA	NA	NA	0.942913	0.911418	1.47432	0.399683	Not_Significant	None	NoSignificant	NoRegulation
Q6PKG0	LARP1	Q6PKG0	1.10846	0.147524	1.09786	0.232461	Not_Significant	None	0.947057	0.266979	0.680628	0.0449598	Only_Thaps_Significant	None	0.889913	0.462338	0.839765	0.226094	Not_Significant	None	AtLeastSignificant	NoRegulation
Q71RC2	LARP4	Q71RC2	0.900086	0.318614	0.777535	0.00136772	Only_Thaps_Significant	None	0.86253	0.230003	0.75642	0.0753403	Not_Significant	None	0.850455	0.329766	0.907828	0.536434	Not_Significant	None	AtLeastSignificant	NoRegulation
Q92615	LARP4B	Q92615	1.05048	0.20711	1.06081	0.368104	Not_Significant	None	1.00124	0.973023	0.919948	0.0507851	Not_Significant	None	0.815677	0.0301287	0.970278	0.77943	Only_TM_Significant	None	AtLeastSignificant	NoRegulation
Q4G0J3	LARP7	Q4G0J3	1.04948	0.611367	1.31837	0.0190662	Only_Thaps_Significant	None	1.42162	0.0262912	1.53321	0.0257029	Both_Significant	None	1.19119	0.144811	1.51897	0.0415589	Only_Thaps_Significant	None	AtLeastSignificant	NoRegulation
Q9P2J5	LARS	Q9P2J5	1.19123	0.0450141	1.00967	0.923586	Only_TM_Significant	None	1.10211	0.521448	1.02297	0.830655	Not_Significant	None	1.09302	0.514188	1.11398	0.219718	Not_Significant	None	AtLeastSignificant	NoRegulation
Q15031	LARS2	Q15031	1.28891	0.116355	1.16496	0.419752	Not_Significant	None	0.851668	0.639838	0.954673	0.886823	Not_Significant	None	0.95453	0.769423	0.94526	0.71958	Not_Significant	None	NoSignificant	NoRegulation
Q9Y4W2	LAS1L	Q9Y4W2	1.16877	0.0596176	1.32362	0.0454308	Only_Thaps_Significant	None	1.02995	0.808427	1.09177	0.47275	Not_Significant	None	1.58383	0.0327228	1.83833	0.0188542	Both_Significant	None	AtLeastSignificant	NoRegulation
Q14847	LASP1	Q14847	1.00586	0.968074	0.812456	0.0177244	Only_Thaps_Significant	None	1.00711	0.961708	0.84527	0.331514	Not_Significant	None	1.0625	0.573593	0.913714	0.432215	Not_Significant	None	AtLeastSignificant	NoRegulation
Q14739	LBR	Q14739	0.935849	0.468176	1.06645	0.308741	Not_Significant	None	0.984647	0.876185	1.01401	0.896443	Not_Significant	None	0.886717	0.544467	1.02386	0.911575	Not_Significant	None	NoSignificant	NoRegulation
Q6UWP7	LCLAT1	Q6UWP7	0.952045	0.756489	1.34602	0.0332037	Only_Thaps_Significant	None	1.50403	0.420632	1.69493	0.253739	Not_Significant	None	1.16687	0.488802	1.27306	0.23072	Not_Significant	None	AtLeastSignificant	NoRegulation
P00338	LDHA	P00338	1.03501	0.471681	0.957522	0.664775	Not_Significant	None	0.909368	0.37054	0.903424	0.154442	Not_Significant	None	0.875592	0.172744	0.918395	0.209501	Not_Significant	None	NoSignificant	NoRegulation
P07195	LDHB	P07195	1.02942	0.673869	0.848137	0.0260184	Only_Thaps_Significant	None	0.998534	0.983748	0.935966	0.418031	Not_Significant	None	1.06801	0.614618	1.04431	0.688679	Not_Significant	None	AtLeastSignificant	NoRegulation
P01130	LDLR	P01130	1.61142	0.0721366	2.88243	0.0511658	Not_Significant	None	1.32097	0.589812	4.17817	0.0023506	Only_Thaps_Significant	Only_Thaps_Up	0.430656	0.0474902	3.82932	0.000280089	Both_Significant	Only_Thaps_Up	AtLeastSignificant	AtLeastRegulatedInOne
Q8NC56	LEMD2	Q8NC56	1.01978	0.911149	1.17652	0.331673	Not_Significant	None	0.951615	0.487797	1.27359	0.292378	Not_Significant	None	1.15285	0.388125	1.50132	0.0866097	Not_Significant	None	NoSignificant	NoRegulation
Q9Y2U8	LEMD3	Q9Y2U8	1.10415	0.0709868	1.46022	0.024864	Only_Thaps_Significant	None	1.1323	0.510445	1.25165	0.294691	Not_Significant	None	1.10068	0.490692	1.38192	0.0534245	Not_Significant	None	AtLeastSignificant	NoRegulation
Q96PV6	LENG8	Q96PV6	NA	NA	NA	NA	NA	NA	1.31223	0.622247	2.86019	0.00853602	Only_Thaps_Significant	Only_Thaps_Up	NA	NA	NA	NA	NA	NA	AtLeastSignificant	AtLeastRegulatedInOne
Q8WVC0	LEO1	Q8WVC0	1.13844	0.0443054	1.2328	0.0251513	Both_Significant	None	1.03109	0.808942	1.12914	0.438552	Not_Significant	None	0.983467	0.851271	1.07155	0.290372	Not_Significant	None	AtLeastSignificant	NoRegulation
O95202	LETM1	O95202	1.03878	0.572758	1.20366	0.0158026	Only_Thaps_Significant	None	0.951245	0.694343	1.06742	0.762703	Not_Significant	None	0.960433	0.678453	1.23952	0.151244	Not_Significant	None	AtLeastSignificant	NoRegulation
P09382	LGALS1	P09382	1.05732	0.511528	0.908218	0.210726	Not_Significant	None	0.889064	0.298342	0.980239	0.881991	Not_Significant	None	0.967266	0.827055	1.0026	0.985826	Not_Significant	None	NoSignificant	NoRegulation
P17931	LGALS3	P17931	1.00428	0.95987	0.891741	0.0687905	Not_Significant	None	1.06062	0.429907	0.983002	0.917668	Not_Significant	None	1.08767	0.655895	0.749134	0.244884	Not_Significant	None	NoSignificant	NoRegulation
Q08380	LGALS3BP	Q08380	1.30417	0.00419733	1.08082	0.000295105	Both_Significant	None	2.21102	0.00278076	1.15705	0.282833	Only_TM_Significant	None	5.23237	0.00112453	1.25527	0.0829961	Only_TM_Significant	Only_TM_Up	AtLeastSignificant	AtLeastRegulatedInOne
O00214	LGALS8	O00214	0.913632	0.6095	0.693448	0.0736818	Not_Significant	None	NA	NA	NA	NA	NA	NA	NA	NA	NA	NA	NA	NA	NoSignificant	NoRegulation
Q99538	LGMN	Q99538	NA	NA	NA	NA	NA	NA	0.692543	0.0285834	0.679634	0.0658862	Only_TM_Significant	None	NA	NA	NA	NA	NA	NA	AtLeastSignificant	NoRegulation
P18858	LIG1	P18858	0.828052	0.123666	0.857116	0.0310789	Only_Thaps_Significant	None	0.674416	0.00349002	0.843227	0.127489	Only_TM_Significant	None	0.517297	0.014878	0.574998	0.0290815	Both_Significant	None	AtLeastSignificant	NoRegulation
P49916	LIG3	P49916	1.24956	0.0146872	1.22084	0.00844373	Both_Significant	None	1.25818	0.0038647	1.38403	0.00218405	Both_Significant	None	0.872847	0.136049	0.97289	0.766596	Not_Significant	None	AtLeastSignificant	NoRegulation
P49917	LIG4	P49917	1.11329	0.188942	1.32038	0.0329127	Only_Thaps_Significant	None	1.28594	0.00255551	1.50389	0.0097635	Both_Significant	None	1.40316	0.618033	3.24721	0.0428844	Only_Thaps_Significant	Only_Thaps_Up	AtLeastSignificant	AtLeastRegulatedInOne
Q9UHB6	LIMA1	Q9UHB6	1.10361	0.397439	1.07785	0.470206	Not_Significant	None	0.966351	0.819701	1.00329	0.982681	Not_Significant	None	0.710763	0.015493	0.953892	0.668696	Only_TM_Significant	None	AtLeastSignificant	NoRegulation
Q9UPQ0	LIMCH1	Q9UPQ0	1.10071	0.762449	1.21197	0.5069	Not_Significant	None	3.07591	0.041952	1.384	0.33682	Only_TM_Significant	Only_TM_Up	5.38917	4.46e-05	1.6381	0.0621845	Only_TM_Significant	Only_TM_Up	AtLeastSignificant	AtLeastRegulatedInOne
P48059	LIMS1	P48059	0.910191	0.475167	0.803968	0.0300128	Only_Thaps_Significant	None	0.991555	0.863697	0.910675	0.377207	Not_Significant	None	1.15224	0.146656	1.04003	0.818343	Not_Significant	None	AtLeastSignificant	NoRegulation
Q9NUP9	LIN7C	Q9NUP9	1.00626	0.918285	0.968109	0.290488	Not_Significant	None	0.915913	0.615197	0.901859	0.59401	Not_Significant	None	1.08569	0.267437	0.960101	0.685204	Not_Significant	None	NoSignificant	NoRegulation
P38571	LIPA	P38571	0.817327	0.467822	0.78169	0.450569	Not_Significant	None	0.44501	0.036925	0.627887	0.107991	Only_TM_Significant	None	0.465425	0.0231262	0.737882	0.0797523	Only_TM_Significant	None	AtLeastSignificant	NoRegulation
Q15334	LLGL1	Q15334	1.02325	0.858397	0.992756	0.972112	Not_Significant	None	NA	NA	NA	NA	NA	NA	NA	NA	NA	NA	NA	NA	NoSignificant	NoRegulation
Q9BRT6	LLPH	Q9BRT6	1.0822	0.0145807	1.09338	0.127146	Only_TM_Significant	None	1.07711	0.319103	1.14102	0.182045	Not_Significant	None	1.0675	0.414746	1.12046	0.122442	Not_Significant	None	AtLeastSignificant	NoRegulation
P49257	LMAN1	P49257	1.07946	0.150135	1.16956	0.0278342	Only_Thaps_Significant	None	2.09544	0.0073273	1.62338	0.00721671	Both_Significant	None	1.67895	0.00924787	0.933381	0.444387	Only_TM_Significant	None	AtLeastSignificant	NoRegulation
Q12907	LMAN2	Q12907	1.05914	0.195098	1.07124	0.105801	Not_Significant	None	1.16009	0.00958109	1.12455	0.296847	Only_TM_Significant	None	1.46647	0.00291821	1.31821	0.00595682	Both_Significant	None	AtLeastSignificant	NoRegulation
Q9H0V9	LMAN2L	Q9H0V9	0.996928	0.964548	1.02932	0.862773	Not_Significant	None	0.732021	0.204268	0.664351	0.0695234	Not_Significant	None	NA	NA	NA	NA	NA	NA	NoSignificant	NoRegulation
Q9NZU5	LMCD1	Q9NZU5	1.31933	0.0848952	1.11538	0.49855	Not_Significant	None	1.0823	0.442877	0.969499	0.83945	Not_Significant	None	1.00219	0.992602	0.985509	0.952437	Not_Significant	None	NoSignificant	NoRegulation
Q9BU23	LMF2	Q9BU23	0.941284	0.632028	0.952472	0.735924	Not_Significant	None	0.721438	0.0231543	0.649961	0.288303	Only_TM_Significant	None	NA	NA	NA	NA	NA	NA	AtLeastSignificant	NoRegulation
P02545	LMNA	P02545	0.986548	0.890081	1.26416	0.119287	Not_Significant	None	0.97145	0.592201	1.44199	0.144966	Not_Significant	None	1.07144	0.563397	1.47973	0.0492161	Only_Thaps_Significant	None	AtLeastSignificant	NoRegulation
P20700	LMNB1	P20700	1.04065	0.612592	1.21192	0.0279703	Only_Thaps_Significant	None	0.885836	0.0335276	1.06213	0.432954	Only_TM_Significant	None	0.910529	0.38556	1.08149	0.525354	Not_Significant	None	AtLeastSignificant	NoRegulation
Q03252	LMNB2	Q03252	1.01117	0.846055	1.16426	0.0800775	Not_Significant	None	0.883398	0.0722905	0.992131	0.963279	Not_Significant	None	0.797582	0.0859591	1.06204	0.578521	Not_Significant	None	NoSignificant	NoRegulation
Q8WWI1	LMO7	Q8WWI1	0.872174	0.0750391	0.999036	0.982497	Not_Significant	None	0.945129	0.645142	1.08672	0.506834	Not_Significant	None	0.975822	0.862501	1.13855	0.444574	Not_Significant	None	NoSignificant	NoRegulation
Q9UIQ6	LNPEP	Q9UIQ6	0.841779	0.139429	1.1681	0.111104	Not_Significant	None	0.48746	0.108622	0.682702	0.266745	Not_Significant	None	0.836204	0.143273	0.78838	0.132321	Not_Significant	None	NoSignificant	NoRegulation
Q9C0E8	LNPK	Q9C0E8	0.956645	0.448711	1.18088	0.00381969	Only_Thaps_Significant	None	0.984414	0.614873	1.0868	0.356142	Not_Significant	None	0.827082	0.306076	1.19844	0.363899	Not_Significant	None	AtLeastSignificant	NoRegulation
P36776	LONP1	P36776	1.0717	0.438907	1.16578	0.0426291	Only_Thaps_Significant	None	1.33887	0.0024806	1.24354	0.0492472	Both_Significant	None	1.6112	0.00746126	1.55317	0.00113291	Both_Significant	None	AtLeastSignificant	NoRegulation
Q9Y4K0	LOXL2	Q9Y4K0	1.18955	0.206067	1.00128	0.991364	Not_Significant	None	1.19513	0.376244	1.31858	0.161001	Not_Significant	None	1.0051	0.972574	1.255	0.16193	Not_Significant	None	NoSignificant	NoRegulation
P58215	LOXL3	P58215	0.890291	0.279209	0.857982	0.190615	Not_Significant	None	2.08172	0.000203097	2.5224	0.000679816	Both_Significant	None	2.53349	0.00135087	2.73138	0.0359731	Both_Significant	None	AtLeastSignificant	NoRegulation
Q8NF37	LPCAT1	Q8NF37	1.03896	0.586737	1.15185	0.126316	Not_Significant	None	0.785733	0.0183396	0.895701	0.343553	Only_TM_Significant	None	0.541059	0.000414994	0.782637	0.0334255	Both_Significant	None	AtLeastSignificant	NoRegulation
Q92604	LPGAT1	Q92604	NA	NA	NA	NA	NA	NA	1.61206	0.0126739	1.24113	0.216707	Only_TM_Significant	None	0.839025	0.492219	0.65464	0.139737	Not_Significant	None	AtLeastSignificant	NoRegulation
Q93052	LPP	Q93052	0.983589	0.896835	0.829954	0.175315	Not_Significant	None	1.02309	0.828113	0.882649	0.520047	Not_Significant	None	0.89101	0.629438	0.855006	0.515338	Not_Significant	None	NoSignificant	NoRegulation
Q96II8	LRCH3	Q96II8	1.12417	0.528369	1.31597	0.0715008	Not_Significant	None	NA	NA	NA	NA	NA	NA	NA	NA	NA	NA	NA	NA	NoSignificant	NoRegulation
P30533	LRPAP1	P30533	0.708378	0.0141785	0.446792	0.00715836	Both_Significant	Only_Thaps_Down	0.382106	0.00256767	0.0531821	0.000193738	Both_Significant	Both_Down	0.603881	0.0265812	0.0398544	0.000170172	Both_Significant	Only_Thaps_Down	AtLeastSignificant	AtLeastRegulatedInOne
P42704	LRPPRC	P42704	1.12885	0.0302078	1.16784	0.0200179	Both_Significant	None	0.941249	0.197722	0.962007	0.657922	Not_Significant	None	1.03374	0.84289	1.15344	0.387252	Not_Significant	None	AtLeastSignificant	NoRegulation
Q9H9A6	LRRC40	Q9H9A6	1.08914	0.517531	0.971375	0.817363	Not_Significant	None	0.981944	0.68066	0.816283	0.0231855	Only_Thaps_Significant	None	0.909291	0.376779	0.991184	0.95386	Not_Significant	None	AtLeastSignificant	NoRegulation
Q15345	LRRC41	Q15345	0.711609	0.00486699	0.832598	0.0301168	Both_Significant	None	0.793899	0.0696898	0.851427	0.24896	Not_Significant	None	0.869964	0.147677	0.753009	0.0172895	Only_Thaps_Significant	None	AtLeastSignificant	NoRegulation
Q8N1G4	LRRC47	Q8N1G4	1.1666	0.169458	1.00004	0.999608	Not_Significant	None	0.949446	0.797466	1.0825	0.707161	Not_Significant	None	1.03749	0.76536	0.905174	0.589691	Not_Significant	None	NoSignificant	NoRegulation
Q8N9N7	LRRC57	Q8N9N7	1.55502	0.0131177	1.21676	0.156342	Only_TM_Significant	None	NA	NA	NA	NA	NA	NA	1.35256	0.303477	0.949845	0.874227	Not_Significant	None	AtLeastSignificant	NoRegulation
Q96AG4	LRRC59	Q96AG4	1.0348	0.503228	1.06096	0.60212	Not_Significant	None	1.16354	0.0243276	1.26041	0.0554803	Only_TM_Significant	None	1.26488	0.14797	1.64537	0.0141435	Only_Thaps_Significant	None	AtLeastSignificant	NoRegulation
Q8IWT6	LRRC8A	Q8IWT6	0.774871	0.0250577	0.797113	0.145697	Only_TM_Significant	None	NA	NA	NA	NA	NA	NA	0.880868	0.667296	0.99827	0.995444	Not_Significant	None	AtLeastSignificant	NoRegulation
Q6NSJ5	LRRC8E	Q6NSJ5	NA	NA	NA	NA	NA	NA	NA	NA	NA	NA	NA	NA	0.966854	0.829407	0.886035	0.472111	Not_Significant	None	NoSignificant	NoRegulation
Q32MZ4	LRRFIP1	Q32MZ4	1.01648	0.880796	0.864433	0.210057	Not_Significant	None	1.07935	0.466972	1.03511	0.834816	Not_Significant	None	1.11343	0.716066	1.18643	0.469674	Not_Significant	None	NoSignificant	NoRegulation
Q9UFC0	LRWD1	Q9UFC0	0.846104	0.0242378	0.967516	0.751729	Only_TM_Significant	None	0.797544	0.0781162	0.885727	0.233854	Not_Significant	None	0.884797	0.549207	1.78749	0.0081445	Only_Thaps_Significant	None	AtLeastSignificant	NoRegulation
Q9H089	LSG1	Q9H089	NA	NA	NA	NA	NA	NA	NA	NA	NA	NA	NA	NA	1.41915	0.0129288	1.83283	0.00271809	Both_Significant	None	AtLeastSignificant	NoRegulation
Q3MHD2	LSM12	Q3MHD2	0.984049	0.880604	0.923403	0.360311	Not_Significant	None	0.87067	0.323823	0.907027	0.429785	Not_Significant	None	1.17118	0.149706	0.915378	0.4599	Not_Significant	None	NoSignificant	NoRegulation
Q8ND56	LSM14A	Q8ND56	1.02365	0.769214	0.938612	0.281118	Not_Significant	None	1.01143	0.884499	0.894028	0.245024	Not_Significant	None	1.09627	0.532369	0.943564	0.709065	Not_Significant	None	NoSignificant	NoRegulation
Q9BX40	LSM14B	Q9BX40	1.01761	0.823812	0.85307	0.109704	Not_Significant	None	0.901249	0.671607	0.830341	0.487752	Not_Significant	None	0.918558	0.524124	0.733622	0.0733294	Not_Significant	None	NoSignificant	NoRegulation
Q9Y333	LSM2	Q9Y333	1.14021	0.0968647	1.20294	0.0442368	Only_Thaps_Significant	None	0.78096	0.0633959	0.880606	0.461895	Not_Significant	None	1.42641	0.379964	1.72133	0.170958	Not_Significant	None	AtLeastSignificant	NoRegulation
P62310	LSM3	P62310	1.13097	0.0790688	1.1598	0.0472376	Only_Thaps_Significant	None	0.939292	0.646999	0.997514	0.985519	Not_Significant	None	0.983671	0.76943	1.13373	0.177492	Not_Significant	None	AtLeastSignificant	NoRegulation
Q9Y4Z0	LSM4	Q9Y4Z0	1.28056	0.0358031	1.42828	0.000215488	Both_Significant	None	1.01137	0.926937	1.09012	0.603313	Not_Significant	None	1.03364	0.652219	1.24848	0.0162512	Only_Thaps_Significant	None	AtLeastSignificant	NoRegulation
Q9Y4Y9	LSM5	Q9Y4Y9	NA	NA	NA	NA	NA	NA	NA	NA	NA	NA	NA	NA	0.904438	0.678111	1.06994	0.76451	Not_Significant	None	NoSignificant	NoRegulation
P62312	LSM6	P62312	1.05718	0.355566	1.01814	0.837895	Not_Significant	None	0.865994	0.0364981	1.02246	0.699758	Only_TM_Significant	None	1.21848	0.213028	1.515	0.0751778	Not_Significant	None	AtLeastSignificant	NoRegulation
Q9UK45	LSM7	Q9UK45	1.16392	0.0321617	1.10197	0.0879181	Only_TM_Significant	None	0.994743	0.969167	1.02765	0.829558	Not_Significant	None	0.922031	0.63975	0.942278	0.782733	Not_Significant	None	AtLeastSignificant	NoRegulation
O95777	LSM8	O95777	1.14399	0.0788047	1.0935	0.137482	Not_Significant	None	0.982165	0.62939	1.09328	0.151242	Not_Significant	None	1.11492	0.37879	1.15414	0.236342	Not_Significant	None	NoSignificant	NoRegulation
P48449	LSS	P48449	1.03136	0.745665	1.18156	0.0428911	Only_Thaps_Significant	None	0.963538	0.822082	1.00128	0.995224	Not_Significant	None	0.865122	0.446483	1.16535	0.368628	Not_Significant	None	AtLeastSignificant	NoRegulation
P09960	LTA4H	P09960	1.017	0.860604	0.842749	0.0985638	Not_Significant	None	0.877298	0.105598	0.860789	0.0320973	Only_Thaps_Significant	None	1.24655	0.205673	1.18909	0.0950802	Not_Significant	None	AtLeastSignificant	NoRegulation
Q9NS15	LTBP3	Q9NS15	NA	NA	NA	NA	NA	NA	1.04728	0.773862	1.71276	0.228081	Not_Significant	None	2.50847	0.0328348	2.26285	0.109309	Only_TM_Significant	Only_TM_Up	AtLeastSignificant	AtLeastRegulatedInOne
P02788	LTF	P02788	1.19806	0.508112	1.80393	0.0663455	Not_Significant	None	1.10034	0.81084	1.10598	0.79784	Not_Significant	None	0.931586	0.376115	1.11977	0.431517	Not_Significant	None	NoSignificant	NoRegulation
O94822	LTN1	O94822	1.1417	0.513544	0.991355	0.966803	Not_Significant	None	1.08009	0.493934	0.949452	0.643322	Not_Significant	None	1.23138	0.249395	1.42303	0.13664	Not_Significant	None	NoSignificant	NoRegulation
Q96GA3	LTV1	Q96GA3	1.02744	0.645929	1.13085	0.192745	Not_Significant	None	0.912186	0.644937	0.851297	0.502307	Not_Significant	None	0.808011	0.251628	0.852987	0.405411	Not_Significant	None	NoSignificant	NoRegulation
Q9NQ29	LUC7L	Q9NQ29	1.10425	0.358226	1.37903	0.0418337	Only_Thaps_Significant	None	1.01033	0.955972	1.10832	0.50637	Not_Significant	None	NA	NA	NA	NA	NA	NA	AtLeastSignificant	NoRegulation
Q9Y383	LUC7L2	Q9Y383	1.04962	0.490998	1.02413	0.507412	Not_Significant	None	0.940313	0.26855	0.992642	0.970677	Not_Significant	None	1.08226	0.551556	1.32897	0.064757	Not_Significant	None	NoSignificant	NoRegulation
O95232	LUC7L3	O95232	1.0453	0.597185	1.13559	0.162685	Not_Significant	None	0.914569	0.0894664	0.945629	0.731553	Not_Significant	None	0.878534	0.345489	1.08498	0.578438	Not_Significant	None	NoSignificant	NoRegulation
Q86V48	LUZP1	Q86V48	0.836195	0.148715	0.761959	0.128115	Not_Significant	None	1.14095	0.448977	1.06881	0.814648	Not_Significant	None	0.735794	0.154143	0.613548	0.0478853	Only_Thaps_Significant	None	AtLeastSignificant	NoRegulation
Q9NX58	LYAR	Q9NX58	1.00144	0.988163	1.20229	0.00681778	Only_Thaps_Significant	None	1.03091	0.601002	1.17514	0.282582	Not_Significant	None	0.849632	0.174041	1.14316	0.025497	Only_Thaps_Significant	None	AtLeastSignificant	NoRegulation
Q8N2G4	LYPD1	Q8N2G4	0.682896	0.00254499	0.791635	0.118904	Only_TM_Significant	None	NA	NA	NA	NA	NA	NA	NA	NA	NA	NA	NA	NA	AtLeastSignificant	NoRegulation
O75608	LYPLA1	O75608	1.0612	0.382366	0.94056	0.328904	Not_Significant	None	1.21399	0.299177	0.932976	0.459201	Not_Significant	None	1.19988	0.0437778	1.05513	0.336888	Only_TM_Significant	None	AtLeastSignificant	NoRegulation
O95372	LYPLA2	O95372	1.0159	0.880444	0.853834	0.127678	Not_Significant	None	0.888904	0.299659	0.881898	0.288017	Not_Significant	None	1.18127	0.251758	1.05791	0.693338	Not_Significant	None	NoSignificant	NoRegulation
Q5VWZ2	LYPLAL1	Q5VWZ2	0.667497	0.00220827	0.594013	0.00268479	Both_Significant	None	NA	NA	NA	NA	NA	NA	1.70846	0.0585296	1.37387	0.272024	Not_Significant	None	AtLeastSignificant	NoRegulation
Q5U5X0	LYRM7	Q5U5X0	0.954264	0.843937	0.92236	0.736752	Not_Significant	None	1.15222	0.490723	0.794224	0.24818	Not_Significant	None	1.14061	0.413663	0.755478	0.212353	Not_Significant	None	NoSignificant	NoRegulation
Q8WZA0	LZIC	Q8WZA0	1.02536	0.812055	0.894018	0.428109	Not_Significant	None	NA	NA	NA	NA	NA	NA	1.12477	0.721452	0.611874	0.361078	Not_Significant	None	NoSignificant	NoRegulation
Q9NQ48	LZTFL1	Q9NQ48	NA	NA	NA	NA	NA	NA	2.13749	0.0430513	1.96043	0.0653171	Only_TM_Significant	None	2.74708	0.0285028	3.53669	0.032642	Both_Significant	Only_Thaps_Up	AtLeastSignificant	AtLeastRegulatedInOne
P20645	M6PR	P20645	1.03496	0.527528	1.08155	0.123062	Not_Significant	None	0.817537	0.0109168	0.973179	0.555997	Only_TM_Significant	None	0.628463	0.00490703	0.911646	0.432239	Only_TM_Significant	None	AtLeastSignificant	NoRegulation
Q9UPN3	MACF1	Q9UPN3	1.02933	0.7469	1.03062	0.266169	Not_Significant	None	1.30123	0.0393802	1.16409	0.253147	Only_TM_Significant	None	1.13251	0.399355	1.07755	0.420225	Not_Significant	None	AtLeastSignificant	NoRegulation
Q8N5G2	MACO1	Q8N5G2	1.06888	0.761701	1.20174	0.312509	Not_Significant	None	NA	NA	NA	NA	NA	NA	1.31102	0.313788	1.34086	0.202348	Not_Significant	None	NoSignificant	NoRegulation
Q9BQ69	MACROD1	Q9BQ69	1.03069	0.722441	1.13272	0.174057	Not_Significant	None	0.922882	0.456091	0.904682	0.311333	Not_Significant	None	1.07281	0.699922	1.09177	0.641656	Not_Significant	None	NoSignificant	NoRegulation
Q9Y6D9	MAD1L1	Q9Y6D9	0.990782	0.925276	1.21191	0.128049	Not_Significant	None	0.859557	0.259323	0.964063	0.726906	Not_Significant	None	0.997998	0.990337	1.02627	0.877374	Not_Significant	None	NoSignificant	NoRegulation
Q13257	MAD2L1	Q13257	0.908364	0.1252	0.717315	0.03701	Only_Thaps_Significant	None	0.811055	0.183563	0.523964	0.0167378	Only_Thaps_Significant	None	0.686779	0.000472144	0.485277	0.000452442	Both_Significant	None	AtLeastSignificant	NoRegulation
Q7L5Y9	MAEA	Q7L5Y9	1.06557	0.752329	0.827969	0.312955	Not_Significant	None	1.14044	0.601265	1.56711	0.1257	Not_Significant	None	0.9795	0.968353	1.16184	0.775742	Not_Significant	None	NoSignificant	NoRegulation
Q9ULX9	MAFF	Q9ULX9	1.63897	0.0138737	2.808	0.00216671	Both_Significant	Only_Thaps_Up	1.26237	0.361684	2.60445	0.0427695	Only_Thaps_Significant	Only_Thaps_Up	1.83304	0.132896	3.81221	0.0234044	Only_Thaps_Significant	Only_Thaps_Up	AtLeastSignificant	AtLeastRegulatedInOne
P43363	MAGEA10	P43363	1.22586	0.150803	1.39997	0.0117408	Only_Thaps_Significant	None	2.39939	0.0236179	2.05358	0.107584	Only_TM_Significant	Only_TM_Up	1.02668	0.915547	0.712604	0.304242	Not_Significant	None	AtLeastSignificant	AtLeastRegulatedInOne
P43357	MAGEA3	P43357	0.483509	0.242896	0.362543	0.176408	Not_Significant	None	NA	NA	NA	NA	NA	NA	NA	NA	NA	NA	NA	NA	NoSignificant	NoRegulation
Q9UNF1	MAGED2	Q9UNF1	0.988149	0.696619	0.985815	0.850932	Not_Significant	None	0.911769	0.0470066	1.12058	0.156462	Only_TM_Significant	None	0.869839	0.531091	1.0176	0.917686	Not_Significant	None	AtLeastSignificant	NoRegulation
P61326	MAGOH	P61326	1.17992	0.0224655	1.22314	0.0759179	Only_TM_Significant	None	1.08325	0.326187	1.18981	0.0881822	Not_Significant	None	NA	NA	NA	NA	NA	NA	AtLeastSignificant	NoRegulation
Q9H0U3	MAGT1	Q9H0U3	0.905285	0.454513	0.902586	0.4155	Not_Significant	None	1.01142	0.927759	1.02164	0.907037	Not_Significant	None	1.01931	0.909928	0.98234	0.895149	Not_Significant	None	NoSignificant	NoRegulation
Q8WWC4	MAIP1	Q8WWC4	0.940839	0.111275	1.12929	0.260072	Not_Significant	None	1.07722	0.400336	5.54505	0.37367	Not_Significant	None	1.13978	0.549175	0.99585	0.986773	Not_Significant	None	NoSignificant	NoRegulation
Q9BXY0	MAK16	Q9BXY0	1.05219	0.59894	1.22142	0.0242908	Only_Thaps_Significant	None	1.28139	0.0595754	1.41212	0.0352371	Only_Thaps_Significant	None	1.16012	0.309631	1.41297	0.10023	Not_Significant	None	AtLeastSignificant	NoRegulation
Q96EH3	MALSU1	Q96EH3	1.00368	0.985367	0.929493	0.798761	Not_Significant	None	NA	NA	NA	NA	NA	NA	NA	NA	NA	NA	NA	NA	NoSignificant	NoRegulation
Q9UDY8	MALT1	Q9UDY8	1.14534	0.141936	0.899759	0.174369	Not_Significant	None	0.82779	0.23085	0.811527	0.207605	Not_Significant	None	0.625116	0.0244965	0.622301	0.0216805	Both_Significant	None	AtLeastSignificant	NoRegulation
Q9UKM7	MAN1B1	Q9UKM7	0.837814	0.254271	0.755379	0.11627	Not_Significant	None	NA	NA	NA	NA	NA	NA	NA	NA	NA	NA	NA	NA	NoSignificant	NoRegulation
O00754	MAN2B1	O00754	1.21581	0.418523	0.923255	0.717286	Not_Significant	None	0.714258	0.0173464	0.626312	0.0105859	Both_Significant	None	0.800281	0.214083	0.955508	0.775628	Not_Significant	None	AtLeastSignificant	NoRegulation
P55145	MANF	P55145	1.32751	0.000245625	0.788578	0.122313	Only_TM_Significant	None	2.29762	0.00814177	0.920763	0.115075	Only_TM_Significant	None	2.60883	0.0002551	1.0952	0.432037	Only_TM_Significant	None	AtLeastSignificant	NoRegulation
P46821	MAP1B	P46821	1.11621	0.451337	1.17351	0.124437	Not_Significant	None	1.48431	0.115739	1.76992	0.00464395	Only_Thaps_Significant	None	1.59682	0.0888081	1.71667	0.0689271	Not_Significant	None	AtLeastSignificant	NoRegulation
Q66K74	MAP1S	Q66K74	1.12676	0.5355	1.27913	0.0865507	Not_Significant	None	1.65074	0.0101001	1.32978	0.567716	Only_TM_Significant	None	1.30572	0.0781132	1.03718	0.818242	Not_Significant	None	AtLeastSignificant	NoRegulation
P11137	MAP2	P11137	1.01288	0.958601	0.869721	0.539464	Not_Significant	None	0.709929	0.0118521	0.685763	0.00990401	Both_Significant	None	0.848526	0.675003	0.593721	0.295223	Not_Significant	None	AtLeastSignificant	NoRegulation
Q02750	MAP2K1	Q02750	1.11857	0.0191855	1.11099	0.195746	Only_TM_Significant	None	1.05123	0.634448	1.01424	0.870147	Not_Significant	None	NA	NA	NA	NA	NA	NA	AtLeastSignificant	NoRegulation
[truncated: 2,278 more rows]

## Sheet: Up_RegulatedProteinsIn...
UniProtAc	GeneName	Accession	Foldchange_6h_Tm	Pvalue_6h_Tm	Foldchange_6h_Thaps	Pvalue_6h_Thaps	Foldchange_16h_Tm	Pvalue_16h_Tm	Foldchange_16h_Thaps	Pvalue_16h_Thaps	Foldchange_24h_Tm	Pvalue_24h_Tm	Foldchange_24h_Thaps	Pvalue_24h_Thaps
[truncated: 4,155 more rows]
