# Supplementary material for: A multi-omics analysis reveals the unfolded protein response regulon and stress-induced resistance to folate-based antimetabolites
Source: Nat Commun. 2020 Jun 10;11:2936. doi: 10.1038/s41467-020-16747-y (PMC7287054; doi:10.1038/s41467-020-16747-y)
Supplement: Supplementary file 7 — Supplementary Data 5 [file 41467_2020_16747_MOESM7_ESM.xlsx]

## Sheet: Cloning, qPCR etc.
Application	Target gene	Primer name	Sequence	Amplification Efficiency	R^2
qRT-PCR	GAPDH	GAPDH F	GGTCTCCTCTGACTTCAACA	1.861	0.9978
		GAPDH R	AGCCAAATTCGTTGTCATAC
	MTHFD2	MTHFD2 F	CTTGTTCAGTTGCCTCTTCC	2.004	0.9968
		MTHFD2 R	CCACACACCCCATGGAGTAGCC
	SHMT2	SHMT2 F	TCAATGTCCAGCCCTACTCC	1.905	0.9972
		SHMT2 R	GCTTGACGTCAGACATGTAGC
	SLFN5	SLFN5 F	CAACCGTGTGAGACAATTGC	2.051	0.9984
		SLFN5 R	GCTGCTCTTTCAGACATTCC
Application	Target gene	Primer name	Sequence	Notes
end-point PCR	XBP1	XBP1-F	CCTGGTTGCTGAAGAGGAGG	analysis of XBP1 splicing
		XBP1-R	CCATGGGGAGATGTTCTGGAG	analysis of XBP1 splicing
Application	Target	Primer name	Sequence	Notes
cloning and mutagenesis	ATF4	ATF4 F SbfI	GCTAGACCTGCAGGCATGACCGAAATGAGCTTCCTGAGC	ATF4 CDS, cloning in pcDNA5/FRT/TO
		ATF4 R NotI	CGTAATGCGGCCGCCTAGGGGACCCTTTTCTTCCC	ATF4 CDS, cloning in pcDNA5/FRT/TO
	eIF2α	eIF2α F SbfI	GCGGGAATCACACACACCTGCAGGAATGCCGGGTC	full length eIF2α, cloning in pcDNA5/FRT/TO
		eIF2α R BamHI	ACAGCCGGATCCCGCTGCTCTGTGTTCCTTAAATTG	full length eIF2α, cloning in pcDNA5/FRT/TO
		eIF2α S51A fw	TCTTAGTGAATTAGCCAGAAGGCGTATCCG	S51A mutagenesis
		eIF2α S51A rv	CGGATACGCCTTCTGGCTAATTCACTAAGA	S51A mutagenesis
		eIF2α S51D fw	TCTTAGTGAATTAGACAGAAGGCGTATCCG	S51D mutagenesis
		eIF2α S51D rv	CGGATACGCCTTCTGTCTAATTCACTAAGA	S51D mutagenesis

## Sheet: rRNA depletion & library prep
Application	Primer name	Sequence	Notes
rRNA Depletion	PD Oligo 1 Bio	5’Biotin-GGGGGGATGCGTGCATTTATCAGATCA	depletion of rRNA contaminants
	PD Oligo 2 Bio	5’Biotin-TTGGTGACTCTAGATAACCTCGGGCCGATCGCACG	depletion of rRNA contaminants
	PD Oligo 3 Bio	5’Biotin-GAGCCGCCTGGATACCGCAGCTAGGAATAATGGAAT	depletion of rRNA contaminants
	PD Oligo 4 Bio	5’Biotin-TCGTGGGGGGCCCAAGTCCTTCTGATCGAGGCCC	depletion of rRNA contaminants
	PD Oligo 5 Bio	5’Biotin-GCACTCGCCGAATCCCGGGGCCGAGGGAGCGA	depletion of rRNA contaminants
	PD Oligo 6 Bio	5’Biotin-GGGGCCGGGCCACCCCTCCCACGGCGCG	depletion of rRNA contaminants
	PD Oligo 7 Bio	5’Biotin-CCCAGTGCGCCCCGGGCGTCGTCGCGCCGTCGGGTCCCGGG	depletion of rRNA contaminants
	PD Oligo 8 Bio	5’Biotin-AGGGGCTCTCGCTTCTGGCGCCAAGCGT	depletion of rRNA contaminants
	PD Oligo 9 Bio	5’Biotin-GAGCCTCGGTTGGCCTCGGATAGCCGGTCCCCCGC	depletion of rRNA contaminants
	PD Oligo 10 Bio	5’Biotin-TCGCTGCGATCTATTGAAAGTCAGCCCTCGACACA	depletion of rRNA contaminants
	PD Oligo 11 Bio	5’Biotin-TCCTCCCGGGGCTACGCCTGTCTGAGCGTCGCT	depletion of rRNA contaminants
	PD Oligo 12 Bio	5’Biotin-AACCCGGCGGCGGGTCCGGCCGTGTCGGC	depletion of rRNA contaminants
	PD Oligo 13 Bio	5’Biotin-CTCGCCGGCCGAGGTGGGATCCCGAGG	depletion of rRNA contaminants
	PD Oligo 14 Bio	5’Biotin-TCTCGCTTCTGGCGCCAAGCGCCCGCCCG	depletion of rRNA contaminants
	PD Oligo 15 Bio	5’Biotin-ATTGAAAGTCAGCCCTCGACACAAGGGTTT	depletion of rRNA contaminants
RT	RT Oligo Primer	5’Phospho-AGATCGGAAGAGCGTCGTGTAGGGA/PEG 18/CACTCA/PEG 18/GTGACTGGAGTTCAGACGTGTGCTCTTCCGATCTNNNNNNATTGATGGTGCCTACAG	primer for reverse transcription
PCR amplification	D5 PCR Oligo	AATGATACGGCGACCACCGAGATCTACACCTCTTTCCCTACACGACGCTCTTCCG	primer for PCR amplification of Ribosome Profiling libraries
	TruSeq P7 Index 4	CAAGCAGAAGACGGCATACGAGATTGGTCAGTGACTGGAGTTCAGACGTGTGCTCTTCC	primer for PCR amplification of Ribosome Profiling libraries
	TruSeq P7 Index 6	CAAGCAGAAGACGGCATACGAGATATTGGCGTGACTGGAGTTCAGACGTGTGCTCTTCC	primer for PCR amplification of Ribosome Profiling libraries
	TruSeq P7 Index 12	CAAGCAGAAGACGGCATACGAGATTACAAGGTGACTGGAGTTCAGACGTGTGCTCTTCC	primer for PCR amplification of Ribosome Profiling libraries
	TruSeq P7 Index 24	CAAGCAGAAGACGGCATACGAGATGCTACCGTGACTGGAGTTCAGACGTGTGCTCTTCC	primer for PCR amplification of Ribosome Profiling libraries
	TruSeq P7 Index 31	CAAGCAGAAGACGGCATACGAGATATCGTGGTGACTGGAGTTCAGACGTGTGCTCTTCC	primer for PCR amplification of Ribosome Profiling libraries
	TruSeq P7 Index 37	CAAGCAGAAGACGGCATACGAGATATTCCGGTGACTGGAGTTCAGACGTGTGCTCTTCC	primer for PCR amplification of Ribosome Profiling libraries
	TruSeq P7 Index 42	CAAGCAGAAGACGGCATACGAGATCGATTAGTGACTGGAGTTCAGACGTGTGCTCTTCC	primer for PCR amplification of Ribosome Profiling libraries
	TruSeq P7 Index 47	CAAGCAGAAGACGGCATACGAGATGAATGAGTGACTGGAGTTCAGACGTGTGCTCTTCC	primer for PCR amplification of Ribosome Profiling libraries
