# Supplementary material for: A multi-omics analysis reveals the unfolded protein response regulon and stress-induced resistance to folate-based antimetabolites
Source: Nat Commun. 2020 Jun 10;11:2936. doi: 10.1038/s41467-020-16747-y (PMC7287054; doi:10.1038/s41467-020-16747-y)
Supplement: Supplementary file 8 — source data [file 41467_2020_16747_MOESM8_ESM.xlsx]

## Sheet: General information
Sequencing Data
High throughput sequencing data has been used to construct Figures 1C-D and 2 and Supplementary Figures 2 and 4
The raw data is deposited at Gene Expression Omnibus with the follwoing accession number
	GEO Series GSE129757
	https://www.ncbi.nlm.nih.gov/geo/query/acc.cgi?acc=GSE129757
The analyses of the sequencing data can be found in the supplementary tables 1 and 2 that were used to construct the individual figures
Mass Spec Data
MS data has been used to construct Figures 3 and 5C-E, and Supplementary Figures 5 and 6
Raw data is deposited at the ProteomeXchange Consortium with the dataset identifier
	PXD013541 and 10.6019/PXD013541
	http://proteomecentral.proteomexchange.org/cgi/GetDataset?ID=PXD013541
Analyses of protein abundance can be found in the supplementary table 3 that was used to construct the individual figures

## Sheet: Figure 5
Figure 5 C
Metabolite	nmol per mg protein						Average Foldchange Tm	Fold change STD
	DMSO1	DMSO2	DMSO3	TM1	TM2	TM3
Serine	3.52814	3.00437	2.41531	9.28292	7.64316	9.10393	2.97988	0.564632
Glycine	0.880783	0.773697	0.661853	3.05983	3.16919	3.69292	4.34224	0.664766
Proline	2.9385	2.46343	1.93806	6.57811	6.42622	6.8266	2.78124	0.513621
Figure 5 D
Metabolites	Distribution [%]						Pvalue.Tm
	DMSO1	DMSO2	DMSO3	TM1	TM2	TM3
Serine-M+7	67.6723	71.6453	70.8209	72.6205	67.821	73.4295	0.590177
Glycine-M+4	66.2978	63.995	62.532	74.3894	74.9273	75.9066	0.000797942
Figure 5 E
Metabolites	Distribution [%]						Pvalue.Tm
	DMSO1	DMSO2	DMSO3	TM1	TM2	TM3
dTTP-M	20.674	21.1588	20.6584	20.9541	23.1256	19.6342	0.7128
dTTP-M+2	66.2684	65.3436	66.5236	70.6714	67.3371	70.2725	0.0382252
dTTP-M+3	13.0576	13.4976	12.818	8.37452	9.53738	10.0933	0.00223373

## Sheet: Suppl. Fig 6
Isotopic distribution plots
Metabolites	Distribution [%]						Pvalue.TM
	DMSO1	DMSO2	DMSO3	TM1	TM2	TM3
Serine-M	32.3277	28.3547	29.1791	27.3795	32.179	26.5705	0.590177
Serine-M+7	67.6723	71.6453	70.8209	72.6205	67.821	73.4295	0.590177
Glycine-M	33.7022	36.005	37.468	25.6106	25.0727	24.0934	0.000797942
Glycine-M+4	66.2978	63.995	62.532	74.3894	74.9273	75.9066	0.000797942
dTTP-M	20.674	21.1588	20.6584	20.9541	23.1256	19.6342	0.7128
dTTP-M+2	66.2684	65.3436	66.5236	70.6714	67.3371	70.2725	0.0382252
dTTP-M+3	13.0576	13.4976	12.818	8.37452	9.53738	10.0933	0.00223373
Metabolites	nmol per mg protein
	DMSO1	DMSO2	DMSO3	TM1	TM2	TM3
Serine	3.52814	3.00437	2.41531	9.28292	7.64316	9.10393
Glycine	0.880783	0.773697	0.661853	3.05983	3.16919	3.69292
Proline	2.9385	2.46343	1.93806	6.57811	6.42622	6.8266
